# Supplementary material for: Exploring the Frozen Armory: Antiphage Defense Systems in Cold-Adapted Bacteria with a Focus on CRISPR-Cas Systems
Source: Microorganisms. 2024 May 20;12(5):1028. doi: 10.3390/microorganisms12051028 (PMC11124354; doi:10.3390/microorganisms12051028)
Supplement: Supplementary file 1 [file microorganisms-12-01028-s001.zip]

Archive with 6 entries (6 files):
- Readme_SupplemenaryFiles.pdf
- Supplementary File S1.pdf
- Supplementary File S2.xlsx
- Supplementary File S3.xlsx
- Supplementary File S4.xlsx
- Supplementary File S5.xlsx
