# Supplementary material for: Exploring the Frozen Armory: Antiphage Defense Systems in Cold-Adapted Bacteria with a Focus on CRISPR-Cas Systems
Source: Microorganisms. 2024 May 20;12(5):1028. doi: 10.3390/microorganisms12051028 (PMC11124354; doi:10.3390/microorganisms12051028)
Supplement: Supplementary file 1 [file microorganisms-12-01028-s001.zip › Supplementary File S2.xlsx]

## Sheet: Table S1
Table S1: Cold-adapted bacteria used in this study (938 genome accessionID) with corresponding database and GTDB taxonomy
AccessionID	Database	Taxonomic classification (GTDB)
GCA_000009705	bacdive	d__Bacteria;p__Cyanobacteriota;c__Cyanobacteriia;o__Cyanobacteriales;f__Nostocaceae;g__Trichormus;s__Trichormus sp000009705
GCA_000012305	bacdive	d__Bacteria;p__Pseudomonadota;c__Gammaproteobacteria;o__Pseudomonadales;f__Moraxellaceae;g__Psychrobacter;s__Psychrobacter arcticus
GCA_000012325	marref	d__Bacteria;p__Pseudomonadota;c__Gammaproteobacteria;o__Enterobacterales_A;f__Alteromonadaceae;g__Colwellia;s__Colwellia psychrerythraea_A
GCA_000013905	bacdive	d__Bacteria;p__Pseudomonadota;c__Gammaproteobacteria;o__Pseudomonadales;f__Moraxellaceae;g__Psychrobacter;s__Psychrobacter cryohalolentis
GCA_000013985	marref	d__Bacteria;p__Pseudomonadota;c__Alphaproteobacteria;o__Sphingomonadales;f__Sphingomonadaceae;g__Sphingopyxis;s__Sphingopyxis alaskensis
GCA_000015285	marref	d__Bacteria;p__Pseudomonadota;c__Gammaproteobacteria;o__Enterobacterales_A;f__Psychromonadaceae;g__Psychromonas;s__Psychromonas ingrahamii
GCA_000015505	bacdive	d__Bacteria;p__Pseudomonadota;c__Gammaproteobacteria;o__Burkholderiales;f__Burkholderiaceae_B;g__Polaromonas;s__Polaromonas naphthalenivorans
GCA_000017705	marref	d__Bacteria;p__Pseudomonadota;c__Gammaproteobacteria;o__Enterobacterales_A;f__Vibrionaceae;g__Vibrio;s__Vibrio campbellii
GCA_000018025	tempura	d__Bacteria;p__Pseudomonadota;c__Gammaproteobacteria;o__Enterobacterales_A;f__Shewanellaceae;g__Shewanella;s__Shewanella sediminis
GCA_000018885	bacdive	d__Bacteria;p__Actinomycetota;c__Actinomycetia;o__Actinomycetales;f__Micrococcaceae;g__Renibacterium;s__Renibacterium salmoninarum
GCA_000019185	tempura	d__Bacteria;p__Pseudomonadota;c__Gammaproteobacteria;o__Enterobacterales_A;f__Shewanellaceae;g__Shewanella;s__Shewanella halifaxensis
GCA_000021745	bacdive	d__Bacteria;p__Pseudomonadota;c__Alphaproteobacteria;o__Rhizobiales;f__Beijerinckiaceae;g__Methylocella;s__Methylocella silvestris
GCA_000025945	marref	d__Bacteria;p__Desulfobacterota;c__Desulfobulbia;o__Desulfobulbales;f__Desulfocapsaceae;g__Desulfotalea;s__Desulfotalea psychrophila
GCA_000026085	marref	d__Bacteria;p__Pseudomonadota;c__Gammaproteobacteria;o__Enterobacterales_A;f__Alteromonadaceae;g__Pseudoalteromonas;s__Pseudoalteromonas nigrifaciens
GCA_000093025	tempura	d__Bacteria;p__Pseudomonadota;c__Gammaproteobacteria;o__Burkholderiales;f__Methylophilaceae;g__Methylotenera;s__Methylotenera versatilis
GCA_000153225	mardb	d__Bacteria;p__Bacteroidota;c__Bacteroidia;o__Flavobacteriales;f__Flavobacteriaceae;g__Polaribacter;s__Polaribacter irgensii
GCA_000153485	mardb	d__Bacteria;p__Bacteroidota;c__Bacteroidia;o__Flavobacteriales;f__Flavobacteriaceae;g__Psychroflexus;s__Psychroflexus torquis
GCA_000155675	marref	d__Bacteria;p__Pseudomonadota;c__Alphaproteobacteria;o__Rhodobacterales;f__Rhodobacteraceae;g__Octadecabacter;s__Octadecabacter antarcticus
GCA_000155735	marref	d__Bacteria;p__Pseudomonadota;c__Alphaproteobacteria;o__Rhodobacterales;f__Rhodobacteraceae;g__Octadecabacter;s__Octadecabacter arcticus
GCA_000167355	mardb	d__Bacteria;p__Desulfobacterota_F;c__Desulfuromonadia;o__Desulfuromonadales;f__Desulfuromonadaceae;g__Desulfuromonas;s__Desulfuromonas acetoxidans
GCA_000169095	bacdive	d__Bacteria;p__Cyanobacteriota;c__Cyanobacteriia;o__Cyanobacteriales;f__Microcoleaceae;g__Limnoraphis;s__Limnoraphis sp000169095
GCA_000170795	mardb	d__Bacteria;p__Bacteroidota;c__Bacteroidia;o__Sphingobacteriales;f__Sphingobacteriaceae;g__Pedobacter;s__Pedobacter sp000170795
GCA_000178955	bacdive	d__Bacteria;p__Acidobacteriota;c__Terriglobia;o__Terriglobales;f__Acidobacteriaceae;g__Granulicella_A;s__Granulicella_A mallensis
GCA_000178975	bacdive	d__Bacteria;p__Acidobacteriota;c__Terriglobia;o__Terriglobales;f__Acidobacteriaceae;g__Granulicella_C;s__Granulicella_C tundricola
GCA_000186265	bacdive	d__Bacteria;p__Bacteroidota;c__Bacteroidia;o__Flavobacteriales;f__Flavobacteriaceae;g__Cellulophaga;s__Cellulophaga algicola
GCA_000190755	bacdive	d__Bacteria;p__Pseudomonadota;c__Gammaproteobacteria;o__Methylococcales;f__Methylomonadaceae;g__Methylobacter_A;s__Methylobacter_A tundripaludum
GCA_000194605	bacdive	d__Bacteria;p__Bacteroidota;c__Bacteroidia;o__Flavobacteriales;f__Crocinitomicaceae;g__Fluviicola;s__Fluviicola taffensis
GCA_000195085	marref	d__Bacteria;p__Pseudomonadota;c__Alphaproteobacteria;o__Pelagibacterales;f__Pelagibacteraceae;g__IMCC9063;s__IMCC9063 sp000195085
GCA_000195205	mardb	d__Bacteria;p__Pseudomonadota;c__Gammaproteobacteria;o__Burkholderiales;f__Burkholderiaceae;g__CAILRJ01;s__CAILRJ01 sp010365165
GCA_000196255	tempura	d__Bacteria;p__Pseudomonadota;c__Gammaproteobacteria;o__Enterobacterales_A;f__Vibrionaceae;g__Photobacterium;s__Photobacterium profundum_A
GCA_000196495	tempura	d__Bacteria;p__Pseudomonadota;c__Gammaproteobacteria;o__Enterobacterales_A;f__Vibrionaceae;g__Aliivibrio;s__Aliivibrio salmonicida_A
GCA_000218705	marref	d__Bacteria;p__Cyanobacteriota;c__Cyanobacteriia;o__PCC-6307;f__Cyanobiaceae;g__Prochlorococcus_A;s__Prochlorococcus_A marinus_Q
GCA_000218745	marref	d__Bacteria;p__Cyanobacteriota;c__Cyanobacteriia;o__PCC-6307;f__Cyanobiaceae;g__Prochlorococcus_A;s__Prochlorococcus_A marinus_T
GCA_000224335	mardb	d__Bacteria;p__Bacteroidota;c__Bacteroidia;o__Flavobacteriales;f__Flavobacteriaceae;g__Algorimicrobium;s__Algorimicrobium argentinense
GCA_000238395	bacdive	d__Bacteria;p__Pseudomonadota;c__Gammaproteobacteria;o__Enterobacterales_A;f__Alteromonadaceae;g__Pseudoalteromonas;s__Pseudoalteromonas arctica
GCA_000238895	mardb	d__Bacteria;p__Pseudomonadota;c__Gammaproteobacteria;o__Enterobacterales_A;f__Alteromonadaceae;g__Pseudoalteromonas;s__Pseudoalteromonas arctica
GCA_000239855	mardb	d__Bacteria;p__Pseudomonadota;c__Gammaproteobacteria;o__Enterobacterales_A;f__Alteromonadaceae;g__Pseudoalteromonas;s__Pseudoalteromonas sp000239855
GCA_000239875	mardb	d__Bacteria;p__Pseudomonadota;c__Gammaproteobacteria;o__Enterobacterales_A;f__Alteromonadaceae;g__Pseudoalteromonas;s__Pseudoalteromonas sp001974855
GCA_000241165	mardb	d__Bacteria;p__Pseudomonadota;c__Gammaproteobacteria;o__Enterobacterales_A;f__Alteromonadaceae;g__Pseudoalteromonas;s__Pseudoalteromonas sp001974855
GCA_000241185	mardb	d__Bacteria;p__Pseudomonadota;c__Gammaproteobacteria;o__Enterobacterales_A;f__Alteromonadaceae;g__Pseudoalteromonas;s__Pseudoalteromonas fuliginea
GCA_000241365	mardb	d__Bacteria;p__Pseudomonadota;c__Gammaproteobacteria;o__Enterobacterales_A;f__Alteromonadaceae;g__Pseudoalteromonas;s__Pseudoalteromonas marina
GCA_000242915	bacdive	d__Bacteria;p__Campylobacterota;c__Campylobacteria;o__Campylobacterales;f__Sulfurimonadaceae;g__Sulfurimonas;s__Sulfurimonas gotlandica
GCA_000243235	bacdive	d__Bacteria;p__Bacteroidota;c__Bacteroidia;o__Flavobacteriales;f__Flavobacteriaceae;g__Gillisia;s__Gillisia limnaea
GCA_000252125	mardb	d__Bacteria;p__Bacteroidota;c__Bacteroidia;o__Flavobacteriales;f__Flavobacteriaceae;g__Flavobacterium;s__Flavobacterium frigoris_A
GCA_000253275	bacdive	d__Bacteria;p__Bacteroidota;c__Bacteroidia;o__Flavobacteriales;f__Flavobacteriaceae;g__Flavobacterium;s__Flavobacterium branchiophilum
GCA_000255705	bacdive	d__Bacteria;p__Planctomycetota;c__Planctomycetia;o__Gemmatales;f__Gemmataceae;g__Zavarzinella;s__Zavarzinella formosa
GCA_000265385	bacdive	d__Bacteria;p__Bacteroidota;c__Bacteroidia;o__Flavobacteriales;f__Flavobacteriaceae;g__Aequorivita;s__Aequorivita sublithincola
GCA_000276805	mardb	d__Bacteria;p__Pseudomonadota;c__Gammaproteobacteria;o__Enterobacterales_A;f__Moritellaceae;g__Moritella;s__Moritella dasanensis
GCA_000283275	marref	d__Bacteria;p__Pseudomonadota;c__Gammaproteobacteria;o__Pseudomonadales;f__Oleiphilaceae;g__Marinobacter;s__Marinobacter psychrophilus
GCA_000293865	bacdive	d__Bacteria;p__Pseudomonadota;c__Gammaproteobacteria;o__Burkholderiales;f__Burkholderiaceae_B;g__Limnohabitans_A;s__Limnohabitans_A sp000293865
GCA_000294595	mardb	d__Bacteria;p__Actinomycetota;c__Actinomycetia;o__Actinomycetales;f__Micrococcaceae;g__Arthrobacter_D;s__Arthrobacter_D sp003075455
GCA_000296775	mardb	d__Bacteria;p__Campylobacterota;c__Campylobacteria;o__Campylobacterales;f__Sulfurovaceae;g__Sulfurovum;s__Sulfurovum sp000296775
GCA_000297055	bacdive	d__Bacteria;p__Pseudomonadota;c__Gammaproteobacteria;o__Burkholderiales;f__Sulfuricellaceae;g__Sulfuricella;s__Sulfuricella denitrificans
GCA_000302595	bacdive	d__Bacteria;p__Bacteroidota;c__Bacteroidia;o__Sphingobacteriales;f__Sphingobacteriaceae;g__Pelobium;s__Pelobium arcticum
GCA_000314955	bacdive	d__Bacteria;p__Pseudomonadota;c__Gammaproteobacteria;o__Enterobacterales_A;f__Alteromonadaceae;g__Paraglaciecola;s__Paraglaciecola chathamensis
GCA_000314995	mardb	d__Bacteria;p__Pseudomonadota;c__Gammaproteobacteria;o__Enterobacterales_A;f__Alteromonadaceae;g__Paraglaciecola;s__Paraglaciecola arctica
GCA_000315055	bacdive	d__Bacteria;p__Pseudomonadota;c__Gammaproteobacteria;o__Enterobacterales_A;f__Alteromonadaceae;g__Paraglaciecola;s__Paraglaciecola polaris
GCA_000315075	bacdive	d__Bacteria;p__Pseudomonadota;c__Gammaproteobacteria;o__Enterobacterales_A;f__Alteromonadaceae;g__Paraglaciecola;s__Paraglaciecola psychrophila
GCA_000347635	tempura	d__Bacteria;p__Pseudomonadota;c__Gammaproteobacteria;o__Enterobacterales_A;f__Alteromonadaceae;g__Paraglaciecola;s__Paraglaciecola psychrophila
GCA_000365025	mardb	d__Bacteria;p__Pseudomonadota;c__Alphaproteobacteria;o__Caulobacterales;f__Maricaulaceae;g__Robiginitomaculum;s__Robiginitomaculum antarcticum
GCA_000374005	bacdive	d__Bacteria;p__Pseudomonadota;c__Alphaproteobacteria;o__Kiloniellales;f__Kiloniellaceae;g__Kiloniella;s__Kiloniella laminariae
GCA_000374065	bacdive	d__Bacteria;p__Bacteroidota;c__Bacteroidia;o__Cytophagales;f__Spirosomaceae;g__Spirosoma;s__Spirosoma luteum
GCA_000374085	bacdive	d__Bacteria;p__Bacteroidota;c__Bacteroidia;o__Cytophagales;f__Spirosomaceae;g__Spirosoma;s__Spirosoma spitsbergense
GCA_000376105	bacdive	d__Bacteria;p__Pseudomonadota;c__Alphaproteobacteria;o__Caulobacterales;f__Caulobacteraceae;g__Asticcacaulis;s__Asticcacaulis benevestitus
GCA_000378485	bacdive	d__Bacteria;p__Bacteroidota;c__Bacteroidia;o__Flavobacteriales;f__Flavobacteriaceae;g__Flavobacterium;s__Flavobacterium rivuli
GCA_000378625	bacdive	d__Bacteria;p__Pseudomonadota;c__Gammaproteobacteria;o__Enterobacterales_A;f__Alteromonadaceae;g__Colwellia;s__Colwellia piezophila
GCA_000418305	marref	d__Bacteria;p__Pseudomonadota;c__Gammaproteobacteria;o__Pseudomonadales;f__Moraxellaceae;g__Psychrobacter;s__Psychrobacter cryohalolentis
GCA_000419685	bacdive	d__Bacteria;p__Bacteroidota;c__Bacteroidia;o__Flavobacteriales;f__Flavobacteriaceae;g__Flavobacterium;s__Flavobacterium antarcticum
GCA_000420245	bacdive	d__Bacteria;p__Pseudomonadota;c__Gammaproteobacteria;o__Enterobacterales_A;f__Psychromonadaceae;g__Psychromonas;s__Psychromonas hadalis
GCA_000421265	bacdive	d__Bacteria;p__Pseudomonadota;c__Alphaproteobacteria;o__Rhodospirillales_A;f__Thalassospiraceae;g__Thalassospira;s__Thalassospira lucentensis
GCA_000422385	bacdive	d__Bacteria;p__Actinomycetota;c__Actinomycetia;o__Actinomycetales;f__Microbacteriaceae;g__Microbacterium;s__Microbacterium indicum
GCA_000422685	bacdive	d__Bacteria;p__Bacteroidota;c__Bacteroidia;o__Flavobacteriales;f__Flavobacteriaceae;g__Flavobacterium;s__Flavobacterium gelidilacus
GCA_000422765	bacdive	d__Bacteria;p__Pseudomonadota;c__Gammaproteobacteria;o__Pseudomonadales;f__Nitrincolaceae;g__Neptunomonas;s__Neptunomonas japonica
GCA_000425305	bacdive	d__Bacteria;p__Bacteroidota;c__Bacteroidia;o__Flavobacteriales;f__Flavobacteriaceae;g__Psychroserpens;s__Psychroserpens burtonensis
GCA_000425485	bacdive	d__Bacteria;p__Bacteroidota;c__Bacteroidia;o__Flavobacteriales;f__Flavobacteriaceae;g__Flavobacterium;s__Flavobacterium tegetincola
GCA_000425505	mardb	d__Bacteria;p__Bacteroidota;c__Bacteroidia;o__Flavobacteriales;f__Flavobacteriaceae;g__Flavobacterium;s__Flavobacterium frigidarium
GCA_000427315	mardb	d__Bacteria;p__Actinomycetota;c__Actinomycetia;o__Actinomycetales;f__Micrococcaceae;g__Arthrobacter;s__Arthrobacter sp000427315
GCA_000428905	bacdive	d__Bacteria;p__Pseudomonadota;c__Gammaproteobacteria;o__Enterobacterales_A;f__Alteromonadaceae;g__Glaciecola;s__Glaciecola pallidula
GCA_000430545	bacdive	d__Bacteria;p__Bacteroidota;c__Bacteroidia;o__Flavobacteriales;f__Flavobacteriaceae;g__Tenacibaculum;s__Tenacibaculum ovolyticum
GCA_000439535	bacdive	d__Bacteria;p__Pseudomonadota;c__Gammaproteobacteria;o__Enterobacterales_A;f__Alteromonadaceae;g__Alteromonas;s__Alteromonas mediterranea
GCA_000439555	bacdive	d__Bacteria;p__Pseudomonadota;c__Gammaproteobacteria;o__Enterobacterales_A;f__Alteromonadaceae;g__Alteromonas;s__Alteromonas mediterranea
GCA_000439575	bacdive	d__Bacteria;p__Pseudomonadota;c__Gammaproteobacteria;o__Enterobacterales_A;f__Alteromonadaceae;g__Alteromonas;s__Alteromonas mediterranea
GCA_000466985	bacdive	d__Bacteria;p__Pseudomonadota;c__Alphaproteobacteria;o__Caulobacterales;f__Caulobacteraceae;g__Brevundimonas;s__Brevundimonas abyssalis
GCA_000468215	mardb	d__Bacteria;p__Actinomycetota;c__Actinomycetia;o__Actinomycetales;f__Micrococcaceae;g__Arthrobacter_D;s__Arthrobacter_D sp003075455
GCA_000473205	mardb	d__Bacteria;p__Pseudomonadota;c__Alphaproteobacteria;o__Rhodobacterales;f__Rhodobacteraceae;g__Pseudophaeobacter;s__Pseudophaeobacter arcticus
GCA_000477555	bacdive	d__Bacteria;p__Actinomycetota;c__Actinomycetia;o__Actinomycetales;f__Microbacteriaceae;g__Rhodoglobus;s__Rhodoglobus vestalii
GCA_000482725	bacdive	d__Bacteria;p__Pseudomonadota;c__Gammaproteobacteria;o__Enterobacterales_A;f__Psychromonadaceae;g__Psychromonas;s__Psychromonas arctica
GCA_000493735	tempura	d__Bacteria;p__Bacillota;c__Bacilli;o__Lactobacillales;f__Carnobacteriaceae;g__Carnobacterium_A;s__Carnobacterium_A inhibens
GCA_000495755	marref	d__Bacteria;p__Actinomycetota;c__Actinomycetia;o__Streptomycetales;f__Streptomycetaceae;g__Streptomyces;s__Streptomyces albidoflavus
GCA_000495775	bacdive	d__Bacteria;p__Pseudomonadota;c__Alphaproteobacteria;o__Caulobacterales;f__Caulobacteraceae;g__Asticcacaulis;s__Asticcacaulis benevestitus
GCA_000496735	bacdive	d__Bacteria;p__Pseudomonadota;c__Gammaproteobacteria;o__Methylococcales;f__Methylomonadaceae;g__Methyloglobulus;s__Methyloglobulus morosus
GCA_000497875	mardb	d__Bacteria;p__Pseudomonadota;c__Gammaproteobacteria;o__Enterobacterales_A;f__Alteromonadaceae;g__Pseudoalteromonas;s__Pseudoalteromonas arctica
GCA_000497895	mardb	d__Bacteria;p__Pseudomonadota;c__Gammaproteobacteria;o__Enterobacterales_A;f__Alteromonadaceae;g__Pseudoalteromonas;s__Pseudoalteromonas arctica
GCA_000497915	mardb	d__Bacteria;p__Pseudomonadota;c__Gammaproteobacteria;o__Enterobacterales_A;f__Alteromonadaceae;g__Pseudoalteromonas;s__Pseudoalteromonas arctica
GCA_000497935	mardb	d__Bacteria;p__Pseudomonadota;c__Gammaproteobacteria;o__Enterobacterales_A;f__Alteromonadaceae;g__Pseudoalteromonas;s__Pseudoalteromonas distincta
GCA_000497975	mardb	d__Bacteria;p__Pseudomonadota;c__Gammaproteobacteria;o__Enterobacterales_A;f__Alteromonadaceae;g__Pseudoalteromonas;s__Pseudoalteromonas tetraodonis
GCA_000497995	mardb	d__Bacteria;p__Pseudomonadota;c__Gammaproteobacteria;o__Enterobacterales_A;f__Alteromonadaceae;g__Pseudoalteromonas;s__Pseudoalteromonas distincta
GCA_000498055	mardb	d__Bacteria;p__Pseudomonadota;c__Gammaproteobacteria;o__Enterobacterales_A;f__Alteromonadaceae;g__Pseudoalteromonas;s__Pseudoalteromonas atlantica
GCA_000498095	mardb	d__Bacteria;p__Pseudomonadota;c__Gammaproteobacteria;o__Enterobacterales_A;f__Alteromonadaceae;g__Pseudoalteromonas;s__Pseudoalteromonas sp000498095
GCA_000508345	mardb	d__Bacteria;p__Pseudomonadota;c__Gammaproteobacteria;o__Pseudomonadales;f__Moraxellaceae;g__Psychrobacter;s__Psychrobacter sp000511655
GCA_000511045	mardb	d__Bacteria;p__Pseudomonadota;c__Gammaproteobacteria;o__Pseudomonadales;f__Moraxellaceae;g__Psychrobacter;s__Psychrobacter okhotskensis
GCA_000511065	mardb	d__Bacteria;p__Pseudomonadota;c__Gammaproteobacteria;o__Pseudomonadales;f__Moraxellaceae;g__Psychrobacter;s__Psychrobacter okhotskensis
GCA_000511635	mardb	d__Bacteria;p__Pseudomonadota;c__Gammaproteobacteria;o__Pseudomonadales;f__Moraxellaceae;g__Psychrobacter;s__Psychrobacter okhotskensis
GCA_000511655	mardb	d__Bacteria;p__Pseudomonadota;c__Gammaproteobacteria;o__Pseudomonadales;f__Moraxellaceae;g__Psychrobacter;s__Psychrobacter sp000511655
GCA_000521805	mardb	d__Bacteria;p__Pseudomonadota;c__Gammaproteobacteria;o__Pseudomonadales;f__Marinomonadaceae;g__Marinomonas;s__Marinomonas ushuaiensis
GCA_000524475	bacdive	d__Bacteria;p__Actinomycetota;c__Actinomycetia;o__Mycobacteriales;f__Mycobacteriaceae;g__Tomitella;s__Tomitella biformata
GCA_000582475	bacdive	d__Bacteria;p__Actinomycetota;c__Actinomycetia;o__Actinomycetales;f__Micrococcaceae;g__Nesterenkonia;s__Nesterenkonia aurantiaca
GCA_000582555	marref	d__Bacteria;p__Pseudomonadota;c__Gammaproteobacteria;o__Pseudomonadales;f__DSM-6294;g__Thalassolituus;s__Thalassolituus oleivorans
GCA_000598065	bacdive	d__Bacteria;p__Bacillota;c__Bacilli;o__Paenibacillales;f__Paenibacillaceae;g__Paenibacillus_I;s__Paenibacillus_I darwinianus
GCA_000621125	bacdive	d__Bacteria;p__Bacteroidota;c__Bacteroidia;o__Flavobacteriales;f__Flavobacteriaceae;g__Maribacter;s__Maribacter antarcticus
GCA_000682695	mardb	d__Bacteria;p__Pseudomonadota;c__Alphaproteobacteria;o__Caulobacterales;f__Hyphomonadaceae;g__Hyphomonas;s__Hyphomonas chukchiensis
GCA_000687935	bacdive	d__Bacteria;p__Bacteroidota;c__Bacteroidia;o__Flavobacteriales;f__Flavobacteriaceae;g__Polaribacter;s__Polaribacter sp000687935
GCA_000688255	bacdive	d__Bacteria;p__Pseudomonadota;c__Gammaproteobacteria;o__Burkholderiales;f__Burkholderiaceae_B;g__Giesbergeria;s__Giesbergeria psychrophila
GCA_000688335	bacdive	d__Bacteria;p__Bacteroidota;c__Bacteroidia;o__Flavobacteriales;f__Flavobacteriaceae;g__Psychroserpens;s__Psychroserpens sp000688335
GCA_000699505	bacdive	d__Bacteria;p__Actinomycetota;c__Actinomycetia;o__Actinomycetales;f__Microbacteriaceae;g__Rhodoluna;s__Rhodoluna lacicola
GCA_000701405	bacdive	d__Bacteria;p__Deinococcota;c__Deinococci;o__Deinococcales;f__Deinococcaceae;g__Deinococcus;s__Deinococcus marmoris
GCA_000701425	bacdive	d__Bacteria;p__Deinococcota;c__Deinococci;o__Deinococcales;f__Deinococcaceae;g__Deinococcus;s__Deinococcus frigens
GCA_000708285	bacdive	d__Bacteria;p__Bacteroidota;c__Bacteroidia;o__Sphingobacteriales;f__Sphingobacteriaceae;g__Pedobacter;s__Pedobacter borealis
GCA_000723205	bacdive	d__Bacteria;p__Bacteroidota;c__Bacteroidia;o__Flavobacteriales;f__Flavobacteriaceae;g__Formosa;s__Formosa agariphila
GCA_000733945	bacdive	d__Bacteria;p__Bacteroidota;c__Bacteroidia;o__Flavobacteriales;f__Flavobacteriaceae;g__Leeuwenhoekiella;s__Leeuwenhoekiella sp000733945
GCA_000738085	bacdive	d__Bacteria;p__Actinomycetota;c__Actinomycetia;o__Actinomycetales;f__Microbacteriaceae;g__Cryobacterium;s__Cryobacterium sp000738085
GCA_000738935	mardb	d__Bacteria;p__Pseudomonadota;c__Gammaproteobacteria;o__Enterobacterales_A;f__Alteromonadaceae;g__Pseudoalteromonas;s__Pseudoalteromonas tetraodonis
GCA_000744115	bacdive	d__Bacteria;p__Bacillota;c__Bacilli;o__Lactobacillales;f__Carnobacteriaceae;g__Carnobacterium_A;s__Carnobacterium_A alterfunditum
GCA_000744185	bacdive	d__Bacteria;p__Bacillota;c__Bacilli;o__Lactobacillales;f__Carnobacteriaceae;g__Carnobacterium_A;s__Carnobacterium_A funditum
GCA_000744285	bacdive	d__Bacteria;p__Bacillota;c__Bacilli;o__Lactobacillales;f__Carnobacteriaceae;g__Carnobacterium_A;s__Carnobacterium_A pleistocenium
GCA_000745185	bacdive	d__Bacteria;p__Bacteroidota;c__Bacteroidia;o__Flavobacteriales;f__Flavobacteriaceae;g__Muricauda;s__Muricauda sp000745185
GCA_000745315	bacdive	d__Bacteria;p__Bacteroidota;c__Bacteroidia;o__Flavobacteriales;f__Flavobacteriaceae;g__Salegentibacter;s__Salegentibacter sp000745315
GCA_000754405	tempura	d__Bacteria;p__Bacteroidota;c__Bacteroidia;o__Flavobacteriales;f__Flavobacteriaceae;g__Flavobacterium;s__Flavobacterium psychrophilum
GCA_000764165	bacdive	d__Bacteria;p__Actinomycetota;c__Actinomycetia;o__Actinomycetales;f__Microbacteriaceae;g__Cryobacterium;s__Cryobacterium roopkundense
GCA_000766805	bacdive	d__Bacteria;p__Bacteroidota;c__Bacteroidia;o__Flavobacteriales;f__Flavobacteriaceae;g__Polaribacter;s__Polaribacter sp900106075
GCA_000770115	marref	d__Bacteria;p__Pseudomonadota;c__Gammaproteobacteria;o__Enterobacterales_A;f__Vibrionaceae;g__Vibrio;s__Vibrio harveyi
GCA_000786425	marref	d__Bacteria;p__Pseudomonadota;c__Gammaproteobacteria;o__Enterobacterales_A;f__Vibrionaceae;g__Vibrio;s__Vibrio anguillarum
GCA_000797445	mardb	d__Bacteria;p__Bacteroidota;c__Bacteroidia;o__Flavobacteriales;f__Flavobacteriaceae;g__Lacinutrix;s__Lacinutrix jangbogonensis
GCA_000797465	mardb	d__Bacteria;p__Bacteroidota;c__Bacteroidia;o__Flavobacteriales;f__Flavobacteriaceae;g__Psychroserpens;s__Psychroserpens jangbogonensis
GCA_000799465	bacdive	d__Bacteria;p__Bacteroidota;c__Bacteroidia;o__Flavobacteriales;f__Flavobacteriaceae;g__Psychroserpens;s__Psychroserpens sp000799465
GCA_000799565	bacdive	d__Bacteria;p__Bacteroidota;c__Bacteroidia;o__Flavobacteriales;f__Flavobacteriaceae;g__Cellulophaga;s__Cellulophaga sp000799565
GCA_000815145	marref	d__Bacteria;p__Bacillota;c__Bacilli;o__Bacillales;f__Bacillaceae;g__Bacillus;s__Bacillus velezensis
GCA_000819585	mardb	d__Bacteria;p__Bacillota;c__Bacilli;o__Bacillales;f__Bacillaceae;g__Bacillus;s__Bacillus subtilis
GCA_000833025	bacdive	d__Bacteria;p__Bacteroidota;c__Bacteroidia;o__Flavobacteriales;f__Flavobacteriaceae;g__Flavobacterium;s__Flavobacterium profundi_A
GCA_000834255	marref	d__Bacteria;p__Pseudomonadota;c__Gammaproteobacteria;o__Enterobacterales;f__Enterobacteriaceae;g__Yersinia;s__Yersinia ruckeri
GCA_000834395	marref	d__Bacteria;p__Pseudomonadota;c__Gammaproteobacteria;o__Enterobacterales;f__Enterobacteriaceae;g__Yersinia;s__Yersinia aldovae
GCA_000953695	marref	d__Bacteria;p__Pseudomonadota;c__Gammaproteobacteria;o__Enterobacterales_A;f__Vibrionaceae;g__Aliivibrio;s__Aliivibrio wodanis
GCA_000953735	marref	d__Bacteria;p__Pseudomonadota;c__Gammaproteobacteria;o__Enterobacterales_A;f__Moritellaceae;g__Moritella;s__Moritella viscosa
GCA_000954115	marref	d__Bacteria;p__Actinomycetota;c__Actinomycetia;o__Mycobacteriales;f__Mycobacteriaceae;g__Rhodococcus;s__Rhodococcus sp000954115
GCA_000967895	marref	d__Bacteria;p__Pseudomonadota;c__Gammaproteobacteria;o__Pseudomonadales;f__DSM-6294;g__Oleispira;s__Oleispira antarctica
GCA_000971275	bacdive	d__Bacteria;p__Pseudomonadota;c__Alphaproteobacteria;o__Rhizobiales;f__Devosiaceae;g__Devosia;s__Devosia psychrophila
GCA_000973625	bacdive	d__Bacteria;p__Pseudomonadota;c__Gammaproteobacteria;o__Burkholderiales;f__Burkholderiaceae;g__Polynucleobacter;s__Polynucleobacter duraquae
GCA_001010805	marref	d__Bacteria;p__Pseudomonadota;c__Gammaproteobacteria;o__Pseudomonadales;f__Spongiibacteraceae;g__Spongiibacter_A;s__Spongiibacter_A sp001010805
GCA_001011155	marref	d__Bacteria;p__Pseudomonadota;c__Alphaproteobacteria;o__Rhizobiales;f__Rhizobiaceae;g__Hoeflea;s__Hoeflea sp001011155
GCA_001038505	mardb	d__Bacteria;p__Pseudomonadota;c__Alphaproteobacteria;o__Rhodobacterales;f__Rhodobacteraceae;g__Puniceibacterium;s__Puniceibacterium sp001038505
GCA_001043175	marref	d__Bacteria;p__Pseudomonadota;c__Gammaproteobacteria;o__Pseudomonadales;f__Oleiphilaceae;g__Marinobacter;s__Marinobacter psychrophilus
GCA_001187845	tempura	d__Bacteria;p__Pseudomonadota;c__Alphaproteobacteria;o__Rhodobacterales;f__Rhodobacteraceae;g__Octadecabacter;s__Octadecabacter temperatus
GCA_001281385	marref	d__Bacteria;p__Pseudomonadota;c__Gammaproteobacteria;o__PS1;f__Thioglobaceae;g__Pseudothioglobus;s__Pseudothioglobus singularis
GCA_001294535	bacdive	d__Bacteria;p__Pseudomonadota;c__Alphaproteobacteria;o__Rhodobacterales;f__Rhodobacteraceae;g__Cypionkella;s__Cypionkella psychrotolerans
GCA_001305295	mardb	d__Bacteria;p__Pseudomonadota;c__Gammaproteobacteria;o__Pseudomonadales;f__Nitrincolaceae;g__Neptunomonas;s__Neptunomonas antarctica
GCA_001418015	mardb	d__Bacteria;p__Bacteroidota;c__Bacteroidia;o__Flavobacteriales;f__Flavobacteriaceae;g__Lacinutrix;s__Lacinutrix mariniflava
GCA_001418085	mardb	d__Bacteria;p__Bacteroidota;c__Bacteroidia;o__Flavobacteriales;f__Flavobacteriaceae;g__Lacinutrix;s__Lacinutrix algicola
GCA_001433715	marref	d__Bacteria;p__Pseudomonadota;c__Gammaproteobacteria;o__Enterobacterales_A;f__Alteromonadaceae;g__Alteromonas;s__Alteromonas stellipolaris
GCA_001435295	marref	d__Bacteria;p__Pseudomonadota;c__Gammaproteobacteria;o__Pseudomonadales;f__Moraxellaceae;g__Psychrobacter;s__Psychrobacter sp001435295
GCA_001435845	marref	d__Bacteria;p__Pseudomonadota;c__Gammaproteobacteria;o__Pseudomonadales;f__Moraxellaceae;g__Psychrobacter;s__Psychrobacter sp001435845
GCA_001465835	marref	d__Bacteria;p__Bacillota;c__Bacilli;o__Bacillales;f__Planococcaceae;g__Planococcus;s__Planococcus kocurii
GCA_001529285	mardb	d__Bacteria;p__Pseudomonadota;c__Gammaproteobacteria;o__Pseudomonadales;f__Pseudomonadaceae;g__Pseudomonas_E;s__Pseudomonas_E weihenstephanensis
GCA_001529295	mardb	d__Bacteria;p__Bacteroidota;c__Bacteroidia;o__Flavobacteriales;f__Flavobacteriaceae;g__Flavobacterium;s__Flavobacterium sp001529295
GCA_001529305	mardb	d__Bacteria;p__Pseudomonadota;c__Gammaproteobacteria;o__Pseudomonadales;f__Pseudomonadaceae;g__Pseudomonas_E;s__Pseudomonas_E weihenstephanensis
GCA_001529365	mardb	d__Bacteria;p__Pseudomonadota;c__Gammaproteobacteria;o__Enterobacterales_A;f__Shewanellaceae;g__Shewanella;s__Shewanella frigidimarina
GCA_001562115	bacdive	d__Bacteria;p__Pseudomonadota;c__Gammaproteobacteria;o__Enterobacterales_A;f__Alteromonadaceae;g__Alteromonas;s__Alteromonas stellipolaris
GCA_001590605	bacdive	d__Bacteria;p__Bacteroidota;c__Bacteroidia;o__Sphingobacteriales;f__Sphingobacteriaceae;g__Pedobacter;s__Pedobacter cryoconitis_A
GCA_001637205	bacdive	d__Bacteria;p__Bacillota;c__Bacilli;o__Paenibacillales;f__Paenibacillaceae;g__Paenibacillus;s__Paenibacillus glacialis
GCA_001652725	bacdive	d__Bacteria;p__Bacteroidota;c__Bacteroidia;o__Sphingobacteriales;f__Sphingobacteriaceae;g__Pelobium;s__Pelobium psychrophilum
GCA_001653135	mardb	d__Bacteria;p__Pseudomonadota;c__Gammaproteobacteria;o__Enterobacterales_A;f__Alteromonadaceae;g__Pseudoalteromonas;s__Pseudoalteromonas neustonica
GCA_001661495	mardb	d__Bacteria;p__Pseudomonadota;c__Gammaproteobacteria;o__Enterobacterales_A;f__Alteromonadaceae;g__Pseudoalteromonas;s__Pseudoalteromonas prydzensis
GCA_001662245	mardb	d__Bacteria;p__Pseudomonadota;c__Gammaproteobacteria;o__Enterobacterales_A;f__Alteromonadaceae;g__Pseudoalteromonas;s__Pseudoalteromonas haloplanktis
GCA_001678675	mardb	d__Bacteria;p__Bacteroidota;c__Bacteroidia;o__Flavobacteriales;f__Flavobacteriaceae;g__Gelidibacter;s__Gelidibacter algens
GCA_001678685	mardb	d__Bacteria;p__Bacteroidota;c__Bacteroidia;o__Flavobacteriales;f__Flavobacteriaceae;g__Algorimicrobium;s__Algorimicrobium algoritergicola
GCA_001679725	tempura	d__Bacteria;p__Actinomycetota;c__Actinomycetia;o__Actinomycetales;f__Microbacteriaceae;g__Cryobacterium;s__Cryobacterium arcticum_A
GCA_001681385	mardb	d__Bacteria;p__Pseudomonadota;c__Alphaproteobacteria;o__Rhodobacterales;f__Rhodobacteraceae;g__Epibacterium;s__Epibacterium mobile
GCA_001687565	tempura	d__Bacteria;p__Bacillota;c__Bacilli;o__Bacillales;f__Planococcaceae;g__Planococcus;s__Planococcus antarcticus
GCA_001687585	bacdive	d__Bacteria;p__Bacillota;c__Bacilli;o__Bacillales;f__Planococcaceae;g__Planococcus;s__Planococcus halocryophilus
GCA_001735715	bacdive	d__Bacteria;p__Bacteroidota;c__Bacteroidia;o__Flavobacteriales;f__Flavobacteriaceae;g__GCA001735715;s__GCA001735715 sp001735715
GCA_001747085	bacdive	d__Bacteria;p__Bacteroidota;c__Bacteroidia;o__Flavobacteriales;f__Flavobacteriaceae;g__Algibacter_C;s__Algibacter_C aquaticus
GCA_001756615	mardb	d__Bacteria;p__Pseudomonadota;c__Gammaproteobacteria;o__Enterobacterales_A;f__Alteromonadaceae;g__Glaciecola;s__Glaciecola punicea
GCA_001767295	marref	d__Bacteria;p__Pseudomonadota;c__Gammaproteobacteria;o__Enterobacterales_A;f__Alteromonadaceae;g__Colwellia_A;s__Colwellia_A sp001767295
GCA_001866075	bacdive	d__Bacteria;p__Bacillota;c__Bacilli;o__Bacillales_H;f__Anaerobacillaceae;g__Anaerobacillus;s__Anaerobacillus isosaccharinicus
GCA_001877055	marref	d__Bacteria;p__Actinomycetota;c__Actinomycetia;o__Streptosporangiales;f__Streptosporangiaceae;g__Nocardiopsis;s__Nocardiopsis dassonvillei
GCA_001907715	mardb	d__Bacteria;p__Pseudomonadota;c__Gammaproteobacteria;o__Pseudomonadales;f__Pseudomonadaceae;g__Pseudomonas_E;s__Pseudomonas_E paracarnis
GCA_001908115	mardb	d__Bacteria;p__Pseudomonadota;c__Gammaproteobacteria;o__Enterobacterales;f__Enterobacteriaceae;g__Serratia_J;s__Serratia_J liquefaciens
GCA_001932535	marref	d__Bacteria;p__Pseudomonadota;c__Gammaproteobacteria;o__Pseudomonadales;f__DSM-6294;g__Thalassolituus;s__Thalassolituus oleivorans
GCA_001939075	bacdive	d__Bacteria;p__Bacillota;c__Bacilli;o__Bacillales;f__Planococcaceae;g__Paenisporosarcina;s__Paenisporosarcina indica
GCA_001941645	marref	d__Bacteria;p__Actinomycetota;c__Actinomycetia;o__Mycobacteriales;f__Pseudonocardiaceae;g__Actinoalloteichus;s__Actinoalloteichus fjordicus
GCA_001952855	mardb	d__Bacteria;p__Pseudomonadota;c__Gammaproteobacteria;o__Pseudomonadales;f__Pseudomonadaceae;g__Pseudomonas_E;s__Pseudomonas_E sp001952855
GCA_001955715	tempura	d__Bacteria;p__Pseudomonadota;c__Gammaproteobacteria;o__Burkholderiales;f__Burkholderiaceae_B;g__Rhodoferax_C;s__Rhodoferax_C saidenbachensis
GCA_001955735	bacdive	d__Bacteria;p__Pseudomonadota;c__Gammaproteobacteria;o__Burkholderiales;f__Burkholderiaceae_B;g__Rhodoferax;s__Rhodoferax antarcticus
GCA_001956985	tempura	d__Bacteria;p__Planctomycetota;c__Planctomycetia;o__Isosphaerales;f__Isosphaeraceae;g__Paludisphaera;s__Paludisphaera borealis
GCA_001989655	marref	d__Bacteria;p__Pseudomonadota;c__Gammaproteobacteria;o__Enterobacterales_A;f__Vibrionaceae;g__Vibrio;s__Vibrio anguillarum
GCA_001989735	marref	d__Bacteria;p__Pseudomonadota;c__Gammaproteobacteria;o__Enterobacterales_A;f__Vibrionaceae;g__Vibrio;s__Vibrio anguillarum
GCA_001989835	marref	d__Bacteria;p__Pseudomonadota;c__Gammaproteobacteria;o__Enterobacterales_A;f__Vibrionaceae;g__Vibrio;s__Vibrio anguillarum
GCA_001989995	marref	d__Bacteria;p__Pseudomonadota;c__Gammaproteobacteria;o__Enterobacterales_A;f__Vibrionaceae;g__Vibrio;s__Vibrio anguillarum
GCA_001999225	marref	d__Bacteria;p__Pseudomonadota;c__Gammaproteobacteria;o__Enterobacterales_A;f__Alteromonadaceae;g__Pseudoalteromonas;s__Pseudoalteromonas aliena
GCA_002005305	tempura	d__Bacteria;p__Pseudomonadota;c__Gammaproteobacteria;o__Enterobacterales_A;f__Shewanellaceae;g__Shewanella;s__Shewanella psychrophila
GCA_002042895	mardb	d__Bacteria;p__Bacillota;c__Bacilli;o__Bacillales;f__Bacillaceae;g__Bacillus;s__Bacillus altitudinis
GCA_002072955	bacdive	d__Bacteria;p__Pseudomonadota;c__Gammaproteobacteria;o__Methylococcales;f__Methylomonadaceae;g__Methyloprofundus;s__Methyloprofundus sedimenti
GCA_002076895	tempura	d__Bacteria;p__Pseudomonadota;c__Gammaproteobacteria;o__Enterobacterales_A;f__Alteromonadaceae;g__Cognaticolwellia;s__Cognaticolwellia beringensis
GCA_002104475	bacdive	d__Bacteria;p__Pseudomonadota;c__Gammaproteobacteria;o__Enterobacterales_A;f__Alteromonadaceae;g__Cognaticolwellia;s__Cognaticolwellia mytili
GCA_002117105	tempura	d__Bacteria;p__Pseudomonadota;c__Gammaproteobacteria;o__Pseudomonadales;f__DSM-21967;g__Oceanicoccus;s__Oceanicoccus sagamiensis
GCA_002206625	bacdive	d__Bacteria;p__Pseudomonadota;c__Gammaproteobacteria;o__Burkholderiales;f__Burkholderiaceae;g__Polynucleobacter;s__Polynucleobacter campilacus
GCA_002207865	bacdive	d__Bacteria;p__Pseudomonadota;c__Gammaproteobacteria;o__Enterobacterales_A;f__Alteromonadaceae;g__Colwellia;s__Colwellia marinimaniae
GCA_002211785	tempura	d__Bacteria;p__Pseudomonadota;c__Gammaproteobacteria;o__Francisellales;f__Francisellaceae;g__Francisella;s__Francisella halioticida
GCA_002215215	tempura	d__Bacteria;p__Pseudomonadota;c__Gammaproteobacteria;o__Granulosicoccales;f__Granulosicoccaceae;g__Granulosicoccus;s__Granulosicoccus antarcticus
GCA_002217205	bacdive	d__Bacteria;p__Bacteroidota;c__Bacteroidia;o__Flavobacteriales;f__Flavobacteriaceae;g__Flavobacterium;s__Flavobacterium branchiophilum
GCA_002217275	mardb	d__Bacteria;p__Bacteroidota;c__Bacteroidia;o__Flavobacteriales;f__Flavobacteriaceae;g__Flavobacterium;s__Flavobacterium aquidurense
GCA_002217405	bacdive	d__Bacteria;p__Bacteroidota;c__Bacteroidia;o__Flavobacteriales;f__Flavobacteriaceae;g__Flavobacterium;s__Flavobacterium psychrophilum
GCA_002217435	bacdive	d__Bacteria;p__Bacteroidota;c__Bacteroidia;o__Flavobacteriales;f__Flavobacteriaceae;g__Flavobacterium;s__Flavobacterium reichenbachii
GCA_002251635	mardb	d__Bacteria;p__Pseudomonadota;c__Gammaproteobacteria;o__Pseudomonadales;f__Pseudomonadaceae;g__Pseudomonas_E;s__Pseudomonas_E mandelii_B
GCA_002262875	mardb	d__Bacteria;p__Actinomycetota;c__Actinomycetia;o__Mycobacteriales;f__Pseudonocardiaceae;g__Amycolatopsis;s__Amycolatopsis antarctica
GCA_002262885	mardb	d__Bacteria;p__Actinomycetota;c__Actinomycetia;o__Mycobacteriales;f__Pseudonocardiaceae;g__Pseudonocardia;s__Pseudonocardia sp002262885
GCA_002339125	mardb	d__Bacteria;p__Pseudomonadota;c__Gammaproteobacteria;o__Enterobacterales_A;f__Alteromonadaceae;g__Alteromonas;s__Alteromonas sp002335925
GCA_002339165	mardb	d__Bacteria;p__Pseudomonadota;c__Gammaproteobacteria;o__Pseudomonadales;f__Porticoccaceae;g__TMED48;s__TMED48 sp002339165
GCA_002352785	mardb	d__Bacteria;p__Pseudomonadota;c__Gammaproteobacteria;o__Pseudomonadales;f__Oleiphilaceae;g__Marinobacter;s__Marinobacter salarius
GCA_002354565	mardb	d__Bacteria;p__Pseudomonadota;c__Gammaproteobacteria;o__Nitrosococcales;f__Methylophagaceae;g__Methylophaga;s__Methylophaga sp002696735
GCA_002354595	mardb	d__Bacteria;p__Pseudomonadota;c__Gammaproteobacteria;o__Enterobacterales_A;f__Alteromonadaceae;g__Pseudoalteromonas;s__Pseudoalteromonas distincta
GCA_002354605	mardb	d__Bacteria;p__Pseudomonadota;c__Gammaproteobacteria;o__Pseudomonadales;f__Alcanivoracaceae;g__Alcanivorax;s__Alcanivorax venustensis
GCA_002354635	mardb	d__Bacteria;p__Pseudomonadota;c__Alphaproteobacteria;o__Sphingomonadales;f__Sphingomonadaceae;g__Parasphingorhabdus;s__Parasphingorhabdus sp002354635
GCA_002354655	mardb	d__Bacteria;p__Pseudomonadota;c__Gammaproteobacteria;o__Pseudomonadales;f__Pseudomonadaceae;g__Pseudomonas_E;s__Pseudomonas_E sp002354655
GCA_002356295	marref	d__Bacteria;p__Bacteroidota;c__Bacteroidia;o__Bacteroidales;f__Marinifilaceae;g__Labilibaculum;s__Labilibaculum antarcticum
GCA_002360635	mardb	d__Bacteria;p__Bacteroidota;c__Bacteroidia;o__Flavobacteriales;f__Flavobacteriaceae;g__Marixanthomonas;s__Marixanthomonas sp002360635
GCA_002363855	mardb	d__Bacteria;p__Bacteroidota;c__Bacteroidia;o__Flavobacteriales;f__Flavobacteriaceae;g__Arenibacter;s__Arenibacter algicola
GCA_002363865	mardb	d__Bacteria;p__Pseudomonadota;c__Alphaproteobacteria;o__Caulobacterales;f__Caulobacteraceae;g__Phenylobacterium;s__Phenylobacterium sp002363865
GCA_002363875	mardb	d__Bacteria;p__Bacteroidota;c__Bacteroidia;o__Flavobacteriales;f__Flavobacteriaceae;g__Marinirhabdus;s__Marinirhabdus sp002337605
GCA_002363925	mardb	d__Bacteria;p__Pseudomonadota;c__Gammaproteobacteria;o__Pseudomonadales;f__Alcanivoracaceae;g__Alcanivorax;s__Alcanivorax venustensis
GCA_002364235	mardb	d__Bacteria;p__Pseudomonadota;c__Gammaproteobacteria;o__Pseudomonadales;f__Porticoccaceae;g__Porticoccus;s__Porticoccus hydrocarbonoclasticus
GCA_002364255	mardb	d__Bacteria;p__Bacteroidota;c__Bacteroidia;o__Flavobacteriales;f__Flavobacteriaceae;g__Arenibacter;s__Arenibacter palladensis
GCA_002364295	mardb	d__Bacteria;p__Pseudomonadota;c__Gammaproteobacteria;o__Enterobacterales_A;f__Alteromonadaceae;g__Idiomarina;s__Idiomarina loihiensis
GCA_002364315	mardb	d__Bacteria;p__Pseudomonadota;c__Gammaproteobacteria;o__Pseudomonadales;f__Halomonadaceae;g__Halomonas;s__Halomonas sedimenti
GCA_002364335	mardb	d__Bacteria;p__Bacteroidota;c__Bacteroidia;o__Flavobacteriales;f__Flavobacteriaceae;g__Winogradskyella;s__Winogradskyella sp002364335
GCA_002366485	mardb	d__Bacteria;p__Pseudomonadota;c__Alphaproteobacteria;o__Caulobacterales;f__Hyphomonadaceae;g__Hyphomonas;s__Hyphomonas sp000682775
GCA_002389085	mardb	d__Bacteria;p__Pseudomonadota;c__Alphaproteobacteria;o__Caulobacterales;f__Hyphomonadaceae;g__Hyphomonas;s__Hyphomonas sp000682775
GCA_002416505	mardb	d__Bacteria;p__Pseudomonadota;c__Gammaproteobacteria;o__Pseudomonadales;f__Pseudohongiellaceae;g__UBA5078;s__UBA5078 sp002416505
GCA_002441825	bacdive	d__Bacteria;p__Bacillota;c__Bacilli;o__Lactobacillales;f__Streptococcaceae;g__Lactococcus;s__Lactococcus cremoris
GCA_002442495	marref	d__Bacteria;p__Pseudomonadota;c__Gammaproteobacteria;o__Enterobacterales;f__Enterobacteriaceae;g__Yersinia;s__Yersinia ruckeri
GCA_002453235	mardb	d__Bacteria;p__Bacteroidota;c__Bacteroidia;o__Flavobacteriales;f__UA16;g__ASP10-05a;s__ASP10-05a sp000981645
GCA_002752675	tempura	d__Bacteria;p__Pseudomonadota;c__Gammaproteobacteria;o__Burkholderiales;f__Burkholderiaceae;g__Telluria;s__Telluria violaceinigra
GCA_002760615	mardb	d__Bacteria;p__Pseudomonadota;c__Alphaproteobacteria;o__Rhodobacterales;f__Rhodobacteraceae;g__Puniceibacterium;s__Puniceibacterium antarcticum
GCA_002760655	bacdive	d__Bacteria;p__Pseudomonadota;c__Gammaproteobacteria;o__Burkholderiales;f__Burkholderiaceae;g__Telluria;s__Telluria eurypsychrophila
GCA_002778285	bacdive	d__Bacteria;p__Pseudomonadota;c__Gammaproteobacteria;o__Burkholderiales;f__Burkholderiaceae_B;g__Limnohabitans_A;s__Limnohabitans_A sp002778285
GCA_002778315	bacdive	d__Bacteria;p__Pseudomonadota;c__Gammaproteobacteria;o__Burkholderiales;f__Burkholderiaceae_B;g__Limnohabitans;s__Limnohabitans sp002778315
GCA_002795845	tempura	d__Bacteria;p__Pseudomonadota;c__Gammaproteobacteria;o__Pseudomonadales;f__Natronospirillaceae;g__Reinekea;s__Reinekea forsetii
GCA_002831605	marref	d__Bacteria;p__Pseudomonadota;c__Gammaproteobacteria;o__Enterobacterales_A;f__Alteromonadaceae;g__Alteromonas;s__Alteromonas hispanica
GCA_002831625	marref	d__Bacteria;p__Bacteroidota;c__Bacteroidia;o__Flavobacteriales;f__Flavobacteriaceae;g__Nonlabens;s__Nonlabens sp002831625
GCA_002831645	marref	d__Bacteria;p__Bacteroidota;c__Bacteroidia;o__Flavobacteriales;f__Flavobacteriaceae;g__Olleya;s__Olleya sp002831645
GCA_002831665	marref	d__Bacteria;p__Bacteroidota;c__Bacteroidia;o__Flavobacteriales;f__Flavobacteriaceae;g__Lacinutrix;s__Lacinutrix sp002831665
GCA_002831685	marref	d__Bacteria;p__Bacteroidota;c__Bacteroidia;o__Flavobacteriales;f__Flavobacteriaceae;g__Polaribacter;s__Polaribacter sp002831685
GCA_002843355	bacdive	d__Bacteria;p__Pseudomonadota;c__Gammaproteobacteria;o__Enterobacterales_A;f__Alteromonadaceae;g__Colwellia;s__Colwellia echini
GCA_002887735	mardb	d__Bacteria;p__Pseudomonadota;c__Gammaproteobacteria;o__Xanthomonadales;f__Xanthomonadaceae;g__Stenotrophomonas;s__Stenotrophomonas bentonitica_A
GCA_002893085	mardb	d__Bacteria;p__Bacteroidota;c__Bacteroidia;o__Flavobacteriales;f__Weeksellaceae;g__Chryseobacterium;s__Chryseobacterium scophthalmum
GCA_002893095	mardb	d__Bacteria;p__Pseudomonadota;c__Gammaproteobacteria;o__Xanthomonadales;f__Xanthomonadaceae;g__Stenotrophomonas;s__Stenotrophomonas sp002893095
GCA_002909235	mardb	d__Bacteria;p__Bacteroidota;c__Bacteroidia;o__Flavobacteriales;f__Flavobacteriaceae;g__Arenibacter;s__Arenibacter catalasegens
GCA_002920895	bacdive	d__Bacteria;p__Bacteroidota;c__Bacteroidia;o__Flavobacteriales;f__Flavobacteriaceae;g__Flavobacterium;s__Flavobacterium alvei
GCA_002943415	bacdive	d__Bacteria;p__Pseudomonadota;c__Gammaproteobacteria;o__Pseudomonadales;f__Moraxellaceae;g__Perlucidibaca;s__Perlucidibaca sp002943415
GCA_002943675	bacdive	d__Bacteria;p__Bacteroidota;c__Bacteroidia;o__Flavobacteriales;f__Weeksellaceae;g__Chryseobacterium;s__Chryseobacterium piscicola
GCA_002943715	bacdive	d__Bacteria;p__Bacteroidota;c__Bacteroidia;o__Flavobacteriales;f__Flavobacteriaceae;g__Polaribacter;s__Polaribacter filamentus
GCA_002954245	bacdive	d__Bacteria;p__Actinomycetota;c__Actinomycetia;o__Actinomycetales;f__Microbacteriaceae;g__Cryobacterium;s__Cryobacterium aureum
GCA_002954265	bacdive	d__Bacteria;p__Bacteroidota;c__Bacteroidia;o__Chitinophagales;f__Chitinophagaceae;g__Flavipsychrobacter;s__Flavipsychrobacter stenotrophus
GCA_002954445	bacdive	d__Bacteria;p__Verrucomicrobiota;c__Verrucomicrobiae;o__Verrucomicrobiales;f__Akkermansiaceae;g__Rubritalea;s__Rubritalea profundi
GCA_002954715	bacdive	d__Bacteria;p__Pseudomonadota;c__Gammaproteobacteria;o__Enterobacterales_A;f__Vibrionaceae;g__Aliivibrio;s__Aliivibrio sifiae
GCA_002973605	bacdive	d__Bacteria;p__Armatimonadota;c__Abditibacteria;o__Abditibacteriales;f__Abditibacteriaceae;g__Abditibacterium;s__Abditibacterium utsteinense
GCA_003002955	bacdive	d__Bacteria;p__Actinomycetota;c__Actinomycetia;o__Mycobacteriales;f__Micromonosporaceae;g__Glycomyces;s__Glycomyces artemisiae
GCA_003003265	bacdive	d__Bacteria;p__Actinomycetota;c__Actinomycetia;o__Actinomycetales;f__Microbacteriaceae;g__Glaciihabitans;s__Glaciihabitans tibetensis
GCA_003011895	bacdive	d__Bacteria;p__Pseudomonadota;c__Gammaproteobacteria;o__Burkholderiales;f__Burkholderiaceae;g__Telluria;s__Telluria glaciei
GCA_003025615	bacdive	d__Bacteria;p__Pseudomonadota;c__Gammaproteobacteria;o__Enterobacterales_A;f__Vibrionaceae;g__Photobacterium;s__Photobacterium frigidiphilum
GCA_003025975	bacdive	d__Bacteria;p__Pseudomonadota;c__Gammaproteobacteria;o__Enterobacterales_A;f__Vibrionaceae;g__Photobacterium;s__Photobacterium kishitanii
GCA_003026395	bacdive	d__Bacteria;p__Pseudomonadota;c__Gammaproteobacteria;o__Enterobacterales_A;f__Vibrionaceae;g__Photobacterium;s__Photobacterium iliopiscarium
GCA_003061515	marref	d__Bacteria;p__Pseudomonadota;c__Gammaproteobacteria;o__Enterobacterales_A;f__Alteromonadaceae;g__Cognaticolwellia;s__Cognaticolwellia sp003061515
GCA_003072645	marref	d__Bacteria;p__Pseudomonadota;c__Gammaproteobacteria;o__Enterobacterales_A;f__Aeromonadaceae;g__Dongshaea;s__Dongshaea marina
GCA_003076455	tempura	d__Bacteria;p__Bacteroidota;c__Bacteroidia;o__Flavobacteriales;f__Flavobacteriaceae;g__Flavobacterium;s__Flavobacterium faecale
GCA_003097655	bacdive	d__Bacteria;p__Bacteroidota;c__Bacteroidia;o__Flavobacteriales;f__Flavobacteriaceae;g__Flavobacterium;s__Flavobacterium laiguense
GCA_003122305	mardb	d__Bacteria;p__Pseudomonadota;c__Gammaproteobacteria;o__Pseudomonadales;f__Pseudomonadaceae;g__Pseudomonas_E;s__Pseudomonas_E prosekii
GCA_003149515	bacdive	d__Bacteria;p__Bacteroidota;c__Bacteroidia;o__Cytophagales;f__Hymenobacteraceae;g__Hymenobacter;s__Hymenobacter nivis
GCA_003185895	bacdive	d__Bacteria;p__Actinomycetota;c__Actinomycetia;o__Actinomycetales;f__Microbacteriaceae;g__Cryobacterium;s__Cryobacterium arcticum
GCA_003185915	mardb	d__Bacteria;p__Actinomycetota;c__Actinomycetia;o__Actinomycetales;f__Micrococcaceae;g__Specibacter;s__Specibacter psychrochitiniphilus
GCA_003202155	bacdive	d__Bacteria;p__Bacteroidota;c__Bacteroidia;o__Bacteroidales;f__Marinifilaceae;g__Marinifilum;s__Marinifilum breve
GCA_003202435	bacdive	d__Bacteria;p__Bacteroidota;c__Bacteroidia;o__Flavobacteriales;f__Flavobacteriaceae;g__Flavobacterium;s__Flavobacterium cheongpyeongense
GCA_003219815	bacdive	d__Bacteria;p__Actinomycetota;c__Actinomycetia;o__Actinomycetales;f__Micrococcaceae;g__Specibacter;s__Specibacter livingstonensis
GCA_003228115	mardb	d__Bacteria;p__Chloroflexota;c__Dehalococcoidia;o__SAR202-VII-2;f__SAR202-VII-2;g__SAR202-VII-2;s__SAR202-VII-2 sp003228115
GCA_003228195	mardb	d__Bacteria;p__Chloroflexota;c__Dehalococcoidia;o__UBA6952;f__QGNO01;g__QGNO01;s__QGNO01 sp003228195
GCA_003234935	mardb	d__Bacteria;p__Bacteroidota;c__Bacteroidia;o__Flavobacteriales;f__Crocinitomicaceae;g__Putridiphycobacter;s__Putridiphycobacter roseus
GCA_003242075	mardb	d__Bacteria;p__Pseudomonadota;c__Alphaproteobacteria;o__Caulobacterales;f__TH1-2;g__Vitreimonas;s__Vitreimonas sp003242075
GCA_003242115	mardb	d__Bacteria;p__Cyanobacteriota;c__Cyanobacteriia;o__Phormidesmiales;f__Phormidesmiaceae;g__Phormidesmis;s__Phormidesmis priestleyi_A
GCA_003242125	mardb	d__Bacteria;p__Cyanobacteriota;c__Cyanobacteriia;o__Leptolyngbyales;f__Leptolyngbyaceae;g__Phormidesmis_A;s__Phormidesmis_A priestleyi_A
GCA_003258705	marref	d__Bacteria;p__Bacteroidota;c__Bacteroidia;o__Cytophagales;f__Spirosomaceae;g__Arcticibacterium;s__Arcticibacterium luteifluviistationis
GCA_003259225	mardb	d__Bacteria;p__Pseudomonadota;c__Gammaproteobacteria;o__Pseudomonadales;f__Marinomonadaceae;g__Marinomonas;s__Marinomonas arctica
GCA_003259265	mardb	d__Bacteria;p__Bacteroidota;c__Bacteroidia;o__Flavobacteriales;f__Flavobacteriaceae;g__Gelidibacter;s__Gelidibacter algens
GCA_003259615	bacdive	d__Bacteria;p__Bacteroidota;c__Bacteroidia;o__Sphingobacteriales;f__Sphingobacteriaceae;g__Pedobacter;s__Pedobacter cryoconitis
GCA_003290445	marref	d__Bacteria;p__Pseudomonadota;c__Gammaproteobacteria;o__Francisellales;f__Francisellaceae;g__Francisella_A;s__Francisella_A adeliensis
GCA_003293815	mardb	d__Bacteria;p__Pseudomonadota;c__Gammaproteobacteria;o__Pseudomonadales;f__Pseudomonadaceae;g__Stutzerimonas;s__Stutzerimonas sp004010935
GCA_003294075	mardb	d__Bacteria;p__Actinomycetota;c__Actinomycetia;o__Mycobacteriales;f__Mycobacteriaceae;g__Dietzia;s__Dietzia maris
GCA_003298795	mardb	d__Bacteria;p__Pseudomonadota;c__Gammaproteobacteria;o__Pseudomonadales;f__Halomonadaceae;g__Halomonas;s__Halomonas sulfidaeris
GCA_003312425	bacdive	d__Bacteria;p__Bacteroidota;c__Bacteroidia;o__Flavobacteriales;f__Flavobacteriaceae;g__Flavobacterium;s__Flavobacterium psychrolimnae
GCA_003347635	bacdive	d__Bacteria;p__Pseudomonadota;c__Alphaproteobacteria;o__Sphingomonadales;f__Sphingomonadaceae;g__Allosphingosinicella;s__Allosphingosinicella sp003347635
GCA_003347645	bacdive	d__Bacteria;p__Pseudomonadota;c__Alphaproteobacteria;o__Rhizobiales;f__Methylopilaceae;g__Terrihabitans;s__Terrihabitans sp003347645
GCA_003350545	bacdive	d__Bacteria;p__Bacteroidota;c__Bacteroidia;o__Flavobacteriales;f__Flavobacteriaceae;g__Flavobacterium;s__Flavobacterium glaciei
GCA_003354245	marref	d__Bacteria;p__Pseudomonadota;c__Gammaproteobacteria;o__Enterobacterales;f__Enterobacteriaceae;g__Edwardsiella;s__Edwardsiella piscicida
GCA_003387655	bacdive	d__Bacteria;p__Bacteroidota;c__Bacteroidia;o__Cytophagales;f__Cyclobacteriaceae;g__Algoriphagus;s__Algoriphagus antarcticus
GCA_003399685	bacdive	d__Bacteria;p__Actinomycetota;c__Actinomycetia;o__Actinomycetales;f__Microbacteriaceae;g__Subtercola;s__Subtercola boreus
GCA_003426735	mardb	d__Bacteria;p__Bacteroidota;c__Bacteroidia;o__Flavobacteriales;f__Flavobacteriaceae;g__Arenibacter;s__Arenibacter sp003426735
GCA_003441595	marref	d__Bacteria;p__Pseudomonadota;c__Gammaproteobacteria;o__Pseudomonadales;f__Oleiphilaceae;g__Marinobacter;s__Marinobacter sp003441595
GCA_003443535	marref	d__Bacteria;p__Pseudomonadota;c__Alphaproteobacteria;o__Rhodobacterales;f__Rhodobacteraceae;g__Ruegeria;s__Ruegeria sp003443535
GCA_003443555	bacdive	d__Bacteria;p__Pseudomonadota;c__Alphaproteobacteria;o__Rhodobacterales;f__Rhodobacteraceae;g__Phaeobacter;s__Phaeobacter inhibens
GCA_003443635	marref	d__Bacteria;p__Bacteroidota;c__Bacteroidia;o__Flavobacteriales;f__Flavobacteriaceae;g__AU392;s__AU392 sp003443635
GCA_003443675	marref	d__Bacteria;p__Bacteroidota;c__Bacteroidia;o__Flavobacteriales;f__Flavobacteriaceae;g__Aquimarina;s__Aquimarina sp003443675
GCA_003443695	marref	d__Bacteria;p__Bacteroidota;c__Bacteroidia;o__Flavobacteriales;f__Flavobacteriaceae;g__Aquimarina;s__Aquimarina latercula
GCA_003443715	marref	d__Bacteria;p__Bacteroidota;c__Bacteroidia;o__Flavobacteriales;f__Flavobacteriaceae;g__Aquimarina;s__Aquimarina aggregata
GCA_003443875	marref	d__Bacteria;p__Actinomycetota;c__Actinomycetia;o__Propionibacteriales;f__Nocardioidaceae;g__Aeromicrobium;s__Aeromicrobium sp003443875
GCA_003515945	mardb	d__Bacteria;p__Actinomycetota;c__Actinomycetia;o__Actinomycetales;f__Dermatophilaceae;g__Dermacoccus;s__Dermacoccus abyssi
GCA_003583925	bacdive	d__Bacteria;p__Bacteroidota;c__Bacteroidia;o__Cytophagales;f__Hymenobacteraceae;g__Hymenobacter;s__Hymenobacter rubripertinctus
GCA_003602235	bacdive	d__Bacteria;p__Actinomycetota;c__Actinomycetia;o__Actinomycetales;f__Microbacteriaceae;g__Cryobacterium;s__Cryobacterium melibiosiphilum
GCA_003610455	bacdive	d__Bacteria;p__Pseudomonadota;c__Alphaproteobacteria;o__Rhodobacterales;f__Rhodobacteraceae;g__Sulfitobacter;s__Sulfitobacter guttiformis
GCA_003634755	bacdive	d__Bacteria;p__Bacteroidota;c__Bacteroidia;o__Flavobacteriales;f__Flavobacteriaceae;g__Flavobacterium;s__Flavobacterium limicola
GCA_003646465	mardb	d__Bacteria;p__Pseudomonadota;c__Alphaproteobacteria;o__Rhodobacterales;f__Rhodobacteraceae;g__Chachezhania;s__Chachezhania antarctica
GCA_003664035	bacdive	d__Bacteria;p__Bacteroidota;c__Bacteroidia;o__Sphingobacteriales;f__Sphingobacteriaceae;g__Pedobacter;s__Pedobacter alluvionis
GCA_003667345	mardb	d__Bacteria;p__Campylobacterota;c__Campylobacteria;o__Campylobacterales;f__Arcobacteraceae;g__Poseidonibacter;s__Poseidonibacter antarcticus
GCA_003688405	mardb	d__Bacteria;p__Bacteroidota;c__Bacteroidia;o__Flavobacteriales;f__Flavobacteriaceae;g__Ulvibacter;s__Ulvibacter antarcticus
GCA_003688495	bacdive	d__Bacteria;p__Bacteroidota;c__Bacteroidia;o__Flavobacteriales;f__Flavobacteriaceae;g__Flavobacterium;s__Flavobacterium weaverense
GCA_003721495	marref	d__Bacteria;p__Actinomycetota;c__Actinomycetia;o__Streptomycetales;f__Streptomycetaceae;g__Streptomyces;s__Streptomyces goshikiensis
GCA_003788585	bacdive	d__Bacteria;p__Pseudomonadota;c__Gammaproteobacteria;o__Nevskiales;f__Salinisphaeraceae;g__Salinisphaera;s__Salinisphaera japonica
GCA_003797125	mardb	d__Bacteria;p__Pseudomonadota;c__Gammaproteobacteria;o__Enterobacterales_A;f__Shewanellaceae;g__Shewanella;s__Shewanella frigidimarina
GCA_003797165	mardb	d__Bacteria;p__Pseudomonadota;c__Gammaproteobacteria;o__Enterobacterales_A;f__Shewanellaceae;g__Shewanella;s__Shewanella psychromarinicola
GCA_003797845	mardb	d__Bacteria;p__Pseudomonadota;c__Gammaproteobacteria;o__Enterobacterales_A;f__Shewanellaceae;g__Shewanella;s__Shewanella frigidimarina
GCA_003797885	mardb	d__Bacteria;p__Pseudomonadota;c__Gammaproteobacteria;o__Enterobacterales_A;f__Shewanellaceae;g__Shewanella;s__Shewanella vesiculosa
GCA_003797905	mardb	d__Bacteria;p__Pseudomonadota;c__Gammaproteobacteria;o__Pseudomonadales;f__Pseudomonadaceae;g__Halopseudomonas;s__Halopseudomonas neustonica
GCA_003797945	mardb	d__Bacteria;p__Pseudomonadota;c__Gammaproteobacteria;o__Pseudomonadales;f__Pseudomonadaceae;g__Halopseudomonas;s__Halopseudomonas neustonica
GCA_003846155	mardb	d__Bacteria;p__Actinomycetota;c__Actinomycetia;o__Streptomycetales;f__Streptomycetaceae;g__Streptomyces;s__Streptomyces silvae
GCA_003846165	mardb	d__Bacteria;p__Actinomycetota;c__Actinomycetia;o__Streptomycetales;f__Streptomycetaceae;g__Streptomyces;s__Streptomyces goshikiensis
GCA_003846175	mardb	d__Bacteria;p__Actinomycetota;c__Actinomycetia;o__Streptomycetales;f__Streptomycetaceae;g__Streptomyces;s__Streptomyces sp003846175
GCA_003846185	mardb	d__Bacteria;p__Actinomycetota;c__Actinomycetia;o__Streptomycetales;f__Streptomycetaceae;g__Streptomyces;s__Streptomyces sp003846185
GCA_003846195	mardb	d__Bacteria;p__Actinomycetota;c__Actinomycetia;o__Streptomycetales;f__Streptomycetaceae;g__Streptomyces;s__Streptomyces laculatispora
GCA_003846255	mardb	d__Bacteria;p__Actinomycetota;c__Actinomycetia;o__Streptomycetales;f__Streptomycetaceae;g__Streptomyces;s__Streptomyces anulatus_C
GCA_003846265	mardb	d__Bacteria;p__Actinomycetota;c__Actinomycetia;o__Streptomycetales;f__Streptomycetaceae;g__Streptomyces;s__Streptomyces albidoflavus
GCA_003846275	mardb	d__Bacteria;p__Actinomycetota;c__Actinomycetia;o__Streptomycetales;f__Streptomycetaceae;g__Streptomyces;s__Streptomyces clavifer
GCA_003846285	mardb	d__Bacteria;p__Actinomycetota;c__Actinomycetia;o__Streptomycetales;f__Streptomycetaceae;g__Streptomyces;s__Streptomyces diastaticus
GCA_003855155	bacdive	d__Bacteria;p__Pseudomonadota;c__Gammaproteobacteria;o__Enterobacterales_A;f__Shewanellaceae;g__Shewanella;s__Shewanella psychromarinicola
GCA_003858655	bacdive	d__Bacteria;p__Pseudomonadota;c__Gammaproteobacteria;o__Pseudomonadales;f__Nitrincolaceae;g__Amphritea;s__Amphritea balenae
GCA_003860405	bacdive	d__Bacteria;p__Actinomycetota;c__Actinomycetia;o__Mycobacteriales;f__Nakamurellaceae;g__Nakamurella;s__Nakamurella antarctica
GCA_003860465	bacdive	d__Bacteria;p__Deinococcota;c__Deinococci;o__Deinococcales;f__Deinococcaceae;g__Deinococcus;s__Deinococcus psychrotolerans
GCA_003863355	bacdive	d__Bacteria;p__Bacteroidota;c__Bacteroidia;o__Bacteroidales;f__Marinifilaceae;g__Ancylomarina;s__Ancylomarina euxinus
GCA_003865095	bacdive	d__Bacteria;p__Bacillota_A;c__Clostridia;o__Clostridiales;f__Clostridiaceae;g__Clostridium_AD;s__Clostridium_AD tagluense
GCA_003942025	marref	d__Bacteria;p__Pseudomonadota;c__Gammaproteobacteria;o__Enterobacterales_A;f__Vibrionaceae;g__Aliivibrio;s__Aliivibrio salmonicida_A
GCA_003952245	marref	d__Bacteria;p__Pseudomonadota;c__Gammaproteobacteria;o__Pseudomonadales;f__Pseudomonadaceae;g__Pseudomonas_E;s__Pseudomonas_E lactis
GCA_003952345	bacdive	d__Bacteria;p__Pseudomonadota;c__Gammaproteobacteria;o__Burkholderiales;f__Chitinibacteraceae;g__Iodobacter;s__Iodobacter ciconiae
GCA_003955735	bacdive	d__Bacteria;p__Pseudomonadota;c__Gammaproteobacteria;o__Burkholderiales;f__Burkholderiaceae;g__Undibacterium;s__Undibacterium parvum
GCA_003970805	bacdive	d__Bacteria;p__Pseudomonadota;c__Gammaproteobacteria;o__Burkholderiales;f__Burkholderiaceae;g__Undibacterium;s__Undibacterium piscinae
GCA_004001325	bacdive	d__Bacteria;p__Pseudomonadota;c__Gammaproteobacteria;o__Thiomicrospirales;f__Thiomicrospiraceae;g__Thiomicrorhabdus;s__Thiomicrorhabdus aquaedulcis
GCA_004011805	bacdive	d__Bacteria;p__Pseudomonadota;c__Gammaproteobacteria;o__Burkholderiales;f__Burkholderiaceae_B;g__Piscinibacter;s__Piscinibacter defluvii
GCA_004116575	mardb	d__Bacteria;p__Campylobacterota;c__Campylobacteria;o__Campylobacterales;f__Arcobacteraceae;g__Aliarcobacter;s__Aliarcobacter skirrowii
GCA_004137345	bacdive	d__Bacteria;p__Actinomycetota;c__Actinomycetia;o__Propionibacteriales;f__Nocardioidaceae;g__Nocardioides;s__Nocardioides zhouii
GCA_004295485	marref	d__Bacteria;p__Actinomycetota;c__Actinomycetia;o__Actinomycetales;f__Dermatophilaceae;g__Janibacter;s__Janibacter limosus_A
GCA_004307425	bacdive	d__Bacteria;p__Bacteroidota;c__Bacteroidia;o__Cytophagales;f__Spirosomaceae;g__Aquirufa;s__Aquirufa antheringensis
GCA_004310685	bacdive	d__Bacteria;p__Actinomycetota;c__Actinomycetia;o__Actinomycetales;f__Microbacteriaceae;g__Conyzicola;s__Conyzicola arctica
GCA_004323635	bacdive	d__Bacteria;p__Pseudomonadota;c__Alphaproteobacteria;o__Rhizobiales;f__Beijerinckiaceae;g__Lichenihabitans;s__Lichenihabitans psoromatis
GCA_004327155	bacdive	d__Bacteria;p__Pseudomonadota;c__Alphaproteobacteria;o__Rhizobiales;f__Beijerinckiaceae;g__Lichenihabitans;s__Lichenihabitans psoromatis
GCA_004340665	bacdive	d__Bacteria;p__Bacteroidota;c__Bacteroidia;o__Sphingobacteriales;f__Sphingobacteriaceae;g__Pedobacter;s__Pedobacter psychrotolerans
GCA_004346685	bacdive	d__Bacteria;p__Pseudomonadota;c__Gammaproteobacteria;o__Burkholderiales;f__SMCO01;g__Sulfurirhabdus;s__Sulfurirhabdus autotrophica
GCA_004349315	bacdive	d__Bacteria;p__Bacteroidota;c__Bacteroidia;o__Flavobacteriales;f__Flavobacteriaceae;g__Flavobacterium;s__Flavobacterium ranwuense
GCA_004353825	bacdive	d__Bacteria;p__Actinomycetota;c__Actinomycetia;o__Actinomycetales;f__Beutenbergiaceae;g__Occultella;s__Occultella glacieicola
GCA_004365915	bacdive	d__Bacteria;p__Actinomycetota;c__Actinomycetia;o__Actinomycetales;f__Microbacteriaceae;g__Cryobacterium;s__Cryobacterium psychrophilum
GCA_004367585	marref	d__Bacteria;p__Bacillota;c__Bacilli;o__Bacillales;f__Planococcaceae;g__Paenisporosarcina;s__Paenisporosarcina antarctica
GCA_004402005	bacdive	d__Bacteria;p__Bacteroidota;c__Bacteroidia;o__Sphingobacteriales;f__Sphingobacteriaceae;g__Pedobacter;s__Pedobacter alluvionis
GCA_004402405	bacdive	d__Bacteria;p__Actinomycetota;c__Actinomycetia;o__Actinomycetales;f__Microbacteriaceae;g__Cryobacterium;s__Cryobacterium levicorallinum
GCA_004402515	bacdive	d__Bacteria;p__Actinomycetota;c__Actinomycetia;o__Actinomycetales;f__Microbacteriaceae;g__Cryobacterium;s__Cryobacterium luteum
GCA_004402625	bacdive	d__Bacteria;p__Actinomycetota;c__Actinomycetia;o__Actinomycetales;f__Microbacteriaceae;g__Cryobacterium;s__Cryobacterium flavum
GCA_004745955	bacdive	d__Bacteria;p__Bacteroidota;c__Bacteroidia;o__Cytophagales;f__Hymenobacteraceae;g__Hymenobacter;s__Hymenobacter elongatus
GCA_004766045	bacdive	d__Bacteria;p__Bacillota_B;c__Desulfitobacteriia;o__Desulfitobacteriales;f__Desulfitobacteriaceae;g__Desulfosporosinus;s__Desulfosporosinus fructosivorans
GCA_004803505	bacdive	d__Bacteria;p__Actinomycetota;c__Actinomycetia;o__Actinomycetales;f__Micrococcaceae;g__Arthrobacter_D;s__Arthrobacter_D echini
GCA_004843725	marref	d__Bacteria;p__Bacteroidota;c__Bacteroidia;o__Flavobacteriales;f__Flavobacteriaceae;g__Olleya;s__Olleya sp004843725
GCA_005234075	marref	d__Bacteria;p__Pseudomonadota;c__Gammaproteobacteria;o__Enterobacterales_A;f__Shewanellaceae;g__Shewanella;s__Shewanella polaris
GCA_006064855	marref	d__Bacteria;p__Pseudomonadota;c__Alphaproteobacteria;o__Rhodobacterales;f__Rhodobacteraceae;g__Sulfitobacter;s__Sulfitobacter sp006064855
GCA_006159205	marref	d__Bacteria;p__Bacteroidota;c__Bacteroidia;o__Flavobacteriales;f__Flavobacteriaceae;g__Gillisia;s__Gillisia flava
GCA_006246305	bacdive	d__Bacteria;p__Pseudomonadota;c__Gammaproteobacteria;o__Enterobacterales_A;f__Aeromonadaceae;g__Aeromonas;s__Aeromonas salmonicida
GCA_006385555	marref	d__Bacteria;p__Pseudomonadota;c__Gammaproteobacteria;o__Enterobacterales_A;f__Shewanellaceae;g__Shewanella;s__Shewanella polaris
GCA_006542315	marref	d__Bacteria;p__Pseudomonadota;c__Gammaproteobacteria;o__Pseudomonadales;f__Halomonadaceae;g__Halomonas;s__Halomonas titanicae
GCA_006714895	bacdive	d__Bacteria;p__Bacteroidota;c__Bacteroidia;o__Flavobacteriales;f__Flavobacteriaceae;g__Gramella;s__Gramella sp006714895
GCA_006788895	bacdive	d__Bacteria;p__Actinomycetota;c__Actinomycetia;o__Actinomycetales;f__Microbacteriaceae;g__Rhodoglobus;s__Rhodoglobus vestalii
GCA_006974145	marref	d__Bacteria;p__Bacteroidota;c__Bacteroidia;o__Flavobacteriales;f__Flavobacteriaceae;g__Changchengzhania;s__Changchengzhania lutea
GCA_007280555	bacdive	d__Bacteria;p__Deinococcota;c__Deinococci;o__Deinococcales;f__Deinococcaceae;g__Deinococcus;s__Deinococcus detaillensis
GCA_007280785	bacdive	d__Bacteria;p__Campylobacterota;c__Campylobacteria;o__Campylobacterales;f__Helicobacteraceae;g__Helicobacter_E;s__Helicobacter_E mehlei
GCA_007567505	bacdive	d__Bacteria;p__Pseudomonadota;c__Gammaproteobacteria;o__Enterobacterales_A;f__Shewanellaceae;g__Shewanella;s__Shewanella donghaensis
GCA_007741495	bacdive	d__Bacteria;p__Planctomycetota;c__Planctomycetia;o__Pirellulales;f__Pirellulaceae;g__Roseimaritima;s__Roseimaritima multifibrata
GCA_007741515	bacdive	d__Bacteria;p__Planctomycetota;c__Planctomycetia;o__Pirellulales;f__Lacipirellulaceae;g__Adhaeretor;s__Adhaeretor mobilis
GCA_007745635	marref	d__Bacteria;p__Planctomycetota;c__Planctomycetia;o__Pirellulales;f__Pirellulaceae;g__Stieleria;s__Stieleria sp002167455
GCA_007748135	bacdive	d__Bacteria;p__Planctomycetota;c__Planctomycetia;o__Planctomycetales;f__Planctomycetaceae;g__Gimesia;s__Gimesia chilikensis
GCA_007827275	bacdive	d__Bacteria;p__Bacteroidota;c__Bacteroidia;o__Flavobacteriales;f__Flavobacteriaceae;g__Gillisia;s__Gillisia sp007827275
GCA_007827285	bacdive	d__Bacteria;p__Bacteroidota;c__Bacteroidia;o__Flavobacteriales;f__Flavobacteriaceae;g__Dokdonia;s__Dokdonia sp000212355
GCA_007827465	bacdive	d__Bacteria;p__Bacteroidota;c__Bacteroidia;o__Flavobacteriales;f__Flavobacteriaceae;g__Dokdonia;s__Dokdonia sp007827465
GCA_007830355	bacdive	d__Bacteria;p__Bacteroidota;c__Bacteroidia;o__Flavobacteriales;f__Flavobacteriaceae;g__Flavobacterium;s__Flavobacterium tiangeerense
GCA_007859735	bacdive	d__Bacteria;p__Planctomycetota;c__Planctomycetia;o__Planctomycetales;f__Planctomycetaceae;g__Thalassoglobus;s__Thalassoglobus neptunius
GCA_007859765	bacdive	d__Bacteria;p__Planctomycetota;c__Planctomycetia;o__Pirellulales;f__Lacipirellulaceae;g__Posidoniimonas;s__Posidoniimonas corsicana
GCA_007860075	bacdive	d__Bacteria;p__Planctomycetota;c__Planctomycetia;o__Planctomycetales;f__Planctomycetaceae;g__Symmachiella;s__Symmachiella macrocystis
GCA_007860215	bacdive	d__Bacteria;p__Planctomycetota;c__Planctomycetia;o__Pirellulales;f__Pirellulaceae;g__Crateriforma;s__Crateriforma spongiae
GCA_007990815	bacdive	d__Bacteria;p__Bacteroidota;c__Bacteroidia;o__Flavobacteriales;f__Flavobacteriaceae;g__Flavobacterium;s__Flavobacterium branchiophilum
GCA_007992475	bacdive	d__Bacteria;p__Bacteroidota;c__Bacteroidia;o__Flavobacteriales;f__Flavobacteriaceae;g__Flavobacterium;s__Flavobacterium noncentrifugens
GCA_007993795	marref	d__Bacteria;p__Bacteroidota;c__Bacteroidia;o__Flavobacteriales;f__Flavobacteriaceae;g__Gillisia;s__Gillisia arctica
GCA_007997135	bacdive	d__Bacteria;p__Bacteroidota;c__Bacteroidia;o__Flavobacteriales;f__Flavobacteriaceae;g__Aequorivita;s__Aequorivita lipolytica
GCA_007997155	mardb	d__Bacteria;p__Bacteroidota;c__Bacteroidia;o__Flavobacteriales;f__Flavobacteriaceae;g__Aequorivita;s__Aequorivita antarctica
GCA_007997175	mardb	d__Bacteria;p__Bacteroidota;c__Bacteroidia;o__Cytophagales;f__Cyclobacteriaceae;g__Algoriphagus;s__Algoriphagus ratkowskyi
GCA_007997215	mardb	d__Bacteria;p__Bacteroidota;c__Bacteroidia;o__Cytophagales;f__Cyclobacteriaceae;g__Algoriphagus;s__Algoriphagus aquimarinus_A
GCA_007997305	bacdive	d__Bacteria;p__Pseudomonadota;c__Gammaproteobacteria;o__Pseudomonadales;f__Moraxellaceae;g__Psychrobacter;s__Psychrobacter frigidicola
GCA_008065115	bacdive	d__Bacteria;p__Planctomycetota;c__Planctomycetia;o__Pirellulales;f__Lacipirellulaceae;g__Bythopirellula;s__Bythopirellula goksoeyrii
GCA_008065135	marref	d__Bacteria;p__Planctomycetota;c__Planctomycetia;o__Pirellulales;f__Pirellulaceae;g__Roseimaritima;s__Roseimaritima ulvae
GCA_008086595	bacdive	d__Bacteria;p__Bacillota_A;c__Clostridia;o__Eubacteriales;f__Eubacteriaceae;g__Acetobacterium;s__Acetobacterium paludosum
GCA_008271745	bacdive	d__Bacteria;p__Bacteroidota;c__Bacteroidia;o__Cytophagales;f__Hymenobacteraceae;g__Rufibacter;s__Rufibacter glacialis
GCA_008642395	marref	d__Bacteria;p__Pseudomonadota;c__Gammaproteobacteria;o__Enterobacterales;f__Enterobacteriaceae;g__Escherichia;s__Escherichia coli
GCA_008642415	marref	d__Bacteria;p__Pseudomonadota;c__Gammaproteobacteria;o__Enterobacterales;f__Enterobacteriaceae;g__Escherichia;s__Escherichia coli
GCA_008931805	marref	d__Bacteria;p__Pseudomonadota;c__Gammaproteobacteria;o__Enterobacterales_A;f__Moritellaceae;g__Moritella;s__Moritella marina
GCA_008932225	marref	d__Bacteria;p__Pseudomonadota;c__Alphaproteobacteria;o__Sphingomonadales;f__Sphingomonadaceae;g__Qipengyuania;s__Qipengyuania flava
GCA_008973485	marref	d__Bacteria;p__Bacillota;c__Bacilli;o__Bacillales;f__Planococcaceae;g__Psychrobacillus;s__Psychrobacillus glaciei
GCA_009497155	bacdive	d__Bacteria;p__Pseudomonadota;c__Gammaproteobacteria;o__Burkholderiales;f__Burkholderiaceae;g__Glaciimonas;s__Glaciimonas soli
GCA_009497895	marref	d__Bacteria;p__Pseudomonadota;c__Gammaproteobacteria;o__Pseudomonadales;f__Pseudomonadaceae;g__Halopseudomonas;s__Halopseudomonas pelagia_A
GCA_009707325	marref	d__Bacteria;p__Pseudomonadota;c__Gammaproteobacteria;o__Pseudomonadales;f__Pseudomonadaceae;g__Pseudomonas_E;s__Pseudomonas_E sp002263605
GCA_009734265	marref	d__Bacteria;p__Pseudomonadota;c__Gammaproteobacteria;o__Halothiobacillales;f__Halothiobacillaceae;g__Guyparkeria;s__Guyparkeria hydrothermalis
GCA_009901525	tempura	d__Bacteria;p__Bacteroidota;c__Bacteroidia;o__Flavobacteriales;f__Flavobacteriaceae;g__Kordia;s__Kordia antarctica
GCA_009930795	bacdive	d__Bacteria;p__Actinomycetota;c__Actinomycetia;o__Actinomycetales;f__Microbacteriaceae;g__Marisediminicola;s__Marisediminicola antarctica
GCA_009937995	bacdive	d__Bacteria;p__Pseudomonadota;c__Gammaproteobacteria;o__Burkholderiales;f__Sulfuriferulaceae;g__Sulfuriferula_A;s__Sulfuriferula_A nivalis
GCA_009982895	bacdive	d__Bacteria;p__Deinococcota;c__Deinococci;o__Deinococcales;f__Deinococcaceae;g__Deinococcus;s__Deinococcus alpinitundrae
GCA_010993795	bacdive	d__Bacteria;p__Pseudomonadota;c__Alphaproteobacteria;o__Rhodobacterales;f__Rhodobacteraceae;g__Frigidibacter;s__Frigidibacter albus
GCA_011057645	bacdive	d__Bacteria;p__Actinomycetota;c__Actinomycetia;o__Actinomycetales;f__Microbacteriaceae;g__Marisediminicola;s__Marisediminicola senii
GCA_011378665	mardb	d__Bacteria;p__Pseudomonadota;c__Gammaproteobacteria;o__Enterobacterales_A;f__Alteromonadaceae;g__Pseudoalteromonas;s__Pseudoalteromonas arctica
GCA_011378705	mardb	d__Bacteria;p__Pseudomonadota;c__Gammaproteobacteria;o__Enterobacterales_A;f__Alteromonadaceae;g__Pseudoalteromonas;s__Pseudoalteromonas arctica
GCA_011378715	mardb	d__Bacteria;p__Pseudomonadota;c__Gammaproteobacteria;o__Enterobacterales_A;f__Psychromonadaceae;g__Psychromonas;s__Psychromonas sp011378715
GCA_011378745	mardb	d__Bacteria;p__Pseudomonadota;c__Gammaproteobacteria;o__Enterobacterales_A;f__Alteromonadaceae;g__Pseudoalteromonas;s__Pseudoalteromonas arctica
GCA_011378755	mardb	d__Bacteria;p__Pseudomonadota;c__Gammaproteobacteria;o__Enterobacterales_A;f__Alteromonadaceae;g__Pseudoalteromonas;s__Pseudoalteromonas distincta
GCA_011378805	mardb	d__Bacteria;p__Pseudomonadota;c__Gammaproteobacteria;o__Enterobacterales_A;f__Alteromonadaceae;g__Pseudoalteromonas;s__Pseudoalteromonas distincta
GCA_011378845	mardb	d__Bacteria;p__Pseudomonadota;c__Gammaproteobacteria;o__Enterobacterales_A;f__Alteromonadaceae;g__Pseudoalteromonas;s__Pseudoalteromonas arctica
GCA_011378855	mardb	d__Bacteria;p__Pseudomonadota;c__Gammaproteobacteria;o__Enterobacterales_A;f__Alteromonadaceae;g__Pseudoalteromonas;s__Pseudoalteromonas sp011378855
GCA_011378875	mardb	d__Bacteria;p__Pseudomonadota;c__Gammaproteobacteria;o__Enterobacterales_A;f__Alteromonadaceae;g__Pseudoalteromonas;s__Pseudoalteromonas sp000498095
GCA_011378905	mardb	d__Bacteria;p__Pseudomonadota;c__Gammaproteobacteria;o__Enterobacterales_A;f__Alteromonadaceae;g__Paraglaciecola;s__Paraglaciecola sp011378905
GCA_011378915	mardb	d__Bacteria;p__Bacteroidota;c__Bacteroidia;o__Flavobacteriales;f__Flavobacteriaceae;g__Polaribacter;s__Polaribacter sejongensis
GCA_011378975	mardb	d__Bacteria;p__Bacteroidota;c__Bacteroidia;o__Flavobacteriales;f__Flavobacteriaceae;g__Cellulophaga;s__Cellulophaga algicola
GCA_011398155	bacdive	d__Bacteria;p__Pseudomonadota;c__Gammaproteobacteria;o__Thiomicrospirales;f__Thiomicrospiraceae;g__Thiosulfativibrio;s__Thiosulfativibrio zosterae
GCA_011927835	bacdive	d__Bacteria;p__Bacteroidota;c__Bacteroidia;o__Chitinophagales;f__Saprospiraceae;g__Lewinella_A;s__Lewinella_A antarctica
GCA_011947285	bacdive	d__Bacteria;p__Pseudomonadota;c__Gammaproteobacteria;o__Burkholderiales;f__Burkholderiaceae;g__Glaciimonas;s__Glaciimonas immobilis
GCA_013294005	mardb	d__Bacteria;p__Bacteroidota;c__Bacteroidia;o__Flavobacteriales;f__Flavobacteriaceae;g__Flavobacterium;s__Flavobacterium sp013294005
GCA_013294015	mardb	d__Bacteria;p__Bacteroidota;c__Bacteroidia;o__Flavobacteriales;f__Weeksellaceae;g__Frigoriflavimonas;s__Frigoriflavimonas asaccharolytica
GCA_013294025	mardb	d__Bacteria;p__Bacteroidota;c__Bacteroidia;o__Flavobacteriales;f__Flavobacteriaceae;g__Flavobacterium;s__Flavobacterium sp013294025
GCA_013294075	mardb	d__Bacteria;p__Bacteroidota;c__Bacteroidia;o__Flavobacteriales;f__Flavobacteriaceae;g__Flavobacterium;s__Flavobacterium sp013294005
GCA_013294115	mardb	d__Bacteria;p__Bacteroidota;c__Bacteroidia;o__Cytophagales;f__Hymenobacteraceae;g__Hymenobacter;s__Hymenobacter caeli
GCA_013408645	bacdive	d__Bacteria;p__Actinomycetota;c__Actinomycetia;o__Actinomycetales;f__Micrococcaceae;g__Specibacter;s__Specibacter psychrochitiniphilus
GCA_013410665	bacdive	d__Bacteria;p__Actinomycetota;c__Actinomycetia;o__Actinomycetales;f__Microbacteriaceae;g__Leifsonia_B;s__Leifsonia_B psychrotolerans
GCA_014076715	mardb	d__Bacteria;p__Pseudomonadota;c__Gammaproteobacteria;o__Pseudomonadales;f__Moraxellaceae;g__Psychrobacter;s__Psychrobacter sp002836505
GCA_014076735	mardb	d__Bacteria;p__Pseudomonadota;c__Gammaproteobacteria;o__Pseudomonadales;f__Moraxellaceae;g__Psychrobacter;s__Psychrobacter sp002836505
GCA_014076755	mardb	d__Bacteria;p__Pseudomonadota;c__Gammaproteobacteria;o__Pseudomonadales;f__Moraxellaceae;g__Psychrobacter;s__Psychrobacter sp002836505
GCA_014076785	mardb	d__Bacteria;p__Pseudomonadota;c__Gammaproteobacteria;o__Enterobacterales_A;f__Alteromonadaceae;g__Colwellia_A;s__Colwellia_A sp001767295
GCA_014076795	mardb	d__Bacteria;p__Pseudomonadota;c__Gammaproteobacteria;o__Enterobacterales_A;f__Alteromonadaceae;g__Colwellia_A;s__Colwellia_A sp014076845
GCA_014076825	mardb	d__Bacteria;p__Pseudomonadota;c__Gammaproteobacteria;o__Pseudomonadales;f__Moraxellaceae;g__Psychrobacter;s__Psychrobacter sp002836505
GCA_014076835	mardb	d__Bacteria;p__Pseudomonadota;c__Gammaproteobacteria;o__Enterobacterales_A;f__Alteromonadaceae;g__Colwellia_A;s__Colwellia_A sp014076845
GCA_014076845	mardb	d__Bacteria;p__Pseudomonadota;c__Gammaproteobacteria;o__Enterobacterales_A;f__Alteromonadaceae;g__Colwellia_A;s__Colwellia_A sp014076845
GCA_014076885	mardb	d__Bacteria;p__Pseudomonadota;c__Gammaproteobacteria;o__Enterobacterales_A;f__Alteromonadaceae;g__Colwellia_A;s__Colwellia_A sp014076845
GCA_014076905	mardb	d__Bacteria;p__Pseudomonadota;c__Gammaproteobacteria;o__Enterobacterales_A;f__Alteromonadaceae;g__Colwellia_A;s__Colwellia_A sp014076845
GCA_014076915	mardb	d__Bacteria;p__Pseudomonadota;c__Gammaproteobacteria;o__Enterobacterales_A;f__Alteromonadaceae;g__Colwellia_A;s__Colwellia_A sp014076845
GCA_014076925	mardb	d__Bacteria;p__Pseudomonadota;c__Gammaproteobacteria;o__Enterobacterales_A;f__Alteromonadaceae;g__Colwellia_A;s__Colwellia_A sp014076845
GCA_014076955	mardb	d__Bacteria;p__Pseudomonadota;c__Gammaproteobacteria;o__Enterobacterales_A;f__Alteromonadaceae;g__Colwellia_A;s__Colwellia_A sp014076845
GCA_014076985	mardb	d__Bacteria;p__Pseudomonadota;c__Gammaproteobacteria;o__Enterobacterales_A;f__Alteromonadaceae;g__Cognaticolwellia;s__Cognaticolwellia sp014077005
GCA_014076995	mardb	d__Bacteria;p__Pseudomonadota;c__Gammaproteobacteria;o__Enterobacterales_A;f__Alteromonadaceae;g__Cognaticolwellia;s__Cognaticolwellia sp014077005
GCA_014077005	mardb	d__Bacteria;p__Pseudomonadota;c__Gammaproteobacteria;o__Enterobacterales_A;f__Alteromonadaceae;g__Cognaticolwellia;s__Cognaticolwellia sp014077005
GCA_014077045	mardb	d__Bacteria;p__Pseudomonadota;c__Gammaproteobacteria;o__Enterobacterales_A;f__Alteromonadaceae;g__Cognaticolwellia;s__Cognaticolwellia sp014077005
GCA_014077065	mardb	d__Bacteria;p__Pseudomonadota;c__Gammaproteobacteria;o__Enterobacterales_A;f__Alteromonadaceae;g__Cognaticolwellia;s__Cognaticolwellia sp014077005
GCA_014077085	mardb	d__Bacteria;p__Pseudomonadota;c__Gammaproteobacteria;o__Enterobacterales_A;f__Alteromonadaceae;g__Cognaticolwellia;s__Cognaticolwellia sp014077005
GCA_014077095	mardb	d__Bacteria;p__Pseudomonadota;c__Gammaproteobacteria;o__Enterobacterales_A;f__Alteromonadaceae;g__Cognaticolwellia;s__Cognaticolwellia sp014077095
GCA_014077115	mardb	d__Bacteria;p__Pseudomonadota;c__Gammaproteobacteria;o__Enterobacterales_A;f__Alteromonadaceae;g__Cognaticolwellia;s__Cognaticolwellia sp014077005
GCA_014077125	mardb	d__Bacteria;p__Pseudomonadota;c__Gammaproteobacteria;o__Enterobacterales_A;f__Alteromonadaceae;g__Cognaticolwellia;s__Cognaticolwellia sp014077005
GCA_014077155	mardb	d__Bacteria;p__Pseudomonadota;c__Gammaproteobacteria;o__Enterobacterales_A;f__Alteromonadaceae;g__Cognaticolwellia;s__Cognaticolwellia sp014077005
GCA_014077185	mardb	d__Bacteria;p__Pseudomonadota;c__Gammaproteobacteria;o__Enterobacterales_A;f__Alteromonadaceae;g__Cognaticolwellia;s__Cognaticolwellia sp014077005
GCA_014077195	mardb	d__Bacteria;p__Pseudomonadota;c__Gammaproteobacteria;o__Enterobacterales_A;f__Alteromonadaceae;g__Colwellia_A;s__Colwellia_A sp001767295
GCA_014077215	mardb	d__Bacteria;p__Pseudomonadota;c__Gammaproteobacteria;o__Enterobacterales_A;f__Alteromonadaceae;g__Cognaticolwellia;s__Cognaticolwellia sp014077005
GCA_014077245	mardb	d__Bacteria;p__Pseudomonadota;c__Gammaproteobacteria;o__Enterobacterales_A;f__Alteromonadaceae;g__Colwellia_A;s__Colwellia_A sp001767295
GCA_014077265	mardb	d__Bacteria;p__Pseudomonadota;c__Gammaproteobacteria;o__Enterobacterales_A;f__Alteromonadaceae;g__Colwellia_A;s__Colwellia_A sp001767295
GCA_014077275	mardb	d__Bacteria;p__Pseudomonadota;c__Gammaproteobacteria;o__Enterobacterales_A;f__Alteromonadaceae;g__Colwellia_A;s__Colwellia_A sp001767295
GCA_014077305	mardb	d__Bacteria;p__Pseudomonadota;c__Gammaproteobacteria;o__Enterobacterales_A;f__Alteromonadaceae;g__Colwellia_A;s__Colwellia_A sp001767295
GCA_014077325	mardb	d__Bacteria;p__Pseudomonadota;c__Gammaproteobacteria;o__Enterobacterales_A;f__Alteromonadaceae;g__Colwellia_A;s__Colwellia_A sp001767295
GCA_014077345	mardb	d__Bacteria;p__Pseudomonadota;c__Gammaproteobacteria;o__Enterobacterales_A;f__Alteromonadaceae;g__Colwellia_A;s__Colwellia_A sp001767295
GCA_014077355	mardb	d__Bacteria;p__Pseudomonadota;c__Gammaproteobacteria;o__Enterobacterales_A;f__Alteromonadaceae;g__Colwellia_A;s__Colwellia_A sp001767295
GCA_014077375	mardb	d__Bacteria;p__Pseudomonadota;c__Gammaproteobacteria;o__Enterobacterales_A;f__Alteromonadaceae;g__Colwellia_A;s__Colwellia_A sp001767295
GCA_014077405	mardb	d__Bacteria;p__Pseudomonadota;c__Gammaproteobacteria;o__Enterobacterales_A;f__Alteromonadaceae;g__Colwellia_A;s__Colwellia_A sp001767295
GCA_014077415	mardb	d__Bacteria;p__Pseudomonadota;c__Gammaproteobacteria;o__Enterobacterales_A;f__Alteromonadaceae;g__Colwellia_A;s__Colwellia_A sp001767295
GCA_014077435	mardb	d__Bacteria;p__Pseudomonadota;c__Gammaproteobacteria;o__Enterobacterales_A;f__Alteromonadaceae;g__Colwellia_A;s__Colwellia_A sp001767295
GCA_014077455	mardb	d__Bacteria;p__Pseudomonadota;c__Gammaproteobacteria;o__Enterobacterales_A;f__Alteromonadaceae;g__Colwellia_A;s__Colwellia_A sp001767295
GCA_014077465	mardb	d__Bacteria;p__Pseudomonadota;c__Gammaproteobacteria;o__Enterobacterales_A;f__Alteromonadaceae;g__Colwellia_A;s__Colwellia_A sp001767295
GCA_014077505	mardb	d__Bacteria;p__Pseudomonadota;c__Gammaproteobacteria;o__Enterobacterales_A;f__Alteromonadaceae;g__Cognaticolwellia;s__Cognaticolwellia sp014077505
GCA_014077515	mardb	d__Bacteria;p__Pseudomonadota;c__Gammaproteobacteria;o__Enterobacterales_A;f__Alteromonadaceae;g__Colwellia_A;s__Colwellia_A sp001767295
GCA_014077545	mardb	d__Bacteria;p__Pseudomonadota;c__Gammaproteobacteria;o__Enterobacterales_A;f__Alteromonadaceae;g__Colwellia_A;s__Colwellia_A sp001767295
GCA_014137865	bacdive	d__Bacteria;p__Actinomycetota;c__Actinomycetia;o__Actinomycetales;f__Microbacteriaceae;g__Alpinimonas;s__Alpinimonas psychrophila
GCA_014190875	bacdive	d__Bacteria;p__Actinomycetota;c__Actinomycetia;o__Actinomycetales;f__Micrococcaceae;g__Paeniglutamicibacter;s__Paeniglutamicibacter cryotolerans
GCA_014202815	bacdive	d__Bacteria;p__Pseudomonadota;c__Gammaproteobacteria;o__Burkholderiales;f__Burkholderiaceae;g__Glaciimonas;s__Glaciimonas immobilis
GCA_014639435	bacdive	d__Bacteria;p__Pseudomonadota;c__Gammaproteobacteria;o__Enterobacterales;f__Enterobacteriaceae;g__Ewingella;s__Ewingella psychrotolerans
GCA_014640315	bacdive	d__Bacteria;p__Bacteroidota;c__Bacteroidia;o__Cytophagales;f__Hymenobacteraceae;g__Hymenobacter;s__Hymenobacter glacieicola
GCA_014640435	bacdive	d__Bacteria;p__Bacteroidota;c__Bacteroidia;o__Cytophagales;f__Hymenobacteraceae;g__Hymenobacter;s__Hymenobacter frigidus
GCA_014641415	bacdive	d__Bacteria;p__Pseudomonadota;c__Gammaproteobacteria;o__Burkholderiales;f__Burkholderiaceae;g__Telluria;s__Telluria psychrophila
GCA_014641455	bacdive	d__Bacteria;p__Bacteroidota;c__Bacteroidia;o__Cytophagales;f__Hymenobacteraceae;g__Hymenobacter;s__Hymenobacter cavernae
GCA_014641715	bacdive	d__Bacteria;p__Pseudomonadota;c__Gammaproteobacteria;o__Burkholderiales;f__Burkholderiaceae_B;g__Polaromonas;s__Polaromonas eurypsychrophila
GCA_014643375	bacdive	d__Bacteria;p__Pseudomonadota;c__Alphaproteobacteria;o__Rhizobiales;f__Rhizobiaceae;g__Aureimonas_A;s__Aureimonas_A glaciei
GCA_014643455	bacdive	d__Bacteria;p__Pseudomonadota;c__Alphaproteobacteria;o__Sphingomonadales;f__Sphingomonadaceae;g__Polymorphobacter;s__Polymorphobacter glacialis
GCA_014643655	bacdive	d__Bacteria;p__Bacteroidota;c__Bacteroidia;o__Flavobacteriales;f__Flavobacteriaceae;g__Polaribacter_A;s__Polaribacter_A pacificus
GCA_014645015	bacdive	d__Bacteria;p__Actinomycetota;c__Actinomycetia;o__Actinomycetales;f__Microbacteriaceae;g__Rhodoglobus;s__Rhodoglobus xinjiangensis
GCA_014646975	bacdive	d__Bacteria;p__Pseudomonadota;c__Gammaproteobacteria;o__Pseudomonadales;f__Nitrincolaceae;g__Amphritea;s__Amphritea balenae
GCA_014647575	bacdive	d__Bacteria;p__Pseudomonadota;c__Gammaproteobacteria;o__Enterobacterales_A;f__Shewanellaceae;g__Shewanella;s__Shewanella hanedai
GCA_014652215	bacdive	d__Bacteria;p__Pseudomonadota;c__Alphaproteobacteria;o__Rhodobacterales;f__Rhodobacteraceae;g__Gemmobacter_C;s__Gemmobacter_C tilapiae
GCA_014652555	bacdive	d__Bacteria;p__Pseudomonadota;c__Alphaproteobacteria;o__Sphingomonadales;f__Sphingomonadaceae;g__Novosphingobium;s__Novosphingobium colocasiae
GCA_014873855	bacdive	d__Bacteria;p__Bacillota;c__Bacilli;o__Bacillales;f__Planococcaceae;g__Sporosarcina;s__Sporosarcina limicola
GCA_014898265	mardb	d__Bacteria;p__Pseudomonadota;c__Gammaproteobacteria;o__Pseudomonadales;f__Spongiibacteraceae;g__Zhongshania;s__Zhongshania antarctica
GCA_014925355	mardb	d__Bacteria;p__Pseudomonadota;c__Gammaproteobacteria;o__Enterobacterales_A;f__Alteromonadaceae;g__Pseudoalteromonas;s__Pseudoalteromonas prydzensis
GCA_015069875	bacdive	d__Bacteria;p__Pseudomonadota;c__Gammaproteobacteria;o__Enterobacterales_A;f__Shewanellaceae;g__Shewanella;s__Shewanella benthica
GCA_015234355	mardb	d__Bacteria;p__Pseudomonadota;c__Gammaproteobacteria;o__Pseudomonadales;f__Moraxellaceae;g__Psychrobacter;s__Psychrobacter sp015234355
GCA_015277735	mardb	d__Bacteria;p__Pseudomonadota;c__Gammaproteobacteria;o__Pseudomonadales;f__Moraxellaceae;g__Psychrobacter;s__Psychrobacter sp015277735
GCA_015319355	mardb	d__Bacteria;p__Bacteroidota;c__Bacteroidia;o__Flavobacteriales;f__Flavobacteriaceae;g__Psychroserpens;s__Psychroserpens luteus
GCA_015356755	bacdive	d__Bacteria;p__Bacteroidota;c__Bacteroidia;o__Flavobacteriales;f__Flavobacteriaceae;g__Nonlabens;s__Nonlabens antarcticus
GCA_015864285	mardb	d__Bacteria;p__Pseudomonadota;c__Gammaproteobacteria;o__Enterobacterales_A;f__Alteromonadaceae;g__Pseudoalteromonas;s__Pseudoalteromonas arctica
GCA_015864295	mardb	d__Bacteria;p__Pseudomonadota;c__Gammaproteobacteria;o__Enterobacterales_A;f__Alteromonadaceae;g__Pseudoalteromonas;s__Pseudoalteromonas arctica
GCA_015864365	mardb	d__Bacteria;p__Pseudomonadota;c__Gammaproteobacteria;o__Enterobacterales_A;f__Alteromonadaceae;g__Pseudoalteromonas;s__Pseudoalteromonas arctica
GCA_015864375	mardb	d__Bacteria;p__Pseudomonadota;c__Gammaproteobacteria;o__Enterobacterales_A;f__Alteromonadaceae;g__Pseudoalteromonas;s__Pseudoalteromonas arctica
GCA_015864385	mardb	d__Bacteria;p__Pseudomonadota;c__Gammaproteobacteria;o__Enterobacterales_A;f__Alteromonadaceae;g__Pseudoalteromonas;s__Pseudoalteromonas sp000498095
GCA_015864395	mardb	d__Bacteria;p__Pseudomonadota;c__Gammaproteobacteria;o__Enterobacterales_A;f__Alteromonadaceae;g__Pseudoalteromonas;s__Pseudoalteromonas arctica
GCA_015864415	mardb	d__Bacteria;p__Pseudomonadota;c__Gammaproteobacteria;o__Enterobacterales_A;f__Alteromonadaceae;g__Pseudoalteromonas;s__Pseudoalteromonas nigrifaciens
GCA_015864465	mardb	d__Bacteria;p__Pseudomonadota;c__Gammaproteobacteria;o__Enterobacterales_A;f__Alteromonadaceae;g__Pseudoalteromonas;s__Pseudoalteromonas sp011378855
GCA_015864475	mardb	d__Bacteria;p__Pseudomonadota;c__Gammaproteobacteria;o__Enterobacterales_A;f__Alteromonadaceae;g__Pseudoalteromonas;s__Pseudoalteromonas arctica
GCA_015864485	mardb	d__Bacteria;p__Pseudomonadota;c__Gammaproteobacteria;o__Enterobacterales_A;f__Alteromonadaceae;g__Pseudoalteromonas;s__Pseudoalteromonas sp011378855
GCA_015864495	mardb	d__Bacteria;p__Pseudomonadota;c__Gammaproteobacteria;o__Enterobacterales_A;f__Alteromonadaceae;g__Pseudoalteromonas;s__Pseudoalteromonas distincta
GCA_015864505	mardb	d__Bacteria;p__Pseudomonadota;c__Gammaproteobacteria;o__Enterobacterales_A;f__Alteromonadaceae;g__Pseudoalteromonas;s__Pseudoalteromonas arctica
GCA_015864565	mardb	d__Bacteria;p__Pseudomonadota;c__Gammaproteobacteria;o__Pseudomonadales;f__Moraxellaceae;g__Psychrobacter;s__Psychrobacter sp015277735
GCA_015864575	mardb	d__Bacteria;p__Actinomycetota;c__Actinomycetia;o__Actinomycetales;f__Microbacteriaceae;g__Rhodoglobus;s__Rhodoglobus sp015864575
GCA_015864605	mardb	d__Bacteria;p__Pseudomonadota;c__Gammaproteobacteria;o__Pseudomonadales;f__Moraxellaceae;g__Psychrobacter;s__Psychrobacter fozii
GCA_015864625	mardb	d__Bacteria;p__Actinomycetota;c__Actinomycetia;o__Actinomycetales;f__Microbacteriaceae;g__Rhodoglobus;s__Rhodoglobus sp015864665
GCA_015864635	mardb	d__Bacteria;p__Pseudomonadota;c__Gammaproteobacteria;o__Pseudomonadales;f__Moraxellaceae;g__Psychrobacter;s__Psychrobacter fozii
GCA_015864665	mardb	d__Bacteria;p__Actinomycetota;c__Actinomycetia;o__Actinomycetales;f__Microbacteriaceae;g__Rhodoglobus;s__Rhodoglobus sp015864665
GCA_015864675	mardb	d__Bacteria;p__Actinomycetota;c__Actinomycetia;o__Actinomycetales;f__Microbacteriaceae;g__Rhodoglobus;s__Rhodoglobus sp004118935
GCA_016106655	mardb	d__Bacteria;p__Pseudomonadota;c__Gammaproteobacteria;o__Pseudomonadales;f__Moraxellaceae;g__Psychrobacter;s__Psychrobacter sp015277735
GCA_016599245	bacdive	d__Bacteria;p__Actinomycetota;c__Actinomycetia;o__Mycobacteriales;f__Mycobacteriaceae;g__Tomitella;s__Tomitella biformata
GCA_016881145	bacdive	d__Bacteria;p__Actinomycetota;c__Actinomycetia;o__Actinomycetales;f__Microbacteriaceae;g__Subtercola;s__Subtercola lobariae
GCA_016903655	bacdive	d__Bacteria;p__Cyanobacteriota;c__Cyanobacteriia;o__Cyanobacteriales;f__Gomphosphaeriaceae;g__Gomphosphaeria;s__Gomphosphaeria aponina
GCA_016903675	bacdive	d__Bacteria;p__Cyanobacteriota;c__Cyanobacteriia;o__Cyanobacteriales;f__Nostocaceae;g__Stigonema;s__Stigonema ocellatum
GCA_016907385	bacdive	d__Bacteria;p__Actinomycetota;c__Actinomycetia;o__Actinomycetales;f__Microbacteriaceae;g__Subtercola;s__Subtercola frigoramans
GCA_016907875	bacdive	d__Bacteria;p__Actinomycetota;c__Actinomycetia;o__Actinomycetales;f__Micrococcaceae;g__Arthrobacter_J;s__Arthrobacter_J roseus
GCA_017569225	bacdive	d__Bacteria;p__Actinomycetota;c__Actinomycetia;o__Actinomycetales;f__Cellulomonadaceae;g__Pengzhenrongella;s__Pengzhenrongella sicca
GCA_017901135	bacdive	d__Bacteria;p__Pseudomonadota;c__Gammaproteobacteria;o__Thiotrichales;f__Thiotrichaceae;g__Thiothrix;s__Thiothrix litoralis
GCA_018128965	bacdive	d__Bacteria;p__Pseudomonadota;c__Alphaproteobacteria;o__Acetobacterales;f__Acetobacteraceae;g__Roseomonas_C;s__Roseomonas_C arctica
GCA_018861315	bacdive	d__Bacteria;p__Bacillota_A;c__Clostridia;o__Clostridiales;f__Clostridiaceae;g__Clostridium_AD;s__Clostridium_AD bowmanii
GCA_018861705	bacdive	d__Bacteria;p__Bacillota_A;c__Clostridia;o__Clostridiales;f__Clostridiaceae;g__Clostridium_AD;s__Clostridium_AD psychrophilum
GCA_018861735	bacdive	d__Bacteria;p__Bacillota_A;c__Clostridia;o__Clostridiales;f__Clostridiaceae;g__Clostridium_AD;s__Clostridium_AD lacusfryxellense
GCA_019038415	bacdive	d__Bacteria;p__Cyanobacteriota;c__Cyanobacteriia;o__PCC-6307;f__Cyanobiaceae;g__Cyanobium;s__Cyanobium sp019038415
GCA_019278425	bacdive	d__Bacteria;p__Bacteroidota;c__Bacteroidia;o__Flavobacteriales;f__Flavobacteriaceae;g__Winogradskyella;s__Winogradskyella undariae
GCA_019278445	bacdive	d__Bacteria;p__Bacteroidota;c__Bacteroidia;o__Flavobacteriales;f__Flavobacteriaceae;g__Tenacibaculum;s__Tenacibaculum sp019278465
GCA_019278465	bacdive	d__Bacteria;p__Bacteroidota;c__Bacteroidia;o__Flavobacteriales;f__Flavobacteriaceae;g__Tenacibaculum;s__Tenacibaculum sp019278465
GCA_019278505	bacdive	d__Bacteria;p__Bacteroidota;c__Bacteroidia;o__Flavobacteriales;f__Flavobacteriaceae;g__Polaribacter;s__Polaribacter sp019278525
GCA_019973615	bacdive	d__Bacteria;p__Pseudomonadota;c__Gammaproteobacteria;o__Burkholderiales;f__Burkholderiaceae_B;g__Rhodoferax;s__Rhodoferax sp019973615
GCA_019977655	bacdive	d__Bacteria;p__Bacillota_A;c__Clostridia;o__Clostridiales;f__Clostridiaceae;g__Clostridium;s__Clostridium gelidum
GCA_020443705	bacdive	d__Bacteria;p__Bacillota_A;c__Clostridia;o__Clostridiales;f__Clostridiaceae;g__Clostridium_AD;s__Clostridium_AD algoriphilum
GCA_020618775	bacdive	d__Bacteria;p__Pseudomonadota;c__Alphaproteobacteria;o__Acetobacterales;f__Acetobacteraceae;g__Acidisoma;s__Acidisoma silvae
GCA_020621385	bacdive	d__Bacteria;p__Pseudomonadota;c__Alphaproteobacteria;o__Acetobacterales;f__Acetobacteraceae;g__Acidisoma;s__Acidisoma cellulosilyticum
GCA_020905375	bacdive	d__Bacteria;p__Actinomycetota;c__Actinomycetia;o__Actinomycetales;f__Micrococcaceae;g__Specibacter;s__Specibacter cryoconiti
GCA_021398215	bacdive	d__Bacteria;p__Actinomycetota;c__Actinomycetia;o__Actinomycetales;f__Micrococcaceae;g__Specibacter;s__Specibacter sp021398215
GCA_022267535	bacdive	d__Bacteria;p__Pseudomonadota;c__Gammaproteobacteria;o__Enterobacterales_A;f__Psychromonadaceae;g__Psychromonas;s__Psychromonas antarctica
GCA_023283985	bacdive	d__Bacteria;p__Pseudomonadota;c__Gammaproteobacteria;o__Enterobacterales_A;f__Shewanellaceae;g__Shewanella;s__Shewanella electrodiphila
GCA_023284005	bacdive	d__Bacteria;p__Pseudomonadota;c__Gammaproteobacteria;o__Enterobacterales_A;f__Shewanellaceae;g__Shewanella;s__Shewanella surugensis
GCA_023284025	bacdive	d__Bacteria;p__Pseudomonadota;c__Gammaproteobacteria;o__Enterobacterales_A;f__Shewanellaceae;g__Shewanella;s__Shewanella abyssi
GCA_024347275	bacdive	d__Bacteria;p__Pseudomonadota;c__Gammaproteobacteria;o__Pseudomonadales;f__Nitrincolaceae;g__Amphritea;s__Amphritea japonica
GCA_025215075	bacdive	d__Bacteria;p__Bacteroidota;c__Bacteroidia;o__Flavobacteriales;f__Flavobacteriaceae;g__Tenacibaculum;s__
GCA_025574485	bacdive	d__Bacteria;p__Pseudomonadota;c__Alphaproteobacteria;o__Sphingomonadales;f__Kordiimonadaceae;g__Kordiimonas;s__
GCA_025583945	bacdive	d__Bacteria;p__Pseudomonadota;c__Gammaproteobacteria;o__Methylococcales;f__Methylomonadaceae;g__KS41;s__
GCA_025685545	bacdive	d__Bacteria;p__Acidobacteriota;c__Terriglobia;o__Terriglobales;f__Acidobacteriaceae;g__JAJZFE01;s__
GCA_025685565	bacdive	d__Bacteria;p__Acidobacteriota;c__Terriglobia;o__Terriglobales;f__Acidobacteriaceae;g__Granulicella_D;s__
GCA_025685605	bacdive	d__Bacteria;p__Acidobacteriota;c__Terriglobia;o__Terriglobales;f__Acidobacteriaceae;g__Granulicella_B;s__
GCA_900096565	bacdive	d__Bacteria;p__Bacteroidota;c__Bacteroidia;o__Bacteroidales;f__Williamwhitmaniaceae;g__Williamwhitmania;s__Williamwhitmania taraxaci
GCA_900099655	bacdive	d__Bacteria;p__Bacillota;c__Bacilli;o__Bacillales;f__Planococcaceae;g__Planococcus;s__Planococcus glaciei
GCA_900099915	bacdive	d__Bacteria;p__Bacteroidota;c__Bacteroidia;o__Flavobacteriales;f__Flavobacteriaceae;g__Flavobacterium;s__Flavobacterium omnivorum
GCA_900099995	bacdive	d__Bacteria;p__Bacteroidota;c__Bacteroidia;o__Flavobacteriales;f__Flavobacteriaceae;g__Winogradskyella;s__Winogradskyella thalassocola
GCA_900100375	bacdive	d__Bacteria;p__Bacteroidota;c__Bacteroidia;o__Flavobacteriales;f__Flavobacteriaceae;g__Flavobacterium;s__Flavobacterium noncentrifugens
GCA_900101105	mardb	d__Bacteria;p__Desulfobacterota;c__Desulfovibrionia;o__Desulfovibrionales;f__Desulfovibrionaceae;g__Maridesulfovibrio;s__Maridesulfovibrio ferrireducens
GCA_900101115	bacdive	d__Bacteria;p__Actinomycetota;c__Actinomycetia;o__Actinomycetales;f__Microbacteriaceae;g__Cryobacterium;s__Cryobacterium psychrotolerans
GCA_900101815	mardb	d__Bacteria;p__Bacteroidota;c__Bacteroidia;o__Flavobacteriales;f__Flavobacteriaceae;g__Pricia;s__Pricia antarctica
GCA_900101925	bacdive	d__Bacteria;p__Bacteroidota;c__Bacteroidia;o__Flavobacteriales;f__Flavobacteriaceae;g__Flavobacterium;s__Flavobacterium psychrophilum
GCA_900102005	marref	d__Bacteria;p__Actinomycetota;c__Actinomycetia;o__Actinomycetales;f__Microbacteriaceae;g__Microbacterium;s__Microbacterium sp900102005
GCA_900102055	bacdive	d__Bacteria;p__Bacteroidota;c__Bacteroidia;o__Flavobacteriales;f__Flavobacteriaceae;g__Ulvibacter;s__Ulvibacter litoralis
GCA_900103185	bacdive	d__Bacteria;p__Pseudomonadota;c__Alphaproteobacteria;o__Rhodobacterales;f__Rhodobacteraceae;g__Sulfitobacter;s__Sulfitobacter litoralis
GCA_900103935	bacdive	d__Bacteria;p__Actinomycetota;c__Actinomycetia;o__Propionibacteriales;f__Nocardioidaceae;g__Nocardioides;s__Nocardioides szechwanensis
GCA_900105035	marref	d__Bacteria;p__Bacteroidota;c__Bacteroidia;o__Flavobacteriales;f__Flavobacteriaceae;g__Gramella;s__Gramella echinicola
GCA_900105135	marref	d__Bacteria;p__Bacteroidota;c__Bacteroidia;o__Flavobacteriales;f__Flavobacteriaceae;g__Gramella;s__Gramella sp900105135
GCA_900105965	bacdive	d__Bacteria;p__Actinomycetota;c__Actinomycetia;o__Actinomycetales;f__Micrococcaceae;g__Specibacter;s__Specibacter alpinus
GCA_900106645	bacdive	d__Bacteria;p__Bacteroidota;c__Bacteroidia;o__Flavobacteriales;f__Flavobacteriaceae;g__Flavobacterium;s__Flavobacterium degerlachei
GCA_900107025	mardb	d__Bacteria;p__Pseudomonadota;c__Alphaproteobacteria;o__Rhodobacterales;f__Rhodobacteraceae;g__Roseicitreum;s__Roseicitreum antarcticum
GCA_900107175	bacdive	d__Bacteria;p__Actinomycetota;c__Actinomycetia;o__Mycobacteriales;f__Geodermatophilaceae;g__Modestobacter;s__Modestobacter sp900107175
GCA_900107465	bacdive	d__Bacteria;p__Bacteroidota;c__Bacteroidia;o__Cytophagales;f__Cyclobacteriaceae;g__Rhodonellum;s__Rhodonellum psychrophilum
GCA_900107535	bacdive	d__Bacteria;p__Bacteroidota;c__Bacteroidia;o__Sphingobacteriales;f__Sphingobacteriaceae;g__Pedobacter;s__Pedobacter hartonius
GCA_900107635	bacdive	d__Bacteria;p__Bacteroidota;c__Bacteroidia;o__Flavobacteriales;f__Flavobacteriaceae;g__Flavobacterium;s__Flavobacterium gillisiae
GCA_900108015	bacdive	d__Bacteria;p__Bacteroidota;c__Bacteroidia;o__Flavobacteriales;f__Flavobacteriaceae;g__Flavobacterium;s__Flavobacterium urumqiense
GCA_900109585	bacdive	d__Bacteria;p__Bacillota;c__Bacilli;o__Lactobacillales;f__Carnobacteriaceae;g__Carnobacterium_A;s__Carnobacterium_A iners
GCA_900109795	mardb	d__Bacteria;p__Pseudomonadota;c__Gammaproteobacteria;o__Enterobacterales_A;f__Alteromonadaceae;g__Cognaticolwellia;s__Cognaticolwellia chukchiensis
GCA_900109855	bacdive	d__Bacteria;p__Pseudomonadota;c__Alphaproteobacteria;o__Rhodobacterales;f__Rhodobacteraceae;g__Roseovarius;s__Roseovarius tolerans
GCA_900110375	bacdive	d__Bacteria;p__Bacteroidota;c__Bacteroidia;o__Flavobacteriales;f__Flavobacteriaceae;g__Flavobacterium;s__Flavobacterium sinopsychrotolerans
GCA_900111075	bacdive	d__Bacteria;p__Bacteroidota;c__Bacteroidia;o__Flavobacteriales;f__Flavobacteriaceae;g__Flavobacterium;s__Flavobacterium frigoris
GCA_900111965	bacdive	d__Bacteria;p__Bacteroidota;c__Bacteroidia;o__Flavobacteriales;f__Flavobacteriaceae;g__Flavobacterium;s__Flavobacterium swingsii
GCA_900112265	bacdive	d__Bacteria;p__Pseudomonadota;c__Gammaproteobacteria;o__Enterobacterales_A;f__Alteromonadaceae;g__Pseudoalteromonas;s__Pseudoalteromonas denitrificans
GCA_900112295	mardb	d__Bacteria;p__Bacteroidota;c__Bacteroidia;o__Flavobacteriales;f__Flavobacteriaceae;g__Muricauda;s__Muricauda taeanensis
GCA_900112755	bacdive	d__Bacteria;p__Pseudomonadota;c__Alphaproteobacteria;o__Rhodobacterales;f__Rhodobacteraceae;g__Sulfitobacter;s__Sulfitobacter brevis
GCA_900112975	bacdive	d__Bacteria;p__Bacteroidota;c__Bacteroidia;o__Flavobacteriales;f__Flavobacteriaceae;g__Flavobacterium;s__Flavobacterium xueshanense
GCA_900113335	mardb	d__Bacteria;p__Bacillota_B;c__Desulfotomaculia;o__Desulfotomaculales;f__Desulfallaceae;g__Desulfallas;s__Desulfallas arcticus
GCA_900113685	bacdive	d__Bacteria;p__Actinomycetota;c__Actinomycetia;o__Propionibacteriales;f__Nocardioidaceae;g__Nocardioides;s__Nocardioides psychrotolerans
GCA_900113805	bacdive	d__Bacteria;p__Bacteroidota;c__Bacteroidia;o__Flavobacteriales;f__Weeksellaceae;g__Halpernia;s__Halpernia frigidisoli
GCA_900114265	mardb	d__Bacteria;p__Bacteroidota;c__Bacteroidia;o__Flavobacteriales;f__Flavobacteriaceae;g__Flaviramulus;s__Flaviramulus basaltis
GCA_900114285	bacdive	d__Bacteria;p__Pseudomonadota;c__Alphaproteobacteria;o__Rhizobiales;f__Beijerinckiaceae;g__Methylocella;s__Methylocella palsarum
GCA_900114625	bacdive	d__Bacteria;p__Acidobacteriota;c__Terriglobia;o__Terriglobales;f__Acidobacteriaceae;g__Granulicella_C;s__Granulicella_C pectinivorans
GCA_900115015	bacdive	d__Bacteria;p__Bacteroidota;c__Bacteroidia;o__Flavobacteriales;f__Weeksellaceae;g__Algoriella;s__Algoriella xinjiangensis
GCA_900115155	bacdive	d__Bacteria;p__Actinomycetota;c__Actinomycetia;o__Actinomycetales;f__Microbacteriaceae;g__Mycetocola_A;s__Mycetocola_A miduiensis
GCA_900129575	bacdive	d__Bacteria;p__Bacteroidota;c__Bacteroidia;o__Flavobacteriales;f__Flavobacteriaceae;g__Flavobacterium;s__Flavobacterium segetis
GCA_900129585	bacdive	d__Bacteria;p__Bacteroidota;c__Bacteroidia;o__Flavobacteriales;f__Flavobacteriaceae;g__Flavobacterium;s__Flavobacterium micromati
GCA_900129825	bacdive	d__Bacteria;p__Pseudomonadota;c__Gammaproteobacteria;o__Nevskiales;f__Nevskiaceae;g__Hydrocarboniphaga;s__Hydrocarboniphaga daqingensis
GCA_900130145	bacdive	d__Bacteria;p__Bacteroidota;c__Bacteroidia;o__Flavobacteriales;f__Flavobacteriaceae;g__Flavobacterium;s__Flavobacterium psychrophilum
GCA_900142395	bacdive	d__Bacteria;p__Bacteroidota;c__Bacteroidia;o__Cytophagales;f__Hymenobacteraceae;g__Hymenobacter;s__Hymenobacter psychrotolerans
GCA_900142695	bacdive	d__Bacteria;p__Bacteroidota;c__Bacteroidia;o__Flavobacteriales;f__Flavobacteriaceae;g__Flavobacterium;s__Flavobacterium xanthum
GCA_900142775	bacdive	d__Bacteria;p__Bacteroidota;c__Bacteroidia;o__Flavobacteriales;f__Flavobacteriaceae;g__Flavobacterium;s__Flavobacterium flevense
GCA_900142885	bacdive	d__Bacteria;p__Bacteroidota;c__Bacteroidia;o__Flavobacteriales;f__Flavobacteriaceae;g__Flavobacterium;s__Flavobacterium xinjiangense
GCA_900143245	bacdive	d__Bacteria;p__Bacteroidota;c__Bacteroidia;o__Flavobacteriales;f__Flavobacteriaceae;g__Flavobacterium;s__Flavobacterium fryxellicola
GCA_900156245	mardb	d__Bacteria;p__Bacillota;c__Bacilli;o__Bacillales;f__Bacillaceae;g__Bacillus;s__Bacillus velezensis
GCA_900156275	mardb	d__Bacteria;p__Bacillota;c__Bacilli;o__Bacillales;f__Bacillaceae;g__Bacillus;s__Bacillus altitudinis
GCA_900156375	bacdive	d__Bacteria;p__Bacillota;c__Bacilli;o__Paenibacillales;f__Paenibacillaceae;g__Paenibacillus;s__Paenibacillus macquariensis
GCA_900156685	bacdive	d__Bacteria;p__Bacteroidota;c__Bacteroidia;o__Flavobacteriales;f__Weeksellaceae;g__Chryseobacterium;s__Chryseobacterium piscicola
GCA_900166965	bacdive	d__Bacteria;p__Pseudomonadota;c__Gammaproteobacteria;o__Enterobacterales_A;f__Vibrionaceae;g__Photobacterium;s__Photobacterium piscicola
GCA_900172355	bacdive	d__Bacteria;p__Pseudomonadota;c__Alphaproteobacteria;o__Rhodobacterales;f__Rhodobacteraceae;g__Oceanicola;s__Oceanicola antarcticus_A
GCA_900176135	bacdive	d__Bacteria;p__Bacteroidota;c__Bacteroidia;o__Cytophagales;f__Hymenobacteraceae;g__Hymenobacter;s__Hymenobacter roseosalivarius
GCA_900176505	bacdive	d__Bacteria;p__Bacteroidota;c__Bacteroidia;o__Sphingobacteriales;f__Sphingobacteriaceae;g__Pedobacter;s__Pedobacter nyackensis
GCA_900188085	bacdive	d__Bacteria;p__Acidobacteriota;c__Terriglobia;o__Terriglobales;f__Acidobacteriaceae;g__Granulicella_C;s__Granulicella_C rosea
GCA_900188425	bacdive	d__Bacteria;p__Pseudomonadota;c__Alphaproteobacteria;o__Rhodobacterales;f__Rhodobacteraceae;g__Antarctobacter;s__Antarctobacter heliothermus
GCA_900215355	mardb	d__Bacteria;p__Pseudomonadota;c__Alphaproteobacteria;o__Rhodobacterales;f__Rhodobacteraceae;g__Pseudooceanicola;s__Pseudooceanicola antarcticus
GCA_900233005	tempura	d__Bacteria;p__Pseudomonadota;c__Gammaproteobacteria;o__Enterobacterales_A;f__Vibrionaceae;g__Vibrio;s__Vibrio tapetis
GCA_900476435	tempura	d__Bacteria;p__Pseudomonadota;c__Gammaproteobacteria;o__Enterobacterales_A;f__Shewanellaceae;g__Shewanella;s__Shewanella benthica_A
GCA_900489465	mardb	d__Bacteria;p__Bacteroidota;c__Bacteroidia;o__Flavobacteriales;f__Flavobacteriaceae;g__Aequorivita;s__Aequorivita sp900489465
GCA_900499075	bacdive	d__Bacteria;p__Pseudomonadota;c__Alphaproteobacteria;o__Rhodobacterales;f__Rhodobacteraceae;g__Roseinatronobacter;s__Roseinatronobacter ekhonensis
GCA_900637895	tempura	d__Bacteria;p__Bacteroidota;c__Bacteroidia;o__Flavobacteriales;f__Weeksellaceae;g__Kaistella;s__Kaistella antarctica
GCA_904846215	bacdive	d__Bacteria;p__Pseudomonadota;c__Gammaproteobacteria;o__Pseudomonadales;f__Moraxellaceae;g__Psychrobacter;s__Psychrobacter glacincola_B
GCA_904846605	bacdive	d__Bacteria;p__Pseudomonadota;c__Gammaproteobacteria;o__Pseudomonadales;f__Moraxellaceae;g__Psychrobacter;s__Psychrobacter sp904846605
GCA_904846695	bacdive	d__Bacteria;p__Pseudomonadota;c__Gammaproteobacteria;o__Pseudomonadales;f__Moraxellaceae;g__Psychrobacter;s__Psychrobacter urativorans_C
GCA_923077115	bacdive	d__Bacteria;p__Pseudomonadota;c__Gammaproteobacteria;o__Pseudomonadales;f__DSM-100316;g__Sinobacterium;s__Sinobacterium norvegicum
GCA_943787605	bacdive	d__Bacteria;p__Pseudomonadota;c__Alphaproteobacteria;o__Rhodobacterales;f__Rhodobacteraceae;g__GCA-2697345;s__GCA-2697345 sp002697345
TARA_SAMEA2621044_METAG_HMLMMMLD	microbiomics	d__Bacteria;p__Bdellovibrionota;c__Bdellovibrionia;o__Bdellovibrionales;f__UBA840;g__UBA6502;s__UBA6502 sp002436415
TARA_SAMEA2621487_METAG_GNAKFDDL	microbiomics	d__Bacteria;p__Pseudomonadota;c__Alphaproteobacteria;o__Micavibrionales;f__Micavibrionaceae;g__UBA2638;s__UBA2638 sp002359735
TARA_SAMEA2621487_METAG_HHLJOOKI	microbiomics	d__Bacteria;p__Bacteroidota;c__Bacteroidia;o__Flavobacteriales;f__UA16;g__UBA974;s__UBA974 sp002339135
TARA_SAMEA2621487_METAG_HMPOEMOI	microbiomics	d__Bacteria;p__Bacteroidota;c__Bacteroidia;o__Flavobacteriales;f__Salibacteraceae;g__UBA6049;s__UBA6049 sp913045895
TARA_SAMEA2621487_METAG_JEJEPAEM	microbiomics	d__Bacteria;p__Pseudomonadota;c__Gammaproteobacteria;o__Enterobacterales_A;f__Alteromonadaceae;g__Alteromonas;s__Alteromonas sp002335925
TARA_SAMEA2621487_METAG_NGKNKFIP	microbiomics	d__Bacteria;p__Pseudomonadota;c__Gammaproteobacteria;o__Pseudomonadales;f__Porticoccaceae;g__TMED48;s__TMED48 sp002339165
TARA_SAMEA2621502_METAG_JHBLMCLA	microbiomics	d__Bacteria;p__Pseudomonadota;c__Alphaproteobacteria;o__Rhodobacterales;f__Rhodobacteraceae;g__Sulfitobacter;s__Sulfitobacter sp006064855
TARA_SAMEA2621502_METAG_NLHALEFI	microbiomics	d__Bacteria;p__Actinomycetota;c__Acidimicrobiia;o__Acidimicrobiales;f__JACDCH01;g__UBA9382;s__UBA9382 sp003476595
TARA_SAMEA2621528_METAG_EBFMECCI	microbiomics	d__Bacteria;p__Bacteroidota;c__Bacteroidia;o__Flavobacteriales;f__Flavobacteriaceae;g__Croceibacter;s__Croceibacter atlanticus
TARA_SAMEA2621528_METAG_GNGMLFPE	microbiomics	d__Bacteria;p__Pseudomonadota;c__Alphaproteobacteria;o__Rhodobacterales;f__Rhodobacteraceae;g__Roseovarius;s__Roseovarius nitratireducens
TARA_SAMEA2621528_METAG_HFEPAIBP	microbiomics	d__Bacteria;p__Pseudomonadota;c__Gammaproteobacteria;o__Enterobacterales_A;f__Alteromonadaceae;g__Idiomarina;s__Idiomarina loihiensis
TARA_SAMEA2621528_METAG_JOLHKIDP	microbiomics	d__Bacteria;p__Pseudomonadota;c__Alphaproteobacteria;o__Rhodobacterales;f__Rhodobacteraceae;g__Loktanella;s__Loktanella salsilacus
TARA_SAMEA2621528_METAG_LBBCLIJH	microbiomics	d__Bacteria;p__Pseudomonadota;c__Gammaproteobacteria;o__Pseudomonadales;f__Pseudomonadaceae;g__Stutzerimonas;s__Stutzerimonas stutzeri_AB
TARA_SAMEA2621528_METAG_NJMNCDJF	microbiomics	d__Bacteria;p__Bacteroidota;c__Bacteroidia;o__Flavobacteriales;f__Flavobacteriaceae;g__Gillisia;s__Gillisia sp002364325
TARA_SAMEA2621528_METAG_PEEFNHOK	microbiomics	d__Bacteria;p__Bacteroidota;c__Bacteroidia;o__Flavobacteriales;f__Flavobacteriaceae;g__Marixanthomonas;s__Marixanthomonas sp002364245
TARA_SAMEA2621536_METAG_KLKANNOC	microbiomics	d__Bacteria;p__Bacteroidota;c__Bacteroidia;o__Flavobacteriales;f__UA16;g__ASP10-05a;s__ASP10-05a sp000981645
TARA_SAMEA2621548_METAG_PKNPPHAL	microbiomics	d__Bacteria;p__Pseudomonadota;c__Alphaproteobacteria;o__Rhodobacterales;f__Rhodobacteraceae;g__Sulfitobacter;s__Sulfitobacter sp001634775
TARA_SAMEA2621551_METAG_AFHKGLEB	microbiomics	d__Bacteria;p__Bacteroidota;c__Bacteroidia;o__Flavobacteriales;f__Flavobacteriaceae;g__Flavicella;s__
TARA_SAMEA2621551_METAG_BCOOPLHK	microbiomics	d__Bacteria;p__Gemmatimonadota;c__Gemmatimonadetes;o__Longimicrobiales;f__UBA6960;g__UBA822;s__UBA822 sp002731735
TARA_SAMEA2621551_METAG_HJGDCJHC	microbiomics	d__Bacteria;p__Planctomycetota;c__Planctomycetia;o__Pirellulales;f__Pirellulaceae;g__;s__
TARA_SAMEA2621551_METAG_HNMBPJJF	microbiomics	d__Bacteria;p__Planctomycetota;c__Planctomycetia;o__Pirellulales;f__Pirellulaceae;g__SAT2750;s__SAT2750 sp002708345
TARA_SAMEA2621551_METAG_JBGHNFAK	microbiomics	d__Bacteria;p__Gemmatimonadota;c__Gemmatimonadetes;o__Longimicrobiales;f__UBA6960;g__UBA1138;s__UBA1138 sp003447875
TARA_SAMEA2621551_METAG_MMPJBINL	microbiomics	d__Bacteria;p__Bacteroidota;c__Bacteroidia;o__Flavobacteriales;f__Flavobacteriaceae;g__Polaribacter;s__Polaribacter sp913050305
TARA_SAMEA2621551_METAG_PECKMDBI	microbiomics	d__Bacteria;p__Chloroflexota;c__Dehalococcoidia;o__SAR202;f__UBA11138;g__UBA1123;s__UBA1123 sp002313895
TARA_SAMEA2621564_METAG_ECEHCOPB	microbiomics	d__Bacteria;p__Pseudomonadota;c__Gammaproteobacteria;o__Pseudomonadales;f__Alcanivoracaceae;g__Alcanivorax;s__Alcanivorax venustensis
TARA_SAMEA2621564_METAG_GKALJALI	microbiomics	d__Bacteria;p__Pseudomonadota;c__Alphaproteobacteria;o__Sphingomonadales;f__Sphingomonadaceae;g__Parasphingorhabdus;s__Parasphingorhabdus sp002354635
TARA_SAMEA2621564_METAG_NFAIGCLO	microbiomics	d__Bacteria;p__Pseudomonadota;c__Gammaproteobacteria;o__Pseudomonadales;f__Pseudomonadaceae;g__Pseudomonas_E;s__Pseudomonas_E sp002354655
TARA_SAMEA4396538_METAG_AEEOOKMC	microbiomics	d__Bacteria;p__Pseudomonadota;c__Gammaproteobacteria;o__Pseudomonadales;f__Porticoccaceae;g__TMED48;s__TMED48 sp905181995
TARA_SAMEA4396538_METAG_CDDAKNFK	microbiomics	d__Bacteria;p__Bacteroidota;c__Bacteroidia;o__Flavobacteriales;f__Schleiferiaceae;g__UBA10364;s__UBA10364 sp002387615
TARA_SAMEA4396538_METAG_GJBDHKGG	microbiomics	d__Bacteria;p__Pseudomonadota;c__Gammaproteobacteria;o__Pseudomonadales;f__Porticoccaceae;g__HTCC2207;s__HTCC2207 sp905182855
TARA_SAMEA4396941_METAG_AKJIGFEK	microbiomics	d__Bacteria;p__Pseudomonadota;c__Gammaproteobacteria;o__Pseudomonadales;f__Oleiphilaceae;g__Marinobacter;s__Marinobacter salarius
TARA_SAMEA4396941_METAG_EJKIMIHL	microbiomics	d__Bacteria;p__Pseudomonadota;c__Gammaproteobacteria;o__Pseudomonadales;f__Halomonadaceae;g__Halomonas;s__Halomonas sp000235725
TARA_SAMEA4396941_METAG_GBCKAMCN	microbiomics	d__Bacteria;p__Bacteroidota;c__Bacteroidia;o__Flavobacteriales;f__Flavobacteriaceae;g__Aureibaculum;s__
TARA_SAMEA4396941_METAG_HEODMAFM	microbiomics	d__Bacteria;p__Pseudomonadota;c__Gammaproteobacteria;o__Burkholderiales;f__Thiobacillaceae;g__Thiobacillus;s__
TARA_SAMEA4396941_METAG_IJEMMHFI	microbiomics	d__Bacteria;p__Pseudomonadota;c__Gammaproteobacteria;o__Burkholderiales;f__Rhodocyclaceae;g__Azoarcus_D;s__
TARA_SAMEA4396941_METAG_KAPCODLD	microbiomics	d__Bacteria;p__Verrucomicrobiota;c__Verrucomicrobiae;o__Verrucomicrobiales;f__Verrucomicrobiaceae;g__JAGRPD01;s__
TARA_SAMEA4396941_METAG_KHPFJDKB	microbiomics	d__Bacteria;p__Pseudomonadota;c__Gammaproteobacteria;o__JAGOUU01;f__JAGOUU01;g__;s__
TARA_SAMEA4396941_METAG_KOAOJACP	microbiomics	d__Bacteria;p__Pseudomonadota;c__Gammaproteobacteria;o__UBA4486;f__UBA4486;g__UBA7359;s__
TARA_SAMEA4396941_METAG_NMOKIAAF	microbiomics	d__Bacteria;p__Pseudomonadota;c__Alphaproteobacteria;o__Rhodobacterales;f__Rhodobacteraceae;g__Sulfitobacter;s__
TARA_SAMEA4396941_METAG_OIKHAKIF	microbiomics	d__Bacteria;p__Pseudomonadota;c__Alphaproteobacteria;o__Rhodobacterales;f__Rhodobacteraceae;g__Jannaschia;s__Jannaschia helgolandensis
TARA_SAMEA4396941_METAG_OPLEGJHE	microbiomics	d__Bacteria;p__Bacteroidota;c__Bacteroidia;o__Cytophagales;f__Cyclobacteriaceae;g__;s__
TARA_SAMEA4396988_METAG_ADPLMBMC	microbiomics	d__Bacteria;p__Bacteroidota;c__Bacteroidia;o__Flavobacteriales;f__Vicingaceae;g__BRH-c54;s__BRH-c54 sp002359215
TARA_SAMEA4396988_METAG_ANDHOEPD	microbiomics	d__Bacteria;p__Pseudomonadota;c__Alphaproteobacteria;o__UBA7879;f__VGCX01;g__CAJXSI01;s__CAJXSI01 sp913061155
TARA_SAMEA4396988_METAG_CABPDNKF	microbiomics	d__Bacteria;p__Bacteroidota;c__Bacteroidia;o__Bacteroidales;f__Prolixibacteraceae;g__Sunxiuqinia;s__
TARA_SAMEA4396988_METAG_JBGFAFFN	microbiomics	d__Bacteria;p__Verrucomicrobiota;c__Verrucomicrobiae;o__Opitutales;f__Opitutaceae;g__Synoicihabitans;s__
TARA_SAMEA4396988_METAG_JEDFGPEG	microbiomics	d__Bacteria;p__Bacteroidota;c__Bacteroidia;o__Flavobacteriales;f__Schleiferiaceae;g__Croceimicrobium;s__
TARA_SAMEA4396988_METAG_MIJAAAFI	microbiomics	d__Bacteria;p__Bacteroidota;c__Bacteroidia;o__Flavobacteriales;f__Salibacteraceae;g__CAJXZP01;s__
TARA_SAMEA4396988_METAG_NHAKENJI	microbiomics	d__Bacteria;p__Bacteroidota;c__Bacteroidia;o__Flavobacteriales;f__Flavobacteriaceae;g__Aequorivita;s__
TARA_SAMEA4396988_METAG_OHGBIIBB	microbiomics	d__Bacteria;p__Pseudomonadota;c__Gammaproteobacteria;o__Pseudomonadales;f__Alcanivoracaceae;g__Alcanivorax;s__Alcanivorax jadensis
TARA_SAMEA4397004_METAG_AIPFHCCK	microbiomics	d__Bacteria;p__Actinomycetota;c__Acidimicrobiia;o__Acidimicrobiales;f__TK06;g__UBA2110;s__UBA2110 sp002331465
TARA_SAMEA4397004_METAG_FDDNCOPK	microbiomics	d__Bacteria;p__Pseudomonadota;c__Alphaproteobacteria;o__Pelagibacterales;f__AG-422-B15;g__CABYIR01;s__
TARA_SAMEA4397004_METAG_JPDEEDJH	microbiomics	d__Bacteria;p__Bdellovibrionota;c__Bdellovibrionia;o__Bdellovibrionales;f__Bdellovibrionaceae;g__UBA2316;s__
TARA_SAMEA4397023_METAG_ACFKGOCL	microbiomics	d__Bacteria;p__Pseudomonadota;c__Alphaproteobacteria;o__Rhizobiales;f__Rhizobiaceae;g__Pseudorhizobium;s__Pseudorhizobium pelagicum
TARA_SAMEA4397023_METAG_BIAHDCHN	microbiomics	d__Bacteria;p__Bacteroidota;c__Bacteroidia;o__Flavobacteriales;f__Flavobacteriaceae;g__Maribacter;s__
TARA_SAMEA4397023_METAG_CCLBJDHA	microbiomics	d__Bacteria;p__Pseudomonadota;c__Gammaproteobacteria;o__Enterobacterales_A;f__Alteromonadaceae;g__Idiomarina;s__Idiomarina abyssalis
TARA_SAMEA4397023_METAG_CDAJJLGH	microbiomics	d__Bacteria;p__Pseudomonadota;c__Gammaproteobacteria;o__Pseudomonadales;f__Pseudomonadaceae;g__Halopseudomonas;s__Halopseudomonas pelagia
TARA_SAMEA4397023_METAG_DCKGLPKH	microbiomics	d__Bacteria;p__Pseudomonadota;c__Gammaproteobacteria;o__Xanthomonadales;f__Xanthomonadaceae;g__Arenimonas;s__
TARA_SAMEA4397023_METAG_FMECILJE	microbiomics	d__Bacteria;p__Pseudomonadota;c__Alphaproteobacteria;o__Caulobacterales;f__Hyphomonadaceae;g__Hyphomonas;s__Hyphomonas adhaerens
TARA_SAMEA4397023_METAG_GLMDEDKP	microbiomics	d__Bacteria;p__Pseudomonadota;c__Alphaproteobacteria;o__Rhizobiales;f__Devosiaceae;g__Pelagibacterium;s__Pelagibacterium sp002723255
TARA_SAMEA4397023_METAG_GNKOCKOD	microbiomics	d__Bacteria;p__Pseudomonadota;c__Alphaproteobacteria;o__Thalassobaculales;f__Thalassobaculaceae;g__Nisaea;s__
TARA_SAMEA4397023_METAG_JDCBPCFM	microbiomics	d__Bacteria;p__Pseudomonadota;c__Alphaproteobacteria;o__Rhizobiales;f__Rhizobiaceae;g__Hoeflea;s__
TARA_SAMEA4397023_METAG_JMEHPKDG	microbiomics	d__Bacteria;p__Bacteroidota;c__Bacteroidia;o__Flavobacteriales;f__Flavobacteriaceae;g__Cellulophaga;s__
TARA_SAMEA4397023_METAG_KBAAKLHO	microbiomics	d__Bacteria;p__Bacteroidota;c__Bacteroidia;o__Flavobacteriales;f__Flavobacteriaceae;g__Maribacter;s__
TARA_SAMEA4397023_METAG_KBKDDKJL	microbiomics	d__Bacteria;p__Bacteroidota;c__Bacteroidia;o__Flavobacteriales;f__Flavobacteriaceae;g__Marinirhabdus;s__Marinirhabdus sp002375495
TARA_SAMEA4397023_METAG_KOLKIBFJ	microbiomics	d__Bacteria;p__Bacteroidota;c__Bacteroidia;o__Flavobacteriales;f__Flavobacteriaceae;g__Dokdonia;s__
TARA_SAMEA4397023_METAG_NKKALNMO	microbiomics	d__Bacteria;p__Pseudomonadota;c__Alphaproteobacteria;o__Rhodospirillales_A;f__Thalassospiraceae;g__Thalassospira;s__
TARA_SAMEA4397034_METAG_ANPPJHKJ	microbiomics	d__Bacteria;p__Bacteroidota;c__Bacteroidia;o__Flavobacteriales;f__Flavobacteriaceae;g__Hel1-33-131;s__
TARA_SAMEA4397034_METAG_BCBOLHGA	microbiomics	d__Bacteria;p__Bacteroidota;c__Bacteroidia;o__Flavobacteriales;f__Flavobacteriaceae;g__MAG-121220-bin8;s__MAG-121220-bin8 sp905181625
TARA_SAMEA4397034_METAG_CCADBMCG	microbiomics	d__Bacteria;p__Bacteroidota;c__Bacteroidia;o__Flavobacteriales;f__Schleiferiaceae;g__UBA10364;s__UBA10364 sp905182675
TARA_SAMEA4397051_METAG_ANCHFCML	microbiomics	d__Bacteria;p__Bacteroidota;c__Bacteroidia;o__Flavobacteriales;f__Flavobacteriaceae;g__Yeosuana;s__
TARA_SAMEA4397051_METAG_BDIOPMOI	microbiomics	d__Bacteria;p__Pseudomonadota;c__Alphaproteobacteria;o__Rhodospirillales_A;f__Thalassospiraceae;g__Thalassospira;s__
TARA_SAMEA4397051_METAG_GINDMBMO	microbiomics	d__Bacteria;p__Campylobacterota;c__Campylobacteria;o__Campylobacterales;f__Arcobacteraceae;g__Arcobacter;s__
TARA_SAMEA4397051_METAG_PCLNEFKO	microbiomics	d__Bacteria;p__Pseudomonadota;c__Alphaproteobacteria;o__Rhodobacterales;f__Rhodobacteraceae;g__Pseudosulfitobacter;s__Pseudosulfitobacter sp000620505
TARA_SAMEA4397072_METAG_AACGBECA	microbiomics	d__Bacteria;p__Verrucomicrobiota;c__Verrucomicrobiae;o__Opitutales;f__DSM-45221;g__Lentimonas;s__
TARA_SAMEA4397072_METAG_AOKLNJHN	microbiomics	d__Bacteria;p__Actinomycetota;c__Acidimicrobiia;o__Acidimicrobiales;f__TK06;g__UBA9040;s__
TARA_SAMEA4397091_METAG_LHAHODGE	microbiomics	d__Bacteria;p__Pseudomonadota;c__Gammaproteobacteria;o__Enterobacterales_A;f__Alteromonadaceae;g__Paraglaciecola;s__Paraglaciecola mesophila
TARA_SAMEA4397118_METAG_AANKMKOK	microbiomics	d__Bacteria;p__Planctomycetota;c__UBA1135;o__UBA2386;f__UBA2386;g__GCA-2684655;s__
TARA_SAMEA4397118_METAG_BBOOOMOP	microbiomics	d__Bacteria;p__Bacteroidota;c__Bacteroidia;o__Flavobacteriales;f__Flavobacteriaceae;g__MAG-120531;s__MAG-120531 sp000173115
TARA_SAMEA4397118_METAG_BEODKAND	microbiomics	d__Bacteria;p__Pseudomonadota;c__Gammaproteobacteria;o__Pseudomonadales;f__Pseudomonadaceae;g__Pseudomonas_E;s__Pseudomonas_E peli
TARA_SAMEA4397118_METAG_CEPMJKLI	microbiomics	d__Bacteria;p__Bacteroidota;c__Bacteroidia;o__Flavobacteriales;f__Schleiferiaceae;g__Owenweeksia;s__
TARA_SAMEA4397118_METAG_CNKOPAMP	microbiomics	d__Bacteria;p__Bacteroidota;c__Bacteroidia;o__Flavobacteriales;f__Flavobacteriaceae;g__Polaribacter;s__Polaribacter vadi
TARA_SAMEA4397118_METAG_DAPHGPDF	microbiomics	d__Bacteria;p__Pseudomonadota;c__Gammaproteobacteria;o__Pseudomonadales;f__Pseudohongiellaceae;g__Pseudohongiella;s__
TARA_SAMEA4397118_METAG_DDLCHGOL	microbiomics	d__Bacteria;p__Bacteroidota;c__Bacteroidia;o__Flavobacteriales;f__Vicingaceae;g__;s__
TARA_SAMEA4397118_METAG_DLBFEDCK	microbiomics	d__Bacteria;p__Pseudomonadota;c__Alphaproteobacteria;o__Sneathiellales;f__Sneathiellaceae;g__Sneathiella;s__Sneathiella sp002694385
TARA_SAMEA4397118_METAG_GCAJHDBO	microbiomics	d__Bacteria;p__Bacteroidota;c__Bacteroidia;o__Flavobacteriales;f__Crocinitomicaceae;g__UBA4466;s__
TARA_SAMEA4397118_METAG_JPPFBIOG	microbiomics	d__Bacteria;p__Pseudomonadota;c__Gammaproteobacteria;o__JAGOUU01;f__JAGOUU01;g__;s__
TARA_SAMEA4397118_METAG_KDDGJDGN	microbiomics	d__Bacteria;p__Planctomycetota;c__Planctomycetia;o__Planctomycetales;f__Planctomycetaceae;g__JABMPE01;s__
TARA_SAMEA4397118_METAG_KDNGICHC	microbiomics	d__Bacteria;p__Pseudomonadota;c__Gammaproteobacteria;o__UBA4486;f__UBA4486;g__UBA7359;s__
TARA_SAMEA4397118_METAG_MADEPHFA	microbiomics	d__Bacteria;p__Bacteroidota;c__Bacteroidia;o__UBA10329;f__UBA10329;g__UBA10329;s__
TARA_SAMEA4397118_METAG_NDKAGOCA	microbiomics	d__Bacteria;p__Pseudomonadota;c__Alphaproteobacteria;o__Kiloniellales;f__DSM-21159;g__;s__
TARA_SAMEA4397157_METAG_BIHGPMNO	microbiomics	d__Bacteria;p__Bacteroidota;c__Bacteroidia;o__Chitinophagales;f__Saprospiraceae;g__UBA1994;s__UBA1994 sp002335865
TARA_SAMEA4397157_METAG_EBPIGCJE	microbiomics	d__Bacteria;p__Pseudomonadota;c__Alphaproteobacteria;o__Rhodobacterales;f__Rhodobacteraceae;g__CPC320;s__CPC320 sp002336405
TARA_SAMEA4397174_METAG_AKKJEEHK	microbiomics	d__Bacteria;p__Pseudomonadota;c__Gammaproteobacteria;o__Pseudomonadales;f__Halieaceae;g__Halioglobus;s__Halioglobus sp002862985
TARA_SAMEA4397174_METAG_BEHKMJBF	microbiomics	d__Bacteria;p__Pseudomonadota;c__Gammaproteobacteria;o__Pseudomonadales;f__Halieaceae;g__Halioglobus;s__
TARA_SAMEA4397174_METAG_EHJFDMGO	microbiomics	d__Bacteria;p__Pseudomonadota;c__Gammaproteobacteria;o__Pseudomonadales;f__Alcanivoracaceae;g__PGZG01;s__PGZG01 sp018067045
TARA_SAMEA4397174_METAG_FFIHAOBM	microbiomics	d__Bacteria;p__Pseudomonadota;c__Gammaproteobacteria;o__Pseudomonadales;f__Oleiphilaceae;g__PZPK01;s__
TARA_SAMEA4397174_METAG_HBDIMJIM	microbiomics	d__Bacteria;p__Pseudomonadota;c__Gammaproteobacteria;o__Pseudomonadales;f__GM7GCV1;g__GM7GCV1;s__
TARA_SAMEA4397174_METAG_HOMGNEGA	microbiomics	d__Bacteria;p__Pseudomonadota;c__Alphaproteobacteria;o__Rhodobacterales;f__Rhodobacteraceae;g__Pararhodobacter;s__Pararhodobacter sp905479725
TARA_SAMEA4397174_METAG_HPIDOFNN	microbiomics	d__Bacteria;p__Pseudomonadota;c__Alphaproteobacteria;o__Sphingomonadales;f__Emcibacteraceae;g__Paremcibacter;s__Paremcibacter congregatus
TARA_SAMEA4397174_METAG_JGGKHFGL	microbiomics	d__Bacteria;p__Pseudomonadota;c__Alphaproteobacteria;o__Sphingomonadales;f__Emcibacteraceae;g__Pseudemcibacter;s__
TARA_SAMEA4397174_METAG_LMPNIEMG	microbiomics	d__Bacteria;p__Pseudomonadota;c__Gammaproteobacteria;o__Pseudomonadales;f__Halieaceae;g__Haliea;s__Haliea sp002416125
TARA_SAMEA4397174_METAG_MAHICFFA	microbiomics	d__Bacteria;p__Planctomycetota;c__Phycisphaerae;o__Phycisphaerales;f__UBA1924;g__UBA1924;s__
TARA_SAMEA4397174_METAG_NKFCNDGN	microbiomics	d__Bacteria;p__Pseudomonadota;c__Alphaproteobacteria;o__Caulobacterales;f__Maricaulaceae;g__Hyphobacterium;s__Hyphobacterium indicum
TARA_SAMEA4397174_METAG_PCNIEGAM	microbiomics	d__Bacteria;p__Pseudomonadota;c__Alphaproteobacteria;o__Caulobacterales;f__Maricaulaceae;g__Hyphobacterium;s__
TARA_SAMEA4397196_METAG_BMMPCMEC	microbiomics	d__Bacteria;p__Bacteroidota;c__Bacteroidia;o__Flavobacteriales;f__Crocinitomicaceae;g__Crocinitomix;s__Crocinitomix sp905478225
TARA_SAMEA4397196_METAG_DBBDHPDM	microbiomics	d__Bacteria;p__Bacteroidota;c__Bacteroidia;o__Flavobacteriales;f__UA16;g__UBA974;s__
TARA_SAMEA4397196_METAG_GOGNMPAD	microbiomics	d__Bacteria;p__Verrucomicrobiota;c__Verrucomicrobiae;o__Verrucomicrobiales;f__Akkermansiaceae;g__Luteolibacter;s__Luteolibacter sp905182475
TARA_SAMEA4397215_METAG_AJJFEKGE	microbiomics	d__Bacteria;p__Pseudomonadota;c__Alphaproteobacteria;o__Rhodobacterales;f__Rhodobacteraceae;g__Alterinioella;s__
TARA_SAMEA4397215_METAG_ANPJLKOM	microbiomics	d__Bacteria;p__Pseudomonadota;c__Gammaproteobacteria;o__Nevskiales;f__Nevskiaceae;g__Polycyclovorans;s__Polycyclovorans sp002706265
TARA_SAMEA4397215_METAG_DOHMALKO	microbiomics	d__Bacteria;p__Bacteroidota;c__Bacteroidia;o__Flavobacteriales;f__Flavobacteriaceae;g__Halomarinibacterium;s__Halomarinibacterium sp002694465
TARA_SAMEA4397215_METAG_GAAAIJJK	microbiomics	d__Bacteria;p__Pseudomonadota;c__Alphaproteobacteria;o__Rhodospirillales_A;f__Casp-alpha2;g__UBA1479;s__UBA1479 sp002325375
TARA_SAMEA4397215_METAG_HKNGHGKC	microbiomics	d__Bacteria;p__Bacteroidota;c__Bacteroidia;o__Flavobacteriales;f__Flavobacteriaceae;g__Winogradskyella;s__
TARA_SAMEA4397215_METAG_IFBFPIAA	microbiomics	d__Bacteria;p__Planctomycetota;c__Planctomycetia;o__Pirellulales;f__Pirellulaceae;g__Rhodopirellula;s__Rhodopirellula europaea
TARA_SAMEA4397215_METAG_IGAOMPDF	microbiomics	d__Bacteria;p__Bacteroidota;c__Bacteroidia;o__Cytophagales;f__Cyclobacteriaceae;g__Algoriphagus;s__Algoriphagus aquimarinus
TARA_SAMEA4397215_METAG_KLMFFEGC	microbiomics	d__Bacteria;p__Pseudomonadota;c__Gammaproteobacteria;o__Methylococcales;f__Cycloclasticaceae;g__Cycloclasticus;s__
TARA_SAMEA4397239_METAG_OPHPAIBJ	microbiomics	d__Bacteria;p__Bacteroidota;c__Bacteroidia;o__Flavobacteriales;f__UBA7430;g__UBA6772;s__UBA6772 sp905182215
TARA_SAMEA4397255_METAG_EPFKBAKD	microbiomics	d__Bacteria;p__Pseudomonadota;c__Gammaproteobacteria;o__Pseudomonadales;f__Oleiphilaceae;g__Marinobacter;s__Marinobacter sp018066865
TARA_SAMEA4397255_METAG_JNCDLIJD	microbiomics	d__Bacteria;p__Pseudomonadota;c__Alphaproteobacteria;o__Parvibaculales;f__Parvibaculaceae;g__Mf105b01;s__Mf105b01 sp002695905
TARA_SAMEA4397255_METAG_PFEJDDLC	microbiomics	d__Bacteria;p__Pseudomonadota;c__Alphaproteobacteria;o__Rhodospirillales_A;f__HT1-32;g__HT1-32;s__HT1-32 sp009649675
TARA_SAMEA4397295_METAG_DFNFENKD	microbiomics	d__Bacteria;p__Pseudomonadota;c__Gammaproteobacteria;o__Pseudomonadales;f__DSM-21967;g__Dasania;s__Dasania marina
TARA_SAMEA4397295_METAG_EHHOEIHM	microbiomics	d__Bacteria;p__Pseudomonadota;c__Alphaproteobacteria;o__Sphingomonadales;f__Kordiimonadaceae;g__Kordiimonas;s__
TARA_SAMEA4397295_METAG_HEGEJJIG	microbiomics	d__Bacteria;p__Myxococcota;c__Polyangia;o__Haliangiales;f__Haliangiaceae;g__NORP324;s__
TARA_SAMEA4397295_METAG_JMJMPGEN	microbiomics	d__Bacteria;p__Bacteroidota;c__Rhodothermia;o__Balneolales;f__Balneolaceae;g__Balneola;s__
TARA_SAMEA4397295_METAG_KBDLACKE	microbiomics	d__Bacteria;p__Pseudomonadota;c__Alphaproteobacteria;o__Rhodobacterales;f__Rhodobacteraceae;g__Amylibacter;s__
TARA_SAMEA4397295_METAG_NFMMNHJF	microbiomics	d__Bacteria;p__Pseudomonadota;c__Gammaproteobacteria;o__Ga0077536;f__Ga0077536;g__;s__
TARA_SAMEA4397295_METAG_NOICPOFE	microbiomics	d__Bacteria;p__Verrucomicrobiota;c__Verrucomicrobiae;o__Verrucomicrobiales;f__DEV007;g__;s__
TARA_SAMEA4397295_METAG_OEOJHFMO	microbiomics	d__Bacteria;p__Planctomycetota;c__UBA1135;o__UBA1135;f__GCA-002686595;g__;s__
TARA_SAMEA4397295_METAG_PBBIIDLA	microbiomics	d__Bacteria;p__Verrucomicrobiota;c__Verrucomicrobiae;o__Verrucomicrobiales;f__DEV007;g__Arctic95D-9;s__
TARA_SAMEA4397295_METAG_PDFOFGBN	microbiomics	d__Bacteria;p__Bacteroidota;c__Bacteroidia;o__Flavobacteriales;f__Schleiferiaceae;g__Owenweeksia;s__
TARA_SAMEA4397330_METAG_AFKOBOMF	microbiomics	d__Bacteria;p__Bacteroidota;c__Bacteroidia;o__Flavobacteriales;f__Flavobacteriaceae;g__Ulvibacter;s__
TARA_SAMEA4397330_METAG_BLFPNKCK	microbiomics	d__Bacteria;p__Pseudomonadota;c__Gammaproteobacteria;o__Pseudomonadales;f__Pseudohongiellaceae;g__UBA5109;s__UBA5109 sp002414385
TARA_SAMEA4397330_METAG_EKBCNCBM	microbiomics	d__Bacteria;p__Bacteroidota;c__Rhodothermia;o__Balneolales;f__Balneolaceae;g__Balneola;s__
TARA_SAMEA4397330_METAG_GDIMMCKF	microbiomics	d__Bacteria;p__Pseudomonadota;c__Alphaproteobacteria;o__Parvibaculales;f__Parvibaculaceae;g__Parvibaculum;s__
TARA_SAMEA4397330_METAG_HLFCHFMP	microbiomics	d__Bacteria;p__Pseudomonadota;c__Gammaproteobacteria;o__Pseudomonadales;f__Pseudomonadaceae;g__Halopseudomonas;s__
TARA_SAMEA4397330_METAG_HPNADKDC	microbiomics	d__Bacteria;p__Pseudomonadota;c__Alphaproteobacteria;o__Rhodobacterales;f__Rhodobacteraceae;g__Sulfitobacter;s__
TARA_SAMEA4397330_METAG_KGKHFCBB	microbiomics	d__Bacteria;p__Pseudomonadota;c__Gammaproteobacteria;o__Pseudomonadales;f__Porticoccaceae;g__Porticoccus;s__
TARA_SAMEA4397330_METAG_KOEIGPBB	microbiomics	d__Bacteria;p__Pseudomonadota;c__Alphaproteobacteria;o__Rhodospirillales_A;f__Casp-alpha2;g__UBA4479;s__
TARA_SAMEA4397330_METAG_NDOPFAKP	microbiomics	d__Bacteria;p__Pseudomonadota;c__Gammaproteobacteria;o__Pseudomonadales;f__Halieaceae;g__Haliea;s__
TARA_SAMEA4397330_METAG_OAFLDEIP	microbiomics	d__Bacteria;p__Pseudomonadota;c__Gammaproteobacteria;o__Berkiellales;f__Berkiellaceae;g__Berkiella_A;s__
TARA_SAMEA4397355_METAG_NJHOEOAH	microbiomics	d__Bacteria;p__Pseudomonadota;c__Alphaproteobacteria;o__UBA6615;f__UBA6615;g__UBA6615;s__
TARA_SAMEA4397355_METAG_OAHAPAHA	microbiomics	d__Bacteria;p__Acidobacteriota;c__Vicinamibacteria;o__Vicinamibacterales;f__UBA8438;g__UBA8438;s__
TARA_SAMEA4397363_METAG_CECNBIBD	microbiomics	d__Bacteria;p__Pseudomonadota;c__Alphaproteobacteria;o__Rhodobacterales;f__Rhodobacteraceae;g__Pseudorhodobacter;s__
TARA_SAMEA4397363_METAG_IDONDPJC	microbiomics	d__Bacteria;p__Pseudomonadota;c__Gammaproteobacteria;o__Methylococcales;f__Cycloclasticaceae;g__Cycloclasticus;s__Cycloclasticus sp002292375
TARA_SAMEA4397363_METAG_LHNIFELI	microbiomics	d__Bacteria;p__Pseudomonadota;c__Gammaproteobacteria;o__Methylococcales;f__Cycloclasticaceae;g__Cycloclasticus;s__Cycloclasticus pugetii
TARA_SAMEA4397363_METAG_PEIHIEPH	microbiomics	d__Bacteria;p__Planctomycetota;c__Planctomycetia;o__Planctomycetales;f__Planctomycetaceae;g__Gimesia;s__
TARA_SAMEA4397390_METAG_EJBOOLAH	microbiomics	d__Bacteria;p__Bacteroidota;c__Bacteroidia;o__Flavobacteriales;f__UA16;g__ASP10-05a;s__ASP10-05a sp905182895
TARA_SAMEA4397390_METAG_OAJNPHCG	microbiomics	d__Bacteria;p__Bacteroidota;c__Bacteroidia;o__Flavobacteriales;f__GCA-002722245;g__GCA-002722245;s__GCA-002722245 sp905182585
TARA_SAMEA4397409_METAG_CCPIBCBG	microbiomics	d__Bacteria;p__Pseudomonadota;c__Gammaproteobacteria;o__Pseudomonadales;f__Halieaceae;g__Haliea;s__Haliea salexigens
TARA_SAMEA4397409_METAG_KPGCMJHM	microbiomics	d__Bacteria;p__Pseudomonadota;c__Gammaproteobacteria;o__Pseudomonadales;f__Oleiphilaceae;g__Marinobacter;s__Marinobacter sp002707215
TARA_SAMEA4397426_METAG_PDFLOHJD	microbiomics	d__Bacteria;p__Pseudomonadota;c__Gammaproteobacteria;o__Burkholderiales;f__Methylophilaceae;g__GCA-2401735;s__
TARA_SAMEA4397445_METAG_AIAEOEKP	microbiomics	d__Bacteria;p__Pseudomonadota;c__Gammaproteobacteria;o__Pseudomonadales;f__Halieaceae;g__Halioglobus;s__
TARA_SAMEA4397445_METAG_CEKAOEIO	microbiomics	d__Bacteria;p__Pseudomonadota;c__Gammaproteobacteria;o__Enterobacterales_A;f__Alteromonadaceae;g__Glaciecola;s__
TARA_SAMEA4397445_METAG_CGPDLPGA	microbiomics	d__Bacteria;p__Pseudomonadota;c__Alphaproteobacteria;o__Sneathiellales;f__Sneathiellaceae;g__Sneathiella;s__
TARA_SAMEA4397445_METAG_CHDHEFAE	microbiomics	d__Bacteria;p__Pseudomonadota;c__Alphaproteobacteria;o__Rhodobacterales;f__Rhodobacteraceae;g__Pseudooceanicola;s__Pseudooceanicola sp002709085
TARA_SAMEA4397445_METAG_DGDOHHDN	microbiomics	d__Bacteria;p__Pseudomonadota;c__Alphaproteobacteria;o__Rhodobacterales;f__Rhodobacteraceae;g__G020447305;s__G020447305 sp020447305
TARA_SAMEA4397445_METAG_FHNBJKON	microbiomics	d__Bacteria;p__Actinomycetota;c__Actinomycetia;o__Actinomycetales;f__Microbacteriaceae;g__Rhodoglobus;s__
TARA_SAMEA4397445_METAG_GIPEALJA	microbiomics	d__Bacteria;p__Bacteroidota;c__Bacteroidia;o__Cytophagales;f__Spirosomaceae;g__Dyadobacter;s__
TARA_SAMEA4397445_METAG_KILNFEOI	microbiomics	d__Bacteria;p__Bacteroidota;c__Bacteroidia;o__Flavobacteriales;f__Flavobacteriaceae;g__Arenibacter;s__Arenibacter algicola
TARA_SAMEA4397445_METAG_KNLEEKAB	microbiomics	d__Bacteria;p__Bacteroidota;c__Bacteroidia;o__Flavobacteriales;f__Flavobacteriaceae;g__Flavobacterium;s__
TARA_SAMEA4397472_METAG_CFGONHJG	microbiomics	d__Bacteria;p__Bacteroidota;c__Bacteroidia;o__Flavobacteriales;f__Schleiferiaceae;g__TMED14;s__TMED14 sp001438205
TARA_SAMEA4397472_METAG_CJMGHPKL	microbiomics	d__Bacteria;p__Bacteroidota;c__Bacteroidia;o__Flavobacteriales;f__Flavobacteriaceae;g__MAG-120531;s__
TARA_SAMEA4397472_METAG_FANKLAJP	microbiomics	d__Bacteria;p__Pseudomonadota;c__Gammaproteobacteria;o__Pseudomonadales;f__HTCC2089;g__UBA4582;s__UBA4582 sp013204195
TARA_SAMEA4397472_METAG_IDHEKGGM	microbiomics	d__Bacteria;p__Pseudomonadota;c__Alphaproteobacteria;o__Rickettsiales;f__Rickettsiaceae;g__GCA-2402195;s__
TARA_SAMEA4397472_METAG_LCMGNMHK	microbiomics	d__Bacteria;p__Bacteroidota;c__Bacteroidia;o__Cytophagales;f__Cyclobacteriaceae;g__UBA4465;s__UBA4465 sp013204595
TARA_SAMEA4397489_METAG_EMMCHIIM	microbiomics	d__Bacteria;p__Pseudomonadota;c__Alphaproteobacteria;o__Rhodobacterales;f__Rhodobacteraceae;g__Pseudosulfitobacter;s__
TARA_SAMEA4397489_METAG_HJKOMDFN	microbiomics	d__Bacteria;p__Pseudomonadota;c__Gammaproteobacteria;o__JABDGN01;f__JABDGN01;g__;s__
TARA_SAMEA4397489_METAG_LIGLIBEG	microbiomics	d__Bacteria;p__Actinomycetota;c__Actinomycetia;o__Actinomycetales;f__Microbacteriaceae;g__Pseudolysinimonas;s__Pseudolysinimonas sp002325245
TARA_SAMEA4397489_METAG_LJGOPMMD	microbiomics	d__Bacteria;p__Pseudomonadota;c__Alphaproteobacteria;o__Rhodospirillales;f__Rhodospirillaceae;g__UBA11612;s__
TARA_SAMEA4397489_METAG_NELFBNMP	microbiomics	d__Bacteria;p__Pseudomonadota;c__Alphaproteobacteria;o__Caulobacterales;f__Caulobacteraceae;g__Brevundimonas;s__
TARA_SAMEA4397489_METAG_OJJKGFOM	microbiomics	d__Bacteria;p__Pseudomonadota;c__Alphaproteobacteria;o__UBA1280;f__UBA2136;g__;s__
TARA_SAMEA4397489_METAG_PKJFCHJO	microbiomics	d__Bacteria;p__Pseudomonadota;c__Alphaproteobacteria;o__Rhodospirillales_A;f__Thalassospiraceae;g__Thalassospira;s__Thalassospira alkalitolerans
TARA_SAMEA4397489_METAG_PMFBIFBE	microbiomics	d__Bacteria;p__Pseudomonadota;c__Alphaproteobacteria;o__Sphingomonadales;f__Sphingomonadaceae;g__Sphingobium;s__Sphingobium sp001713415
TARA_SAMEA4397516_METAG_HGNBAOFA	microbiomics	d__Bacteria;p__Bacteroidota;c__Bacteroidia;o__Flavobacteriales;f__BACL11;g__GCA-002697625;s__GCA-002697625 sp905478555
TARA_SAMEA4397536_METAG_EOIKDEPL	microbiomics	d__Bacteria;p__Pseudomonadota;c__Gammaproteobacteria;o__Legionellales;f__Legionellaceae;g__JAALKW01;s__
TARA_SAMEA4397536_METAG_JKADAANA	microbiomics	d__Bacteria;p__Pseudomonadota;c__Alphaproteobacteria;o__MPNO01;f__UBA830;g__UBA830;s__
TARA_SAMEA4397536_METAG_MBMFBPNN	microbiomics	d__Bacteria;p__Pseudomonadota;c__Alphaproteobacteria;o__Rhodobacterales;f__Rhodobacteraceae;g__188UL27-1;s__
TARA_SAMEA4397536_METAG_NGKLCELP	microbiomics	d__Bacteria;p__Pseudomonadota;c__Alphaproteobacteria;o__Rhizobiales;f__Rhizobiaceae;g__Lentilitoribacter;s__
TARA_SAMEA4397536_METAG_OBACDIFJ	microbiomics	d__Bacteria;p__Pseudomonadota;c__Alphaproteobacteria;o__Rhodobacterales;f__Rhodobacteraceae;g__Pseudooceanicola;s__Pseudooceanicola sediminis
TARA_SAMEA4397586_METAG_ADKHDKBK	microbiomics	d__Bacteria;p__Pseudomonadota;c__Gammaproteobacteria;o__Pseudomonadales;f__Cellvibrionaceae;g__Gilvimarinus;s__
TARA_SAMEA4397586_METAG_HMEMIMBJ	microbiomics	d__Bacteria;p__Pseudomonadota;c__Alphaproteobacteria;o__Rhodospirillales_A;f__Thalassospiraceae;g__Thalassospira;s__Thalassospira lucentensis
TARA_SAMEA4397586_METAG_IGALKGMI	microbiomics	d__Bacteria;p__Pseudomonadota;c__Alphaproteobacteria;o__Rhodobacterales;f__Rhodobacteraceae;g__Jannaschia;s__Jannaschia helgolandensis
TARA_SAMEA4397586_METAG_MJKFHMCN	microbiomics	d__Bacteria;p__Bacteroidota;c__Bacteroidia;o__Cytophagales;f__Cyclobacteriaceae;g__Algoriphagus;s__Algoriphagus aquimarinus_A
TARA_SAMEA4397586_METAG_MLANKLIE	microbiomics	d__Bacteria;p__Pseudomonadota;c__Alphaproteobacteria;o__Sphingomonadales;f__Sphingomonadaceae;g__Sphingopyxis;s__Sphingopyxis bauzanensis
TARA_SAMEA4397586_METAG_OLNPJHKL	microbiomics	d__Bacteria;p__Verrucomicrobiota;c__Verrucomicrobiae;o__Verrucomicrobiales;f__DEV007;g__Arctic95D-9;s__
TARA_SAMEA4397586_METAG_OPBMMDJG	microbiomics	d__Bacteria;p__Pseudomonadota;c__Gammaproteobacteria;o__Pseudomonadales;f__Porticoccaceae;g__Porticoccus;s__Porticoccus sp002707685
TARA_SAMEA4397586_METAG_PDHHONHK	microbiomics	d__Bacteria;p__Planctomycetota;c__Planctomycetia;o__Planctomycetales;f__Planctomycetaceae;g__Gimesia;s__Gimesia maris
TARA_SAMEA4397627_METAG_AHLPKBKF	microbiomics	d__Bacteria;p__Pseudomonadota;c__Gammaproteobacteria;o__Enterobacterales_A;f__Alteromonadaceae;g__Idiomarina;s__Idiomarina abyssalis
TARA_SAMEA4397627_METAG_FHCHCONO	microbiomics	d__Bacteria;p__Pseudomonadota;c__Gammaproteobacteria;o__Burkholderiales;f__Burkholderiaceae_C;g__Pusillimonas_A;s__Pusillimonas_A sp002384935
TARA_SAMEA4397627_METAG_NFMKHDIK	microbiomics	d__Bacteria;p__Bacteroidota;c__Bacteroidia;o__Flavobacteriales;f__Flavobacteriaceae;g__Aequorivita;s__Aequorivita sp002364215
TARA_SAMEA4397627_METAG_PFAFHOHC	microbiomics	d__Bacteria;p__Pseudomonadota;c__Alphaproteobacteria;o__Rhodobacterales;f__Rhodobacteraceae;g__Roseovarius;s__Roseovarius mucosus
TARA_SAMEA4397649_METAG_CFCFNBDA	microbiomics	d__Bacteria;p__Bacteroidota;c__Bacteroidia;o__Flavobacteriales;f__Flavobacteriaceae;g__SCGC-AAA160-P02;s__SCGC-AAA160-P02 sp000383355
TARA_SAMEA4397649_METAG_MIMGGCOL	microbiomics	d__Bacteria;p__Pseudomonadota;c__Gammaproteobacteria;o__GCA-001735895;f__GCA-001735895;g__GCA-001735895;s__GCA-001735895 sp913061315
TARA_SAMEA4397666_METAG_HIJOACGG	microbiomics	d__Bacteria;p__Pseudomonadota;c__Alphaproteobacteria;o__Sphingomonadales;f__Sphingomonadaceae;g__Qipengyuania;s__Qipengyuania sp016764075
TARA_SAMEA4397666_METAG_KIBCBFEH	microbiomics	d__Bacteria;p__Pseudomonadota;c__Gammaproteobacteria;o__Pseudomonadales;f__Pseudomonadaceae;g__Pseudomonas_E;s__Pseudomonas_E brenneri
TARA_SAMEA4397722_METAG_AFBMIOFG	microbiomics	d__Bacteria;p__Bacteroidota;c__Bacteroidia;o__Flavobacteriales;f__Flavobacteriaceae;g__Marixanthomonas;s__
TARA_SAMEA4397722_METAG_CFNOIEPD	microbiomics	d__Bacteria;p__Pseudomonadota;c__Gammaproteobacteria;o__Pseudomonadales;f__Porticoccaceae;g__Porticoccus;s__Porticoccus hydrocarbonoclasticus
TARA_SAMEA4397730_METAG_HDIOLHFC	microbiomics	d__Bacteria;p__Pseudomonadota;c__Gammaproteobacteria;o__Arenicellales;f__UBA868;g__REDSEA-S09-B13;s__REDSEA-S09-B13 sp002456995
TARA_SAMEA4397747_METAG_COALLMCB	microbiomics	d__Bacteria;p__Pseudomonadota;c__Alphaproteobacteria;o__Caulobacterales;f__Hyphomonadaceae;g__Hyphomonas;s__Hyphomonas sp000682775
TARA_SAMEA4397747_METAG_CPCGJFFJ	microbiomics	d__Bacteria;p__Pseudomonadota;c__Alphaproteobacteria;o__Parvibaculales;f__Parvibaculaceae;g__Parvibaculum;s__
TARA_SAMEA4397747_METAG_HMNAJNKB	microbiomics	d__Bacteria;p__Pseudomonadota;c__Gammaproteobacteria;o__Pseudomonadales;f__Halomonadaceae;g__Halomonas;s__Halomonas maris
TARA_SAMEA4397756_METAG_BADFKMOP	microbiomics	d__Bacteria;p__Pseudomonadota;c__Gammaproteobacteria;o__Burkholderiales;f__Methylophilaceae;g__BACL14;s__BACL14 sp002384685
TARA_SAMEA4397756_METAG_LGNFMIEE	microbiomics	d__Bacteria;p__Pseudomonadota;c__Gammaproteobacteria;o__Pseudomonadales;f__HTCC2089;g__UBA4582;s__UBA4582 sp905182025
TARA_SAMEA4397756_METAG_NKKEIPND	microbiomics	d__Bacteria;p__Bacteroidota;c__Bacteroidia;o__Flavobacteriales;f__Crocinitomicaceae;g__UBA952;s__UBA952 sp905182495
TARA_SAMEA4397798_METAG_CJMABPGO	microbiomics	d__Bacteria;p__Pseudomonadota;c__Alphaproteobacteria;o__Rhodobacterales;f__Rhodobacteraceae;g__Octadecabacter;s__Octadecabacter sp018608045
TARA_SAMEA4397798_METAG_ELHCINIB	microbiomics	d__Bacteria;p__Pseudomonadota;c__Gammaproteobacteria;o__Pseudomonadales;f__JAHEGP01;g__;s__
TARA_SAMEA4397798_METAG_LPJBMLFE	microbiomics	d__Bacteria;p__Bacteroidota;c__Bacteroidia;o__Flavobacteriales;f__UBA7312;g__JABAYQ01;s__JABAYQ01 sp018608925
TARA_SAMEA4397798_METAG_MDFHKJJK	microbiomics	d__Bacteria;p__Pseudomonadota;c__Alphaproteobacteria;o__Rhodobacterales;f__Rhodobacteraceae;g__Planktomarina;s__Planktomarina sp905182455
TARA_SAMEA4397815_METAG_FBKIEFLJ	microbiomics	d__Bacteria;p__Pseudomonadota;c__Alphaproteobacteria;o__Rhodobacterales;f__Rhodobacteraceae;g__Sulfitobacter;s__Sulfitobacter sp011050655
TARA_SAMEA4397815_METAG_FNPOMOLN	microbiomics	d__Bacteria;p__Bacteroidota;c__Bacteroidia;o__Flavobacteriales;f__Flavobacteriaceae;g__Arenibacter;s__Arenibacter algicola
TARA_SAMEA4397815_METAG_KJLCEJNP	microbiomics	d__Bacteria;p__Pseudomonadota;c__Alphaproteobacteria;o__Sphingomonadales;f__Sphingomonadaceae;g__Parasphingorhabdus;s__
TARA_SAMEA4397815_METAG_MGOOMLHG	microbiomics	d__Bacteria;p__Pseudomonadota;c__Alphaproteobacteria;o__Rhodospirillales_A;f__Casp-alpha2;g__UBA1479;s__
TARA_SAMEA4397842_METAG_EKIJPONI	microbiomics	d__Bacteria;p__Pseudomonadota;c__Gammaproteobacteria;o__Burkholderiales;f__Burkholderiaceae_B;g__RS62;s__RS62 sp000496475
TARA_SAMEA4397842_METAG_KICLFKGG	microbiomics	d__Bacteria;p__Pseudomonadota;c__Alphaproteobacteria;o__Parvibaculales;f__RS24;g__UBA8337;s__
TARA_SAMEA4397859_METAG_GLPLBGPK	microbiomics	d__Bacteria;p__Pseudomonadota;c__Alphaproteobacteria;o__Sphingomonadales;f__Sphingomonadaceae;g__Sphingosinicella;s__
TARA_SAMEA4397859_METAG_GMFDIFPD	microbiomics	d__Bacteria;p__Pseudomonadota;c__Alphaproteobacteria;o__Sphingomonadales;f__Sphingomonadaceae;g__Sphingobium;s__
TARA_SAMEA4397920_METAG_ADLLGMMD	microbiomics	d__Bacteria;p__Pseudomonadota;c__Gammaproteobacteria;o__Nevskiales;f__Nevskiaceae;g__Panacagrimonas;s__
TARA_SAMEA4397920_METAG_AOALJNEL	microbiomics	d__Bacteria;p__Pseudomonadota;c__Alphaproteobacteria;o__Rhodobacterales;f__Rhodobacteraceae;g__Sulfitobacter;s__Sulfitobacter sp002731875
TARA_SAMEA4397920_METAG_DNIDHFPG	microbiomics	d__Bacteria;p__Pseudomonadota;c__Alphaproteobacteria;o__MPNO01;f__UBA830;g__;s__
TARA_SAMEA4397920_METAG_HCFGADBA	microbiomics	d__Bacteria;p__Pseudomonadota;c__Alphaproteobacteria;o__MPNO01;f__UBA2964;g__;s__
TARA_SAMEA4397920_METAG_IGHDIIEB	microbiomics	d__Bacteria;p__Pseudomonadota;c__Alphaproteobacteria;o__Sphingomonadales;f__Sphingomonadaceae;g__Sphingobium;s__Sphingobium sp000588875
TARA_SAMEA4397920_METAG_KGCBFKHI	microbiomics	d__Bacteria;p__Bacteroidota;c__Bacteroidia;o__Flavobacteriales;f__Flavobacteriaceae;g__SCGC-AAA160-P02;s__
TARA_SAMEA4397920_METAG_KIGOFCII	microbiomics	d__Bacteria;p__Bacteroidota;c__Bacteroidia;o__Flavobacteriales;f__Flavobacteriaceae;g__GCA-002733185;s__
TARA_SAMEA4397920_METAG_PJLDHDEJ	microbiomics	d__Bacteria;p__Pseudomonadota;c__Gammaproteobacteria;o__Pseudomonadales;f__Porticoccaceae;g__Porticoccus;s__
TARA_SAMEA4397930_METAG_NILIJJOB	microbiomics	d__Bacteria;p__Pseudomonadota;c__Gammaproteobacteria;o__Burkholderiales;f__UBA3031;g__UBA3031;s__UBA3031 sp913057845
TARA_SAMEA4397930_METAG_ONGLCALM	microbiomics	d__Bacteria;p__Verrucomicrobiota;c__Verrucomicrobiae;o__Opitutales;f__Opitutaceae;g__Synoicihabitans;s__Synoicihabitans sp913058185
TARA_SAMEA4397930_METAG_POFKKLGC	microbiomics	d__Bacteria;p__Verrucomicrobiota;c__Verrucomicrobiae;o__Verrucomicrobiales;f__Akkermansiaceae;g__SW10;s__SW10 sp905182405
TARA_SAMEA4397948_METAG_CJELGJCM	microbiomics	d__Bacteria;p__Pseudomonadota;c__Alphaproteobacteria;o__Rhodospirillales_A;f__Casp-alpha2;g__UBA1479;s__
TARA_SAMEA4397948_METAG_HMKPJJLE	microbiomics	d__Bacteria;p__Pseudomonadota;c__Gammaproteobacteria;o__Enterobacterales_A;f__Alteromonadaceae;g__Pseudoalteromonas;s__Pseudoalteromonas nigrifaciens
TARA_SAMEA4397983_METAG_NCGNJONP	microbiomics	d__Bacteria;p__Actinomycetota;c__Acidimicrobiia;o__Acidimicrobiales;f__MedAcidi-G1;g__UBA9410;s__UBA9410 sp014240365
TARA_SAMEA4398001_METAG_BIFKKCPL	microbiomics	d__Bacteria;p__Pseudomonadota;c__Alphaproteobacteria;o__UBA8366;f__GCA-2696645;g__Pacificispira;s__Pacificispira sp002696645
TARA_SAMEA4398001_METAG_DCPOPHPO	microbiomics	d__Bacteria;p__Pseudomonadota;c__Gammaproteobacteria;o__Pseudomonadales;f__Pseudomonadaceae;g__Halopseudomonas;s__Halopseudomonas neustonica
TARA_SAMEA4398001_METAG_HHDPNOOC	microbiomics	d__Bacteria;p__Pseudomonadota;c__Alphaproteobacteria;o__Rhizobiales;f__Rhizobiaceae;g__SPNT01;s__
TARA_SAMEA4398001_METAG_IIGHFDPF	microbiomics	d__Bacteria;p__Pseudomonadota;c__Gammaproteobacteria;o__Pseudomonadales;f__Halomonadaceae;g__Cobetia;s__Cobetia amphilecti
TARA_SAMEA4398001_METAG_KDFKCPOD	microbiomics	d__Bacteria;p__Pseudomonadota;c__Alphaproteobacteria;o__Caulobacterales;f__Hyphomonadaceae;g__Hyphomonas;s__
TARA_SAMEA4398001_METAG_KJJLLMIG	microbiomics	d__Bacteria;p__Bacteroidota;c__Bacteroidia;o__Cytophagales;f__Cyclobacteriaceae;g__Roseivirga;s__
TARA_SAMEA4398001_METAG_MAGPKEIF	microbiomics	d__Bacteria;p__Pseudomonadota;c__Alphaproteobacteria;o__Rhodobacterales;f__Rhodobacteraceae;g__Albimonas;s__
TARA_SAMEA4398001_METAG_MLJBBDKI	microbiomics	d__Bacteria;p__Bacteroidota;c__Bacteroidia;o__Flavobacteriales;f__Flavobacteriaceae;g__Nonlabens;s__Nonlabens sp002831625
TARA_SAMEA4398001_METAG_ODDBFCGM	microbiomics	d__Bacteria;p__Pseudomonadota;c__Alphaproteobacteria;o__Rhizobiales;f__Devosiaceae;g__Devosia;s__Devosia sp018334155
TARA_SAMEA4398009_METAG_OBIPICFJ	microbiomics	d__Bacteria;p__Bacteroidota;c__Bacteroidia;o__NS11-12g;f__UBA9320;g__UBA9320;s__
TARA_SAMEA4398009_METAG_OOMAOPDA	microbiomics	d__Bacteria;p__Pseudomonadota;c__Gammaproteobacteria;o__Pseudomonadales;f__DSM-21967;g__Oceanicoccus;s__Oceanicoccus sp000169075
TARA_SAMEA4398027_METAG_BKLIPBOK	microbiomics	d__Bacteria;p__Bacteroidota;c__Bacteroidia;o__Flavobacteriales;f__Crocinitomicaceae;g__UBA2040;s__
TARA_SAMEA4398027_METAG_JEIJCPEA	microbiomics	d__Bacteria;p__Pseudomonadota;c__Gammaproteobacteria;o__Pseudomonadales;f__Moraxellaceae;g__Psychrobacter;s__Psychrobacter sp002836505
TARA_SAMEA4398027_METAG_LPBPLCMG	microbiomics	d__Bacteria;p__Pseudomonadota;c__Alphaproteobacteria;o__Rhizobiales;f__Rhizobiaceae;g__SPNT01;s__
TARA_SAMEA4398027_METAG_PHDMBMMK	microbiomics	d__Bacteria;p__Bacteroidota;c__Bacteroidia;o__Chitinophagales;f__Saprospiraceae;g__CAJXUU01;s__
TARA_SAMEA4398067_METAG_CAMNPADC	microbiomics	d__Bacteria;p__Bacteroidota;c__Bacteroidia;o__Flavobacteriales;f__Flavobacteriaceae;g__Arcticimaribacter;s__Arcticimaribacter sp003023645
TARA_SAMEA4398067_METAG_DNCIKKDC	microbiomics	d__Bacteria;p__Bacteroidota;c__Bacteroidia;o__Flavobacteriales;f__UBA7430;g__UBA6772;s__UBA6772 sp002685115
TARA_SAMEA4398067_METAG_NAICBILF	microbiomics	d__Bacteria;p__Bacteroidota;c__Bacteroidia;o__Flavobacteriales;f__Flavobacteriaceae;g__Urechidicola;s__
TARA_SAMEA4398094_METAG_DAFGDDKE	microbiomics	d__Bacteria;p__Verrucomicrobiota;c__Verrucomicrobiae;o__Verrucomicrobiales;f__Akkermansiaceae;g__Rubritalea;s__
TARA_SAMEA4398094_METAG_INJPOFNE	microbiomics	d__Bacteria;p__Verrucomicrobiota;c__Verrucomicrobiae;o__Verrucomicrobiales;f__Akkermansiaceae;g__Oceaniferula;s__
TARA_SAMEA4398094_METAG_OJMOCGOF	microbiomics	d__Bacteria;p__Bacteroidota;c__Bacteroidia;o__Flavobacteriales;f__Salibacteraceae;g__UBA6770;s__UBA6770 sp905181875
TARA_SAMEA4398111_METAG_JEHKNIFP	microbiomics	d__Bacteria;p__Pseudomonadota;c__Gammaproteobacteria;o__Pseudomonadales;f__Marinomonadaceae;g__Marinomonas;s__
TARA_SAMEA4398111_METAG_MMEKPHGA	microbiomics	d__Bacteria;p__Pseudomonadota;c__Gammaproteobacteria;o__Enterobacterales_A;f__Alteromonadaceae;g__Pseudoalteromonas;s__Pseudoalteromonas distincta
TARA_SAMEA4398111_METAG_MPNOCJLE	microbiomics	d__Bacteria;p__Bacteroidota;c__Bacteroidia;o__Flavobacteriales;f__Flavobacteriaceae;g__Muricauda;s__Muricauda sp002167435
TARA_SAMEA4398150_METAG_DOGMCALJ	microbiomics	d__Bacteria;p__Pseudomonadota;c__Alphaproteobacteria;o__Rhodobacterales;f__Rhodobacteraceae;g__Ascidiaceihabitans;s__Ascidiaceihabitans sp905182105
TARA_SAMEA4398150_METAG_NLDOOBLD	microbiomics	d__Bacteria;p__Verrucomicrobiota;c__Verrucomicrobiae;o__Verrucomicrobiales;f__Akkermansiaceae;g__SW10;s__
TARA_SAMEA4398168_METAG_EJICOMMK	microbiomics	d__Bacteria;p__Bacteroidota;c__Bacteroidia;o__Flavobacteriales;f__Flavobacteriaceae;g__Leeuwenhoekiella;s__
TARA_SAMEA4398176_METAG_MOBMCDLB	microbiomics	d__Bacteria;p__Fibrobacterota;c__Fibrobacteria;o__Fibrobacterales;f__;g__;s__
TARA_SAMEA4398193_METAG_IINLEEHA	microbiomics	d__Bacteria;p__Pseudomonadota;c__Gammaproteobacteria;o__Enterobacterales_A;f__Alteromonadaceae;g__Alteromonas;s__Alteromonas naphthalenivorans
TARA_SAMEA4398219_METAG_PMMHAMPC	microbiomics	d__Bacteria;p__Bacteroidota;c__Bacteroidia;o__Flavobacteriales;f__Schleiferiaceae;g__UBA3442;s__UBA3442 sp002378565
TARA_SAMEA4398238_METAG_AIJMAKNN	microbiomics	d__Bacteria;p__Pseudomonadota;c__Alphaproteobacteria;o__Rhodobacterales;f__Rhodobacteraceae;g__Yoonia;s__
TARA_SAMEA4398238_METAG_BBIMKEDM	microbiomics	d__Bacteria;p__Pseudomonadota;c__Gammaproteobacteria;o__Francisellales;f__Francisellaceae;g__;s__
TARA_SAMEA4398238_METAG_CLIBKFHJ	microbiomics	d__Bacteria;p__Pseudomonadota;c__Gammaproteobacteria;o__Enterobacterales_A;f__Alteromonadaceae;g__Paraglaciecola;s__Paraglaciecola sp009796745
TARA_SAMEA4398238_METAG_DNPPHHEA	microbiomics	d__Bacteria;p__Pseudomonadota;c__Alphaproteobacteria;o__GCA-2731375;f__GCA-2731375;g__;s__
TARA_SAMEA4398238_METAG_GONOIKHO	microbiomics	d__Bacteria;p__Pseudomonadota;c__Alphaproteobacteria;o__Sphingomonadales;f__Sphingomonadaceae;g__Novosphingobium;s__Novosphingobium indicum
TARA_SAMEA4398238_METAG_IHHCIKGJ	microbiomics	d__Bacteria;p__Pseudomonadota;c__Gammaproteobacteria;o__Enterobacterales_A;f__Alteromonadaceae;g__Cognaticolwellia;s__Cognaticolwellia sp024585285
TARA_SAMEA4398238_METAG_KPHFHLOE	microbiomics	d__Bacteria;p__Planctomycetota;c__Planctomycetia;o__Pirellulales;f__Pirellulaceae;g__Novipirellula;s__
TARA_SAMEA4398238_METAG_MBGMDCJJ	microbiomics	d__Bacteria;p__Pseudomonadota;c__Alphaproteobacteria;o__Caulobacterales;f__Maricaulaceae;g__Maricaulis;s__
TARA_SAMEA4398238_METAG_MKMOEGDP	microbiomics	d__Bacteria;p__Pseudomonadota;c__Gammaproteobacteria;o__Pseudomonadales;f__Halomonadaceae;g__Halomonas;s__Halomonas glaciei
TARA_SAMEA4398238_METAG_PBPBPMLH	microbiomics	d__Bacteria;p__Bacteroidota;c__Bacteroidia;o__Cytophagales;f__Cyclobacteriaceae;g__Cyclobacterium;s__Cyclobacterium marinum
TARA_SAMEA4398247_METAG_IGEJIMPB	microbiomics	d__Bacteria;p__Marinisomatota;c__Marinisomatia;o__Marinisomatales;f__UBA1611;g__;s__
TARA_SAMEA4398266_METAG_ABDIENDO	microbiomics	d__Bacteria;p__Pseudomonadota;c__Gammaproteobacteria;o__Pseudomonadales;f__Marinomonadaceae;g__Marinomonas;s__Marinomonas primoryensis
TARA_SAMEA4398266_METAG_KLOMINHN	microbiomics	d__Bacteria;p__Bacteroidota;c__Bacteroidia;o__Flavobacteriales;f__Flavobacteriaceae;g__Maribacter;s__Maribacter stanieri
TARA_SAMEA4398296_METAG_BLGABLEO	microbiomics	d__Bacteria;p__Bacteroidota;c__Bacteroidia;o__Chitinophagales;f__UBA8649;g__JAFMKE01;s__
TARA_SAMEA4398296_METAG_DPFMLPLK	microbiomics	d__Bacteria;p__Bacteroidota;c__Bacteroidia;o__Flavobacteriales;f__Vicingaceae;g__GCA-002793235;s__
TARA_SAMEA4398296_METAG_MHJPBEFB	microbiomics	d__Bacteria;p__Actinomycetota;c__Acidimicrobiia;o__Acidimicrobiales;f__Ilumatobacteraceae;g__Ilumatobacter_A;s__Ilumatobacter_A sp905182555
TARA_SAMEA4398315_METAG_BJAKHDDB	microbiomics	d__Bacteria;p__Pseudomonadota;c__Alphaproteobacteria;o__UBA6615;f__UBA6615;g__;s__
TARA_SAMEA4398315_METAG_BPOJMCNG	microbiomics	d__Bacteria;p__Pseudomonadota;c__Alphaproteobacteria;o__Rhodobacterales;f__Rhodobacteraceae;g__Paracoccus;s__Paracoccus marcusii
TARA_SAMEA4398315_METAG_HKMENHED	microbiomics	d__Bacteria;p__Pseudomonadota;c__Gammaproteobacteria;o__Pseudomonadales;f__Moraxellaceae;g__Psychrobacter;s__Psychrobacter nivimaris_A
TARA_SAMEA4398315_METAG_ODIMHKIJ	microbiomics	d__Bacteria;p__Pseudomonadota;c__Gammaproteobacteria;o__Nitrosococcales;f__Methylophagaceae;g__GCA-002733105;s__
TARA_SAMEA4398360_METAG_FAEBLOGG	microbiomics	d__Bacteria;p__Bacteroidota;c__Bacteroidia;o__Cytophagales;f__Cyclobacteriaceae;g__Cyclobacterium;s__Cyclobacterium amurskyense
TARA_SAMEA4398360_METAG_FGLHJHAM	microbiomics	d__Bacteria;p__Pseudomonadota;c__Gammaproteobacteria;o__Burkholderiales;f__Burkholderiaceae;g__Herminiimonas;s__
TARA_SAMEA4398360_METAG_GEECGHMB	microbiomics	d__Bacteria;p__Pseudomonadota;c__Gammaproteobacteria;o__Enterobacterales_A;f__Alteromonadaceae;g__Cognaticolwellia;s__Cognaticolwellia sp003061515
TARA_SAMEA4398360_METAG_GJHCJNNP	microbiomics	d__Bacteria;p__Pseudomonadota;c__Gammaproteobacteria;o__Burkholderiales;f__Burkholderiaceae_B;g__CAISIP01;s__
TARA_SAMEA4398360_METAG_NNEHDLAJ	microbiomics	d__Bacteria;p__Pseudomonadota;c__Alphaproteobacteria;o__Rhizobiales;f__GCA-2746425;g__GCA-2746425;s__
TARA_SAMEA4398370_METAG_APHBFFDH	microbiomics	d__Bacteria;p__Marinisomatota;c__Marinisomatia;o__Marinisomatales;f__UBA1611;g__TMED80;s__TMED80 sp905478065
TARA_SAMEA4398370_METAG_DIKAOHFM	microbiomics	d__Bacteria;p__Bacteroidota;c__Bacteroidia;o__Flavobacteriales;f__UBA7430;g__GCA-2707145;s__
TARA_SAMEA4398370_METAG_KKLLIOCH	microbiomics	d__Bacteria;p__Pseudomonadota;c__Gammaproteobacteria;o__Pseudomonadales;f__Halieaceae;g__Luminiphilus;s__Luminiphilus sp905182485
TARA_SAMEA4398387_METAG_EACEGFLE	microbiomics	d__Bacteria;p__Bacteroidota;c__Bacteroidia;o__Flavobacteriales;f__Luteibaculaceae;g__;s__
TARA_SAMEA4398387_METAG_GHIDNKEH	microbiomics	d__Bacteria;p__Pseudomonadota;c__Gammaproteobacteria;o__Enterobacterales_A;f__Psychromonadaceae;g__Psychromonas;s__
TARA_SAMEA4398387_METAG_ILGDMCFO	microbiomics	d__Bacteria;p__Pseudomonadota;c__Alphaproteobacteria;o__Thalassobaculales;f__Thalassobaculaceae;g__Nisaea;s__
TARA_SAMEA4398387_METAG_KHFOIAHK	microbiomics	d__Bacteria;p__Bacteroidota;c__Bacteroidia;o__Cytophagales;f__Cyclobacteriaceae;g__Cyclobacterium;s__
TARA_SAMEA4398387_METAG_LABGGNAJ	microbiomics	d__Bacteria;p__Hydrogenedentota;c__Hydrogenedentia;o__Hydrogenedentiales;f__JAEUWI01;g__JAEUWI01;s__
TARA_SAMEA4398387_METAG_PBBIBPIA	microbiomics	d__Bacteria;p__Pseudomonadota;c__Gammaproteobacteria;o__Pseudomonadales;f__DSM-6294;g__Oceanobacter;s__Oceanobacter sp913061185
TARA_SAMEA4398413_METAG_CALKJODJ	microbiomics	d__Bacteria;p__Verrucomicrobiota;c__Verrucomicrobiae;o__Opitutales;f__Verruco-01;g__;s__
TARA_SAMEA4398413_METAG_MEBPLGJO	microbiomics	d__Bacteria;p__Nitrospinota;c__Nitrospinia;o__Nitrospinales;f__Nitrospinaceae;g__Nitromaritima;s__Nitromaritima sp018647025
TARA_SAMEA4398432_METAG_EGCBDMCB	microbiomics	d__Bacteria;p__Pseudomonadota;c__Alphaproteobacteria;o__Rhodospirillales_A;f__Thalassospiraceae;g__Thalassospira;s__
TARA_SAMEA4398432_METAG_GFLEHPMN	microbiomics	d__Bacteria;p__Pseudomonadota;c__Gammaproteobacteria;o__Burkholderiales;f__Rhodocyclaceae;g__Azoarcus_C;s__Azoarcus_C communis_A
TARA_SAMEA4398432_METAG_HCGEJLHD	microbiomics	d__Bacteria;p__Bacteroidota;c__Bacteroidia;o__Bacteroidales;f__Marinifilaceae;g__Ancylomarina;s__
TARA_SAMEA4398432_METAG_LPCKCMMB	microbiomics	d__Bacteria;p__Pseudomonadota;c__Alphaproteobacteria;o__Caulobacterales;f__Hyphomonadaceae;g__Hyphomonas;s__Hyphomonas sp002414505

## Sheet: CRISPR classification
List of CRISPR classification used in study
Prediction	Subtype	crispr_type	crispr_class
I-A	I-A	Type I	Class 1
I-B	I-B	Type I	Class 1
I-C	I-C	Type I	Class 1
I-D	I-D	Type I	Class 1
I-E	I-E	Type I	Class 1
I-F	I-F	Type I	Class 1
I-F_T	I-F	Type I	Class 1
I-G	I-G	Type I	Class 1
II-A	II-A	Type II	Class 2
II-B	II-B	Type II	Class 2
II-C	II-C	Type II	Class 2
III-A	III-A	Type III	Class 1
III-B	III-B	Type III	Class 1
III-C	III-C	Type III	Class 1
III-D	III-D	Type III	Class 1
IV-A1	IV-A1	Type IV	Class 1
V-A	V-A	Type V	Class 2
V-K	V-K	Type V	Class 2
VI-A	VI-A	Type VI	Class 2
VI-B1	VI-B1	Type VI	Class 2

## Sheet: Defense systems
List of Bacterial defense systems and subtypes
system_type	bact_defence_system
3HP	3HP
AbiD	Abi
AbiE	Abi
AbiG	Abi
AbiL	Abi
AbiO	Abi
AbiQ	Abi
AbiU	Abi
AbiV	Abi
AbiZ	Abi
argonaute_other	Argonaute
argonaute_solo	Argonaute
argonaute_type_I	Argonaute
argonaute_type_II	Argonaute
argonaute_type_III	Argonaute
AVAST_type_I	AVAST
AVAST_type_I_other	AVAST
AVAST_type_II	AVAST
AVAST_type_III	AVAST
AVAST_type_IV	AVAST
brex_type_I	BREX
brex_type_II	BREX
brex_type_III	BREX
brex_type_IV	BREX
BstA	Abi
cas_adaptation	CRISPR-Cas_padloc
cas_type_I-A	CRISPR-Cas_padloc
cas_type_I-B1	CRISPR-Cas_padloc
cas_type_I-C	CRISPR-Cas_padloc
cas_type_I-D	CRISPR-Cas_padloc
cas_type_I-E	CRISPR-Cas_padloc
cas_type_I-F1	CRISPR-Cas_padloc
cas_type_I-F2	CRISPR-Cas_padloc
cas_type_I-F3	CRISPR-Cas_padloc
cas_type_I-G	CRISPR-Cas_padloc
cas_type_II-A	CRISPR-Cas_padloc
cas_type_II-C	CRISPR-Cas_padloc
cas_type_III-A	CRISPR-Cas_padloc
cas_type_III-B	CRISPR-Cas_padloc
cas_type_III-D	CRISPR-Cas_padloc
cas_type_III-H	CRISPR-Cas_padloc
cas_type_IV-B	CRISPR-Cas_padloc
cas_type_other	CRISPR-Cas_padloc
cbass_other	CBASS
cbass_type_I	CBASS
cbass_type_II	CBASS
cbass_type_IIs	CBASS
darTG	DarTG
disarm_type_I	DISARM
DMS_other	DMS
Dpd	Dpd
DprA-PRTase	DprA-PRTase
DRT_class_I	DRT
DRT_class_II	DRT
DRT_class_III	DRT
DRT_other	DRT
DRT_type_III	DRT
druantia_other	Druantia
druantia_type_III	Druantia
druantia_type_IV	Druantia
dsr1	Dsr
dsr2	Dsr
DUF4238	DUF4238
dXTPase	dXTPase
gabija	Gabija
GAO_19	GAO
GAO_20	GAO
GAO_29	GAO
gasdermin	Gasdermin
hachiman_other	Hachiman
hachiman_type_I	Hachiman
hachiman_type_II	Hachiman
Helicase-DUF2290	Helicase-DUF2290
hhe	Hhe
hma	Hma
Hydrolase-TM	Hydrolase-TM
ietAS	ietAS
kiwa	Kiwa
lamassu_type_I	Lamassu
lamassu_type_II	Lamassu
mza	Mza
mza_other	Mza
Nhi	Nhi
Old	Abi
Paris	PARIS
Paris_fused	Paris_fused
PifA	Abi
ppl	Ppl
PrrC	Abi
PT_DndABCDE	Phosphorothioation
PT_DndFGH	Phosphorothioation
PT_PbeABCD	Phosphorothioation
PT_SspABCD	Phosphorothioation
PT_SspE	Phosphorothioation
PT_SspFGH	Phosphorothioation
pycsar_effector	Pycsar
pycsar_other	Pycsar
pycsar_unknown	Pycsar
qatABCD	qatABCD
qatABCD_other	qatABCD
RADAR	RADAR
retron_I-A	Retron
retron_I-B	Retron
retron_I-C	Retron
retron_II-A	Retron
retron_III-A	Retron
retron_IV	Retron
retron_IX	Retron
retron_V	Retron
retron_VI	Retron
retron_VII-A1	Retron
retron_VII-A2	Retron
retron_XI	Retron
retron_XII	Retron
retron_XIII	Retron
RM_type_I	RM
RM_type_II	RM
RM_type_IIG	RM
RM_type_III	RM
RM_type_IV	RM
septu_other	Septu
septu_type_I	Septu
shedu	Shedu
spbK	SpbK
Stk2	Stk2
TerY-P	TerY-P
TerY-P_other	TerY-P
thoeris_other	Thoeris
thoeris_type_I	Thoeris
thoeris_type_II	Thoeris
Tin	Abi
TIR-NLR	TIR-NLR
tmn	Tmn
upx	Upx
viperin_kinase_fusion	Viperin
viperin_solo	Viperin
viperin_toxin	Viperin
wadjet_other	Wadjet
wadjet_type_I	Wadjet
wadjet_type_II	Wadjet
wadjet_type_III	Wadjet
zorya_other	Zorya
zorya_type_I	Zorya
zorya_type_II	Zorya
zorya_type_III	Zorya
I-A	CRISPR-Cas_cctyper
I-B	CRISPR-Cas_cctyper
I-C	CRISPR-Cas_cctyper
I-D	CRISPR-Cas_cctyper
I-E	CRISPR-Cas_cctyper
I-F	CRISPR-Cas_cctyper
I-F_T	CRISPR-Cas_cctyper
I-G	CRISPR-Cas_cctyper
II-A	CRISPR-Cas_cctyper
II-B	CRISPR-Cas_cctyper
II-C	CRISPR-Cas_cctyper
III-A	CRISPR-Cas_cctyper
III-B	CRISPR-Cas_cctyper
III-C	CRISPR-Cas_cctyper
III-D	CRISPR-Cas_cctyper
IV-A1	CRISPR-Cas_cctyper
V-A	CRISPR-Cas_cctyper
V-K	CRISPR-Cas_cctyper
VI-A	CRISPR-Cas_cctyper
VI-B1	CRISPR-Cas_cctyper
