# Supplementary material for: Exploring the Frozen Armory: Antiphage Defense Systems in Cold-Adapted Bacteria with a Focus on CRISPR-Cas Systems
Source: Microorganisms. 2024 May 20;12(5):1028. doi: 10.3390/microorganisms12051028 (PMC11124354; doi:10.3390/microorganisms12051028)
Supplement: Supplementary file 1 [file microorganisms-12-01028-s001.zip › Supplementary File S3.xlsx]

## Sheet: Output_PADLOC
Output_PADLOC: Antiphase defence system as predicted by PADLOC.
System named “DMS_other” refer to predicted genes belonging to a defense module not further classified, encoding a potential transcription factor with an unknown target.
Inclusion criteria for further analysis: E-value <0.01; coverage >0.8
System named “DMS_other” refer to predicted genes belonging to a defense module not further classified, encoding a potential transcription factor with an unknown target.
AccessionID	system.number	seqid	system	target.name	hmm.accession	hmm.name	protein.name	full.seq.E.value	domain.iE.value	target.coverage	hmm.coverage	start	end	strand	target.description	relative.position	contig.end	all.domains	best.hits	gtdb_classification
GCA_000009705	2	AP003602.1	cbass_type_IIs	AP003602.1_7	PDLC00876	E2_00019	E2	3.6e-58	4.2e-58	0.897	0.968	4437	4931	+	AP003602.1_7	7	194	PDLC00862,E2_00005, 1, 1e-28, 0.764, 0.853 | PDLC00869,E2_00012, 1, 2.8e-06, 0.412, 0.456 | PDLC00816,Cyclase_00056, 1, 1.8e-24, 0.721, 0.223 | PDLC00865,E2_00008, 1, 0.083, 0.545, 0.443 | PDLC00876,E2_00019, 1, 4.2e-58, 0.897, 0.968 | PDLC00866,E2_00009, 1, 3.4e-22, 0.37, 0.817 | PDLC00874,E2_00017, 1, 0.0013, 0.412, 0.603 | PDLC00864,E2_00007, 1, 1.6e-36, 0.788, 0.915 | PDLC00872,E2_00015, 1, 0…	PDLC00876, E2_00019, 4.2e-58, 0.897, 0.968 | PDLC00858, E2_00001, 2.3e-38, 0.824, 0.919 | PDLC00864, E2_00007, 1.6e-36, 0.788, 0.915 | PDLC00863, E2_00006, 2e-35, 0.782, 0.926 | PDLC00877, E2_00020, 1.6e-33, 0.733, 0.893	d__Bacteria;p__Cyanobacteriota;c__Cyanobacteriia;o__Cyanobacteriales;f__Nostocaceae;g__Trichormus;s__Trichormus sp000009705
GCA_000009705	3	AP003602.1	septu_type_I	AP003602.1_187	PDLC00307	PtuA1_00043	PtuA1	2.1e-165	2.9e-165	0.974	0.906	181332	182474	-	AP003602.1_187	187	194	PDLC00310,PtuA1_00046, 1, 1.8e-13, 0.255, 0.203 | PDLC00277,PtuA1_00013, 1, 8.4e-12, 0.139, 0.111 | PDLC00279,PtuA1_00015, 1, 7.6e-14, 0.451, 0.385 | PDLC00305,PtuA1_00041, 1, 3e-15, 0.454, 0.416 | PDLC00293,PtuA1_00029, 1, 3e-10, 0.365, 0.252 | PDLC00276,PtuA1_00012, 1, 1.3e-09, 0.255, 0.335 | PDLC00285,PtuA1_00021, 1, 8e-06, 0.139, 0.116 | PDLC00265,PtuA1_00001, 1, 2.4e-06, 0.323, 0.244 | PDLC0…	PDLC00307, PtuA1_00043, 2.9e-165, 0.974, 0.906 | PDLC00270, PtuA1_00006, 9.9e-110, 0.971, 0.595 | PDLC00304, PtuA1_00040, 2.3e-19, 0.533, 0.421 | PDLC00295, PtuA1_00031, 1.9e-18, 0.412, 0.319 | PDLC00271, PtuA1_00007, 6.4e-17, 0.339, 0.266	d__Bacteria;p__Cyanobacteriota;c__Cyanobacteriia;o__Cyanobacteriales;f__Nostocaceae;g__Trichormus;s__Trichormus sp000009705
GCA_000009705	23	BA000019.2	cas_adaptation	BA000019.2_381	PDLC01382	cls000006	Csx18	2.4e-30	2.8e-30	0.816	0.883	443340	443648	-	BA000019.2_381	381	5376	PDLC01041,shah_acc_0027, 1, 7.9e-17, 0.612, 0.741 | PDLC01382,cls000006, 1, 2.8e-30, 0.816, 0.883	PDLC01382, cls000006, 2.8e-30, 0.816, 0.883 | PDLC01041, shah_acc_0027, 7.9e-17, 0.612, 0.741	d__Bacteria;p__Cyanobacteriota;c__Cyanobacteriia;o__Cyanobacteriales;f__Nostocaceae;g__Trichormus;s__Trichormus sp000009705
GCA_000009705	5	BA000019.2	DMS_other	BA000019.2_943	PDLC03416	REase_II_00018	REase_II	4.4e-129	4.9e-129	0.987	0.979	1085503	1086192	+	BA000019.2_943	943	5376	PDLC03416,REase_II_00018, 1, 4.9e-129, 0.987, 0.979 | PDLC03481,REase_II_00083, 1, 9.1e-25, 0.565, 0.556	PDLC03416, REase_II_00018, 4.9e-129, 0.987, 0.979 | PDLC03481, REase_II_00083, 9.1e-25, 0.565, 0.556	d__Bacteria;p__Cyanobacteriota;c__Cyanobacteriia;o__Cyanobacteriales;f__Nostocaceae;g__Trichormus;s__Trichormus sp000009705
GCA_000009705	19	BA000019.2	RM_type_II	BA000019.2_943	PDLC03416	REase_II_00018	REase_II	4.4e-129	4.9e-129	0.987	0.979	1085503	1086192	+	BA000019.2_943	943	5376	PDLC03416,REase_II_00018, 1, 4.9e-129, 0.987, 0.979 | PDLC03481,REase_II_00083, 1, 9.1e-25, 0.565, 0.556	PDLC03416, REase_II_00018, 4.9e-129, 0.987, 0.979 | PDLC03481, REase_II_00083, 9.1e-25, 0.565, 0.556	d__Bacteria;p__Cyanobacteriota;c__Cyanobacteriia;o__Cyanobacteriales;f__Nostocaceae;g__Trichormus;s__Trichormus sp000009705
GCA_000009705	25	BA000019.2	cas_type_other	BA000019.2_1485	PDLC01156	icity0086	Mem_02	8.9e-111	1e-110	0.993	0.996	1733488	1734309	+	BA000019.2_1485	1485	5376	PDLC01054,shah_acc_0055, 1, 2e-103, 0.989, 0.992 | PDLC00928,cas1_I_II_III_V_maka, 1, 91, 0.131, 0.111 | PDLC00928,cas1_I_II_III_V_maka, 2, 0.3, 0.193, 0.165 | PDLC01156,icity0086, 1, 1e-110, 0.993, 0.996	PDLC01156, icity0086, 1e-110, 0.993, 0.996 | PDLC01054, shah_acc_0055, 2e-103, 0.989, 0.992 | PDLC00928, cas1_I_II_III_V_maka, 0.3, 0.193, 0.165	d__Bacteria;p__Cyanobacteriota;c__Cyanobacteriia;o__Cyanobacteriales;f__Nostocaceae;g__Trichormus;s__Trichormus sp000009705
GCA_000009705	24	BA000019.2	cas_type_I-D	BA000019.2_1580	PDLC02021	Cas10d_WP_190512490.1	Cas10_Id	0	0	0.992	0.997	1824897	1827590	+	BA000019.2_1580	1580	5376	PDLC01588,mkCas0201, 1, 0, 0.988, 0.998 | PDLC02021,Cas10d_WP_190512490.1, 1, 0, 0.992, 0.997 | PDLC01325,cd09712, 1, 0.0094, 0.238, 0.244 | PDLC01325,cd09712, 2, 0.043, 0.122, 0.125 | PDLC01325,cd09712, 3, 410, 0.076, 0.083	PDLC01588, mkCas0201, 0, 0.988, 0.998 | PDLC02021, Cas10d_WP_190512490.1, 0, 0.992, 0.997 | PDLC01325, cd09712, 0.0094, 0.238, 0.244	d__Bacteria;p__Cyanobacteriota;c__Cyanobacteriia;o__Cyanobacteriales;f__Nostocaceae;g__Trichormus;s__Trichormus sp000009705
GCA_000009705	26	BA000019.2	thoeris_type_I	BA000019.2_2220	PDLC00421	ThsB1_00005	ThsB1	5.6e-77	6.2e-77	0.984	0.983	2640422	2640982	-	BA000019.2_2220	2220	5376	PDLC00425,ThsB1_00009, 1, 0.013, 0.241, 0.113 | PDLC00429,ThsB1_00013, 1, 6.4e-16, 0.513, 0.575 | PDLC00421,ThsB1_00005, 1, 6.2e-77, 0.984, 0.983 | PDLC00426,ThsB1_00010, 1, 0.00073, 0.294, 0.139 | PDLC00427,ThsB1_00011, 1, 0.0011, 0.316, 0.341	PDLC00421, ThsB1_00005, 6.2e-77, 0.984, 0.983 | PDLC00429, ThsB1_00013, 6.4e-16, 0.513, 0.575 | PDLC00426, ThsB1_00010, 0.00073, 0.294, 0.139 | PDLC00427, ThsB1_00011, 0.0011, 0.316, 0.341 | PDLC00425, ThsB1_00009, 0.013, 0.241, 0.113	d__Bacteria;p__Cyanobacteriota;c__Cyanobacteriia;o__Cyanobacteriales;f__Nostocaceae;g__Trichormus;s__Trichormus sp000009705
GCA_000009705	6	BA000019.2	DMS_other	BA000019.2_2703	PDLC03098	Specificity_I_00047	Specificity_I	1e-92	1.2e-92	0.986	0.968	3277624	3278901	-	BA000019.2_2703	2703	5376	PDLC03126,Specificity_I_00075, 1, 3.9e-14, 0.472, 0.293 | PDLC03126,Specificity_I_00075, 2, 0.00027, 0.164, 0.107 | PDLC03126,Specificity_I_00075, 3, 2.1e-07, 0.185, 0.116 | PDLC03179,Specificity_I_00128, 1, 1.2e-22, 0.432, 0.317 | PDLC03179,Specificity_I_00128, 2, 1e-19, 0.448, 0.317 | PDLC03161,Specificity_I_00110, 1, 3.6e-09, 0.685, 0.686 | PDLC03188,Specificity_I_00137, 1, 110, 0.127, 0.122 |…	PDLC03098, Specificity_I_00047, 1.2e-92, 0.986, 0.968 | PDLC03113, Specificity_I_00062, 5.5e-56, 0.984, 0.995 | PDLC03101, Specificity_I_00050, 9.1e-55, 0.946, 0.981 | PDLC03178, Specificity_I_00127, 2.4e-53, 0.944, 0.961 | PDLC03165, Specificity_I_00114, 1.2e-50, 0.934, 0.956	d__Bacteria;p__Cyanobacteriota;c__Cyanobacteriia;o__Cyanobacteriales;f__Nostocaceae;g__Trichormus;s__Trichormus sp000009705
GCA_000009705	14	BA000019.2	DRT_other	BA000019.2_2980	PDLC02952	retron_VI	RT_VI	6e-100	6.9e-100	0.932	0.993	3602089	3603009	-	BA000019.2_2980	2980	5376	PDLC02954,retron_VIII, 1, 4.6e-11, 0.619, 0.576 | PDLC02961,retron_type_XII_RT_typeXII, 1, 1.4e-34, 0.84, 0.573 | PDLC02964,retron_type_I_C2_RT_typeIC2, 1, 3.3e-30, 0.925, 0.543 | PDLC02174,Drt3a_00001, 1, 1.7e-05, 0.524, 0.402 | PDLC02944,retron_III-A3, 1, 1.7e-08, 0.42, 0.216 | PDLC02944,retron_III-A3, 2, 1.3e-09, 0.313, 0.169 | PDLC02966,retron_I-C1, 1, 1.8e-28, 0.922, 0.548 | PDLC02937,retron…	PDLC02952, retron_VI, 6.9e-100, 0.932, 0.993 | PDLC02946, retron_III-A5, 1.4e-43, 0.811, 0.745 | PDLC02943, retron_III-A2, 1.1e-41, 0.928, 0.901 | PDLC02941, retron_II-A3, 7.4e-39, 0.925, 0.9 | PDLC02942, retron_III-A1, 1.2e-38, 0.909, 0.821	d__Bacteria;p__Cyanobacteriota;c__Cyanobacteriia;o__Cyanobacteriales;f__Nostocaceae;g__Trichormus;s__Trichormus sp000009705
GCA_000009705	9	BA000019.2	DMS_other	BA000019.2_3657	PDLC03415	REase_II_00017	REase_II	1.4e-188	1.5e-188	0.966	0.994	4381849	4382823	-	BA000019.2_3657	3657	5376	PDLC03415,REase_II_00017, 1, 1.5e-188, 0.966, 0.994	PDLC03415, REase_II_00017, 1.5e-188, 0.966, 0.994	d__Bacteria;p__Cyanobacteriota;c__Cyanobacteriia;o__Cyanobacteriales;f__Nostocaceae;g__Trichormus;s__Trichormus sp000009705
GCA_000009705	20	BA000019.2	RM_type_II	BA000019.2_3657	PDLC03415	REase_II_00017	REase_II	1.4e-188	1.5e-188	0.966	0.994	4381849	4382823	-	BA000019.2_3657	3657	5376	PDLC03415,REase_II_00017, 1, 1.5e-188, 0.966, 0.994	PDLC03415, REase_II_00017, 1.5e-188, 0.966, 0.994	d__Bacteria;p__Cyanobacteriota;c__Cyanobacteriia;o__Cyanobacteriales;f__Nostocaceae;g__Trichormus;s__Trichormus sp000009705
GCA_000009705	10	BA000019.2	DMS_other	BA000019.2_4424	PDLC03455	REase_II_00057	REase_II	3.2e-239	3.5e-239	0.995	0.997	5284691	5285836	-	BA000019.2_4424	4424	5376	PDLC03455,REase_II_00057, 1, 3.5e-239, 0.995, 0.997	PDLC03455, REase_II_00057, 3.5e-239, 0.995, 0.997	d__Bacteria;p__Cyanobacteriota;c__Cyanobacteriia;o__Cyanobacteriales;f__Nostocaceae;g__Trichormus;s__Trichormus sp000009705
GCA_000009705	21	BA000019.2	RM_type_II	BA000019.2_4424	PDLC03455	REase_II_00057	REase_II	3.2e-239	3.5e-239	0.995	0.997	5284691	5285836	-	BA000019.2_4424	4424	5376	PDLC03455,REase_II_00057, 1, 3.5e-239, 0.995, 0.997	PDLC03455, REase_II_00057, 3.5e-239, 0.995, 0.997	d__Bacteria;p__Cyanobacteriota;c__Cyanobacteriia;o__Cyanobacteriales;f__Nostocaceae;g__Trichormus;s__Trichormus sp000009705
GCA_000009705	11	BA000019.2	DMS_other	BA000019.2_4616	PDLC03068	Specificity_I_00017	Specificity_I	5.2e-58	1.6e-55	0.985	0.916	5499577	5500749	+	BA000019.2_4616	4616	5376	PDLC03126,Specificity_I_00075, 1, 24, 0.174, 0.48 | PDLC03126,Specificity_I_00075, 2, 0.021, 0.133, 0.077 | PDLC03179,Specificity_I_00128, 1, 5.7e-08, 0.32, 0.224 | PDLC03179,Specificity_I_00128, 2, 0.022, 0.402, 0.261 | PDLC03161,Specificity_I_00110, 1, 5.9e-10, 0.442, 0.442 | PDLC03019,MTase_I_00002, 1, 0.71, 0.207, 0.085 | PDLC03019,MTase_I_00002, 2, 1.2e-24, 0.619, 0.252 | PDLC03592,Specifici…	PDLC03068, Specificity_I_00017, 1.6e-55, 0.985, 0.916 | PDLC03099, Specificity_I_00048, 3.9e-46, 0.982, 0.894 | PDLC03055, Specificity_I_00004, 1.1e-43, 0.43, 0.414 | PDLC03164, Specificity_I_00113, 3.2e-39, 0.425, 0.413 | PDLC03089, Specificity_I_00038, 2.5e-38, 0.568, 0.563	d__Bacteria;p__Cyanobacteriota;c__Cyanobacteriia;o__Cyanobacteriales;f__Nostocaceae;g__Trichormus;s__Trichormus sp000009705
GCA_000009705	12	BA000019.2	DMS_other	BA000019.2_4923	PDLC02753	PbeC_00045	PbeC	0	0	0.938	0.998	5857010	5859082	+	BA000019.2_4923	4923	5376	PDLC02754,PbeC_00046, 1, 1.5e-22, 0.891, 0.94 | PDLC02713,PbeC_00005, 1, 5e-12, 0.342, 0.374 | PDLC02713,PbeC_00005, 2, 140, 0.122, 0.144 | PDLC02713,PbeC_00005, 3, 0.003, 0.333, 0.339 | PDLC02753,PbeC_00045, 1, 0, 0.938, 0.998 | PDLC02725,PbeC_00017, 1, 6.4e-39, 0.932, 0.995 | PDLC02718,PbeC_00010, 1, 1.3e-26, 0.91, 0.951 | PDLC02710,PbeC_00002, 1, 4.3e-25, 0.907, 0.975 | PDLC02666,DndD_00004, 1…	PDLC02753, PbeC_00045, 0, 0.938, 0.998 | PDLC02714, PbeC_00006, 2e-160, 0.938, 0.995 | PDLC02741, PbeC_00033, 1e-157, 0.938, 0.995 | PDLC02739, PbeC_00031, 4.4e-136, 0.923, 0.989 | PDLC02750, PbeC_00042, 2.1e-112, 0.932, 0.998	d__Bacteria;p__Cyanobacteriota;c__Cyanobacteriia;o__Cyanobacteriales;f__Nostocaceae;g__Trichormus;s__Trichormus sp000009705
GCA_000009705	16	BA000019.2	PT_PbeABCD	BA000019.2_4923	PDLC02753	PbeC_00045	PbeC	0	0	0.938	0.998	5857010	5859082	+	BA000019.2_4923	4923	5376	PDLC02754,PbeC_00046, 1, 1.5e-22, 0.891, 0.94 | PDLC02713,PbeC_00005, 1, 5e-12, 0.342, 0.374 | PDLC02713,PbeC_00005, 2, 140, 0.122, 0.144 | PDLC02713,PbeC_00005, 3, 0.003, 0.333, 0.339 | PDLC02753,PbeC_00045, 1, 0, 0.938, 0.998 | PDLC02725,PbeC_00017, 1, 6.4e-39, 0.932, 0.995 | PDLC02718,PbeC_00010, 1, 1.3e-26, 0.91, 0.951 | PDLC02710,PbeC_00002, 1, 4.3e-25, 0.907, 0.975 | PDLC02717,PbeC_00009, 1…	PDLC02753, PbeC_00045, 0, 0.938, 0.998 | PDLC02714, PbeC_00006, 2e-160, 0.938, 0.995 | PDLC02741, PbeC_00033, 1e-157, 0.938, 0.995 | PDLC02739, PbeC_00031, 4.4e-136, 0.923, 0.989 | PDLC02750, PbeC_00042, 2.1e-112, 0.932, 0.998	d__Bacteria;p__Cyanobacteriota;c__Cyanobacteriia;o__Cyanobacteriales;f__Nostocaceae;g__Trichormus;s__Trichormus sp000009705
GCA_000009705	13	BA000019.2	DMS_other	BA000019.2_4929	PDLC02662	DndC_00004	DndC	1.2e-199	1.6e-199	0.858	0.969	5863684	5865372	+	BA000019.2_4929	4929	5376	PDLC02661,DndC_00003, 1, 1.1e-158, 0.835, 0.976 | PDLC02782,SspD_00001, 1, 9.7e-09, 0.254, 0.451 | PDLC02660,DndC_00002, 1, 7.2e-55, 0.366, 0.329 | PDLC02660,DndC_00002, 2, 1.2e-33, 0.172, 0.169 | PDLC02660,DndC_00002, 3, 8.1e-14, 0.295, 0.278 | PDLC02510,BrxP_00001, 1, 3.2e-08, 0.254, 0.163 | PDLC02510,BrxP_00001, 2, 5.5, 0.094, 0.069 | PDLC02510,BrxP_00001, 3, 440, 0.098, 0.063 | PDLC02659,DndC…	PDLC02662, DndC_00004, 1.6e-199, 0.858, 0.969 | PDLC02661, DndC_00003, 1.1e-158, 0.835, 0.976 | PDLC03333, MTase_II_00119, 2.2e-108, 0.877, 0.899 | PDLC02660, DndC_00002, 7.2e-55, 0.366, 0.329 | PDLC02659, DndC_00001, 7.2e-55, 0.366, 0.329	d__Bacteria;p__Cyanobacteriota;c__Cyanobacteriia;o__Cyanobacteriales;f__Nostocaceae;g__Trichormus;s__Trichormus sp000009705
GCA_000009705	15	BA000019.2	PT_DndABCDE	BA000019.2_4929	PDLC02662	DndC_00004	DndC	1.2e-199	1.6e-199	0.858	0.969	5863684	5865372	+	BA000019.2_4929	4929	5376	PDLC02661,DndC_00003, 1, 1.1e-158, 0.835, 0.976 | PDLC02660,DndC_00002, 1, 7.2e-55, 0.366, 0.329 | PDLC02660,DndC_00002, 2, 1.2e-33, 0.172, 0.169 | PDLC02660,DndC_00002, 3, 8.1e-14, 0.295, 0.278 | PDLC02659,DndC_00001, 1, 7.2e-55, 0.366, 0.329 | PDLC02659,DndC_00001, 2, 1.2e-33, 0.172, 0.169 | PDLC02659,DndC_00001, 3, 8.1e-14, 0.295, 0.278 | PDLC02662,DndC_00004, 1, 1.6e-199, 0.858, 0.969	PDLC02662, DndC_00004, 1.6e-199, 0.858, 0.969 | PDLC02661, DndC_00003, 1.1e-158, 0.835, 0.976 | PDLC02660, DndC_00002, 7.2e-55, 0.366, 0.329 | PDLC02659, DndC_00001, 7.2e-55, 0.366, 0.329	d__Bacteria;p__Cyanobacteriota;c__Cyanobacteriia;o__Cyanobacteriales;f__Nostocaceae;g__Trichormus;s__Trichormus sp000009705
GCA_000009705	28	BA000020.2	RM_type_IV	BA000020.2_134	PDLC03657	mREase_IV_00003	mREase_IV	7.1e-98	8.6e-98	0.987	0.991	136220	137137	+	BA000020.2_134	134	394	PDLC03657,mREase_IV_00003, 1, 8.6e-98, 0.987, 0.991 | PDLC03663,mREase_IV_00009, 1, 980, 0.18, 0.108 | PDLC03663,mREase_IV_00009, 2, 3.7e-10, 0.392, 0.21	PDLC03657, mREase_IV_00003, 8.6e-98, 0.987, 0.991 | PDLC03663, mREase_IV_00009, 3.7e-10, 0.392, 0.21	d__Bacteria;p__Cyanobacteriota;c__Cyanobacteriia;o__Cyanobacteriales;f__Nostocaceae;g__Trichormus;s__Trichormus sp000009705
GCA_000009705	27	BA000020.2	PifA	BA000020.2_135	PDLC02361	PifA	PifA	7.9e-121	2.2e-120	0.952	0.978	137174	139294	-	BA000020.2_135	135	394	PDLC02361,PifA, 1, 2.2e-120, 0.952, 0.978	PDLC02361, PifA, 2.2e-120, 0.952, 0.978	d__Bacteria;p__Cyanobacteriota;c__Cyanobacteriia;o__Cyanobacteriales;f__Nostocaceae;g__Trichormus;s__Trichormus sp000009705
GCA_000012305	2	CP000082.1	DMS_other	CP000082.1_417	PDLC03072	Specificity_I_00021	Specificity_I	2.2e-104	2.5e-104	0.976	0.984	520957	522330	+	CP000082.1_417	417	2199	PDLC03115,Specificity_I_00064, 1, 0.0029, 0.162, 0.16 | PDLC03115,Specificity_I_00064, 2, 5.4, 0.129, 0.126 | PDLC03126,Specificity_I_00075, 1, 1.7e-07, 0.417, 0.268 | PDLC03126,Specificity_I_00075, 2, 5.5e-05, 0.345, 0.232 | PDLC03179,Specificity_I_00128, 1, 4.2e-11, 0.367, 0.275 | PDLC03179,Specificity_I_00128, 2, 9.8e-17, 0.498, 0.385 | PDLC03161,Specificity_I_00110, 1, 0.1, 0.131, 0.136 | PDL…	PDLC03072, Specificity_I_00021, 2.5e-104, 0.976, 0.984 | PDLC03105, Specificity_I_00054, 3.4e-97, 0.611, 0.627 | PDLC03090, Specificity_I_00039, 2.9e-80, 0.963, 0.993 | PDLC03073, Specificity_I_00022, 1e-59, 0.605, 0.609 | PDLC03191, Specificity_I_00140, 2.6e-53, 0.974, 0.982	d__Bacteria;p__Pseudomonadota;c__Gammaproteobacteria;o__Pseudomonadales;f__Moraxellaceae;g__Psychrobacter;s__Psychrobacter arcticus
GCA_000012305	7	CP000082.1	zorya_other	CP000082.1_886	PDLC00608	ZorB1_00001	ZorB	4.4e-21	1.1e-20	0.953	0.86	1040288	1040923	+	CP000082.1_886	886	2199	PDLC00608,ZorB1_00001, 1, 1.1e-20, 0.953, 0.86 | PDLC00609,ZorB1_00002, 1, 1.9e-20, 0.981, 0.875 | PDLC00651,ZorB3_00001, 1, 2.4e-17, 0.958, 0.879 | PDLC00611,ZorB1_00004, 1, 5.3e-10, 0.59, 0.512 | PDLC00611,ZorB1_00004, 2, 12, 0.052, 0.046 | PDLC00610,ZorB1_00003, 1, 4.1e-18, 0.953, 0.862 | PDLC00641,ZorB2_00001, 1, 4.4e-17, 0.972, 0.887 | PDLC00612,ZorB1_00005, 1, 0.013, 0.288, 0.218 | PDLC0061…	PDLC00608, ZorB1_00001, 1.1e-20, 0.953, 0.86 | PDLC00609, ZorB1_00002, 1.9e-20, 0.981, 0.875 | PDLC00610, ZorB1_00003, 4.1e-18, 0.953, 0.862 | PDLC00651, ZorB3_00001, 2.4e-17, 0.958, 0.879 | PDLC00641, ZorB2_00001, 4.4e-17, 0.972, 0.887	d__Bacteria;p__Pseudomonadota;c__Gammaproteobacteria;o__Pseudomonadales;f__Moraxellaceae;g__Psychrobacter;s__Psychrobacter arcticus
GCA_000012305	3	CP000082.1	DMS_other	CP000082.1_891	PDLC03089	Specificity_I_00038	Specificity_I	1e-87	1.9e-86	0.991	0.991	1045806	1047080	+	CP000082.1_891	891	2199	PDLC03115,Specificity_I_00064, 1, 0.0061, 0.226, 0.206 | PDLC03115,Specificity_I_00064, 2, 3.5e-10, 0.336, 0.307 | PDLC03126,Specificity_I_00075, 1, 1.4e-06, 0.339, 0.216 | PDLC03126,Specificity_I_00075, 2, 0.25, 0.144, 0.096 | PDLC03179,Specificity_I_00128, 1, 1.2e-20, 0.381, 0.282 | PDLC03179,Specificity_I_00128, 2, 170, 0.047, 0.031 | PDLC03179,Specificity_I_00128, 3, 0.03, 0.212, 0.158 | PDLC…	PDLC03089, Specificity_I_00038, 1.9e-86, 0.991, 0.991 | PDLC03068, Specificity_I_00017, 5.7e-83, 0.972, 0.985 | PDLC03168, Specificity_I_00117, 7.1e-77, 0.624, 0.593 | PDLC03086, Specificity_I_00035, 8.9e-59, 0.584, 0.535 | PDLC03136, Specificity_I_00085, 5.2e-49, 0.751, 0.959	d__Bacteria;p__Pseudomonadota;c__Gammaproteobacteria;o__Pseudomonadales;f__Moraxellaceae;g__Psychrobacter;s__Psychrobacter arcticus
GCA_000012305	4	CP000082.1	RM_type_I	CP000082.1_891	PDLC03089	Specificity_I_00038	Specificity_I	1e-87	1.9e-86	0.991	0.991	1045806	1047080	+	CP000082.1_891	891	2199	PDLC03115,Specificity_I_00064, 1, 0.0061, 0.226, 0.206 | PDLC03115,Specificity_I_00064, 2, 3.5e-10, 0.336, 0.307 | PDLC03126,Specificity_I_00075, 1, 1.4e-06, 0.339, 0.216 | PDLC03126,Specificity_I_00075, 2, 0.25, 0.144, 0.096 | PDLC03179,Specificity_I_00128, 1, 1.2e-20, 0.381, 0.282 | PDLC03179,Specificity_I_00128, 2, 170, 0.047, 0.031 | PDLC03179,Specificity_I_00128, 3, 0.03, 0.212, 0.158 | PDLC…	PDLC03089, Specificity_I_00038, 1.9e-86, 0.991, 0.991 | PDLC03068, Specificity_I_00017, 5.7e-83, 0.972, 0.985 | PDLC03168, Specificity_I_00117, 7.1e-77, 0.624, 0.593 | PDLC03086, Specificity_I_00035, 8.9e-59, 0.584, 0.535 | PDLC03136, Specificity_I_00085, 5.2e-49, 0.751, 0.959	d__Bacteria;p__Pseudomonadota;c__Gammaproteobacteria;o__Pseudomonadales;f__Moraxellaceae;g__Psychrobacter;s__Psychrobacter arcticus
GCA_000012305	6	CP000082.1	cbass_type_II	CP000082.1_1406	PDLC00887	JAB_00001	JAB	3.9e-58	4.2e-58	0.948	0.956	1655016	1655477	-	CP000082.1_1406	1406	2199	PDLC00827,E1E2_00003, 1, 1.5e-10, 0.623, 0.143 | PDLC00894,JAB_00008, 1, 7.3e-37, 0.935, 0.93 | PDLC00902,JAB_00016, 1, 7.7e-44, 0.935, 0.931 | PDLC00838,E1E2_00014, 1, 2.9e-26, 0.864, 0.183 | PDLC00901,JAB_00015, 1, 1.1e-38, 0.877, 0.853 | PDLC00891,JAB_00005, 1, 1.5e-22, 0.818, 0.799 | PDLC00909,JAB_00023, 1, 5.8e-34, 0.968, 0.929 | PDLC00889,JAB_00003, 1, 5.5e-10, 0.656, 0.625 | PDLC00895,JAB_…	PDLC00887, JAB_00001, 4.2e-58, 0.948, 0.956 | PDLC00896, JAB_00010, 7.5e-51, 0.955, 0.962 | PDLC00902, JAB_00016, 7.7e-44, 0.935, 0.931 | PDLC00901, JAB_00015, 1.1e-38, 0.877, 0.853 | PDLC00894, JAB_00008, 7.3e-37, 0.935, 0.93	d__Bacteria;p__Pseudomonadota;c__Gammaproteobacteria;o__Pseudomonadales;f__Moraxellaceae;g__Psychrobacter;s__Psychrobacter arcticus
GCA_000012325	6	CP000083.1	septu_type_I	CP000083.1_435	PDLC00342	PtuB1_00031	PtuB1	7.6e-99	8.4e-99	0.984	0.988	498614	499357	+	CP000083.1_435	435	4512	PDLC00350,PtuB1_00039, 1, 7.3e-05, 0.302, 0.335 | PDLC00312,PtuB1_00001, 1, 3.8e-06, 0.407, 0.569 | PDLC00336,PtuB1_00025, 1, 3.3e-37, 0.786, 0.804 | PDLC00345,PtuB1_00034, 1, 2.1e-10, 0.431, 0.552 | PDLC00342,PtuB1_00031, 1, 8.4e-99, 0.984, 0.988 | PDLC00358,PtuB1_00047, 1, 1e-13, 0.48, 0.558 | PDLC00349,PtuB1_00038, 1, 5.7e-06, 0.282, 0.285 | PDLC00349,PtuB1_00038, 2, 39, 0.056, 0.119 | PDLC003…	PDLC00342, PtuB1_00031, 8.4e-99, 0.984, 0.988 | PDLC00336, PtuB1_00025, 3.3e-37, 0.786, 0.804 | PDLC00337, PtuB1_00026, 3.2e-33, 0.823, 0.94 | PDLC00326, PtuB1_00015, 1.4e-16, 0.669, 0.883 | PDLC00317, PtuB1_00006, 1.1e-15, 0.597, 0.602	d__Bacteria;p__Pseudomonadota;c__Gammaproteobacteria;o__Enterobacterales_A;f__Alteromonadaceae;g__Colwellia;s__Colwellia psychrerythraea_A
GCA_000012325	4	CP000083.1	dXTPase	CP000083.1_1869	PDLC02374	dGTPase	dGTPase	1.9e-155	2.3e-155	0.954	0.873	2195656	2197029	-	CP000083.1_1869	1869	4512	PDLC02374,dGTPase, 1, 2.3e-155, 0.954, 0.873	PDLC02374, dGTPase, 2.3e-155, 0.954, 0.873	d__Bacteria;p__Pseudomonadota;c__Gammaproteobacteria;o__Enterobacterales_A;f__Alteromonadaceae;g__Colwellia;s__Colwellia psychrerythraea_A
GCA_000012325	5	CP000083.1	gabija	CP000083.1_2146	PDLC00093	GajA_00033	GajA	3.4e-265	4e-265	0.979	0.99	2526811	2529057	+	CP000083.1_2146	2146	4512	PDLC00086,GajA_00026, 1, 4.5e-05, 0.053, 0.065 | PDLC00086,GajA_00026, 2, 0.015, 0.159, 0.17 | PDLC00086,GajA_00026, 3, 920, 0.064, 0.078 | PDLC00095,GajA_00035, 1, 2e-225, 0.979, 0.984 | PDLC00087,GajA_00027, 1, 3.1e-08, 0.109, 0.384 | PDLC00102,GajA_00042, 1, 1.9e-05, 0.057, 0.081 | PDLC00102,GajA_00042, 2, 3.6e-07, 0.355, 0.359 | PDLC00062,GajA_00002, 1, 8.3e-05, 0.065, 0.075 | PDLC00062,GajA_…	PDLC00093, GajA_00033, 4e-265, 0.979, 0.99 | PDLC00095, GajA_00035, 2e-225, 0.979, 0.984 | PDLC00068, GajA_00008, 3.4e-139, 0.489, 0.631 | PDLC00063, GajA_00003, 5.5e-122, 0.972, 0.979 | PDLC00065, GajA_00005, 4.9e-106, 0.971, 0.997	d__Bacteria;p__Pseudomonadota;c__Gammaproteobacteria;o__Enterobacterales_A;f__Alteromonadaceae;g__Colwellia;s__Colwellia psychrerythraea_A
GCA_000012325	1	CP000083.1	DMS_other	CP000083.1_2611	PDLC02818	DpdC_00006	DpdC	5.3e-106	5.8e-106	0.99	0.922	3066515	3067375	+	CP000083.1_2611	2611	4512	PDLC02818,DpdC_00006, 1, 5.8e-106, 0.99, 0.922 | PDLC02821,DpdC_00009, 1, 2.3e-11, 0.54, 0.9 | PDLC02814,DpdC_00002, 1, 6.2e-10, 0.453, 0.828 | PDLC02823,DpdC_00011, 1, 3.4e-10, 0.742, 0.951 | PDLC02820,DpdC_00008, 1, 1.2e-12, 0.261, 0.479 | PDLC02815,DpdC_00003, 1, 1e-31, 0.962, 0.881 | PDLC02813,DpdC_00001, 1, 1.3e-14, 0.944, 0.874 | PDLC02819,DpdC_00007, 1, 3.3e-05, 0.307, 0.861 | PDLC02816,Dp…	PDLC02818, DpdC_00006, 5.8e-106, 0.99, 0.922 | PDLC02817, DpdC_00005, 1.1e-48, 0.937, 0.866 | PDLC02815, DpdC_00003, 1e-31, 0.962, 0.881 | PDLC02816, DpdC_00004, 1.6e-24, 0.962, 0.895 | PDLC02813, DpdC_00001, 1.3e-14, 0.944, 0.874	d__Bacteria;p__Pseudomonadota;c__Gammaproteobacteria;o__Enterobacterales_A;f__Alteromonadaceae;g__Colwellia;s__Colwellia psychrerythraea_A
GCA_000012325	2	CP000083.1	Dpd	CP000083.1_2611	PDLC02818	DpdC_00006	DpdC	5.3e-106	5.8e-106	0.99	0.922	3066515	3067375	+	CP000083.1_2611	2611	4512	PDLC02818,DpdC_00006, 1, 5.8e-106, 0.99, 0.922 | PDLC02821,DpdC_00009, 1, 2.3e-11, 0.54, 0.9 | PDLC02814,DpdC_00002, 1, 6.2e-10, 0.453, 0.828 | PDLC02823,DpdC_00011, 1, 3.4e-10, 0.742, 0.951 | PDLC02820,DpdC_00008, 1, 1.2e-12, 0.261, 0.479 | PDLC02815,DpdC_00003, 1, 1e-31, 0.962, 0.881 | PDLC02813,DpdC_00001, 1, 1.3e-14, 0.944, 0.874 | PDLC02819,DpdC_00007, 1, 3.3e-05, 0.307, 0.861 | PDLC02816,Dp…	PDLC02818, DpdC_00006, 5.8e-106, 0.99, 0.922 | PDLC02817, DpdC_00005, 1.1e-48, 0.937, 0.866 | PDLC02815, DpdC_00003, 1e-31, 0.962, 0.881 | PDLC02816, DpdC_00004, 1.6e-24, 0.962, 0.895 | PDLC02813, DpdC_00001, 1.3e-14, 0.944, 0.874	d__Bacteria;p__Pseudomonadota;c__Gammaproteobacteria;o__Enterobacterales_A;f__Alteromonadaceae;g__Colwellia;s__Colwellia psychrerythraea_A
GCA_000012325	3	CP000083.1	RM_type_IV	CP000083.1_2982	PDLC03659	mREase_IV_00005	mREase_IV	4.2e-216	7.4e-216	0.885	0.981	3503511	3506717	+	CP000083.1_2982	2982	4512	PDLC03659,mREase_IV_00005, 1, 7.4e-216, 0.885, 0.981 | PDLC03658,mREase_IV_00004, 1, 9.4e-83, 0.55, 0.609 | PDLC03658,mREase_IV_00004, 2, 29, 0.068, 0.073	PDLC03659, mREase_IV_00005, 7.4e-216, 0.885, 0.981 | PDLC03658, mREase_IV_00004, 9.4e-83, 0.55, 0.609	d__Bacteria;p__Pseudomonadota;c__Gammaproteobacteria;o__Enterobacterales_A;f__Alteromonadaceae;g__Colwellia;s__Colwellia psychrerythraea_A
GCA_000013905	2	CP000323.1	DMS_other	CP000323.1_956	PDLC03044	REase_I_00005	REase_I	0	0	0.988	0.991	1126760	1129924	-	CP000323.1_956	956	2509	PDLC03044,REase_I_00005, 1, 0, 0.988, 0.991 | PDLC03045,REase_I_00006, 1, 3.7e-09, 0.182, 0.19 | PDLC03045,REase_I_00006, 2, 1.5e-05, 0.054, 0.058 | PDLC03043,REase_I_00004, 1, 1.7e-06, 0.086, 0.297 | PDLC03040,REase_I_00001, 1, 1.4e-84, 0.955, 0.936 | PDLC03048,REase_I_00009, 1, 3.7e-64, 0.624, 0.647 | PDLC03046,REase_I_00007, 1, 2.4e-08, 0.198, 0.2 | PDLC03046,REase_I_00007, 2, 1.2e-06, 0.067, …	PDLC03044, REase_I_00005, 0, 0.988, 0.991 | PDLC03041, REase_I_00002, 1.2e-99, 0.822, 0.802 | PDLC03040, REase_I_00001, 1.4e-84, 0.955, 0.936 | PDLC03048, REase_I_00009, 3.7e-64, 0.624, 0.647 | PDLC03046, REase_I_00007, 1.1e-11, 0.068, 0.07	d__Bacteria;p__Pseudomonadota;c__Gammaproteobacteria;o__Pseudomonadales;f__Moraxellaceae;g__Psychrobacter;s__Psychrobacter cryohalolentis
GCA_000013905	6	CP000323.1	RM_type_I	CP000323.1_956	PDLC03044	REase_I_00005	REase_I	0	0	0.988	0.991	1126760	1129924	-	CP000323.1_956	956	2509	PDLC03044,REase_I_00005, 1, 0, 0.988, 0.991 | PDLC03045,REase_I_00006, 1, 3.7e-09, 0.182, 0.19 | PDLC03045,REase_I_00006, 2, 1.5e-05, 0.054, 0.058 | PDLC03043,REase_I_00004, 1, 1.7e-06, 0.086, 0.297 | PDLC03040,REase_I_00001, 1, 1.4e-84, 0.955, 0.936 | PDLC03048,REase_I_00009, 1, 3.7e-64, 0.624, 0.647 | PDLC03046,REase_I_00007, 1, 2.4e-08, 0.198, 0.2 | PDLC03046,REase_I_00007, 2, 1.2e-06, 0.067, …	PDLC03044, REase_I_00005, 0, 0.988, 0.991 | PDLC03041, REase_I_00002, 1.2e-99, 0.822, 0.802 | PDLC03040, REase_I_00001, 1.4e-84, 0.955, 0.936 | PDLC03048, REase_I_00009, 3.7e-64, 0.624, 0.647 | PDLC03046, REase_I_00007, 1.1e-11, 0.068, 0.07	d__Bacteria;p__Pseudomonadota;c__Gammaproteobacteria;o__Pseudomonadales;f__Moraxellaceae;g__Psychrobacter;s__Psychrobacter cryohalolentis
GCA_000013905	10	CP000323.1	zorya_type_I	CP000323.1_961	PDLC00598	ZorA1_00004	ZorA1	4e-253	5e-253	0.98	0.991	1137832	1139898	+	CP000323.1_961	961	2509	PDLC00601,ZorA1_00007, 1, 9.5e-30, 0.798, 0.8 | PDLC00605,ZorA1_00011, 1, 3.4e-14, 0.977, 0.907 | PDLC00599,ZorA1_00005, 1, 5.9e-128, 0.967, 0.975 | PDLC00600,ZorA1_00006, 1, 1e-22, 0.971, 0.945 | PDLC00602,ZorA1_00008, 1, 4.9e-09, 0.945, 0.924 | PDLC00603,ZorA1_00009, 1, 3.7e-131, 0.618, 0.583 | PDLC00603,ZorA1_00009, 2, 2.2e-51, 0.372, 0.352 | PDLC00604,ZorA1_00010, 1, 2.9e-18, 0.888, 0.833 | P…	PDLC00598, ZorA1_00004, 5e-253, 0.98, 0.991 | PDLC00603, ZorA1_00009, 3.7e-131, 0.618, 0.583 | PDLC00599, ZorA1_00005, 5.9e-128, 0.967, 0.975 | PDLC00601, ZorA1_00007, 9.5e-30, 0.798, 0.8 | PDLC00600, ZorA1_00006, 1e-22, 0.971, 0.945	d__Bacteria;p__Pseudomonadota;c__Gammaproteobacteria;o__Pseudomonadales;f__Moraxellaceae;g__Psychrobacter;s__Psychrobacter cryohalolentis
GCA_000013905	3	CP000323.1	DMS_other	CP000323.1_1374	PDLC03089	Specificity_I_00038	Specificity_I	3.4e-122	3.9e-122	0.991	0.993	1663125	1664486	+	CP000323.1_1374	1374	2509	PDLC03126,Specificity_I_00075, 1, 7.3e-12, 0.355, 0.238 | PDLC03126,Specificity_I_00075, 2, 4.4e-21, 0.271, 0.186 | PDLC03179,Specificity_I_00128, 1, 1.2e-17, 0.381, 0.287 | PDLC03179,Specificity_I_00128, 2, 7.4e-09, 0.326, 0.27 | PDLC03161,Specificity_I_00110, 1, 9.2e-16, 0.291, 0.358 | PDLC03161,Specificity_I_00110, 2, 0.026, 0.156, 0.175 | PDLC03188,Specificity_I_00137, 1, 0.0066, 0.218, 0.218…	PDLC03089, Specificity_I_00038, 3.9e-122, 0.991, 0.993 | PDLC03168, Specificity_I_00117, 1.9e-105, 0.989, 0.987 | PDLC03086, Specificity_I_00035, 1.4e-96, 0.987, 0.991 | PDLC03099, Specificity_I_00048, 8e-71, 0.744, 0.775 | PDLC03068, Specificity_I_00017, 6.6e-66, 0.969, 0.983	d__Bacteria;p__Pseudomonadota;c__Gammaproteobacteria;o__Pseudomonadales;f__Moraxellaceae;g__Psychrobacter;s__Psychrobacter cryohalolentis
GCA_000013905	7	CP000323.1	RM_type_I	CP000323.1_1374	PDLC03089	Specificity_I_00038	Specificity_I	3.4e-122	3.9e-122	0.991	0.993	1663125	1664486	+	CP000323.1_1374	1374	2509	PDLC03126,Specificity_I_00075, 1, 7.3e-12, 0.355, 0.238 | PDLC03126,Specificity_I_00075, 2, 4.4e-21, 0.271, 0.186 | PDLC03179,Specificity_I_00128, 1, 1.2e-17, 0.381, 0.287 | PDLC03179,Specificity_I_00128, 2, 7.4e-09, 0.326, 0.27 | PDLC03161,Specificity_I_00110, 1, 9.2e-16, 0.291, 0.358 | PDLC03161,Specificity_I_00110, 2, 0.026, 0.156, 0.175 | PDLC03188,Specificity_I_00137, 1, 0.0066, 0.218, 0.218…	PDLC03089, Specificity_I_00038, 3.9e-122, 0.991, 0.993 | PDLC03168, Specificity_I_00117, 1.9e-105, 0.989, 0.987 | PDLC03086, Specificity_I_00035, 1.4e-96, 0.987, 0.991 | PDLC03099, Specificity_I_00048, 8e-71, 0.744, 0.775 | PDLC03068, Specificity_I_00017, 6.6e-66, 0.969, 0.983	d__Bacteria;p__Pseudomonadota;c__Gammaproteobacteria;o__Pseudomonadales;f__Moraxellaceae;g__Psychrobacter;s__Psychrobacter cryohalolentis
GCA_000013905	4	CP000323.1	DMS_other	CP000323.1_1623	PDLC02547	PglZ_00006	PglZ	0	0	0.996	0.998	1973411	1975909	-	CP000323.1_1623	1623	2509	PDLC02565,PglZ_00024, 1, 9.9e-05, 0.236, 0.216 | PDLC02565,PglZ_00024, 2, 0.022, 0.025, 0.023 | PDLC02548,PglZ_00007, 1, 200, 0.023, 0.02 | PDLC02548,PglZ_00007, 2, 9.4e-30, 0.563, 0.491 | PDLC02553,PglZ_00012, 1, 0.11, 0.124, 0.128 | PDLC02553,PglZ_00012, 2, 1.1e-63, 0.484, 0.465 | PDLC02566,PglZ_00025, 1, 2e-12, 0.361, 0.353 | PDLC02566,PglZ_00025, 2, 0.00071, 0.037, 0.04 | PDLC02551,PglZ_00010…	PDLC02547, PglZ_00006, 0, 0.996, 0.998 | PDLC02564, PglZ_00023, 1e-207, 0.993, 0.993 | PDLC02551, PglZ_00010, 9.2e-107, 0.988, 0.988 | PDLC02563, PglZ_00022, 5.4e-106, 0.916, 0.925 | PDLC02557, PglZ_00016, 1.1e-98, 0.928, 0.939	d__Bacteria;p__Pseudomonadota;c__Gammaproteobacteria;o__Pseudomonadales;f__Moraxellaceae;g__Psychrobacter;s__Psychrobacter cryohalolentis
GCA_000013905	5	CP000323.1	DMS_other	CP000323.1_2393	PDLC02688	Orf5_00003	Orf5	2.4e-69	3.4e-69	0.9	0.991	2895675	2897534	+	CP000323.1_2393	2393	2509	PDLC02692,Orf5_00007, 1, 5.6e-28, 0.882, 0.955 | PDLC02688,Orf5_00003, 1, 3.4e-69, 0.9, 0.991 | PDLC02696,Orf5_00011, 1, 3.5e-07, 0.148, 0.167 | PDLC02696,Orf5_00011, 2, 5.5e-13, 0.584, 0.668 | PDLC02697,Orf5_00012, 1, 1e-10, 0.356, 0.415 | PDLC02697,Orf5_00012, 2, 340, 0.077, 0.07 | PDLC02700,Orf5_00015, 1, 1.1e-58, 0.94, 0.98 | PDLC02691,Orf5_00006, 1, 2.4e-30, 0.898, 0.953 | PDLC02788,SspE_000…	PDLC02688, Orf5_00003, 3.4e-69, 0.9, 0.991 | PDLC02700, Orf5_00015, 1.1e-58, 0.94, 0.98 | PDLC02687, Orf5_00002, 1.4e-48, 0.869, 0.952 | PDLC02693, Orf5_00008, 5e-38, 0.94, 0.983 | PDLC02686, Orf5_00001, 4.3e-33, 0.884, 0.938	d__Bacteria;p__Pseudomonadota;c__Gammaproteobacteria;o__Pseudomonadales;f__Moraxellaceae;g__Psychrobacter;s__Psychrobacter cryohalolentis
GCA_000013905	8	CP000323.1	RM_type_I	CP000323.1_2395	PDLC03040	REase_I_00001	REase_I	6.6e-161	2.5e-160	0.949	0.957	2898455	2901658	-	CP000323.1_2395	2395	2509	PDLC03044,REase_I_00005, 1, 1.9e-83, 0.594, 0.606 | PDLC03045,REase_I_00006, 1, 1.4e-22, 0.411, 0.431 | PDLC03043,REase_I_00004, 1, 5.7e-05, 0.146, 0.508 | PDLC03040,REase_I_00001, 1, 2.5e-160, 0.949, 0.957 | PDLC03047,REase_I_00008, 1, 0.054, 0.097, 0.096 | PDLC03047,REase_I_00008, 2, 2e-04, 0.05, 0.049 | PDLC03048,REase_I_00009, 1, 9.6e-53, 0.587, 0.63 | PDLC03048,REase_I_00009, 2, 490, 0.097, …	PDLC03040, REase_I_00001, 2.5e-160, 0.949, 0.957 | PDLC03044, REase_I_00005, 1.9e-83, 0.594, 0.606 | PDLC03041, REase_I_00002, 2.7e-55, 0.443, 0.412 | PDLC03048, REase_I_00009, 9.6e-53, 0.587, 0.63 | PDLC03045, REase_I_00006, 1.4e-22, 0.411, 0.431	d__Bacteria;p__Pseudomonadota;c__Gammaproteobacteria;o__Pseudomonadales;f__Moraxellaceae;g__Psychrobacter;s__Psychrobacter cryohalolentis
GCA_000013905	9	CP000323.1	mza_other	CP000323.1_2402	PDLC02204	MzaB_00001	MzaB	8.3e-91	9.9e-91	0.875	0.866	2908103	2909563	+	CP000323.1_2402	2402	2509	PDLC02204,MzaB_00001, 1, 9.9e-91, 0.875, 0.866	PDLC02204, MzaB_00001, 9.9e-91, 0.875, 0.866	d__Bacteria;p__Pseudomonadota;c__Gammaproteobacteria;o__Pseudomonadales;f__Moraxellaceae;g__Psychrobacter;s__Psychrobacter cryohalolentis
GCA_000013905	12	CP000324.1	Paris	CP000324.1_25	PDLC02980	AAA_21	AriA	1.3e-22	2.5e-22	0.864	0.993	21589	22599	+	CP000324.1_25	25	46	PDLC02980,AAA_21, 1, 2.5e-22, 0.864, 0.993 | PDLC02979,AAA_15, 1, 1.5e-20, 0.926, 0.992	PDLC02980, AAA_21, 2.5e-22, 0.864, 0.993 | PDLC02979, AAA_15, 1.5e-20, 0.926, 0.992	d__Bacteria;p__Pseudomonadota;c__Gammaproteobacteria;o__Pseudomonadales;f__Moraxellaceae;g__Psychrobacter;s__Psychrobacter cryohalolentis
GCA_000013905	11	CP000324.1	DMS_other	CP000324.1_36	PDLC03420	REase_II_00022	REase_II	2e-153	2.2e-153	0.987	0.987	29813	30763	-	CP000324.1_36	36	46	PDLC03412,REase_II_00014, 1, 1.2e-54, 0.95, 0.944 | PDLC03589,REase_II_00191, 1, 640, 0.05, 0.044 | PDLC03589,REase_II_00191, 2, 7.9e-15, 0.565, 0.519 | PDLC03420,REase_II_00022, 1, 2.2e-153, 0.987, 0.987 | PDLC03359,MTase_II_00145, 1, 5.7e-144, 0.972, 0.367	PDLC03420, REase_II_00022, 2.2e-153, 0.987, 0.987 | PDLC03359, MTase_II_00145, 5.7e-144, 0.972, 0.367 | PDLC03412, REase_II_00014, 1.2e-54, 0.95, 0.944 | PDLC03589, REase_II_00191, 7.9e-15, 0.565, 0.519	d__Bacteria;p__Pseudomonadota;c__Gammaproteobacteria;o__Pseudomonadales;f__Moraxellaceae;g__Psychrobacter;s__Psychrobacter cryohalolentis
GCA_000013905	13	CP000324.1	RM_type_II	CP000324.1_36	PDLC03420	REase_II_00022	REase_II	2e-153	2.2e-153	0.987	0.987	29813	30763	-	CP000324.1_36	36	46	PDLC03412,REase_II_00014, 1, 1.2e-54, 0.95, 0.944 | PDLC03589,REase_II_00191, 1, 640, 0.05, 0.044 | PDLC03589,REase_II_00191, 2, 7.9e-15, 0.565, 0.519 | PDLC03420,REase_II_00022, 1, 2.2e-153, 0.987, 0.987 | PDLC03359,MTase_II_00145, 1, 5.7e-144, 0.972, 0.367	PDLC03420, REase_II_00022, 2.2e-153, 0.987, 0.987 | PDLC03359, MTase_II_00145, 5.7e-144, 0.972, 0.367 | PDLC03412, REase_II_00014, 1.2e-54, 0.95, 0.944 | PDLC03589, REase_II_00191, 7.9e-15, 0.565, 0.519	d__Bacteria;p__Pseudomonadota;c__Gammaproteobacteria;o__Pseudomonadales;f__Moraxellaceae;g__Psychrobacter;s__Psychrobacter cryohalolentis
GCA_000013985	6	CP000356.1	dXTPase	CP000356.1_1881	PDLC02374	dGTPase	dGTPase	9.1e-102	1.1e-101	0.931	0.871	1968702	1969874	-	CP000356.1_1881	1881	3209	PDLC02374,dGTPase, 1, 1.1e-101, 0.931, 0.871	PDLC02374, dGTPase, 1.1e-101, 0.931, 0.871	d__Bacteria;p__Pseudomonadota;c__Alphaproteobacteria;o__Sphingomonadales;f__Sphingomonadaceae;g__Sphingopyxis;s__Sphingopyxis alaskensis
GCA_000013985	2	CP000356.1	DMS_other	CP000356.1_2323	PDLC03442	REase_II_00044	REase_II	7.8e-85	8.7e-85	0.99	0.995	2428332	2428943	+	CP000356.1_2323	2323	3209	PDLC03442,REase_II_00044, 1, 8.7e-85, 0.99, 0.995 | PDLC03428,REase_II_00030, 1, 0.17, 0.26, 0.224 | PDLC03428,REase_II_00030, 2, 0.16, 0.309, 0.296	PDLC03442, REase_II_00044, 8.7e-85, 0.99, 0.995 | PDLC03428, REase_II_00030, 0.16, 0.309, 0.296	d__Bacteria;p__Pseudomonadota;c__Alphaproteobacteria;o__Sphingomonadales;f__Sphingomonadaceae;g__Sphingopyxis;s__Sphingopyxis alaskensis
GCA_000013985	5	CP000356.1	RM_type_II	CP000356.1_2323	PDLC03442	REase_II_00044	REase_II	7.8e-85	8.7e-85	0.99	0.995	2428332	2428943	+	CP000356.1_2323	2323	3209	PDLC03442,REase_II_00044, 1, 8.7e-85, 0.99, 0.995 | PDLC03428,REase_II_00030, 1, 0.17, 0.26, 0.224 | PDLC03428,REase_II_00030, 2, 0.16, 0.309, 0.296	PDLC03442, REase_II_00044, 8.7e-85, 0.99, 0.995 | PDLC03428, REase_II_00030, 0.16, 0.309, 0.296	d__Bacteria;p__Pseudomonadota;c__Alphaproteobacteria;o__Sphingomonadales;f__Sphingomonadaceae;g__Sphingopyxis;s__Sphingopyxis alaskensis
GCA_000013985	1	CP000356.1	AbiD	CP000356.1_2537	PDLC02344	AbiD	AbiD	1.5e-66	1.7e-66	0.961	0.975	2649428	2650342	-	CP000356.1_2537	2537	3209	PDLC02344,AbiD, 1, 1.7e-66, 0.961, 0.975	PDLC02344, AbiD, 1.7e-66, 0.961, 0.975	d__Bacteria;p__Pseudomonadota;c__Alphaproteobacteria;o__Sphingomonadales;f__Sphingomonadaceae;g__Sphingopyxis;s__Sphingopyxis alaskensis
GCA_000013985	4	CP000356.1	Dpd	CP000356.1_2658	PDLC02834	DpdD_00011	DpdD	0	0	0.997	0.999	2770462	2772600	-	CP000356.1_2658	2658	3209	PDLC02836,DpdD_00013, 1, 6.9e-05, 0.317, 0.3 | PDLC02836,DpdD_00013, 2, 2e-37, 0.515, 0.49 | PDLC02825,DpdD_00002, 1, 2.6e-07, 0.136, 0.139 | PDLC02825,DpdD_00002, 2, 1.7e-09, 0.272, 0.269 | PDLC02832,DpdD_00009, 1, 7.1e-08, 0.125, 0.119 | PDLC02839,DpdD_00016, 1, 1.9e-55, 0.913, 0.901 | PDLC02833,DpdD_00010, 1, 2e-14, 0.288, 0.26 | PDLC02833,DpdD_00010, 2, 1.7e-14, 0.453, 0.428 | PDLC02835,DpdD_…	PDLC02834, DpdD_00011, 0, 0.997, 0.999 | PDLC02839, DpdD_00016, 1.9e-55, 0.913, 0.901 | PDLC02836, DpdD_00013, 2e-37, 0.515, 0.49 | PDLC02826, DpdD_00003, 7.3e-36, 0.818, 0.809 | PDLC02835, DpdD_00012, 1.4e-22, 0.523, 0.495	d__Bacteria;p__Pseudomonadota;c__Alphaproteobacteria;o__Sphingomonadales;f__Sphingomonadaceae;g__Sphingopyxis;s__Sphingopyxis alaskensis
GCA_000013985	3	CP000356.1	DMS_other	CP000356.1_2669	PDLC02811	DpdB_00001	DpdB	1.5e-128	1.7e-128	0.938	0.986	2789811	2790917	-	CP000356.1_2669	2669	3209	PDLC02811,DpdB_00001, 1, 1.7e-128, 0.938, 0.986 | PDLC02812,DpdB_00002, 1, 8.6e-23, 0.775, 0.78	PDLC02811, DpdB_00001, 1.7e-128, 0.938, 0.986 | PDLC02812, DpdB_00002, 8.6e-23, 0.775, 0.78	d__Bacteria;p__Pseudomonadota;c__Alphaproteobacteria;o__Sphingomonadales;f__Sphingomonadaceae;g__Sphingopyxis;s__Sphingopyxis alaskensis
GCA_000015285	1	CP000510.1	DMS_other	CP000510.1_155	PDLC03090	Specificity_I_00039	Specificity_I	2.2e-61	2.9e-60	0.983	0.947	193517	194719	+	CP000510.1_155	155	3828	PDLC03115,Specificity_I_00064, 1, 4.3, 0.062, 0.054 | PDLC03115,Specificity_I_00064, 2, 1.3e-08, 0.367, 0.316 | PDLC03179,Specificity_I_00128, 1, 1.7e-10, 0.484, 0.326 | PDLC03179,Specificity_I_00128, 2, 1.3e-14, 0.397, 0.278 | PDLC03179,Specificity_I_00128, 3, 1.4, 0.045, 0.031 | PDLC03161,Specificity_I_00110, 1, 5.8e-22, 0.776, 0.778 | PDLC03188,Specificity_I_00137, 1, 6.6e-31, 0.98, 0.832 | PD…	PDLC03090, Specificity_I_00039, 2.9e-60, 0.983, 0.947 | PDLC03162, Specificity_I_00111, 3.4e-47, 0.98, 0.944 | PDLC03165, Specificity_I_00114, 3.7e-42, 0.97, 0.949 | PDLC03122, Specificity_I_00071, 2.4e-41, 0.978, 0.984 | PDLC03099, Specificity_I_00048, 4e-40, 0.985, 0.958	d__Bacteria;p__Pseudomonadota;c__Gammaproteobacteria;o__Enterobacterales_A;f__Psychromonadaceae;g__Psychromonas;s__Psychromonas ingrahamii
GCA_000015285	8	CP000510.1	cas_type_I-F1	CP000510.1_1414	PDLC01348	cd09735	Cas8f	1.3e-128	1.6e-128	0.871	0.991	1717002	1718258	+	CP000510.1_1414	1414	3828	PDLC01288,cd09675, 1, 2.1e-57, 0.866, 0.959 | PDLC01348,cd09735, 1, 1.6e-128, 0.871, 0.991 | PDLC01028,cas_Csy1, 1, 1.9e-60, 0.864, 0.958 | PDLC01627,pfam09611, 1, 2.3e-121, 0.869, 0.991	PDLC01348, cd09735, 1.6e-128, 0.871, 0.991 | PDLC01627, pfam09611, 2.3e-121, 0.869, 0.991 | PDLC01028, cas_Csy1, 1.9e-60, 0.864, 0.958 | PDLC01288, cd09675, 2.1e-57, 0.866, 0.959	d__Bacteria;p__Pseudomonadota;c__Gammaproteobacteria;o__Enterobacterales_A;f__Psychromonadaceae;g__Psychromonas;s__Psychromonas ingrahamii
GCA_000015285	9	CP000510.1	dXTPase	CP000510.1_1431	PDLC02374	dGTPase	dGTPase	5.3e-152	6.6e-152	0.889	0.878	1732862	1734316	-	CP000510.1_1431	1431	3828	PDLC02374,dGTPase, 1, 6.6e-152, 0.889, 0.878	PDLC02374, dGTPase, 6.6e-152, 0.889, 0.878	d__Bacteria;p__Pseudomonadota;c__Gammaproteobacteria;o__Enterobacterales_A;f__Psychromonadaceae;g__Psychromonas;s__Psychromonas ingrahamii
GCA_000015285	7	CP000510.1	cas_type_I-E	CP000510.1_1607	PDLC01767	Cas3e_WP_189128522.1	Cas3e	7.4e-156	9e-156	0.936	0.903	1940498	1942969	+	CP000510.1_1607	1607	3828	PDLC01767,Cas3e_WP_189128522.1, 1, 9e-156, 0.936, 0.903 | PDLC01768,Cas3e_WP_058658455.1, 1, 1e-71, 0.433, 0.675	PDLC01767, Cas3e_WP_189128522.1, 9e-156, 0.936, 0.903 | PDLC01768, Cas3e_WP_058658455.1, 1e-71, 0.433, 0.675	d__Bacteria;p__Pseudomonadota;c__Gammaproteobacteria;o__Enterobacterales_A;f__Psychromonadaceae;g__Psychromonas;s__Psychromonas ingrahamii
GCA_000015285	2	CP000510.1	DMS_other	CP000510.1_1928	PDLC03049	REase_I_00010	REase_I	0	0	0.994	0.953	2302943	2305285	+	CP000510.1_1928	1928	3828	PDLC02843,DpdE_00004, 1, 0.52, 0.182, 0.117 | PDLC02843,DpdE_00004, 2, 3.2, 0.065, 0.047 | PDLC03659,mREase_IV_00005, 1, 2.7e-16, 0.474, 0.367 | PDLC02704,PbeA_00002, 1, 9.3e-16, 0.347, 0.43 | PDLC02703,PbeA_00001, 1, 1.8e-08, 0.475, 0.586 | PDLC02703,PbeA_00001, 2, 590, 0.063, 0.075 | PDLC03658,mREase_IV_00004, 1, 1.8e-13, 0.471, 0.348 | PDLC03049,REase_I_00010, 1, 0, 0.994, 0.953 | PDLC03597,RE…	PDLC03049, REase_I_00010, 0, 0.994, 0.953 | PDLC03050, REase_I_00011, 2.3e-87, 0.252, 0.895 | PDLC03047, REase_I_00008, 2.7e-39, 0.629, 0.447 | PDLC03042, REase_I_00003, 1e-37, 0.472, 0.34 | PDLC02707, PbeA_00005, 8.1e-23, 0.367, 0.452	d__Bacteria;p__Pseudomonadota;c__Gammaproteobacteria;o__Enterobacterales_A;f__Psychromonadaceae;g__Psychromonas;s__Psychromonas ingrahamii
GCA_000015285	4	CP000510.1	RM_type_I	CP000510.1_1928	PDLC03049	REase_I_00010	REase_I	0	0	0.994	0.953	2302943	2305285	+	CP000510.1_1928	1928	3828	PDLC03049,REase_I_00010, 1, 0, 0.994, 0.953 | PDLC03045,REase_I_00006, 1, 1.5e-10, 0.256, 0.214 | PDLC03047,REase_I_00008, 1, 2.7e-39, 0.629, 0.447 | PDLC03047,REase_I_00008, 2, 470, 0.02, 0.015 | PDLC03050,REase_I_00011, 1, 2.3e-87, 0.252, 0.895 | PDLC03042,REase_I_00003, 1, 320, 0.045, 0.029 | PDLC03042,REase_I_00003, 2, 1e-37, 0.472, 0.34	PDLC03049, REase_I_00010, 0, 0.994, 0.953 | PDLC03050, REase_I_00011, 2.3e-87, 0.252, 0.895 | PDLC03047, REase_I_00008, 2.7e-39, 0.629, 0.447 | PDLC03042, REase_I_00003, 1e-37, 0.472, 0.34 | PDLC03045, REase_I_00006, 1.5e-10, 0.256, 0.214	d__Bacteria;p__Pseudomonadota;c__Gammaproteobacteria;o__Enterobacterales_A;f__Psychromonadaceae;g__Psychromonas;s__Psychromonas ingrahamii
GCA_000015285	3	CP000510.1	DMS_other	CP000510.1_2533	PDLC03647	REase_III_00001	REase_III	0	0	0.995	0.994	3038101	3041133	-	CP000510.1_2533	2533	3828	PDLC03650,REase_III_00004, 1, 9.7, 0.108, 0.127 | PDLC03650,REase_III_00004, 2, 12, 0.055, 0.062 | PDLC03650,REase_III_00004, 3, 0.00022, 0.086, 0.097 | PDLC03648,REase_III_00002, 1, 1.4e-06, 0.083, 0.088 | PDLC03653,REase_III_00007, 1, 0.22, 0.121, 0.142 | PDLC03653,REase_III_00007, 2, 0.026, 0.043, 0.049 | PDLC03653,REase_III_00007, 3, 0.00046, 0.052, 0.06 | PDLC03647,REase_III_00001, 1, 0, 0.9…	PDLC03647, REase_III_00001, 0, 0.995, 0.994 | PDLC03649, REase_III_00003, 4.7e-103, 0.928, 0.942 | PDLC03648, REase_III_00002, 1.4e-06, 0.083, 0.088 | PDLC03650, REase_III_00004, 0.00022, 0.086, 0.097 | PDLC03653, REase_III_00007, 0.00046, 0.052, 0.06	d__Bacteria;p__Pseudomonadota;c__Gammaproteobacteria;o__Enterobacterales_A;f__Psychromonadaceae;g__Psychromonas;s__Psychromonas ingrahamii
GCA_000015285	5	CP000510.1	RM_type_III	CP000510.1_2533	PDLC03647	REase_III_00001	REase_III	0	0	0.995	0.994	3038101	3041133	-	CP000510.1_2533	2533	3828	PDLC03650,REase_III_00004, 1, 9.7, 0.108, 0.127 | PDLC03650,REase_III_00004, 2, 12, 0.055, 0.062 | PDLC03650,REase_III_00004, 3, 0.00022, 0.086, 0.097 | PDLC03648,REase_III_00002, 1, 1.4e-06, 0.083, 0.088 | PDLC03653,REase_III_00007, 1, 0.22, 0.121, 0.142 | PDLC03653,REase_III_00007, 2, 0.026, 0.043, 0.049 | PDLC03653,REase_III_00007, 3, 0.00046, 0.052, 0.06 | PDLC03647,REase_III_00001, 1, 0, 0.9…	PDLC03647, REase_III_00001, 0, 0.995, 0.994 | PDLC03649, REase_III_00003, 4.7e-103, 0.928, 0.942 | PDLC03648, REase_III_00002, 1.4e-06, 0.083, 0.088 | PDLC03650, REase_III_00004, 0.00022, 0.086, 0.097 | PDLC03653, REase_III_00007, 0.00046, 0.052, 0.06	d__Bacteria;p__Pseudomonadota;c__Gammaproteobacteria;o__Enterobacterales_A;f__Psychromonadaceae;g__Psychromonas;s__Psychromonas ingrahamii
GCA_000015285	10	CP000510.1	gabija	CP000510.1_2615	PDLC00102	GajA_00042	GajA	4.2e-208	4.7e-208	0.991	0.996	3136589	3138214	+	CP000510.1_2615	2615	3828	PDLC00086,GajA_00026, 1, 9.6e-06, 0.089, 0.077 | PDLC00086,GajA_00026, 2, 0.0063, 0.244, 0.225 | PDLC00095,GajA_00035, 1, 0.0072, 0.089, 0.062 | PDLC00095,GajA_00035, 2, 23, 0.124, 0.072 | PDLC00095,GajA_00035, 3, 0.0074, 0.101, 0.085 | PDLC00095,GajA_00035, 4, 0.37, 0.09, 0.069 | PDLC00102,GajA_00042, 1, 4.7e-208, 0.991, 0.996 | PDLC00062,GajA_00002, 1, 0.0017, 0.089, 0.072 | PDLC00062,GajA_0000…	PDLC00102, GajA_00042, 4.7e-208, 0.991, 0.996 | PDLC00098, GajA_00038, 6.6e-169, 0.989, 0.994 | PDLC00078, GajA_00018, 2.1e-43, 0.961, 0.957 | PDLC00071, GajA_00011, 1.1e-23, 0.884, 0.769 | PDLC00099, GajA_00039, 2.7e-16, 0.463, 0.42	d__Bacteria;p__Pseudomonadota;c__Gammaproteobacteria;o__Enterobacterales_A;f__Psychromonadaceae;g__Psychromonas;s__Psychromonas ingrahamii
GCA_000015285	12	CP000510.1	viperin_solo	CP000510.1_2637	PDLC02904	pVip-near-kinase	pVip	2.9e-101	3.4e-101	0.879	0.992	3160698	3161666	-	CP000510.1_2637	2637	3828	PDLC02904,pVip-near-kinase, 1, 3.4e-101, 0.879, 0.992 | PDLC02903,pVip-lone, 1, 2.6e-93, 0.873, 0.996	PDLC02904, pVip-near-kinase, 3.4e-101, 0.879, 0.992 | PDLC02903, pVip-lone, 2.6e-93, 0.873, 0.996	d__Bacteria;p__Pseudomonadota;c__Gammaproteobacteria;o__Enterobacterales_A;f__Psychromonadaceae;g__Psychromonas;s__Psychromonas ingrahamii
GCA_000015285	6	CP000510.1	RM_type_IV	CP000510.1_2746	PDLC03658	mREase_IV_00004	mREase_IV	2.6e-227	3.1e-227	0.822	0.993	3287016	3290465	-	CP000510.1_2746	2746	3828	PDLC03659,mREase_IV_00005, 1, 1.8e-86, 0.524, 0.653 | PDLC03659,mREase_IV_00005, 2, 0.19, 0.054, 0.066 | PDLC03658,mREase_IV_00004, 1, 3.1e-227, 0.822, 0.993	PDLC03658, mREase_IV_00004, 3.1e-227, 0.822, 0.993 | PDLC03659, mREase_IV_00005, 1.8e-86, 0.524, 0.653	d__Bacteria;p__Pseudomonadota;c__Gammaproteobacteria;o__Enterobacterales_A;f__Psychromonadaceae;g__Psychromonas;s__Psychromonas ingrahamii
GCA_000015285	11	CP000510.1	hachiman_type_I	CP000510.1_3186	PDLC00176	HamB1_00003	HamB1	6.5e-245	7.3e-245	0.99	0.995	3829437	3831923	-	CP000510.1_3186	3186	3828	PDLC00182,HamB1_00009, 1, 7.4e-27, 0.446, 0.487 | PDLC00182,HamB1_00009, 2, 410, 0.094, 0.108 | PDLC00175,HamB1_00002, 1, 1.3e-05, 0.141, 0.124 | PDLC00175,HamB1_00002, 2, 3.5e-14, 0.192, 0.152 | PDLC00185,HamB1_00012, 1, 7.4e-66, 0.571, 0.561 | PDLC00185,HamB1_00012, 2, 1.9e-09, 0.171, 0.156 | PDLC00188,HamB1_00015, 1, 3.9e-06, 0.164, 0.142 | PDLC00188,HamB1_00015, 2, 1.8e-13, 0.11, 0.086 | PDLC…	PDLC00176, HamB1_00003, 7.3e-245, 0.99, 0.995 | PDLC00190, HamB1_00017, 1.9e-160, 0.969, 0.964 | PDLC00186, HamB1_00013, 8.1e-112, 0.945, 0.94 | PDLC00187, HamB1_00014, 2.4e-101, 0.946, 0.947 | PDLC00185, HamB1_00012, 7.4e-66, 0.571, 0.561	d__Bacteria;p__Pseudomonadota;c__Gammaproteobacteria;o__Enterobacterales_A;f__Psychromonadaceae;g__Psychromonas;s__Psychromonas ingrahamii
GCA_000015285	13	CP000510.1	zorya_other	CP000510.1_3488	PDLC00618	ZorC1_00006	ZorC	1.2e-65	1.6e-65	0.873	0.947	4213818	4215443	-	CP000510.1_3488	3488	3828	PDLC00618,ZorC1_00006, 1, 1.6e-65, 0.873, 0.947	PDLC00618, ZorC1_00006, 1.6e-65, 0.873, 0.947	d__Bacteria;p__Pseudomonadota;c__Gammaproteobacteria;o__Enterobacterales_A;f__Psychromonadaceae;g__Psychromonas;s__Psychromonas ingrahamii
GCA_000015505	2	CP000529.1	DRT_class_I	CP000529.1_386	PDLC02178	Drt4_00002	Drt4	3.6e-161	4.5e-161	0.921	0.982	380445	382121	-	CP000529.1_386	386	4125	PDLC02176,Drt3b_00001, 1, 0.051, 0.202, 0.169 | PDLC02176,Drt3b_00001, 2, 1.6e-28, 0.236, 0.217 | PDLC02176,Drt3b_00001, 3, 370, 0.05, 0.043 | PDLC03771,drt-UG32, 1, 1.5e-08, 0.247, 0.251 | PDLC02181,Drt5_00001, 1, 7.3e-07, 0.259, 0.284 | PDLC02181,Drt5_00001, 2, 860, 0.063, 0.071 | PDLC02177,Drt4_00001, 1, 3.8e-81, 0.866, 0.876 | PDLC02174,Drt3a_00001, 1, 1e-08, 0.227, 0.3 | PDLC02174,Drt3a_0000…	PDLC02178, Drt4_00002, 4.5e-161, 0.921, 0.982 | PDLC03752, drt-UG15, 4.4e-135, 0.907, 0.985 | PDLC03748, drt-UG12, 1.6e-89, 0.896, 0.928 | PDLC02180, Drt4_00004, 2.4e-87, 0.862, 0.88 | PDLC02177, Drt4_00001, 3.8e-81, 0.866, 0.876	d__Bacteria;p__Pseudomonadota;c__Gammaproteobacteria;o__Burkholderiales;f__Burkholderiaceae_B;g__Polaromonas;s__Polaromonas naphthalenivorans
GCA_000015505	4	CP000529.1	dXTPase	CP000529.1_679	PDLC02374	dGTPase	dGTPase	9.4e-104	1.2e-103	0.935	0.861	724261	725457	+	CP000529.1_679	679	4125	PDLC02374,dGTPase, 1, 1.2e-103, 0.935, 0.861	PDLC02374, dGTPase, 1.2e-103, 0.935, 0.861	d__Bacteria;p__Pseudomonadota;c__Gammaproteobacteria;o__Burkholderiales;f__Burkholderiaceae_B;g__Polaromonas;s__Polaromonas naphthalenivorans
GCA_000015505	5	CP000529.1	gabija	CP000529.1_996	PDLC00146	GajB_00044	GajB	2.3e-253	2.7e-253	0.99	0.995	1045609	1047618	-	CP000529.1_996	996	4125	PDLC00107,GajB_00005, 1, 17, 0.073, 0.083 | PDLC00107,GajB_00005, 2, 2.2e-10, 0.149, 0.164 | PDLC00107,GajB_00005, 3, 7.5, 0.197, 0.225 | PDLC00142,GajB_00040, 1, 9.4e-06, 0.106, 0.12 | PDLC00142,GajB_00040, 2, 5.6e-06, 0.14, 0.158 | PDLC00142,GajB_00040, 3, 0.0017, 0.146, 0.142 | PDLC00134,GajB_00032, 1, 3.1e-12, 0.185, 0.283 | PDLC00109,GajB_00007, 1, 0.00046, 0.118, 0.107 | PDLC00109,GajB_0000…	PDLC00146, GajB_00044, 2.7e-253, 0.99, 0.995 | PDLC00131, GajB_00029, 5.3e-226, 0.991, 0.994 | PDLC00147, GajB_00045, 4.9e-101, 0.987, 0.987 | PDLC00124, GajB_00022, 6.2e-94, 0.673, 0.627 | PDLC00105, GajB_00003, 1.1e-84, 0.973, 0.965	d__Bacteria;p__Pseudomonadota;c__Gammaproteobacteria;o__Burkholderiales;f__Burkholderiaceae_B;g__Polaromonas;s__Polaromonas naphthalenivorans
GCA_000015505	6	CP000529.1	ietAS	CP000529.1_2451	PDLC02196	IetA_00002	IetA	1.1e-80	1.4e-80	0.936	0.979	2581894	2583060	+	CP000529.1_2451	2451	4125	PDLC02195,IetA_00001, 1, 3e-75, 0.928, 0.97 | PDLC02196,IetA_00002, 1, 1.4e-80, 0.936, 0.979	PDLC02196, IetA_00002, 1.4e-80, 0.936, 0.979 | PDLC02195, IetA_00001, 3e-75, 0.928, 0.97	d__Bacteria;p__Pseudomonadota;c__Gammaproteobacteria;o__Burkholderiales;f__Burkholderiaceae_B;g__Polaromonas;s__Polaromonas naphthalenivorans
GCA_000015505	3	CP000529.1	DRT_class_I	CP000529.1_3937	PDLC03786	drt-UG9_small	RT_UG9_small	9.8e-247	1.1e-246	0.977	0.993	4188287	4189954	+	CP000529.1_3937	3937	4125	PDLC02176,Drt3b_00001, 1, 3.5e-10, 0.27, 0.24 | PDLC02176,Drt3b_00001, 2, 61, 0.147, 0.117 | PDLC02176,Drt3b_00001, 3, 470, 0.04, 0.034 | PDLC03771,drt-UG32, 1, 3.6e-49, 0.615, 0.603 | PDLC02181,Drt5_00001, 1, 520, 0.074, 0.083 | PDLC02181,Drt5_00001, 2, 6.3e-05, 0.122, 0.138 | PDLC02181,Drt5_00001, 3, 860, 0.074, 0.083 | PDLC03750,drt-UG13b, 1, 8.6e-13, 0.502, 0.6 | PDLC02177,Drt4_00001, 1, 3.4e…	PDLC03786, drt-UG9_small, 1.1e-246, 0.977, 0.993 | PDLC03785, drt-UG9_large, 1.7e-90, 0.818, 0.583 | PDLC03759, drt-UG21, 3.3e-52, 0.883, 0.944 | PDLC03771, drt-UG32, 3.6e-49, 0.615, 0.603 | PDLC03772, drt-UG33, 6.7e-36, 0.628, 0.657	d__Bacteria;p__Pseudomonadota;c__Gammaproteobacteria;o__Burkholderiales;f__Burkholderiaceae_B;g__Polaromonas;s__Polaromonas naphthalenivorans
GCA_000015505	13	CP000530.1	zorya_type_I	CP000530.1_135	PDLC00632	ZorD1_00006	ZorD1	0	0	0.867	0.993	145574	149353	-	CP000530.1_135	135	314	PDLC00633,ZorD1_00007, 1, 1.7e-13, 0.257, 0.327 | PDLC00633,ZorD1_00007, 2, 9.9e-133, 0.534, 0.671 | PDLC00628,ZorD1_00002, 1, 23, 0.029, 0.033 | PDLC00628,ZorD1_00002, 2, 1.2e-124, 0.568, 0.595 | PDLC00634,ZorD1_00008, 1, 0.00014, 0.094, 0.096 | PDLC00634,ZorD1_00008, 2, 32, 0.053, 0.05 | PDLC00634,ZorD1_00008, 3, 1.3e-143, 0.521, 0.526 | PDLC00630,ZorD1_00004, 1, 1.3e-86, 0.502, 0.805 | PDLC006…	PDLC00632, ZorD1_00006, 0, 0.867, 0.993 | PDLC00631, ZorD1_00005, 9e-191, 0.657, 0.745 | PDLC00629, ZorD1_00003, 4.6e-149, 0.79, 0.862 | PDLC00634, ZorD1_00008, 1.3e-143, 0.521, 0.526 | PDLC00633, ZorD1_00007, 9.9e-133, 0.534, 0.671	d__Bacteria;p__Pseudomonadota;c__Gammaproteobacteria;o__Burkholderiales;f__Burkholderiaceae_B;g__Polaromonas;s__Polaromonas naphthalenivorans
GCA_000015505	11	CP000530.1	gabija	CP000530.1_149	PDLC00144	GajB_00042	GajB	2.3e-237	2.6e-237	0.991	0.98	166679	168343	-	CP000530.1_149	149	314	PDLC00107,GajB_00005, 1, 5.1e-09, 0.142, 0.148 | PDLC00107,GajB_00005, 2, 9.5e-20, 0.351, 0.322 | PDLC00107,GajB_00005, 3, 3.9e-05, 0.052, 0.049 | PDLC00142,GajB_00040, 1, 0.00019, 0.169, 0.161 | PDLC00142,GajB_00040, 2, 0.14, 0.135, 0.127 | PDLC00142,GajB_00040, 3, 6.1, 0.052, 0.05 | PDLC00134,GajB_00032, 1, 2e-49, 0.222, 0.283 | PDLC00134,GajB_00032, 2, 4.6e-58, 0.42, 0.543 | PDLC00109,GajB_000…	PDLC00144, GajB_00042, 2.6e-237, 0.991, 0.98 | PDLC00103, GajB_00001, 4.4e-140, 0.757, 0.688 | PDLC00116, GajB_00014, 1.8e-96, 0.939, 0.934 | PDLC00134, GajB_00032, 4.6e-58, 0.42, 0.543 | PDLC00117, GajB_00015, 2.1e-36, 0.712, 0.646	d__Bacteria;p__Pseudomonadota;c__Gammaproteobacteria;o__Burkholderiales;f__Burkholderiaceae_B;g__Polaromonas;s__Polaromonas naphthalenivorans
GCA_000015505	10	CP000530.1	brex_type_II	CP000530.1_151	PDLC02503	BrxHI_00004	BrxHI	1.5e-287	1.7e-287	0.993	0.968	170793	172820	-	CP000530.1_151	151	314	PDLC02503,BrxHI_00004, 1, 1.7e-287, 0.993, 0.968 | PDLC02501,BrxHI_00002, 1, 5.6e-120, 0.893, 0.661	PDLC02503, BrxHI_00004, 1.7e-287, 0.993, 0.968 | PDLC02501, BrxHI_00002, 5.6e-120, 0.893, 0.661	d__Bacteria;p__Pseudomonadota;c__Gammaproteobacteria;o__Burkholderiales;f__Burkholderiaceae_B;g__Polaromonas;s__Polaromonas naphthalenivorans
GCA_000015505	8	CP000530.1	DMS_other	CP000530.1_151	PDLC02503	BrxHI_00004	BrxHI	1.5e-287	1.7e-287	0.993	0.968	170793	172820	-	CP000530.1_151	151	314	PDLC02843,DpdE_00004, 1, 6.7e-08, 0.161, 0.102 | PDLC02575,DrmA_00009, 1, 49, 0.018, 0.014 | PDLC02575,DrmA_00009, 2, 0.0046, 0.109, 0.093 | PDLC02570,DrmA_00004, 1, 3.9, 0.078, 0.066 | PDLC02570,DrmA_00004, 2, 2.7e-07, 0.098, 0.078 | PDLC02569,DrmA_00003, 1, 110, 0.061, 0.043 | PDLC02569,DrmA_00003, 2, 2.2e-09, 0.074, 0.045 | PDLC02569,DrmA_00003, 3, 440, 0.021, 0.013 | PDLC02857,DpdF_00003, 1, …	PDLC02503, BrxHI_00004, 1.7e-287, 0.993, 0.968 | PDLC02503, BrxHI_00004, 1.7e-287, 0.993, 0.968 | PDLC02501, BrxHI_00002, 5.6e-120, 0.893, 0.661 | PDLC02501, BrxHI_00002, 5.6e-120, 0.893, 0.661 | PDLC02864, DpdF_00010, 1e-26, 0.503, 0.541	d__Bacteria;p__Pseudomonadota;c__Gammaproteobacteria;o__Burkholderiales;f__Burkholderiaceae_B;g__Polaromonas;s__Polaromonas naphthalenivorans
GCA_000015505	9	CP000530.1	RM_type_IIG	CP000530.1_157	PDLC03617	REase_MTase_IIG_00022	REase_MTase_IIG	0	0	0.989	0.993	182344	186045	-	CP000530.1_157	157	314	PDLC03596,REase_MTase_IIG_00001, 1, 0.046, 0.076, 0.088 | PDLC03596,REase_MTase_IIG_00001, 2, 88, 0.024, 0.029 | PDLC03625,REase_MTase_IIG_00030, 1, 5e-08, 0.096, 0.098 | PDLC03625,REase_MTase_IIG_00030, 2, 230, 0.024, 0.024 | PDLC03603,REase_MTase_IIG_00008, 1, 0.007, 0.079, 0.1 | PDLC03603,REase_MTase_IIG_00008, 2, 11, 0.029, 0.036 | PDLC03630,REase_MTase_IIG_00035, 1, 1.3e-10, 0.103, 0.116 | P…	PDLC03617, REase_MTase_IIG_00022, 0, 0.989, 0.993 | PDLC03630, REase_MTase_IIG_00035, 1.3e-10, 0.103, 0.116 | PDLC03625, REase_MTase_IIG_00030, 5e-08, 0.096, 0.098 | PDLC03604, REase_MTase_IIG_00009, 4.5e-07, 0.156, 0.197 | PDLC03601, REase_MTase_IIG_00006, 4.7e-06, 0.115, 0.135	d__Bacteria;p__Pseudomonadota;c__Gammaproteobacteria;o__Burkholderiales;f__Burkholderiaceae_B;g__Polaromonas;s__Polaromonas naphthalenivorans
GCA_000015505	7	CP000530.1	AbiE	CP000530.1_240	PDLC02290	AbiEii_WP_067065479.1	AbiEii	2.2e-109	2.5e-109	0.981	0.993	277790	278713	-	CP000530.1_240	240	314	PDLC02299,AbiEii_WP_105958957.1, 1, 5.3e-06, 0.11, 0.099 | PDLC02299,AbiEii_WP_105958957.1, 2, 1100, 0.036, 0.032 | PDLC02299,AbiEii_WP_105958957.1, 3, 210, 0.14, 0.128 | PDLC02327,AbiEii_WP_052604370.1, 1, 0.00068, 0.302, 0.476 | PDLC02289,AbiEii_WP_007349585.1, 1, 0.0011, 0.295, 0.278 | PDLC02313,AbiEii_WP_099005948.1, 1, 2.8, 0.211, 0.228 | PDLC02313,AbiEii_WP_099005948.1, 2, 0.096, 0.12, 0.13…	PDLC02290, AbiEii_WP_067065479.1, 2.5e-109, 0.981, 0.993 | PDLC02305, AbiEii_WP_096461967.1, 1.6e-32, 0.565, 0.572 | PDLC02294, AbiEii_WP_099148274.1, 4.3e-18, 0.575, 0.665 | PDLC02303, AbiEii_WP_111872158.1, 1.1e-12, 0.649, 0.775 | PDLC02318, AbiEii_WP_069691453.1, 4e-11, 0.5, 0.529	d__Bacteria;p__Pseudomonadota;c__Gammaproteobacteria;o__Burkholderiales;f__Burkholderiaceae_B;g__Polaromonas;s__Polaromonas naphthalenivorans
GCA_000015505	12	CP000530.1	hachiman_type_I	CP000530.1_253	PDLC00159	HamA1_00010	HamA1	3.6e-96	4e-96	0.984	0.973	291753	292514	+	CP000530.1_253	253	314	PDLC00159,HamA1_00010, 1, 4e-96, 0.984, 0.973 | PDLC00155,HamA1_00006, 1, 2e-24, 0.98, 0.909 | PDLC00160,HamA1_00011, 1, 3.8e-12, 0.461, 0.458 | PDLC00161,HamA1_00012, 1, 3.5e-08, 0.346, 0.343	PDLC00159, HamA1_00010, 4e-96, 0.984, 0.973 | PDLC00155, HamA1_00006, 2e-24, 0.98, 0.909 | PDLC00160, HamA1_00011, 3.8e-12, 0.461, 0.458 | PDLC00161, HamA1_00012, 3.5e-08, 0.346, 0.343	d__Bacteria;p__Pseudomonadota;c__Gammaproteobacteria;o__Burkholderiales;f__Burkholderiaceae_B;g__Polaromonas;s__Polaromonas naphthalenivorans
GCA_000015505	14	CP000531.1	AbiE	CP000531.1_139	PDLC02312	AbiEii_WP_100773286.1	AbiEii	4.8e-99	5.4e-99	0.956	0.94	138452	139333	-	CP000531.1_139	139	180	PDLC02325,AbiEii_OWL90636.1, 1, 0.012, 0.16, 0.431 | PDLC02312,AbiEii_WP_100773286.1, 1, 5.4e-99, 0.956, 0.94 | PDLC02288,AbiEii_WP_110023304.1, 1, 2.7e-95, 0.942, 0.905 | PDLC02295,AbiEii_HBX79544.1, 1, 9.6e-06, 0.214, 0.234 | PDLC02291,AbiEii_WP_082807810.1, 1, 5.8e-39, 0.949, 0.832 | PDLC02300,AbiEii_WP_073893720.1, 1, 3.2e-06, 0.677, 0.73 | PDLC02319,AbiEii_WP_148235064.1, 1, 2.2e-36, 0.837, …	PDLC02312, AbiEii_WP_100773286.1, 5.4e-99, 0.956, 0.94 | PDLC02288, AbiEii_WP_110023304.1, 2.7e-95, 0.942, 0.905 | PDLC02291, AbiEii_WP_082807810.1, 5.8e-39, 0.949, 0.832 | PDLC02319, AbiEii_WP_148235064.1, 2.2e-36, 0.837, 0.967 | PDLC02326, AbiEii_WP_096298108.1, 6.5e-29, 0.456, 0.955	d__Bacteria;p__Pseudomonadota;c__Gammaproteobacteria;o__Burkholderiales;f__Burkholderiaceae_B;g__Polaromonas;s__Polaromonas naphthalenivorans
GCA_000015505	15	CP000531.1	DMS_other	CP000531.1_149	PDLC02769	SspB_00010	SspB	6.3e-111	7.3e-111	0.896	0.986	147500	148423	+	CP000531.1_149	149	180	PDLC02769,SspB_00010, 1, 7.3e-111, 0.896, 0.986 | PDLC02768,SspB_00009, 1, 8.3e-65, 0.909, 0.956 | PDLC02766,SspB_00007, 1, 5e-66, 0.893, 0.982 | PDLC02761,SspB_00002, 1, 3.1e-05, 0.25, 0.224 | PDLC02761,SspB_00002, 2, 4.7e-21, 0.623, 0.606 | PDLC02760,SspB_00001, 1, 4.6e-42, 0.886, 0.985 | PDLC02765,SspB_00006, 1, 7.7e-43, 0.899, 0.973 | PDLC02767,SspB_00008, 1, 5.9e-32, 0.896, 0.983 | PDLC02764…	PDLC02769, SspB_00010, 7.3e-111, 0.896, 0.986 | PDLC02766, SspB_00007, 5e-66, 0.893, 0.982 | PDLC02768, SspB_00009, 8.3e-65, 0.909, 0.956 | PDLC02764, SspB_00005, 4.9e-44, 0.893, 0.978 | PDLC02765, SspB_00006, 7.7e-43, 0.899, 0.973	d__Bacteria;p__Pseudomonadota;c__Gammaproteobacteria;o__Burkholderiales;f__Burkholderiaceae_B;g__Polaromonas;s__Polaromonas naphthalenivorans
GCA_000015505	16	CP000531.1	PT_SspABCD	CP000531.1_149	PDLC02769	SspB_00010	SspB	6.3e-111	7.3e-111	0.896	0.986	147500	148423	+	CP000531.1_149	149	180	PDLC02769,SspB_00010, 1, 7.3e-111, 0.896, 0.986 | PDLC02768,SspB_00009, 1, 8.3e-65, 0.909, 0.956 | PDLC02766,SspB_00007, 1, 5e-66, 0.893, 0.982 | PDLC02761,SspB_00002, 1, 3.1e-05, 0.25, 0.224 | PDLC02761,SspB_00002, 2, 4.7e-21, 0.623, 0.606 | PDLC02760,SspB_00001, 1, 4.6e-42, 0.886, 0.985 | PDLC02765,SspB_00006, 1, 7.7e-43, 0.899, 0.973 | PDLC02767,SspB_00008, 1, 5.9e-32, 0.896, 0.983 | PDLC02764…	PDLC02769, SspB_00010, 7.3e-111, 0.896, 0.986 | PDLC02766, SspB_00007, 5e-66, 0.893, 0.982 | PDLC02768, SspB_00009, 8.3e-65, 0.909, 0.956 | PDLC02764, SspB_00005, 4.9e-44, 0.893, 0.978 | PDLC02765, SspB_00006, 7.7e-43, 0.899, 0.973	d__Bacteria;p__Pseudomonadota;c__Gammaproteobacteria;o__Burkholderiales;f__Burkholderiaceae_B;g__Polaromonas;s__Polaromonas naphthalenivorans
GCA_000015505	17	CP000531.1	PT_SspFGH	CP000531.1_154	PDLC02806	SspH_00004	SspH	0	0	0.991	0.998	157006	162444	-	CP000531.1_154	154	180	PDLC02806,SspH_00004, 1, 0, 0.991, 0.998 | PDLC02804,SspH_00002, 1, 1.9e-17, 0.361, 0.424 | PDLC02804,SspH_00002, 2, 9e-27, 0.124, 0.144 | PDLC02805,SspH_00003, 1, 3.9e-130, 0.694, 0.889 | PDLC02805,SspH_00003, 2, 39, 0.014, 0.018 | PDLC02805,SspH_00003, 3, 170, 0.01, 0.014 | PDLC02805,SspH_00003, 4, 4.9, 0.01, 0.014 | PDLC02805,SspH_00003, 5, 1.8e-11, 0.044, 0.076 | PDLC02803,SspH_00001, 1, 0, 0…	PDLC02806, SspH_00004, 0, 0.991, 0.998 | PDLC02803, SspH_00001, 0, 0.724, 0.999 | PDLC02805, SspH_00003, 3.9e-130, 0.694, 0.889 | PDLC02804, SspH_00002, 9e-27, 0.124, 0.144	d__Bacteria;p__Pseudomonadota;c__Gammaproteobacteria;o__Burkholderiales;f__Burkholderiaceae_B;g__Polaromonas;s__Polaromonas naphthalenivorans
GCA_000015505	20	CP000532.1	gabija	CP000532.1_95	PDLC00111	GajB_00009	GajB	2.7e-215	3.3e-215	0.985	0.992	82892	84841	-	CP000532.1_95	95	153	PDLC00107,GajB_00005, 1, 1.4e-05, 0.352, 0.395 | PDLC00107,GajB_00005, 2, 0.0048, 0.14, 0.15 | PDLC00142,GajB_00040, 1, 0.038, 0.132, 0.149 | PDLC00134,GajB_00032, 1, 2e-05, 0.3, 0.478 | PDLC00109,GajB_00007, 1, 3.9e-21, 0.4, 0.382 | PDLC00109,GajB_00007, 2, 9, 0.071, 0.07 | PDLC00109,GajB_00007, 3, 0.045, 0.042, 0.042 | PDLC00148,GajB_00046, 1, 3.8, 0.023, 0.041 | PDLC00148,GajB_00046, 2, 0.052,…	PDLC00111, GajB_00009, 3.3e-215, 0.985, 0.992 | PDLC00143, GajB_00041, 1.2e-181, 0.978, 0.984 | PDLC00135, GajB_00033, 4.4e-52, 0.535, 0.516 | PDLC00113, GajB_00011, 2.1e-38, 0.409, 0.397 | PDLC00109, GajB_00007, 3.9e-21, 0.4, 0.382	d__Bacteria;p__Pseudomonadota;c__Gammaproteobacteria;o__Burkholderiales;f__Burkholderiaceae_B;g__Polaromonas;s__Polaromonas naphthalenivorans
GCA_000015505	18	CP000532.1	DMS_other	CP000532.1_99	PDLC03338	MTase_II_00124	MTase_II	1.1e-123	1.3e-123	0.851	0.818	89447	91201	+	CP000532.1_99	99	153	PDLC03026,MTase_I_00009, 1, 1.3e-09, 0.309, 0.345 | PDLC03033,MTase_I_00016, 1, 4.3, 0.082, 0.087 | PDLC03033,MTase_I_00016, 2, 0.25, 0.072, 0.078 | PDLC03315,MTase_II_00101, 1, 0.0017, 0.333, 0.382 | PDLC03596,REase_MTase_IIG_00001, 1, 0.00071, 0.145, 0.078 | PDLC03338,MTase_II_00124, 1, 1.3e-123, 0.851, 0.818 | PDLC03311,MTase_II_00097, 1, 1, 0.067, 0.084 | PDLC03311,MTase_II_00097, 2, 0.00018,…	PDLC03338, MTase_II_00124, 1.3e-123, 0.851, 0.818 | PDLC03227, MTase_II_00013, 3.7e-25, 0.655, 0.761 | PDLC03335, MTase_II_00121, 8.8e-19, 0.407, 0.389 | PDLC03348, MTase_II_00134, 1.2e-17, 0.383, 0.319 | PDLC03313, MTase_II_00099, 1.3e-12, 0.379, 0.401	d__Bacteria;p__Pseudomonadota;c__Gammaproteobacteria;o__Burkholderiales;f__Burkholderiaceae_B;g__Polaromonas;s__Polaromonas naphthalenivorans
GCA_000015505	21	CP000532.1	wadjet_other	CP000532.1_114	PDLC00569	JetA3_00012	JetA	2.7e-250	3.1e-250	0.958	0.992	114891	116378	+	CP000532.1_114	114	153	PDLC00560,JetA3_00003, 1, 1.4e-07, 0.312, 0.299 | PDLC00560,JetA3_00003, 2, 280, 0.085, 0.082 | PDLC00568,JetA3_00011, 1, 4e-04, 0.194, 0.181 | PDLC00562,JetA3_00005, 1, 2e-05, 0.526, 0.487 | PDLC00569,JetA3_00012, 1, 3.1e-250, 0.958, 0.992 | PDLC00567,JetA3_00010, 1, 6e-46, 0.867, 0.853	PDLC00569, JetA3_00012, 3.1e-250, 0.958, 0.992 | PDLC00567, JetA3_00010, 6e-46, 0.867, 0.853 | PDLC00560, JetA3_00003, 1.4e-07, 0.312, 0.299 | PDLC00562, JetA3_00005, 2e-05, 0.526, 0.487 | PDLC00568, JetA3_00011, 4e-04, 0.194, 0.181	d__Bacteria;p__Pseudomonadota;c__Gammaproteobacteria;o__Burkholderiales;f__Burkholderiaceae_B;g__Polaromonas;s__Polaromonas naphthalenivorans
GCA_000015505	22	CP000534.1	DMS_other	CP000534.1_20	PDLC03099	Specificity_I_00048	Specificity_I	1.1e-112	1.3e-112	0.988	0.988	15591	16838	+	CP000534.1_20	20	53	PDLC03115,Specificity_I_00064, 1, 6.7e-18, 0.375, 0.346 | PDLC03115,Specificity_I_00064, 2, 37, 0.055, 0.05 | PDLC03115,Specificity_I_00064, 3, 8.4e-05, 0.351, 0.312 | PDLC03126,Specificity_I_00075, 1, 280, 0.079, 0.048 | PDLC03126,Specificity_I_00075, 2, 12, 0.118, 0.077 | PDLC03126,Specificity_I_00075, 3, 8.6e-05, 0.346, 0.213 | PDLC03179,Specificity_I_00128, 1, 0.041, 0.188, 0.64 | PDLC03179,S…	PDLC03099, Specificity_I_00048, 1.3e-112, 0.988, 0.988 | PDLC03086, Specificity_I_00035, 7.5e-84, 0.87, 0.834 | PDLC03089, Specificity_I_00038, 1.6e-82, 0.99, 0.996 | PDLC03092, Specificity_I_00041, 4.1e-67, 0.834, 0.821 | PDLC03130, Specificity_I_00079, 1.1e-66, 0.51, 0.473	d__Bacteria;p__Pseudomonadota;c__Gammaproteobacteria;o__Burkholderiales;f__Burkholderiaceae_B;g__Polaromonas;s__Polaromonas naphthalenivorans
GCA_000015505	24	CP000534.1	RM_type_I	CP000534.1_20	PDLC03099	Specificity_I_00048	Specificity_I	1.1e-112	1.3e-112	0.988	0.988	15591	16838	+	CP000534.1_20	20	53	PDLC03115,Specificity_I_00064, 1, 6.7e-18, 0.375, 0.346 | PDLC03115,Specificity_I_00064, 2, 37, 0.055, 0.05 | PDLC03115,Specificity_I_00064, 3, 8.4e-05, 0.351, 0.312 | PDLC03126,Specificity_I_00075, 1, 280, 0.079, 0.048 | PDLC03126,Specificity_I_00075, 2, 12, 0.118, 0.077 | PDLC03126,Specificity_I_00075, 3, 8.6e-05, 0.346, 0.213 | PDLC03179,Specificity_I_00128, 1, 0.041, 0.188, 0.64 | PDLC03179,S…	PDLC03099, Specificity_I_00048, 1.3e-112, 0.988, 0.988 | PDLC03086, Specificity_I_00035, 7.5e-84, 0.87, 0.834 | PDLC03089, Specificity_I_00038, 1.6e-82, 0.99, 0.996 | PDLC03092, Specificity_I_00041, 4.1e-67, 0.834, 0.821 | PDLC03130, Specificity_I_00079, 1.1e-66, 0.51, 0.473	d__Bacteria;p__Pseudomonadota;c__Gammaproteobacteria;o__Burkholderiales;f__Burkholderiaceae_B;g__Polaromonas;s__Polaromonas naphthalenivorans
GCA_000015505	23	CP000534.1	DRT_class_III	CP000534.1_41	PDLC03767	drt-UG29	RT_UG29	0	0	0.994	0.999	41897	49429	+	CP000534.1_41	41	53	PDLC03767,drt-UG29, 1, 0, 0.994, 0.999 | PDLC03800,drt-cluster192, 1, 3.6e-40, 0.137, 0.549 | PDLC03800,drt-cluster192, 2, 490, 0.053, 0.073 | PDLC03800,drt-cluster192, 3, 11, 0.032, 0.125 | PDLC03800,drt-cluster192, 4, 1.5e-30, 0.07, 0.325 | PDLC03745,drt-UG1, 1, 1.6e-05, 0.065, 0.111 | PDLC03745,drt-UG1, 2, 18, 0.016, 0.032	PDLC03767, drt-UG29, 0, 0.994, 0.999 | PDLC03800, drt-cluster192, 3.6e-40, 0.137, 0.549 | PDLC03745, drt-UG1, 1.6e-05, 0.065, 0.111	d__Bacteria;p__Pseudomonadota;c__Gammaproteobacteria;o__Burkholderiales;f__Burkholderiaceae_B;g__Polaromonas;s__Polaromonas naphthalenivorans
GCA_000015505	25	CP000535.1	RM_type_IIG	CP000535.1_17	PDLC03627	REase_MTase_IIG_00032	REase_MTase_IIG	0	0	0.984	0.993	13196	16660	-	CP000535.1_17	17	22	PDLC03618,REase_MTase_IIG_00023, 1, 5.8, 0.042, 0.048 | PDLC03618,REase_MTase_IIG_00023, 2, 9.3e-17, 0.384, 0.286 | PDLC03610,REase_MTase_IIG_00015, 1, 0.015, 0.086, 0.064 | PDLC03630,REase_MTase_IIG_00035, 1, 62, 0.016, 0.017 | PDLC03630,REase_MTase_IIG_00035, 2, 0.00027, 0.058, 0.051 | PDLC03630,REase_MTase_IIG_00035, 3, 190, 0.01, 0.01 | PDLC03629,REase_MTase_IIG_00034, 1, 4.5e-05, 0.126, 0.11…	PDLC03627, REase_MTase_IIG_00032, 0, 0.984, 0.993 | PDLC03598, REase_MTase_IIG_00003, 5.9e-79, 0.835, 0.942 | PDLC03599, REase_MTase_IIG_00004, 6.9e-51, 0.415, 0.489 | PDLC03618, REase_MTase_IIG_00023, 9.3e-17, 0.384, 0.286 | PDLC03609, REase_MTase_IIG_00014, 5.5e-06, 0.091, 0.098	d__Bacteria;p__Pseudomonadota;c__Gammaproteobacteria;o__Burkholderiales;f__Burkholderiaceae_B;g__Polaromonas;s__Polaromonas naphthalenivorans
GCA_000017705	1	CP000789.1	DMS_other	CP000789.1_1010	PDLC03022	MTase_I_00005	MTase_I	0	0	0.993	0.999	1127794	1130382	+	CP000789.1_1010	1010	3439	PDLC03026,MTase_I_00009, 1, 1.3, 0.075, 0.138 | PDLC03026,MTase_I_00009, 2, 2.4e-33, 0.418, 0.739 | PDLC03026,MTase_I_00009, 3, 170, 0.083, 0.131 | PDLC03031,MTase_I_00014, 1, 1.5e-105, 0.971, 0.989 | PDLC03033,MTase_I_00016, 1, 1.3e-48, 0.524, 0.858 | PDLC03033,MTase_I_00016, 2, 23, 0.107, 0.159 | PDLC03033,MTase_I_00016, 3, 310, 0.048, 0.076 | PDLC03019,MTase_I_00002, 1, 1.9e-49, 0.541, 0.483 |…	PDLC03022, MTase_I_00005, 0, 0.993, 0.999 | PDLC03020, MTase_I_00003, 1.2e-201, 0.453, 0.954 | PDLC03027, MTase_I_00010, 2.2e-145, 0.822, 0.865 | PDLC03031, MTase_I_00014, 1.5e-105, 0.971, 0.989 | PDLC03032, MTase_I_00015, 2.5e-90, 0.778, 0.639	d__Bacteria;p__Pseudomonadota;c__Gammaproteobacteria;o__Enterobacterales_A;f__Vibrionaceae;g__Vibrio;s__Vibrio campbellii
GCA_000017705	2	CP000789.1	RM_type_I	CP000789.1_1010	PDLC03022	MTase_I_00005	MTase_I	0	0	0.993	0.999	1127794	1130382	+	CP000789.1_1010	1010	3439	PDLC03026,MTase_I_00009, 1, 1.3, 0.075, 0.138 | PDLC03026,MTase_I_00009, 2, 2.4e-33, 0.418, 0.739 | PDLC03026,MTase_I_00009, 3, 170, 0.083, 0.131 | PDLC03031,MTase_I_00014, 1, 1.5e-105, 0.971, 0.989 | PDLC03033,MTase_I_00016, 1, 1.3e-48, 0.524, 0.858 | PDLC03033,MTase_I_00016, 2, 23, 0.107, 0.159 | PDLC03033,MTase_I_00016, 3, 310, 0.048, 0.076 | PDLC03019,MTase_I_00002, 1, 1.9e-49, 0.541, 0.483 |…	PDLC03022, MTase_I_00005, 0, 0.993, 0.999 | PDLC03020, MTase_I_00003, 1.2e-201, 0.453, 0.954 | PDLC03027, MTase_I_00010, 2.2e-145, 0.822, 0.865 | PDLC03031, MTase_I_00014, 1.5e-105, 0.971, 0.989 | PDLC03032, MTase_I_00015, 2.5e-90, 0.778, 0.639	d__Bacteria;p__Pseudomonadota;c__Gammaproteobacteria;o__Enterobacterales_A;f__Vibrionaceae;g__Vibrio;s__Vibrio campbellii
GCA_000017705	3	CP000789.1	dXTPase	CP000789.1_1297	PDLC02374	dGTPase	dGTPase	2.2e-157	2.5e-157	0.966	0.871	1442630	1443952	-	CP000789.1_1297	1297	3439	PDLC02374,dGTPase, 1, 2.5e-157, 0.966, 0.871	PDLC02374, dGTPase, 2.5e-157, 0.966, 0.871	d__Bacteria;p__Pseudomonadota;c__Gammaproteobacteria;o__Enterobacterales_A;f__Vibrionaceae;g__Vibrio;s__Vibrio campbellii
GCA_000017705	5	CP000790.1	DMS_other	CP000790.1_787	PDLC03031	MTase_I_00014	MTase_I	4.1e-227	4.7e-225	0.99	0.972	815102	817723	+	CP000790.1_787	787	2096	PDLC03030,MTase_I_00013, 1, 2.5e-06, 0.196, 0.279 | PDLC03030,MTase_I_00013, 2, 0.27, 0.082, 0.109 | PDLC03026,MTase_I_00009, 1, 6.4e-50, 0.455, 0.823 | PDLC03026,MTase_I_00009, 2, 180, 0.026, 0.047 | PDLC03031,MTase_I_00014, 1, 4.7e-225, 0.99, 0.972 | PDLC03033,MTase_I_00016, 1, 4.8e-38, 0.351, 0.579 | PDLC03019,MTase_I_00002, 1, 1.8e-65, 0.507, 0.467 | PDLC03338,MTase_II_00124, 1, 0.37, 0.064, …	PDLC03031, MTase_I_00014, 4.7e-225, 0.99, 0.972 | PDLC03022, MTase_I_00005, 2.2e-148, 0.678, 0.695 | PDLC03027, MTase_I_00010, 8.2e-129, 0.99, 0.97 | PDLC03032, MTase_I_00015, 1.6e-97, 0.699, 0.583 | PDLC03039, MTase_I_00022, 1.7e-76, 0.515, 0.616	d__Bacteria;p__Pseudomonadota;c__Gammaproteobacteria;o__Enterobacterales_A;f__Vibrionaceae;g__Vibrio;s__Vibrio campbellii
GCA_000017705	7	CP000790.1	RM_type_I	CP000790.1_787	PDLC03031	MTase_I_00014	MTase_I	4.1e-227	4.7e-225	0.99	0.972	815102	817723	+	CP000790.1_787	787	2096	PDLC03030,MTase_I_00013, 1, 2.5e-06, 0.196, 0.279 | PDLC03030,MTase_I_00013, 2, 0.27, 0.082, 0.109 | PDLC03026,MTase_I_00009, 1, 6.4e-50, 0.455, 0.823 | PDLC03026,MTase_I_00009, 2, 180, 0.026, 0.047 | PDLC03031,MTase_I_00014, 1, 4.7e-225, 0.99, 0.972 | PDLC03033,MTase_I_00016, 1, 4.8e-38, 0.351, 0.579 | PDLC03019,MTase_I_00002, 1, 1.8e-65, 0.507, 0.467 | PDLC03034,MTase_I_00017, 1, 9.1e-06, 0.088…	PDLC03031, MTase_I_00014, 4.7e-225, 0.99, 0.972 | PDLC03022, MTase_I_00005, 2.2e-148, 0.678, 0.695 | PDLC03027, MTase_I_00010, 8.2e-129, 0.99, 0.97 | PDLC03032, MTase_I_00015, 1.6e-97, 0.699, 0.583 | PDLC03039, MTase_I_00022, 1.7e-76, 0.515, 0.616	d__Bacteria;p__Pseudomonadota;c__Gammaproteobacteria;o__Enterobacterales_A;f__Vibrionaceae;g__Vibrio;s__Vibrio campbellii
GCA_000017705	10	CP000790.1	gabija	CP000790.1_1309	PDLC00090	GajA_00030	GajA	1.6e-223	1.8e-223	0.993	0.994	1381455	1383464	-	CP000790.1_1309	1309	2096	PDLC00086,GajA_00026, 1, 0.00028, 0.093, 0.1 | PDLC00086,GajA_00026, 2, 240, 0.084, 0.093 | PDLC00086,GajA_00026, 3, 2.7e-09, 0.169, 0.178 | PDLC00095,GajA_00035, 1, 1.1e-07, 0.106, 0.089 | PDLC00095,GajA_00035, 2, 5.2e-17, 0.278, 0.262 | PDLC00087,GajA_00027, 1, 1800, 0.075, 0.213 | PDLC00087,GajA_00027, 2, 6.9e-08, 0.206, 0.621 | PDLC00102,GajA_00042, 1, 1.5e-05, 0.07, 0.086 | PDLC00102,GajA_00…	PDLC00090, GajA_00030, 1.8e-223, 0.993, 0.994 | PDLC00097, GajA_00037, 3.1e-161, 0.997, 0.998 | PDLC00061, GajA_00001, 1.4e-154, 0.984, 0.983 | PDLC00074, GajA_00014, 4.3e-121, 0.655, 0.963 | PDLC00089, GajA_00029, 2.2e-94, 0.466, 0.99	d__Bacteria;p__Pseudomonadota;c__Gammaproteobacteria;o__Enterobacterales_A;f__Vibrionaceae;g__Vibrio;s__Vibrio campbellii
GCA_000017705	9	CP000790.1	cas_type_I-F3	CP000790.1_1316	PDLC01736	TniQ_1_I-F	TniQ_IF	7.4e-175	8.3e-175	0.995	0.998	1393300	1394484	+	CP000790.1_1316	1316	2096	PDLC01736,TniQ_1_I-F, 1, 8.3e-175, 0.995, 0.998	PDLC01736, TniQ_1_I-F, 8.3e-175, 0.995, 0.998	d__Bacteria;p__Pseudomonadota;c__Gammaproteobacteria;o__Enterobacterales_A;f__Vibrionaceae;g__Vibrio;s__Vibrio campbellii
GCA_000017705	4	CP000790.1	AbiE	CP000790.1_1820	PDLC02297	AbiEii_WP_106546964.1	AbiEii	7e-136	7.9e-136	0.984	0.993	1929008	1929949	-	CP000790.1_1820	1820	2096	PDLC02299,AbiEii_WP_105958957.1, 1, 5e-08, 0.758, 0.622 | PDLC02289,AbiEii_WP_007349585.1, 1, 1.4e-36, 0.962, 0.916 | PDLC02292,AbiEii_WP_010527912.1, 1, 1.2e-33, 0.911, 0.905 | PDLC02317,AbiEii_WP_096360271.1, 1, 1.5e-08, 0.879, 0.672 | PDLC02323,AbiEii_WP_077075795.1, 1, 6.7e-05, 0.197, 0.234 | PDLC02303,AbiEii_WP_111872158.1, 1, 6.3e-08, 0.156, 0.189 | PDLC02305,AbiEii_WP_096461967.1, 1, 9.3e-…	PDLC02297, AbiEii_WP_106546964.1, 7.9e-136, 0.984, 0.993 | PDLC02302, AbiEii_WP_076406552.1, 4.9e-82, 0.962, 0.958 | PDLC02289, AbiEii_WP_007349585.1, 1.4e-36, 0.962, 0.916 | PDLC02292, AbiEii_WP_010527912.1, 1.2e-33, 0.911, 0.905 | PDLC02304, AbiEii_WP_034042188.1, 1.8e-14, 0.71, 0.735	d__Bacteria;p__Pseudomonadota;c__Gammaproteobacteria;o__Enterobacterales_A;f__Vibrionaceae;g__Vibrio;s__Vibrio campbellii
GCA_000018025	4	CP000821.1	dXTPase	CP000821.1_2429	PDLC02374	dGTPase	dGTPase	1.3e-162	1.6e-162	0.964	0.886	2852754	2854088	+	CP000821.1_2429	2429	4655	PDLC02374,dGTPase, 1, 1.6e-162, 0.964, 0.886	PDLC02374, dGTPase, 1.6e-162, 0.964, 0.886	d__Bacteria;p__Pseudomonadota;c__Gammaproteobacteria;o__Enterobacterales_A;f__Shewanellaceae;g__Shewanella;s__Shewanella sediminis
GCA_000018025	1	CP000821.1	DRT_class_I	CP000821.1_4340	PDLC03744	drt-AbiP2	AbiP2	2.7e-193	3e-193	0.988	0.986	5164940	5166439	-	CP000821.1_4340	4340	4655	PDLC02176,Drt3b_00001, 1, 6.6e-27, 0.26, 0.206 | PDLC03771,drt-UG32, 1, 2.3e-07, 0.352, 0.307 | PDLC02181,Drt5_00001, 1, 7.9e-08, 0.32, 0.304 | PDLC03750,drt-UG13b, 1, 3.6e-08, 0.304, 0.356 | PDLC02177,Drt4_00001, 1, 5.4e-44, 0.75, 0.667 | PDLC02174,Drt3a_00001, 1, 1.9e-06, 0.264, 0.3 | PDLC03770,drt-UG31, 1, 1.4e-24, 0.536, 0.515 | PDLC02179,Drt4_00003, 1, 6e-44, 0.738, 0.64 | PDLC03772,drt-UG33…	PDLC03744, drt-AbiP2, 3e-193, 0.988, 0.986 | PDLC03751, drt-UG14, 9.8e-51, 0.802, 0.803 | PDLC03748, drt-UG12, 1.4e-48, 0.772, 0.687 | PDLC02177, Drt4_00001, 5.4e-44, 0.75, 0.667 | PDLC02179, Drt4_00003, 6e-44, 0.738, 0.64	d__Bacteria;p__Pseudomonadota;c__Gammaproteobacteria;o__Enterobacterales_A;f__Shewanellaceae;g__Shewanella;s__Shewanella sediminis
GCA_000018025	3	CP000821.1	RM_type_IV	CP000821.1_4650	PDLC03659	mREase_IV_00005	mREase_IV	3.7e-211	4.5e-211	0.886	0.982	5508547	5511705	-	CP000821.1_4650	4650	4655	PDLC03659,mREase_IV_00005, 1, 4.5e-211, 0.886, 0.982 | PDLC03658,mREase_IV_00004, 1, 1.1e-81, 0.505, 0.551 | PDLC03658,mREase_IV_00004, 2, 2.9, 0.081, 0.084	PDLC03659, mREase_IV_00005, 4.5e-211, 0.886, 0.982 | PDLC03658, mREase_IV_00004, 1.1e-81, 0.505, 0.551	d__Bacteria;p__Pseudomonadota;c__Gammaproteobacteria;o__Enterobacterales_A;f__Shewanellaceae;g__Shewanella;s__Shewanella sediminis
GCA_000018885	1	CP000910.1	dXTPase	CP000910.1_2879	PDLC02374	dGTPase	dGTPase	7.4e-117	8.8e-117	0.943	0.896	2589311	2590627	-	CP000910.1_2879	2879	3528	PDLC02374,dGTPase, 1, 8.8e-117, 0.943, 0.896	PDLC02374, dGTPase, 8.8e-117, 0.943, 0.896	d__Bacteria;p__Actinomycetota;c__Actinomycetia;o__Actinomycetales;f__Micrococcaceae;g__Renibacterium;s__Renibacterium salmoninarum
GCA_000019185	8	CP000931.1	septu_type_I	CP000931.1_70	PDLC00268	PtuA1_00004	PtuA1	1.6e-140	1.8e-140	0.986	0.993	78106	79353	+	CP000931.1_70	70	4407	PDLC00310,PtuA1_00046, 1, 3.6e-26, 0.534, 0.499 | PDLC00277,PtuA1_00013, 1, 2.4e-30, 0.887, 0.913 | PDLC00279,PtuA1_00015, 1, 5.3e-27, 0.894, 0.906 | PDLC00305,PtuA1_00041, 1, 7.4e-27, 0.733, 0.719 | PDLC00276,PtuA1_00012, 1, 2.5e-22, 0.337, 0.561 | PDLC00285,PtuA1_00021, 1, 7.7e-12, 0.714, 0.729 | PDLC00265,PtuA1_00001, 1, 0.0022, 0.365, 0.332 | PDLC00265,PtuA1_00001, 2, 2.8e-06, 0.394, 0.355 | …	PDLC00268, PtuA1_00004, 1.8e-140, 0.986, 0.993 | PDLC00297, PtuA1_00033, 9.4e-106, 0.7, 0.983 | PDLC00271, PtuA1_00007, 9.9e-36, 0.899, 0.917 | PDLC00278, PtuA1_00014, 2.7e-34, 0.478, 0.484 | PDLC00277, PtuA1_00013, 2.4e-30, 0.887, 0.913	d__Bacteria;p__Pseudomonadota;c__Gammaproteobacteria;o__Enterobacterales_A;f__Shewanellaceae;g__Shewanella;s__Shewanella halifaxensis
GCA_000019185	2	CP000931.1	DRT_other	CP000931.1_530	PDLC02943	retron_III-A2	RT_III-A	6.4e-126	7.4e-126	0.922	0.984	620220	621251	-	CP000931.1_530	530	4407	PDLC02954,retron_VIII, 1, 2.6e-35, 0.61, 0.65 | PDLC02961,retron_type_XII_RT_typeXII, 1, 1.5e-61, 0.721, 0.549 | PDLC03775,drt-UG36, 1, 2e-08, 0.387, 0.246 | PDLC03771,drt-UG32, 1, 4.5e-05, 0.358, 0.242 | PDLC02964,retron_type_I_C2_RT_typeIC2, 1, 4e-54, 0.823, 0.532 | PDLC03750,drt-UG13b, 1, 320, 0.058, 0.047 | PDLC03750,drt-UG13b, 2, 9.9e-06, 0.195, 0.16 | PDLC03765,drt-UG27, 1, 1.7e-05, 0.253, …	PDLC02943, retron_III-A2, 7.4e-126, 0.922, 0.984 | PDLC02942, retron_III-A1, 6.7e-93, 0.948, 0.953 | PDLC02946, retron_III-A5, 1.8e-92, 0.89, 0.924 | PDLC02941, retron_II-A3, 2e-80, 0.846, 0.906 | PDLC02940, retron_II-A2, 3e-65, 0.77, 0.56	d__Bacteria;p__Pseudomonadota;c__Gammaproteobacteria;o__Enterobacterales_A;f__Shewanellaceae;g__Shewanella;s__Shewanella halifaxensis
GCA_000019185	7	CP000931.1	retron_III-A	CP000931.1_530	PDLC02943	retron_III-A2	RT_III-A	6.4e-126	7.4e-126	0.922	0.984	620220	621251	-	CP000931.1_530	530	4407	PDLC02944,retron_III-A3, 1, 4.9e-45, 0.462, 0.266 | PDLC02944,retron_III-A3, 2, 7.5e-39, 0.427, 0.256 | PDLC02946,retron_III-A5, 1, 1.8e-92, 0.89, 0.924 | PDLC02942,retron_III-A1, 1, 6.7e-93, 0.948, 0.953 | PDLC02945,retron_III-A4, 1, 1.3e-45, 0.485, 0.461 | PDLC02945,retron_III-A4, 2, 4.4e-37, 0.427, 0.403 | PDLC02943,retron_III-A2, 1, 7.4e-126, 0.922, 0.984	PDLC02943, retron_III-A2, 7.4e-126, 0.922, 0.984 | PDLC02942, retron_III-A1, 6.7e-93, 0.948, 0.953 | PDLC02946, retron_III-A5, 1.8e-92, 0.89, 0.924 | PDLC02945, retron_III-A4, 1.3e-45, 0.485, 0.461 | PDLC02944, retron_III-A3, 4.9e-45, 0.462, 0.266	d__Bacteria;p__Pseudomonadota;c__Gammaproteobacteria;o__Enterobacterales_A;f__Shewanellaceae;g__Shewanella;s__Shewanella halifaxensis
GCA_000019185	9	CP000931.1	septu_type_I	CP000931.1_1331	PDLC00290	PtuA1_00026	PtuA1	3.6e-167	4e-167	0.993	0.995	1584532	1585779	+	CP000931.1_1331	1331	4407	PDLC00310,PtuA1_00046, 1, 2.2e-33, 0.95, 0.937 | PDLC00277,PtuA1_00013, 1, 1.1e-25, 0.918, 0.92 | PDLC00279,PtuA1_00015, 1, 1.2e-31, 0.916, 0.904 | PDLC00305,PtuA1_00041, 1, 2.3e-32, 0.942, 0.946 | PDLC00293,PtuA1_00029, 1, 0.11, 0.094, 0.078 | PDLC00293,PtuA1_00029, 2, 4.2e-05, 0.298, 0.254 | PDLC00276,PtuA1_00012, 1, 5.1e-96, 0.567, 0.971 | PDLC00285,PtuA1_00021, 1, 5.3e-10, 0.75, 0.752 | PDLC0…	PDLC00290, PtuA1_00026, 4e-167, 0.993, 0.995 | PDLC00276, PtuA1_00012, 5.1e-96, 0.567, 0.971 | PDLC00268, PtuA1_00004, 3.3e-36, 0.928, 0.905 | PDLC00271, PtuA1_00007, 3e-34, 0.921, 0.914 | PDLC00310, PtuA1_00046, 2.2e-33, 0.95, 0.937	d__Bacteria;p__Pseudomonadota;c__Gammaproteobacteria;o__Enterobacterales_A;f__Shewanellaceae;g__Shewanella;s__Shewanella halifaxensis
GCA_000019185	6	CP000931.1	hhe	CP000931.1_1788	PDLC02194	Hhe_00001	Hhe	0	0	0.884	0.887	2090990	2096740	+	CP000931.1_1788	1788	4407	PDLC02194,Hhe_00001, 1, 1.1e-30, 0.064, 0.066 | PDLC02194,Hhe_00001, 2, 0, 0.884, 0.887	PDLC02194, Hhe_00001, 0, 0.884, 0.887	d__Bacteria;p__Pseudomonadota;c__Gammaproteobacteria;o__Enterobacterales_A;f__Shewanellaceae;g__Shewanella;s__Shewanella halifaxensis
GCA_000019185	4	CP000931.1	cbass_type_II	CP000931.1_1836	PDLC00795	Cyclase_00035	Cyclase	9.1e-114	1e-113	0.986	0.985	2142667	2143704	+	CP000931.1_1836	1836	4407	PDLC00815,Cyclase_00055, 1, 8e-09, 0.382, 0.333 | PDLC00815,Cyclase_00055, 2, 1.9, 0.098, 0.084 | PDLC00795,Cyclase_00035, 1, 1e-113, 0.986, 0.985 | PDLC00823,Cyclase_00063, 1, 4.7e-13, 0.552, 0.604 | PDLC00823,Cyclase_00063, 2, 18, 0.202, 0.263 | PDLC00796,Cyclase_00036, 1, 4.1e-11, 0.561, 0.421 | PDLC00796,Cyclase_00036, 2, 0.033, 0.159, 0.127 | PDLC00816,Cyclase_00056, 1, 5.2e-05, 0.384, 0.247…	PDLC00795, Cyclase_00035, 1e-113, 0.986, 0.985 | PDLC00774, Cyclase_00014, 1.6e-43, 0.948, 0.937 | PDLC00824, Cyclase_00064, 7.7e-27, 0.882, 0.633 | PDLC00783, Cyclase_00023, 1e-25, 0.801, 0.771 | PDLC00787, Cyclase_00027, 5.8e-23, 0.887, 0.88	d__Bacteria;p__Pseudomonadota;c__Gammaproteobacteria;o__Enterobacterales_A;f__Shewanellaceae;g__Shewanella;s__Shewanella halifaxensis
GCA_000019185	5	CP000931.1	dXTPase	CP000931.1_2304	PDLC02374	dGTPase	dGTPase	1.4e-161	1.5e-161	0.971	0.891	2723252	2724586	+	CP000931.1_2304	2304	4407	PDLC02374,dGTPase, 1, 1.5e-161, 0.971, 0.891	PDLC02374, dGTPase, 1.5e-161, 0.971, 0.891	d__Bacteria;p__Pseudomonadota;c__Gammaproteobacteria;o__Enterobacterales_A;f__Shewanellaceae;g__Shewanella;s__Shewanella halifaxensis
GCA_000021745	11	CP001280.1	dXTPase	CP001280.1_496	PDLC02374	dGTPase	dGTPase	1.8e-107	2.3e-107	0.941	0.876	548768	549985	+	CP001280.1_496	496	3914	PDLC02374,dGTPase, 1, 2.3e-107, 0.941, 0.876	PDLC02374, dGTPase, 2.3e-107, 0.941, 0.876	d__Bacteria;p__Pseudomonadota;c__Alphaproteobacteria;o__Rhizobiales;f__Beijerinckiaceae;g__Methylocella;s__Methylocella silvestris
GCA_000021745	2	CP001280.1	DMS_other	CP001280.1_548	PDLC03397	NEase_II_00006	REase_II	6.3e-24	7.4e-24	0.859	0.808	606901	607326	-	CP001280.1_548	548	3914	PDLC03678,HEase_00007, 1, 50, 0.345, 0.18 | PDLC03678,HEase_00007, 2, 0.0023, 0.366, 0.192 | PDLC03397,NEase_II_00006, 1, 7.4e-24, 0.859, 0.808	PDLC03397, NEase_II_00006, 7.4e-24, 0.859, 0.808 | PDLC03678, HEase_00007, 0.0023, 0.366, 0.192	d__Bacteria;p__Pseudomonadota;c__Alphaproteobacteria;o__Rhizobiales;f__Beijerinckiaceae;g__Methylocella;s__Methylocella silvestris
GCA_000021745	9	CP001280.1	RM_type_II	CP001280.1_548	PDLC03397	NEase_II_00006	REase_II	6.3e-24	7.4e-24	0.859	0.808	606901	607326	-	CP001280.1_548	548	3914	PDLC03397,NEase_II_00006, 1, 7.4e-24, 0.859, 0.808	PDLC03397, NEase_II_00006, 7.4e-24, 0.859, 0.808	d__Bacteria;p__Pseudomonadota;c__Alphaproteobacteria;o__Rhizobiales;f__Beijerinckiaceae;g__Methylocella;s__Methylocella silvestris
GCA_000021745	3	CP001280.1	DMS_other	CP001280.1_1552	PDLC03029	MTase_I_00012	MTase_I	6.8e-270	7.5e-270	0.991	0.992	1671280	1673301	+	CP001280.1_1552	1552	3914	PDLC03026,MTase_I_00009, 1, 2.7e-27, 0.42, 0.55 | PDLC03031,MTase_I_00014, 1, 3.8e-44, 0.688, 0.552 | PDLC03033,MTase_I_00016, 1, 5.8e-23, 0.384, 0.46 | PDLC03019,MTase_I_00002, 1, 7.8e-31, 0.61, 0.411 | PDLC03311,MTase_II_00097, 1, 0.0044, 0.364, 0.45 | PDLC03240,MTase_II_00026, 1, 4.2, 0.045, 0.059 | PDLC03240,MTase_II_00026, 2, 1e-20, 0.39, 0.472 | PDLC03036,MTase_I_00019, 1, 1.4e-11, 0.364, 0…	PDLC03029, MTase_I_00012, 7.5e-270, 0.991, 0.992 | PDLC03031, MTase_I_00014, 3.8e-44, 0.688, 0.552 | PDLC03022, MTase_I_00005, 3.1e-40, 0.43, 0.327 | PDLC03027, MTase_I_00010, 8.7e-40, 0.496, 0.375 | PDLC03019, MTase_I_00002, 7.8e-31, 0.61, 0.411	d__Bacteria;p__Pseudomonadota;c__Alphaproteobacteria;o__Rhizobiales;f__Beijerinckiaceae;g__Methylocella;s__Methylocella silvestris
GCA_000021745	8	CP001280.1	RM_type_I	CP001280.1_1552	PDLC03029	MTase_I_00012	MTase_I	6.8e-270	7.5e-270	0.991	0.992	1671280	1673301	+	CP001280.1_1552	1552	3914	PDLC03026,MTase_I_00009, 1, 2.7e-27, 0.42, 0.55 | PDLC03031,MTase_I_00014, 1, 3.8e-44, 0.688, 0.552 | PDLC03033,MTase_I_00016, 1, 5.8e-23, 0.384, 0.46 | PDLC03019,MTase_I_00002, 1, 7.8e-31, 0.61, 0.411 | PDLC03036,MTase_I_00019, 1, 1.4e-11, 0.364, 0.367 | PDLC03029,MTase_I_00012, 1, 7.5e-270, 0.991, 0.992 | PDLC03027,MTase_I_00010, 1, 7, 0.052, 0.043 | PDLC03027,MTase_I_00010, 2, 8.7e-40, 0.496, …	PDLC03029, MTase_I_00012, 7.5e-270, 0.991, 0.992 | PDLC03031, MTase_I_00014, 3.8e-44, 0.688, 0.552 | PDLC03022, MTase_I_00005, 3.1e-40, 0.43, 0.327 | PDLC03027, MTase_I_00010, 8.7e-40, 0.496, 0.375 | PDLC03019, MTase_I_00002, 7.8e-31, 0.61, 0.411	d__Bacteria;p__Pseudomonadota;c__Alphaproteobacteria;o__Rhizobiales;f__Beijerinckiaceae;g__Methylocella;s__Methylocella silvestris
GCA_000021745	4	CP001280.1	DMS_other	CP001280.1_1599	PDLC03738	oMTase_00027	oMTase	3.2e-190	3.9e-190	0.905	0.963	1722961	1724160	+	CP001280.1_1599	1599	3914	PDLC03337,MTase_II_00123, 1, 4.7e-13, 0.613, 0.902 | PDLC03386,MTase_II_00172, 1, 400, 0.095, 0.193 | PDLC03386,MTase_II_00172, 2, 5.8e-05, 0.192, 0.439 | PDLC03296,MTase_II_00082, 1, 2e-15, 0.603, 0.708 | PDLC03228,MTase_II_00014, 1, 3.7e-06, 0.13, 0.216 | PDLC03228,MTase_II_00014, 2, 2.2e-19, 0.178, 0.313 | PDLC03215,MTase_II_00001, 1, 0.28, 0.065, 0.079 | PDLC03215,MTase_II_00001, 2, 2.5e-06, …	PDLC03738, oMTase_00027, 3.9e-190, 0.905, 0.963 | PDLC03216, MTase_II_00002, 4.1e-171, 0.882, 0.967 | PDLC03371, MTase_II_00157, 7.5e-76, 0.62, 0.942 | PDLC03302, MTase_II_00088, 4.9e-41, 0.615, 0.411 | PDLC03279, MTase_II_00065, 1.5e-31, 0.568, 0.354	d__Bacteria;p__Pseudomonadota;c__Alphaproteobacteria;o__Rhizobiales;f__Beijerinckiaceae;g__Methylocella;s__Methylocella silvestris
GCA_000021745	5	CP001280.1	DMS_other	CP001280.1_1950	PDLC03634	MTase_III_00003	MTase_III	9e-188	1e-187	0.962	0.982	2119816	2121711	+	CP001280.1_1950	1950	3914	PDLC03228,MTase_II_00014, 1, 600, 0.047, 0.119 | PDLC03228,MTase_II_00014, 2, 1600, 0.041, 0.115 | PDLC03228,MTase_II_00014, 3, 3e-04, 0.09, 0.22 | PDLC03643,MTase_III_00012, 1, 9e-43, 0.427, 0.576 | PDLC03643,MTase_III_00012, 2, 54, 0.084, 0.12 | PDLC03321,MTase_II_00107, 1, 5.5, 0.059, 0.135 | PDLC03321,MTase_II_00107, 2, 0.45, 0.059, 0.143 | PDLC03246,MTase_II_00032, 1, 36, 0.09, 0.136 | PDLC0…	PDLC03634, MTase_III_00003, 1e-187, 0.962, 0.982 | PDLC03637, MTase_III_00006, 1.6e-126, 0.703, 0.834 | PDLC03644, MTase_III_00013, 7.1e-109, 0.693, 0.78 | PDLC03641, MTase_III_00010, 5.1e-102, 0.75, 0.728 | PDLC03636, MTase_III_00005, 6.5e-65, 0.441, 0.53	d__Bacteria;p__Pseudomonadota;c__Alphaproteobacteria;o__Rhizobiales;f__Beijerinckiaceae;g__Methylocella;s__Methylocella silvestris
GCA_000021745	10	CP001280.1	RM_type_III	CP001280.1_1950	PDLC03634	MTase_III_00003	MTase_III	9e-188	1e-187	0.962	0.982	2119816	2121711	+	CP001280.1_1950	1950	3914	PDLC03643,MTase_III_00012, 1, 9e-43, 0.427, 0.576 | PDLC03643,MTase_III_00012, 2, 54, 0.084, 0.12 | PDLC03642,MTase_III_00011, 1, 5.9e-54, 0.614, 0.672 | PDLC03636,MTase_III_00005, 1, 1.2e-13, 0.128, 0.148 | PDLC03636,MTase_III_00005, 2, 6.5e-65, 0.441, 0.53 | PDLC03632,MTase_III_00001, 1, 2.5e-19, 0.272, 0.176 | PDLC03632,MTase_III_00001, 2, 4.1, 0.054, 0.033 | PDLC03633,MTase_III_00002, 1, 1.6e…	PDLC03634, MTase_III_00003, 1e-187, 0.962, 0.982 | PDLC03637, MTase_III_00006, 1.6e-126, 0.703, 0.834 | PDLC03644, MTase_III_00013, 7.1e-109, 0.693, 0.78 | PDLC03641, MTase_III_00010, 5.1e-102, 0.75, 0.728 | PDLC03636, MTase_III_00005, 6.5e-65, 0.441, 0.53	d__Bacteria;p__Pseudomonadota;c__Alphaproteobacteria;o__Rhizobiales;f__Beijerinckiaceae;g__Methylocella;s__Methylocella silvestris
GCA_000021745	1	CP001280.1	AbiE	CP001280.1_1979	PDLC02227	AbiEi_WP_068866247.1	AbiEi	1.1e-96	1.3e-96	0.979	0.979	2147553	2148404	+	CP001280.1_1979	1979	3914	PDLC02265,AbiEi_WP_076488363.1, 1, 0.042, 0.239, 0.338 | PDLC02228,AbiEi_OGS01369.1, 1, 0.023, 0.236, 0.31 | PDLC02249,AbiEi_NJD28597.1, 1, 0.074, 0.268, 0.391 | PDLC02249,AbiEi_NJD28597.1, 2, 1600, 0.042, 0.065 | PDLC02227,AbiEi_WP_068866247.1, 1, 1.3e-96, 0.979, 0.979 | PDLC02225,AbiEi_WP_047105540.1, 1, 0.0032, 0.285, 0.384	PDLC02227, AbiEi_WP_068866247.1, 1.3e-96, 0.979, 0.979 | PDLC02225, AbiEi_WP_047105540.1, 0.0032, 0.285, 0.384 | PDLC02228, AbiEi_OGS01369.1, 0.023, 0.236, 0.31 | PDLC02265, AbiEi_WP_076488363.1, 0.042, 0.239, 0.338 | PDLC02249, AbiEi_NJD28597.1, 0.074, 0.268, 0.391	d__Bacteria;p__Pseudomonadota;c__Alphaproteobacteria;o__Rhizobiales;f__Beijerinckiaceae;g__Methylocella;s__Methylocella silvestris
GCA_000021745	6	CP001280.1	DMS_other	CP001280.1_3567	PDLC03105	Specificity_I_00054	Specificity_I	6.2e-74	4.2e-73	0.906	0.971	3931098	3932474	+	CP001280.1_3567	3567	3914	PDLC03179,Specificity_I_00128, 1, 0.0018, 0.338, 0.273 | PDLC03179,Specificity_I_00128, 2, 0.0012, 0.22, 0.175 | PDLC03188,Specificity_I_00137, 1, 1.2e-34, 0.71, 0.659 | PDLC03077,Specificity_I_00026, 1, 0.74, 0.07, 0.077 | PDLC03077,Specificity_I_00026, 2, 0.0017, 0.205, 0.23 | PDLC03057,Specificity_I_00006, 1, 0.14, 0.257, 0.278 | PDLC03057,Specificity_I_00006, 2, 82, 0.072, 0.081 | PDLC03090,S…	PDLC03105, Specificity_I_00054, 4.2e-73, 0.906, 0.971 | PDLC03073, Specificity_I_00022, 4.4e-60, 0.566, 0.618 | PDLC03090, Specificity_I_00039, 3.4e-56, 0.898, 0.991 | PDLC03072, Specificity_I_00021, 1.7e-52, 0.523, 0.54 | PDLC03174, Specificity_I_00123, 6.9e-44, 0.606, 0.615	d__Bacteria;p__Pseudomonadota;c__Alphaproteobacteria;o__Rhizobiales;f__Beijerinckiaceae;g__Methylocella;s__Methylocella silvestris
GCA_000021745	12	CP001280.1	darTG	CP001280.1_3569	PDLC02991	darT	DarT	1.2e-44	2.7e-44	0.986	0.974	3932968	3933621	+	CP001280.1_3569	3569	3914	PDLC02991,darT, 1, 2.7e-44, 0.986, 0.974	PDLC02991, darT, 2.7e-44, 0.986, 0.974	d__Bacteria;p__Pseudomonadota;c__Alphaproteobacteria;o__Rhizobiales;f__Beijerinckiaceae;g__Methylocella;s__Methylocella silvestris
GCA_000025945	6	CR522870.1	cas_type_I-G	CR522870.1_189	PDLC00939	cas3_GSU0051	Cas3g	0	6.8e-281	0.878	0.856	199923	202184	-	CR522870.1_189	189	3121	PDLC01769,Cas3g_WP_066336484.1, 1, 1.1e-165, 0.72, 0.677 | PDLC01769,Cas3g_WP_066336484.1, 2, 6.6e-47, 0.219, 0.218 | PDLC00939,cas3_GSU0051, 1, 2.8e-41, 0.113, 0.105 | PDLC00939,cas3_GSU0051, 2, 6.8e-281, 0.878, 0.856 | PDLC01770,Cas3g_WP_178640224.1, 1, 1.3e-89, 0.924, 0.88 | PDLC01770,Cas3g_WP_178640224.1, 2, 2.7e-08, 0.054, 0.056	PDLC00939, cas3_GSU0051, 6.8e-281, 0.878, 0.856 | PDLC01769, Cas3g_WP_066336484.1, 1.1e-165, 0.72, 0.677 | PDLC01770, Cas3g_WP_178640224.1, 1.3e-89, 0.924, 0.88	d__Bacteria;p__Desulfobacterota;c__Desulfobulbia;o__Desulfobulbales;f__Desulfocapsaceae;g__Desulfotalea;s__Desulfotalea psychrophila
GCA_000025945	7	CR522870.1	cbass_type_I	CR522870.1_241	PDLC00695	Effector_00033	Effector	3.5e-86	4.1e-86	0.916	0.954	256916	257521	-	CR522870.1_241	241	3121	PDLC00695,Effector_00033, 1, 4.1e-86, 0.916, 0.954 | PDLC00709,Effector_00047, 1, 3.6e-78, 0.926, 0.788	PDLC00695, Effector_00033, 4.1e-86, 0.916, 0.954 | PDLC00709, Effector_00047, 3.6e-78, 0.926, 0.788	d__Bacteria;p__Desulfobacterota;c__Desulfobulbia;o__Desulfobulbales;f__Desulfocapsaceae;g__Desulfotalea;s__Desulfotalea psychrophila
GCA_000025945	8	CR522870.1	septu_type_I	CR522870.1_385	PDLC00349	PtuB1_00038	PtuB1	1.8e-102	2e-102	0.988	0.992	418539	419306	-	CR522870.1_385	385	3121	PDLC00312,PtuB1_00001, 1, 0.0035, 0.695, 0.761 | PDLC00336,PtuB1_00025, 1, 220, 0.086, 0.088 | PDLC00336,PtuB1_00025, 2, 1.1e-06, 0.633, 0.508 | PDLC00345,PtuB1_00034, 1, 7e-05, 0.473, 0.538 | PDLC00342,PtuB1_00031, 1, 1.2e-11, 0.375, 0.36 | PDLC00342,PtuB1_00031, 2, 13, 0.156, 0.162 | PDLC00358,PtuB1_00047, 1, 1.2e-13, 0.938, 0.981 | PDLC00349,PtuB1_00038, 1, 2e-102, 0.988, 0.992 | PDLC00315,Ptu…	PDLC00349, PtuB1_00038, 2e-102, 0.988, 0.992 | PDLC00355, PtuB1_00044, 2.8e-62, 0.992, 0.996 | PDLC00338, PtuB1_00027, 1.9e-55, 0.992, 0.996 | PDLC00332, PtuB1_00021, 1.5e-31, 0.949, 0.986 | PDLC00324, PtuB1_00013, 5.3e-28, 0.953, 0.99	d__Bacteria;p__Desulfobacterota;c__Desulfobulbia;o__Desulfobulbales;f__Desulfocapsaceae;g__Desulfotalea;s__Desulfotalea psychrophila
GCA_000025945	3	CR522870.1	Helicase-DUF2290	CR522870.1_410	PDLC02998	DUF2290	DUF2290	5.1e-79	5.9e-79	0.87	0.99	442689	443378	-	CR522870.1_410	410	3121	PDLC02999,DUF2290_Pers, 1, 1.7e-23, 0.804, 0.833 | PDLC02998,DUF2290, 1, 5.9e-79, 0.87, 0.99	PDLC02998, DUF2290, 5.9e-79, 0.87, 0.99 | PDLC02999, DUF2290_Pers, 1.7e-23, 0.804, 0.833	d__Bacteria;p__Desulfobacterota;c__Desulfobulbia;o__Desulfobulbales;f__Desulfocapsaceae;g__Desulfotalea;s__Desulfotalea psychrophila
GCA_000025945	9	CR522870.1	shedu	CR522870.1_1345	PDLC00388	SduA_00012	SduA	1.2e-162	1.4e-162	0.963	0.993	1491319	1492545	-	CR522870.1_1345	1345	3121	PDLC00394,SduA_00018, 1, 4.9e-12, 0.301, 0.319 | PDLC00392,SduA_00016, 1, 360, 0.078, 0.083 | PDLC00392,SduA_00016, 2, 2e-09, 0.35, 0.361 | PDLC00391,SduA_00015, 1, 1.7e-16, 0.298, 0.316 | PDLC00402,SduA_00026, 1, 1.5e-07, 0.347, 0.367 | PDLC00389,SduA_00013, 1, 110, 0.156, 0.17 | PDLC00389,SduA_00013, 2, 6.2e-07, 0.125, 0.133 | PDLC00381,SduA_00005, 1, 250, 0.071, 0.082 | PDLC00381,SduA_00005, 2…	PDLC00388, SduA_00012, 1.4e-162, 0.963, 0.993 | PDLC00391, SduA_00015, 1.7e-16, 0.298, 0.316 | PDLC00385, SduA_00009, 3.9e-15, 0.45, 0.527 | PDLC00384, SduA_00008, 4.9e-15, 0.467, 0.389 | PDLC00400, SduA_00024, 8.8e-15, 0.472, 0.607	d__Bacteria;p__Desulfobacterota;c__Desulfobulbia;o__Desulfobulbales;f__Desulfocapsaceae;g__Desulfotalea;s__Desulfotalea psychrophila
GCA_000025945	4	CR522870.1	PifA	CR522870.1_1583	PDLC02361	PifA	PifA	1.7e-82	1.4e-80	0.959	0.982	1761715	1764000	-	CR522870.1_1583	1583	3121	PDLC02361,PifA, 1, 1.4e-80, 0.959, 0.982	PDLC02361, PifA, 1.4e-80, 0.959, 0.982	d__Bacteria;p__Desulfobacterota;c__Desulfobulbia;o__Desulfobulbales;f__Desulfocapsaceae;g__Desulfotalea;s__Desulfotalea psychrophila
GCA_000025945	1	CR522870.1	DMS_other	CR522870.1_2061	PDLC03530	REase_II_00132	REase_II	7e-19	8.1e-18	0.917	0.877	2310942	2311913	+	CR522870.1_2061	2061	3121	PDLC03530,REase_II_00132, 1, 8.1e-18, 0.917, 0.877 | PDLC03479,REase_II_00081, 1, 4.1e-06, 0.565, 0.497	PDLC03530, REase_II_00132, 8.1e-18, 0.917, 0.877 | PDLC03479, REase_II_00081, 4.1e-06, 0.565, 0.497	d__Bacteria;p__Desulfobacterota;c__Desulfobulbia;o__Desulfobulbales;f__Desulfocapsaceae;g__Desulfotalea;s__Desulfotalea psychrophila
GCA_000025945	5	CR522870.1	RM_type_II	CR522870.1_2061	PDLC03530	REase_II_00132	REase_II	7e-19	8.1e-18	0.917	0.877	2310942	2311913	+	CR522870.1_2061	2061	3121	PDLC03530,REase_II_00132, 1, 8.1e-18, 0.917, 0.877 | PDLC03479,REase_II_00081, 1, 4.1e-06, 0.565, 0.497	PDLC03530, REase_II_00132, 8.1e-18, 0.917, 0.877 | PDLC03479, REase_II_00081, 4.1e-06, 0.565, 0.497	d__Bacteria;p__Desulfobacterota;c__Desulfobulbia;o__Desulfobulbales;f__Desulfocapsaceae;g__Desulfotalea;s__Desulfotalea psychrophila
GCA_000026085	4	CR954246.1	gabija	CR954246.1_1036	PDLC00093	GajA_00033	GajA	7.4e-202	8.4e-202	0.993	0.992	1139748	1141829	+	CR954246.1_1036	1036	2861	PDLC00086,GajA_00026, 1, 0.00089, 0.053, 0.06 | PDLC00086,GajA_00026, 2, 2.3, 0.089, 0.088 | PDLC00095,GajA_00035, 1, 1.4e-184, 0.988, 0.981 | PDLC00087,GajA_00027, 1, 3.1e-07, 0.108, 0.355 | PDLC00102,GajA_00042, 1, 0.00042, 0.053, 0.07 | PDLC00102,GajA_00042, 2, 5.1e-07, 0.094, 0.107 | PDLC00102,GajA_00042, 3, 0.39, 0.305, 0.293 | PDLC00062,GajA_00002, 1, 0.00048, 0.068, 0.072 | PDLC00062,GajA_…	PDLC00093, GajA_00033, 8.4e-202, 0.993, 0.992 | PDLC00095, GajA_00035, 1.4e-184, 0.988, 0.981 | PDLC00063, GajA_00003, 2.8e-147, 0.99, 0.985 | PDLC00065, GajA_00005, 3.5e-123, 0.981, 0.996 | PDLC00068, GajA_00008, 1.2e-102, 0.494, 0.617	d__Bacteria;p__Pseudomonadota;c__Gammaproteobacteria;o__Enterobacterales_A;f__Alteromonadaceae;g__Pseudoalteromonas;s__Pseudoalteromonas nigrifaciens
GCA_000026085	3	CR954246.1	dXTPase	CR954246.1_1201	PDLC02374	dGTPase	dGTPase	1.9e-150	2.1e-150	0.968	0.871	1332258	1333550	-	CR954246.1_1201	1201	2861	PDLC02374,dGTPase, 1, 2.1e-150, 0.968, 0.871	PDLC02374, dGTPase, 2.1e-150, 0.968, 0.871	d__Bacteria;p__Pseudomonadota;c__Gammaproteobacteria;o__Enterobacterales_A;f__Alteromonadaceae;g__Pseudoalteromonas;s__Pseudoalteromonas nigrifaciens
GCA_000026085	1	CR954246.1	DMS_other	CR954246.1_1980	PDLC03105	Specificity_I_00054	Specificity_I	8.9e-117	6.2e-116	0.968	0.98	2216141	2217469	-	CR954246.1_1980	1980	2861	PDLC03115,Specificity_I_00064, 1, 0.00059, 0.341, 0.292 | PDLC03115,Specificity_I_00064, 2, 8.9e-11, 0.341, 0.323 | PDLC03126,Specificity_I_00075, 1, 6e-07, 0.354, 0.219 | PDLC03126,Specificity_I_00075, 2, 11, 0.124, 0.086 | PDLC03179,Specificity_I_00128, 1, 8.6e-17, 0.415, 0.304 | PDLC03179,Specificity_I_00128, 2, 3.9e-12, 0.298, 0.236 | PDLC03188,Specificity_I_00137, 1, 5.3e-07, 0.233, 0.225 | …	PDLC03105, Specificity_I_00054, 6.2e-116, 0.968, 0.98 | PDLC03072, Specificity_I_00021, 1e-91, 0.964, 0.982 | PDLC03090, Specificity_I_00039, 2.8e-79, 0.953, 0.993 | PDLC03073, Specificity_I_00022, 7.9e-54, 0.576, 0.568 | PDLC03191, Specificity_I_00140, 1e-45, 0.955, 0.972	d__Bacteria;p__Pseudomonadota;c__Gammaproteobacteria;o__Enterobacterales_A;f__Alteromonadaceae;g__Pseudoalteromonas;s__Pseudoalteromonas nigrifaciens
GCA_000026085	2	CR954246.1	RM_type_I	CR954246.1_1980	PDLC03105	Specificity_I_00054	Specificity_I	8.9e-117	6.2e-116	0.968	0.98	2216141	2217469	-	CR954246.1_1980	1980	2861	PDLC03115,Specificity_I_00064, 1, 0.00059, 0.341, 0.292 | PDLC03115,Specificity_I_00064, 2, 8.9e-11, 0.341, 0.323 | PDLC03126,Specificity_I_00075, 1, 6e-07, 0.354, 0.219 | PDLC03126,Specificity_I_00075, 2, 11, 0.124, 0.086 | PDLC03179,Specificity_I_00128, 1, 8.6e-17, 0.415, 0.304 | PDLC03179,Specificity_I_00128, 2, 3.9e-12, 0.298, 0.236 | PDLC03188,Specificity_I_00137, 1, 5.3e-07, 0.233, 0.225 | …	PDLC03105, Specificity_I_00054, 6.2e-116, 0.968, 0.98 | PDLC03072, Specificity_I_00021, 1e-91, 0.964, 0.982 | PDLC03090, Specificity_I_00039, 2.8e-79, 0.953, 0.993 | PDLC03073, Specificity_I_00022, 7.9e-54, 0.576, 0.568 | PDLC03191, Specificity_I_00140, 1e-45, 0.955, 0.972	d__Bacteria;p__Pseudomonadota;c__Gammaproteobacteria;o__Enterobacterales_A;f__Alteromonadaceae;g__Pseudoalteromonas;s__Pseudoalteromonas nigrifaciens
GCA_000026085	6	CR954247.1	DMS_other	CR954247.1_88	PDLC02674	DndF_00003	DndF	1.5e-217	1.7e-217	0.992	0.998	101629	103221	+	CR954247.1_88	88	539	PDLC03556,REase_II_00158, 1, 6e-120, 0.992, 0.985 | PDLC02673,DndF_00002, 1, 1.6e-40, 0.443, 0.46 | PDLC02673,DndF_00002, 2, 5.2e-17, 0.465, 0.462 | PDLC02674,DndF_00003, 1, 1.7e-217, 0.992, 0.998 | PDLC02672,DndF_00001, 1, 3.2e-28, 0.484, 0.493 | PDLC02672,DndF_00001, 2, 8.1e-07, 0.326, 0.301	PDLC02674, DndF_00003, 1.7e-217, 0.992, 0.998 | PDLC03556, REase_II_00158, 6e-120, 0.992, 0.985 | PDLC02673, DndF_00002, 1.6e-40, 0.443, 0.46 | PDLC02672, DndF_00001, 3.2e-28, 0.484, 0.493	d__Bacteria;p__Pseudomonadota;c__Gammaproteobacteria;o__Enterobacterales_A;f__Alteromonadaceae;g__Pseudoalteromonas;s__Pseudoalteromonas nigrifaciens
GCA_000026085	9	CR954247.1	PT_DndFGH	CR954247.1_88	PDLC02674	DndF_00003	DndF	1.5e-217	1.7e-217	0.992	0.998	101629	103221	+	CR954247.1_88	88	539	PDLC02673,DndF_00002, 1, 1.6e-40, 0.443, 0.46 | PDLC02673,DndF_00002, 2, 5.2e-17, 0.465, 0.462 | PDLC02674,DndF_00003, 1, 1.7e-217, 0.992, 0.998 | PDLC02672,DndF_00001, 1, 3.2e-28, 0.484, 0.493 | PDLC02672,DndF_00001, 2, 8.1e-07, 0.326, 0.301	PDLC02674, DndF_00003, 1.7e-217, 0.992, 0.998 | PDLC02673, DndF_00002, 1.6e-40, 0.443, 0.46 | PDLC02672, DndF_00001, 3.2e-28, 0.484, 0.493	d__Bacteria;p__Pseudomonadota;c__Gammaproteobacteria;o__Enterobacterales_A;f__Alteromonadaceae;g__Pseudoalteromonas;s__Pseudoalteromonas nigrifaciens
GCA_000026085	7	CR954247.1	DMS_other	CR954247.1_95	PDLC02740	PbeC_00032	PbeC	8.3e-247	9.5e-247	0.986	0.998	113073	115031	-	CR954247.1_95	95	539	PDLC02754,PbeC_00046, 1, 8.5e-103, 0.982, 0.994 | PDLC02713,PbeC_00005, 1, 7.1e-13, 0.375, 0.371 | PDLC02713,PbeC_00005, 2, 3e-05, 0.403, 0.406 | PDLC02753,PbeC_00045, 1, 7.4e-27, 0.975, 0.998 | PDLC02725,PbeC_00017, 1, 7.3e-34, 0.948, 0.972 | PDLC02755,PbeC_00047, 1, 3.5e-05, 0.129, 0.125 | PDLC02755,PbeC_00047, 2, 120, 0.031, 0.03 | PDLC02755,PbeC_00047, 3, 8.7e-15, 0.167, 0.161 | PDLC02718,Pbe…	PDLC02740, PbeC_00032, 9.5e-247, 0.986, 0.998 | PDLC02668, DndD_00006, 7.8e-185, 0.997, 0.997 | PDLC02667, DndD_00005, 4.5e-170, 0.997, 0.995 | PDLC02756, PbeC_00048, 8.9e-156, 0.975, 0.998 | PDLC02731, PbeC_00023, 2.2e-154, 0.979, 0.998	d__Bacteria;p__Pseudomonadota;c__Gammaproteobacteria;o__Enterobacterales_A;f__Alteromonadaceae;g__Pseudoalteromonas;s__Pseudoalteromonas nigrifaciens
GCA_000026085	8	CR954247.1	PT_DndABCDE	CR954247.1_95	PDLC02668	DndD_00006	DndD	7e-185	7.8e-185	0.997	0.997	113073	115031	-	CR954247.1_95	95	539	PDLC02666,DndD_00004, 1, 1.9e-29, 0.447, 0.444 | PDLC02666,DndD_00004, 2, 1.1e-33, 0.383, 0.37 | PDLC02663,DndD_00001, 1, 7.5e-148, 0.997, 0.993 | PDLC02664,DndD_00002, 1, 7.4e-81, 0.995, 0.995 | PDLC02665,DndD_00003, 1, 1e-92, 0.997, 0.998 | PDLC02668,DndD_00006, 1, 7.8e-185, 0.997, 0.997 | PDLC02667,DndD_00005, 1, 4.5e-170, 0.997, 0.995	PDLC02668, DndD_00006, 7.8e-185, 0.997, 0.997 | PDLC02667, DndD_00005, 4.5e-170, 0.997, 0.995 | PDLC02663, DndD_00001, 7.5e-148, 0.997, 0.993 | PDLC02665, DndD_00003, 1e-92, 0.997, 0.998 | PDLC02664, DndD_00002, 7.4e-81, 0.995, 0.995	d__Bacteria;p__Pseudomonadota;c__Gammaproteobacteria;o__Enterobacterales_A;f__Alteromonadaceae;g__Pseudoalteromonas;s__Pseudoalteromonas nigrifaciens
GCA_000026085	5	CR954247.1	AbiE	CR954247.1_100	PDLC02229	AbiEi_WP_092960020.1	AbiEi	7.4e-50	8.1e-50	0.977	0.977	120752	121150	+	CR954247.1_100	100	539	PDLC02251,AbiEi_WP_034820941.1, 1, 0.0035, 0.263, 0.148 | PDLC02236,AbiEi_WP_025580240.1, 1, 0.028, 0.632, 0.396 | PDLC02226,AbiEi_WP_146016717.1, 1, 1.6e-12, 0.895, 0.569 | PDLC02233,AbiEi_WP_060913257.1, 1, 9.9e-14, 0.519, 0.327 | PDLC02255,AbiEi_WP_026161743.1, 1, 0.00055, 0.91, 0.651 | PDLC02273,AbiEi_WP_088854635.1, 1, 0.0043, 0.729, 0.463 | PDLC02265,AbiEi_WP_076488363.1, 1, 0.0016, 0.203, …	PDLC02229, AbiEi_WP_092960020.1, 8.1e-50, 0.977, 0.977 | PDLC02258, AbiEi_WP_066521394.1, 5.6e-27, 0.925, 0.617 | PDLC02233, AbiEi_WP_060913257.1, 9.9e-14, 0.519, 0.327 | PDLC02226, AbiEi_WP_146016717.1, 1.6e-12, 0.895, 0.569 | PDLC02234, AbiEi_WP_050726758.1, 0.00042, 0.338, 0.225	d__Bacteria;p__Pseudomonadota;c__Gammaproteobacteria;o__Enterobacterales_A;f__Alteromonadaceae;g__Pseudoalteromonas;s__Pseudoalteromonas nigrifaciens
GCA_000026085	10	CR954247.1	Paris	CR954247.1_306	PDLC02979	AAA_15	AriA	2.9e-23	8.8e-23	0.95	0.992	371532	372794	-	CR954247.1_306	306	539	PDLC02980,AAA_21, 1, 1.6e-06, 0.088, 0.122 | PDLC02980,AAA_21, 2, 4.2e-16, 0.335, 0.447 | PDLC02979,AAA_15, 1, 8.8e-23, 0.95, 0.992	PDLC02979, AAA_15, 8.8e-23, 0.95, 0.992 | PDLC02980, AAA_21, 4.2e-16, 0.335, 0.447	d__Bacteria;p__Pseudomonadota;c__Gammaproteobacteria;o__Enterobacterales_A;f__Alteromonadaceae;g__Pseudoalteromonas;s__Pseudoalteromonas nigrifaciens
GCA_000093025	3	CP002056.1	DRT_class_I	CP002056.1_1792	PDLC03816	drt-cluster58	RTasPolA	3.8e-163	4.7e-163	0.983	0.992	2014594	2016141	-	CP002056.1_1792	1792	2800	PDLC03816,drt-cluster58, 1, 4.7e-163, 0.983, 0.992	PDLC03816, drt-cluster58, 4.7e-163, 0.983, 0.992	d__Bacteria;p__Pseudomonadota;c__Gammaproteobacteria;o__Burkholderiales;f__Methylophilaceae;g__Methylotenera;s__Methylotenera versatilis
GCA_000093025	1	CP002056.1	DMS_other	CP002056.1_1797	PDLC03107	Specificity_I_00056	Specificity_I	2.2e-61	2.6e-61	0.985	0.992	2023258	2024463	-	CP002056.1_1797	1797	2800	PDLC03115,Specificity_I_00064, 1, 190, 0.03, 0.026 | PDLC03115,Specificity_I_00064, 2, 2.3e-05, 0.169, 0.147 | PDLC03126,Specificity_I_00075, 1, 2.8e-20, 0.893, 0.546 | PDLC03179,Specificity_I_00128, 1, 2.2e-09, 0.445, 0.301 | PDLC03179,Specificity_I_00128, 2, 1.6e-21, 0.47, 0.326 | PDLC03161,Specificity_I_00110, 1, 0.00046, 0.338, 0.356 | PDLC03161,Specificity_I_00110, 2, 9.3e-05, 0.241, 0.227 |…	PDLC03107, Specificity_I_00056, 2.6e-61, 0.985, 0.992 | PDLC03162, Specificity_I_00111, 1.9e-48, 0.993, 0.949 | PDLC03148, Specificity_I_00097, 3.6e-48, 0.448, 0.404 | PDLC03109, Specificity_I_00058, 2.7e-40, 0.49, 0.345 | PDLC03152, Specificity_I_00101, 5.2e-39, 0.465, 0.457	d__Bacteria;p__Pseudomonadota;c__Gammaproteobacteria;o__Burkholderiales;f__Methylophilaceae;g__Methylotenera;s__Methylotenera versatilis
GCA_000093025	5	CP002056.1	RM_type_I	CP002056.1_1797	PDLC03107	Specificity_I_00056	Specificity_I	2.2e-61	2.6e-61	0.985	0.992	2023258	2024463	-	CP002056.1_1797	1797	2800	PDLC03115,Specificity_I_00064, 1, 190, 0.03, 0.026 | PDLC03115,Specificity_I_00064, 2, 2.3e-05, 0.169, 0.147 | PDLC03126,Specificity_I_00075, 1, 2.8e-20, 0.893, 0.546 | PDLC03179,Specificity_I_00128, 1, 2.2e-09, 0.445, 0.301 | PDLC03179,Specificity_I_00128, 2, 1.6e-21, 0.47, 0.326 | PDLC03161,Specificity_I_00110, 1, 0.00046, 0.338, 0.356 | PDLC03161,Specificity_I_00110, 2, 9.3e-05, 0.241, 0.227 |…	PDLC03107, Specificity_I_00056, 2.6e-61, 0.985, 0.992 | PDLC03162, Specificity_I_00111, 1.9e-48, 0.993, 0.949 | PDLC03148, Specificity_I_00097, 3.6e-48, 0.448, 0.404 | PDLC03109, Specificity_I_00058, 2.7e-40, 0.49, 0.345 | PDLC03152, Specificity_I_00101, 5.2e-39, 0.465, 0.457	d__Bacteria;p__Pseudomonadota;c__Gammaproteobacteria;o__Burkholderiales;f__Methylophilaceae;g__Methylotenera;s__Methylotenera versatilis
GCA_000093025	2	CP002056.1	DMS_other	CP002056.1_1974	PDLC02759	SspA_00001	SspA	7.5e-125	8.6e-125	0.964	0.995	2197560	2198714	+	CP002056.1_1974	1974	2800	PDLC02657,DndA_00001, 1, 6.1e-122, 0.951, 0.989 | PDLC02759,SspA_00001, 1, 8.6e-125, 0.964, 0.995	PDLC02759, SspA_00001, 8.6e-125, 0.964, 0.995 | PDLC02657, DndA_00001, 6.1e-122, 0.951, 0.989	d__Bacteria;p__Pseudomonadota;c__Gammaproteobacteria;o__Burkholderiales;f__Methylophilaceae;g__Methylotenera;s__Methylotenera versatilis
GCA_000093025	4	CP002056.1	DRT_other	CP002056.1_2193	PDLC02952	retron_VI	RT_VI	1.3e-78	1.5e-78	0.899	0.986	2423983	2424903	-	CP002056.1_2193	2193	2800	PDLC02954,retron_VIII, 1, 7.8e-19, 0.583, 0.548 | PDLC02961,retron_type_XII_RT_typeXII, 1, 7.4e-27, 0.619, 0.427 | PDLC03775,drt-UG36, 1, 2.6e-08, 0.443, 0.248 | PDLC02964,retron_type_I_C2_RT_typeIC2, 1, 2.5e-18, 0.782, 0.464 | PDLC03750,drt-UG13b, 1, 0.052, 0.104, 0.072 | PDLC03750,drt-UG13b, 2, 8.9, 0.179, 0.133 | PDLC02174,Drt3a_00001, 1, 0.00022, 0.593, 0.457 | PDLC02944,retron_III-A3, 1, 2.8…	PDLC02952, retron_VI, 1.5e-78, 0.899, 0.986 | PDLC02943, retron_III-A2, 2.5e-35, 0.818, 0.798 | PDLC02946, retron_III-A5, 7.2e-32, 0.759, 0.721 | PDLC02960, retron_XI, 3.2e-30, 0.678, 0.447 | PDLC02959, retron_type_XI_RT_typeXI, 5.7e-30, 0.681, 0.447	d__Bacteria;p__Pseudomonadota;c__Gammaproteobacteria;o__Burkholderiales;f__Methylophilaceae;g__Methylotenera;s__Methylotenera versatilis
GCA_000093025	6	CP002056.1	dXTPase	CP002056.1_2558	PDLC02374	dGTPase	dGTPase	1e-107	1.3e-107	0.952	0.878	2804346	2805470	-	CP002056.1_2558	2558	2800	PDLC02374,dGTPase, 1, 1.3e-107, 0.952, 0.878	PDLC02374, dGTPase, 1.3e-107, 0.952, 0.878	d__Bacteria;p__Pseudomonadota;c__Gammaproteobacteria;o__Burkholderiales;f__Methylophilaceae;g__Methylotenera;s__Methylotenera versatilis
GCA_000153225	1	CH724148.1	DMS_other	CH724148.1_2097	PDLC03297	MTase_II_00083	MTase_II	1.9e-104	5.5e-104	0.983	0.961	2381670	2382731	+	CH724148.1_2097	2097	2416	PDLC03297,MTase_II_00083, 1, 5.5e-104, 0.983, 0.961	PDLC03297, MTase_II_00083, 5.5e-104, 0.983, 0.961	d__Bacteria;p__Bacteroidota;c__Bacteroidia;o__Flavobacteriales;f__Flavobacteriaceae;g__Polaribacter;s__Polaribacter irgensii
GCA_000153225	2	CH724148.1	RM_type_II	CH724148.1_2097	PDLC03297	MTase_II_00083	MTase_II	1.9e-104	5.5e-104	0.983	0.961	2381670	2382731	+	CH724148.1_2097	2097	2416	PDLC03297,MTase_II_00083, 1, 5.5e-104, 0.983, 0.961	PDLC03297, MTase_II_00083, 5.5e-104, 0.983, 0.961	d__Bacteria;p__Bacteroidota;c__Bacteroidia;o__Flavobacteriales;f__Flavobacteriaceae;g__Polaribacter;s__Polaribacter irgensii
GCA_000153485	17	CP003879.1	cbass_type_IIs	CP003879.1_197	PDLC00862	E2_00005	E2	9.6e-58	1.1e-57	0.929	0.967	230991	231458	-	CP003879.1_197	197	3746	PDLC00862,E2_00005, 1, 1.1e-57, 0.929, 0.967 | PDLC00816,Cyclase_00056, 1, 1.4e-32, 0.878, 0.247 | PDLC00865,E2_00008, 1, 1.4e-06, 0.763, 0.566 | PDLC00876,E2_00019, 1, 3e-26, 0.756, 0.747 | PDLC00866,E2_00009, 1, 3.8e-13, 0.333, 0.659 | PDLC00861,E2_00004, 1, 0.0081, 0.391, 0.263 | PDLC00864,E2_00007, 1, 3.9e-29, 0.782, 0.83 | PDLC00872,E2_00015, 1, 5e-06, 0.558, 0.431 | PDLC00877,E2_00020, 1, 1…	PDLC00862, E2_00005, 1.1e-57, 0.929, 0.967 | PDLC00816, Cyclase_00056, 1.4e-32, 0.878, 0.247 | PDLC00864, E2_00007, 3.9e-29, 0.782, 0.83 | PDLC00863, E2_00006, 1.2e-28, 0.776, 0.839 | PDLC00876, E2_00019, 3e-26, 0.756, 0.747	d__Bacteria;p__Bacteroidota;c__Bacteroidia;o__Flavobacteriales;f__Flavobacteriaceae;g__Psychroflexus;s__Psychroflexus torquis
GCA_000153485	6	CP003879.1	DMS_other	CP003879.1_200	PDLC03087	Specificity_I_00036	Specificity_I	3.6e-74	2e-73	0.941	0.988	233565	234890	-	CP003879.1_200	200	3746	PDLC03126,Specificity_I_00075, 1, 8e-11, 0.398, 0.257 | PDLC03126,Specificity_I_00075, 2, 3.7e-05, 0.17, 0.112 | PDLC03179,Specificity_I_00128, 1, 2.5e-18, 0.439, 0.328 | PDLC03179,Specificity_I_00128, 2, 8.2e-17, 0.434, 0.324 | PDLC03161,Specificity_I_00110, 1, 3.3e-08, 0.507, 0.568 | PDLC03161,Specificity_I_00110, 2, 0.00054, 0.174, 0.2 | PDLC03188,Specificity_I_00137, 1, 5.7e-08, 0.339, 0.33 |…	PDLC03087, Specificity_I_00036, 2e-73, 0.941, 0.988 | PDLC03101, Specificity_I_00050, 1.5e-71, 0.921, 0.988 | PDLC03098, Specificity_I_00047, 2.2e-70, 0.941, 0.957 | PDLC03178, Specificity_I_00127, 1e-61, 0.898, 0.954 | PDLC03156, Specificity_I_00105, 1.3e-52, 0.919, 0.978	d__Bacteria;p__Bacteroidota;c__Bacteroidia;o__Flavobacteriales;f__Flavobacteriaceae;g__Psychroflexus;s__Psychroflexus torquis
GCA_000153485	16	CP003879.1	cas_adaptation	CP003879.1_269	PDLC02061	Cas1_II_WP_078484493.1	Cas1_II	1.6e-111	1.8e-111	0.98	0.815	319023	319925	+	CP003879.1_269	269	3746	PDLC02062,Cas1_II_WP_122951193.1, 1, 4.5e-17, 0.797, 0.804 | PDLC01335,cd09722, 1, 1.4e-08, 0.761, 0.752 | PDLC02067,Cas1b_WP_188882336.1, 1, 290, 0.113, 0.062 | PDLC02067,Cas1b_WP_188882336.1, 2, 1.7e-11, 0.223, 0.126 | PDLC01249,cd09636, 1, 2.4e-27, 0.764, 0.955 | PDLC02066,Cas1b_WP_035727688.1, 1, 0.0062, 0.389, 0.351 | PDLC02066,Cas1b_WP_035727688.1, 2, 4.8e-16, 0.306, 0.307 | PDLC01334,cd097…	PDLC02061, Cas1_II_WP_078484493.1, 1.8e-111, 0.98, 0.815 | PDLC00926, cas1_NMENI, 8.2e-87, 0.927, 0.993 | PDLC01333, cd09720, 2e-80, 0.924, 0.993 | PDLC01741, Cas1_IIIa_WP_000655858.1, 1.8e-51, 0.98, 0.977 | PDLC01248, cd09634, 6.2e-48, 0.94, 0.993	d__Bacteria;p__Bacteroidota;c__Bacteroidia;o__Flavobacteriales;f__Flavobacteriaceae;g__Psychroflexus;s__Psychroflexus torquis
GCA_000153485	7	CP003879.1	DMS_other	CP003879.1_845	PDLC03066	Specificity_I_00015	Specificity_I	7.5e-117	1.6e-116	0.965	0.961	950141	951409	+	CP003879.1_845	845	3746	PDLC03126,Specificity_I_00075, 1, 0.00015, 0.265, 0.165 | PDLC03126,Specificity_I_00075, 2, 0.027, 0.352, 0.229 | PDLC03179,Specificity_I_00128, 1, 1.2e-15, 0.411, 0.292 | PDLC03179,Specificity_I_00128, 2, 3.6e-12, 0.416, 0.306 | PDLC03161,Specificity_I_00110, 1, 4.5e-24, 0.936, 0.963 | PDLC03188,Specificity_I_00137, 1, 0.013, 0.225, 0.207 | PDLC03188,Specificity_I_00137, 2, 140, 0.045, 0.041 | P…	PDLC03066, Specificity_I_00015, 1.6e-116, 0.965, 0.961 | PDLC03089, Specificity_I_00038, 9.9e-96, 0.974, 0.984 | PDLC03068, Specificity_I_00017, 3.5e-71, 0.965, 0.988 | PDLC03154, Specificity_I_00103, 6.7e-63, 0.972, 0.983 | PDLC03092, Specificity_I_00041, 1.8e-61, 0.879, 0.917	d__Bacteria;p__Bacteroidota;c__Bacteroidia;o__Flavobacteriales;f__Flavobacteriaceae;g__Psychroflexus;s__Psychroflexus torquis
GCA_000153485	12	CP003879.1	DRT_class_II	CP003879.1_852	PDLC02173	Drt2_00001	Drt2	4.4e-83	2e-81	0.938	0.993	961211	962794	-	CP003879.1_852	852	3746	PDLC03778,drt-UG39, 1, 410, 0.066, 0.068 | PDLC03778,drt-UG39, 2, 2.5e-16, 0.847, 0.743 | PDLC03754,drt-UG17, 1, 0.03, 0.074, 0.096 | PDLC03754,drt-UG17, 2, 140, 0.051, 0.063 | PDLC03754,drt-UG17, 3, 1.4e-20, 0.345, 0.347 | PDLC03764,drt-UG26, 1, 2600, 0.195, 0.214 | PDLC03764,drt-UG26, 2, 8.6e-12, 0.189, 0.234 | PDLC03764,drt-UG26, 3, 0.61, 0.093, 0.123 | PDLC03777,drt-UG38, 1, 0.019, 0.142, 0.2…	PDLC03757, drt-UG2, 2e-132, 0.953, 0.795 | PDLC02173, Drt2_00001, 2e-81, 0.938, 0.993 | PDLC03754, drt-UG17, 1.4e-20, 0.345, 0.347 | PDLC03778, drt-UG39, 2.5e-16, 0.847, 0.743 | PDLC03779, drt-UG4, 6.8e-14, 0.206, 0.332	d__Bacteria;p__Bacteroidota;c__Bacteroidia;o__Flavobacteriales;f__Flavobacteriaceae;g__Psychroflexus;s__Psychroflexus torquis
GCA_000153485	4	CP003879.1	AbiE	CP003879.1_1634	PDLC02299	AbiEii_WP_105958957.1	AbiEii	1.4e-125	1.6e-125	0.981	0.994	1878243	1879346	-	CP003879.1_1634	1634	3746	PDLC02299,AbiEii_WP_105958957.1, 1, 1.6e-125, 0.981, 0.994 | PDLC02289,AbiEii_WP_007349585.1, 1, 1.4e-09, 0.193, 0.233 | PDLC02292,AbiEii_WP_010527912.1, 1, 1.8e-14, 0.37, 0.459 | PDLC02288,AbiEii_WP_110023304.1, 1, 3.4e-06, 0.451, 0.575 | PDLC02298,AbiEii_WP_085578968.1, 1, 0.00077, 0.166, 0.268 | PDLC02303,AbiEii_WP_111872158.1, 1, 0.0028, 0.397, 0.57 | PDLC02295,AbiEii_HBX79544.1, 1, 0.0024, 0…	PDLC02299, AbiEii_WP_105958957.1, 1.6e-125, 0.981, 0.994 | PDLC02292, AbiEii_WP_010527912.1, 1.8e-14, 0.37, 0.459 | PDLC02291, AbiEii_WP_082807810.1, 6.1e-13, 0.454, 0.516 | PDLC02304, AbiEii_WP_034042188.1, 1.6e-10, 0.538, 0.7 | PDLC02289, AbiEii_WP_007349585.1, 1.4e-09, 0.193, 0.233	d__Bacteria;p__Bacteroidota;c__Bacteroidia;o__Flavobacteriales;f__Flavobacteriaceae;g__Psychroflexus;s__Psychroflexus torquis
GCA_000153485	1	CP003879.1	AbiD	CP003879.1_2083	PDLC02344	AbiD	AbiD	3.4e-45	4.3e-45	0.919	0.903	2418445	2419332	+	CP003879.1_2083	2083	3746	PDLC02344,AbiD, 1, 4.3e-45, 0.919, 0.903	PDLC02344, AbiD, 4.3e-45, 0.919, 0.903	d__Bacteria;p__Bacteroidota;c__Bacteroidia;o__Flavobacteriales;f__Flavobacteriaceae;g__Psychroflexus;s__Psychroflexus torquis
GCA_000153485	8	CP003879.1	DMS_other	CP003879.1_2209	PDLC03651	REase_III_00005	REase_III	1e-137	1.4e-137	0.952	0.947	2561734	2564358	-	CP003879.1_2209	2209	3746	PDLC03651,REase_III_00005, 1, 1.4e-137, 0.952, 0.947	PDLC03651, REase_III_00005, 1.4e-137, 0.952, 0.947	d__Bacteria;p__Bacteroidota;c__Bacteroidia;o__Flavobacteriales;f__Flavobacteriaceae;g__Psychroflexus;s__Psychroflexus torquis
GCA_000153485	15	CP003879.1	RM_type_III	CP003879.1_2209	PDLC03651	REase_III_00005	REase_III	1e-137	1.4e-137	0.952	0.947	2561734	2564358	-	CP003879.1_2209	2209	3746	PDLC03651,REase_III_00005, 1, 1.4e-137, 0.952, 0.947	PDLC03651, REase_III_00005, 1.4e-137, 0.952, 0.947	d__Bacteria;p__Bacteroidota;c__Bacteroidia;o__Flavobacteriales;f__Flavobacteriaceae;g__Psychroflexus;s__Psychroflexus torquis
GCA_000153485	9	CP003879.1	DMS_other	CP003879.1_2621	PDLC03049	REase_I_00010	REase_I	0	0	0.987	0.989	3020771	3023161	+	CP003879.1_2621	2621	3746	PDLC03659,mREase_IV_00005, 1, 2.3e-18, 0.477, 0.379 | PDLC02704,PbeA_00002, 1, 5e-07, 0.09, 0.1 | PDLC02704,PbeA_00002, 2, 1.5e-11, 0.314, 0.377 | PDLC02703,PbeA_00001, 1, 2.5e-12, 0.497, 0.617 | PDLC03658,mREase_IV_00004, 1, 5.8e-21, 0.468, 0.354 | PDLC03049,REase_I_00010, 1, 0, 0.987, 0.989 | PDLC03597,REase_MTase_IIG_00002, 1, 2.9e-10, 0.092, 0.044 | PDLC03597,REase_MTase_IIG_00002, 2, 0.081, …	PDLC03049, REase_I_00010, 0, 0.987, 0.989 | PDLC03050, REase_I_00011, 7.8e-71, 0.236, 0.863 | PDLC03047, REase_I_00008, 1.1e-39, 0.661, 0.471 | PDLC03042, REase_I_00003, 6.8e-39, 0.555, 0.403 | PDLC02707, PbeA_00005, 6.7e-26, 0.491, 0.588	d__Bacteria;p__Bacteroidota;c__Bacteroidia;o__Flavobacteriales;f__Flavobacteriaceae;g__Psychroflexus;s__Psychroflexus torquis
GCA_000153485	13	CP003879.1	RM_type_I	CP003879.1_2621	PDLC03049	REase_I_00010	REase_I	0	0	0.987	0.989	3020771	3023161	+	CP003879.1_2621	2621	3746	PDLC03049,REase_I_00010, 1, 0, 0.987, 0.989 | PDLC03045,REase_I_00006, 1, 2.4e-09, 0.215, 0.184 | PDLC03045,REase_I_00006, 2, 180, 0.054, 0.042 | PDLC03040,REase_I_00001, 1, 18, 0.08, 0.067 | PDLC03040,REase_I_00001, 2, 3.3e-06, 0.162, 0.128 | PDLC03047,REase_I_00008, 1, 1.1e-39, 0.661, 0.471 | PDLC03050,REase_I_00011, 1, 7.8e-71, 0.236, 0.863 | PDLC03042,REase_I_00003, 1, 0.64, 0.06, 0.04 | PDLC…	PDLC03049, REase_I_00010, 0, 0.987, 0.989 | PDLC03050, REase_I_00011, 7.8e-71, 0.236, 0.863 | PDLC03047, REase_I_00008, 1.1e-39, 0.661, 0.471 | PDLC03042, REase_I_00003, 6.8e-39, 0.555, 0.403 | PDLC03045, REase_I_00006, 2.4e-09, 0.215, 0.184	d__Bacteria;p__Bacteroidota;c__Bacteroidia;o__Flavobacteriales;f__Flavobacteriaceae;g__Psychroflexus;s__Psychroflexus torquis
GCA_000153485	2	CP003879.1	AbiD	CP003879.1_2748	PDLC02344	AbiD	AbiD	1.2e-77	1.3e-76	0.847	0.96	3165435	3166475	-	CP003879.1_2748	2748	3746	PDLC02344,AbiD, 1, 11, 0.075, 0.094 | PDLC02344,AbiD, 2, 1.3e-76, 0.847, 0.96	PDLC02344, AbiD, 1.3e-76, 0.847, 0.96	d__Bacteria;p__Bacteroidota;c__Bacteroidia;o__Flavobacteriales;f__Flavobacteriaceae;g__Psychroflexus;s__Psychroflexus torquis
GCA_000153485	10	CP003879.1	DMS_other	CP003879.1_2750	PDLC03072	Specificity_I_00021	Specificity_I	5e-74	2.4e-72	0.988	0.969	3166677	3167957	-	CP003879.1_2750	2750	3746	PDLC03115,Specificity_I_00064, 1, 0.0066, 0.22, 0.197 | PDLC03115,Specificity_I_00064, 2, 2.6, 0.124, 0.113 | PDLC03126,Specificity_I_00075, 1, 7.2e-18, 0.857, 0.549 | PDLC03179,Specificity_I_00128, 1, 1.7e-15, 0.45, 0.338 | PDLC03179,Specificity_I_00128, 2, 1.7e-12, 0.466, 0.328 | PDLC03161,Specificity_I_00110, 1, 0.00033, 0.386, 0.407 | PDLC03161,Specificity_I_00110, 2, 0.00025, 0.698, 0.689 | …	PDLC03072, Specificity_I_00021, 2.4e-72, 0.988, 0.969 | PDLC03105, Specificity_I_00054, 2.7e-66, 0.988, 0.962 | PDLC03090, Specificity_I_00039, 1.7e-43, 0.478, 0.477 | PDLC03110, Specificity_I_00059, 2.6e-41, 0.703, 0.468 | PDLC03101, Specificity_I_00050, 2.3e-38, 0.953, 0.983	d__Bacteria;p__Bacteroidota;c__Bacteroidia;o__Flavobacteriales;f__Flavobacteriaceae;g__Psychroflexus;s__Psychroflexus torquis
GCA_000153485	3	CP003879.1	AbiD	CP003879.1_3012	PDLC02344	AbiD	AbiD	3.6e-52	4e-52	0.928	0.917	3452246	3453118	-	CP003879.1_3012	3012	3746	PDLC02344,AbiD, 1, 4e-52, 0.928, 0.917	PDLC02344, AbiD, 4e-52, 0.928, 0.917	d__Bacteria;p__Bacteroidota;c__Bacteroidia;o__Flavobacteriales;f__Flavobacteriaceae;g__Psychroflexus;s__Psychroflexus torquis
GCA_000153485	18	CP003879.1	dXTPase	CP003879.1_3053	PDLC02374	dGTPase	dGTPase	1.4e-119	2.2e-119	0.96	0.878	3493391	3494830	-	CP003879.1_3053	3053	3746	PDLC02374,dGTPase, 1, 2.2e-119, 0.96, 0.878	PDLC02374, dGTPase, 2.2e-119, 0.96, 0.878	d__Bacteria;p__Bacteroidota;c__Bacteroidia;o__Flavobacteriales;f__Flavobacteriaceae;g__Psychroflexus;s__Psychroflexus torquis
GCA_000153485	11	CP003879.1	DMS_other	CP003879.1_3641	PDLC03107	Specificity_I_00056	Specificity_I	5.1e-32	5.8e-32	0.986	0.888	4192381	4193424	-	CP003879.1_3641	3641	3746	PDLC03126,Specificity_I_00075, 1, 0.0011, 0.457, 0.252 | PDLC03126,Specificity_I_00075, 2, 3.4e-09, 0.402, 0.203 | PDLC03179,Specificity_I_00128, 1, 8.6e-11, 0.385, 0.221 | PDLC03179,Specificity_I_00128, 2, 4.9e-14, 0.451, 0.263 | PDLC03161,Specificity_I_00110, 1, 9.7, 0.141, 0.123 | PDLC03161,Specificity_I_00110, 2, 0.28, 0.25, 0.202 | PDLC03161,Specificity_I_00110, 3, 0.0034, 0.394, 0.348 | PDL…	PDLC03066, Specificity_I_00015, 2.1e-64, 0.457, 0.367 | PDLC03195, Specificity_I_00144, 3.9e-40, 0.448, 0.301 | PDLC03089, Specificity_I_00038, 5.6e-35, 0.44, 0.336 | PDLC03107, Specificity_I_00056, 5.8e-32, 0.986, 0.888 | PDLC03090, Specificity_I_00039, 7.4e-32, 0.897, 0.749	d__Bacteria;p__Bacteroidota;c__Bacteroidia;o__Flavobacteriales;f__Flavobacteriaceae;g__Psychroflexus;s__Psychroflexus torquis
GCA_000153485	14	CP003879.1	RM_type_I	CP003879.1_3641	PDLC03107	Specificity_I_00056	Specificity_I	5.1e-32	5.8e-32	0.986	0.888	4192381	4193424	-	CP003879.1_3641	3641	3746	PDLC03126,Specificity_I_00075, 1, 0.0011, 0.457, 0.252 | PDLC03126,Specificity_I_00075, 2, 3.4e-09, 0.402, 0.203 | PDLC03179,Specificity_I_00128, 1, 8.6e-11, 0.385, 0.221 | PDLC03179,Specificity_I_00128, 2, 4.9e-14, 0.451, 0.263 | PDLC03161,Specificity_I_00110, 1, 9.7, 0.141, 0.123 | PDLC03161,Specificity_I_00110, 2, 0.28, 0.25, 0.202 | PDLC03161,Specificity_I_00110, 3, 0.0034, 0.394, 0.348 | PDL…	PDLC03066, Specificity_I_00015, 2.1e-64, 0.457, 0.367 | PDLC03195, Specificity_I_00144, 3.9e-40, 0.448, 0.301 | PDLC03089, Specificity_I_00038, 5.6e-35, 0.44, 0.336 | PDLC03107, Specificity_I_00056, 5.8e-32, 0.986, 0.888 | PDLC03090, Specificity_I_00039, 7.4e-32, 0.897, 0.749	d__Bacteria;p__Bacteroidota;c__Bacteroidia;o__Flavobacteriales;f__Flavobacteriaceae;g__Psychroflexus;s__Psychroflexus torquis
GCA_000155675	6	CP003740.1	cbass_type_II	CP003740.1_1954	PDLC00855	E1E2_00031	E1-E2	2e-168	2.2e-168	0.972	0.965	1823264	1824982	+	CP003740.1_1954	1954	5243	PDLC00829,E1E2_00005, 1, 1.9e-21, 0.422, 0.554 | PDLC00826,E1E2_00002, 1, 6.9e-12, 0.206, 0.193 | PDLC00827,E1E2_00003, 1, 3.8e-11, 0.202, 0.163 | PDLC00847,E1E2_00023, 1, 3.5e-23, 0.33, 0.337 | PDLC00828,E1E2_00004, 1, 9.4e-19, 0.415, 0.541 | PDLC00830,E1E2_00006, 1, 1.6e-15, 0.237, 0.238 | PDLC00838,E1E2_00014, 1, 3.6e-08, 0.251, 0.189 | PDLC00841,E1E2_00017, 1, 2e-11, 0.225, 0.217 | PDLC00849,…	PDLC00855, E1E2_00031, 2.2e-168, 0.972, 0.965 | PDLC00848, E1E2_00024, 1.3e-25, 0.241, 0.219 | PDLC00847, E1E2_00023, 3.5e-23, 0.33, 0.337 | PDLC00844, E1E2_00020, 3.6e-23, 0.25, 0.286 | PDLC00836, E1E2_00012, 8.7e-23, 0.209, 0.193	d__Bacteria;p__Pseudomonadota;c__Alphaproteobacteria;o__Rhodobacterales;f__Rhodobacteraceae;g__Octadecabacter;s__Octadecabacter antarcticus
GCA_000155675	4	CP003740.1	DRT_type_III	CP003740.1_2007	PDLC02175	Drt3a_00002	Drt3a	3e-87	4.1e-87	0.993	0.995	1869981	1871270	+	CP003740.1_2007	2007	5243	PDLC02174,Drt3a_00001, 1, 2.1e-78, 0.979, 0.98 | PDLC02175,Drt3a_00002, 1, 4.1e-87, 0.993, 0.995 | PDLC03768,drt-UG3, 1, 1.4e-94, 0.986, 0.869	PDLC03768, drt-UG3, 1.4e-94, 0.986, 0.869 | PDLC02175, Drt3a_00002, 4.1e-87, 0.993, 0.995 | PDLC02174, Drt3a_00001, 2.1e-78, 0.979, 0.98	d__Bacteria;p__Pseudomonadota;c__Alphaproteobacteria;o__Rhodobacterales;f__Rhodobacteraceae;g__Octadecabacter;s__Octadecabacter antarcticus
GCA_000155675	1	CP003740.1	DMS_other	CP003740.1_2799	PDLC03044	REase_I_00005	REase_I	0	0	0.982	0.982	2638888	2642007	-	CP003740.1_2799	2799	5243	PDLC02704,PbeA_00002, 1, 23, 0.049, 0.081 | PDLC02704,PbeA_00002, 2, 0.0074, 0.077, 0.119 | PDLC03044,REase_I_00005, 1, 0, 0.982, 0.982 | PDLC03045,REase_I_00006, 1, 3.8e-21, 0.388, 0.402 | PDLC03043,REase_I_00004, 1, 0.0021, 0.073, 0.249 | PDLC03040,REase_I_00001, 1, 2.9e-83, 0.939, 0.916 | PDLC02707,PbeA_00005, 1, 0.00013, 0.209, 0.314 | PDLC03048,REase_I_00009, 1, 3.5e-62, 0.634, 0.653 | PDLC0…	PDLC03044, REase_I_00005, 0, 0.982, 0.982 | PDLC03041, REase_I_00002, 6.9e-84, 0.662, 0.624 | PDLC03040, REase_I_00001, 2.9e-83, 0.939, 0.916 | PDLC03048, REase_I_00009, 3.5e-62, 0.634, 0.653 | PDLC03045, REase_I_00006, 3.8e-21, 0.388, 0.402	d__Bacteria;p__Pseudomonadota;c__Alphaproteobacteria;o__Rhodobacterales;f__Rhodobacteraceae;g__Octadecabacter;s__Octadecabacter antarcticus
GCA_000155675	5	CP003740.1	RM_type_I	CP003740.1_2799	PDLC03044	REase_I_00005	REase_I	0	0	0.982	0.982	2638888	2642007	-	CP003740.1_2799	2799	5243	PDLC03044,REase_I_00005, 1, 0, 0.982, 0.982 | PDLC03045,REase_I_00006, 1, 3.8e-21, 0.388, 0.402 | PDLC03043,REase_I_00004, 1, 0.0021, 0.073, 0.249 | PDLC03040,REase_I_00001, 1, 2.9e-83, 0.939, 0.916 | PDLC03048,REase_I_00009, 1, 3.5e-62, 0.634, 0.653 | PDLC03046,REase_I_00007, 1, 4e-07, 0.066, 0.068 | PDLC03046,REase_I_00007, 2, 6.7e-09, 0.07, 0.079 | PDLC03046,REase_I_00007, 3, 7.5e-11, 0.069, 0…	PDLC03044, REase_I_00005, 0, 0.982, 0.982 | PDLC03041, REase_I_00002, 6.9e-84, 0.662, 0.624 | PDLC03040, REase_I_00001, 2.9e-83, 0.939, 0.916 | PDLC03048, REase_I_00009, 3.5e-62, 0.634, 0.653 | PDLC03045, REase_I_00006, 3.8e-21, 0.388, 0.402	d__Bacteria;p__Pseudomonadota;c__Alphaproteobacteria;o__Rhodobacterales;f__Rhodobacteraceae;g__Octadecabacter;s__Octadecabacter antarcticus
GCA_000155675	7	CP003740.1	dXTPase	CP003740.1_2929	PDLC02374	dGTPase	dGTPase	9.5e-102	1.2e-101	0.958	0.866	2748196	2749332	-	CP003740.1_2929	2929	5243	PDLC02374,dGTPase, 1, 1.2e-101, 0.958, 0.866	PDLC02374, dGTPase, 1.2e-101, 0.958, 0.866	d__Bacteria;p__Pseudomonadota;c__Alphaproteobacteria;o__Rhodobacterales;f__Rhodobacteraceae;g__Octadecabacter;s__Octadecabacter antarcticus
GCA_000155675	3	CP003740.1	DMS_other	CP003740.1_5068	PDLC03738	oMTase_00027	oMTase	1.4e-191	1.5e-191	0.963	0.96	4636511	4637632	+	CP003740.1_5068	5068	5243	PDLC03337,MTase_II_00123, 1, 1.2e-11, 0.65, 0.898 | PDLC03386,MTase_II_00172, 1, 1700, 0.064, 0.129 | PDLC03386,MTase_II_00172, 2, 0.0015, 0.155, 0.339 | PDLC03296,MTase_II_00082, 1, 4.9e-20, 0.631, 0.699 | PDLC03228,MTase_II_00014, 1, 2.6e-22, 0.655, 0.903 | PDLC03215,MTase_II_00001, 1, 2.7, 0.091, 0.103 | PDLC03215,MTase_II_00001, 2, 1.6e-05, 0.182, 0.208 | PDLC03321,MTase_II_00107, 1, 1.4e-19,…	PDLC03738, oMTase_00027, 1.5e-191, 0.963, 0.96 | PDLC03216, MTase_II_00002, 7e-185, 0.949, 0.975 | PDLC03371, MTase_II_00157, 4.1e-78, 0.663, 0.946 | PDLC03302, MTase_II_00088, 5.2e-47, 0.684, 0.428 | PDLC03387, MTase_II_00173, 7.2e-31, 0.412, 0.516	d__Bacteria;p__Pseudomonadota;c__Alphaproteobacteria;o__Rhodobacterales;f__Rhodobacteraceae;g__Octadecabacter;s__Octadecabacter antarcticus
GCA_000155735	7	CP003742.1	mza	CP003742.1_2085	PDLC02204	MzaB_00001	MzaB	9.9e-157	1.1e-156	0.988	0.956	1896168	1897634	+	CP003742.1_2085	2085	5718	PDLC02204,MzaB_00001, 1, 1.1e-156, 0.988, 0.956	PDLC02204, MzaB_00001, 1.1e-156, 0.988, 0.956	d__Bacteria;p__Pseudomonadota;c__Alphaproteobacteria;o__Rhodobacterales;f__Rhodobacteraceae;g__Octadecabacter;s__Octadecabacter arcticus
GCA_000155735	4	CP003742.1	DMS_other	CP003742.1_2429	PDLC02444	BrxA_00008	BrxA	5.3e-60	5.8e-60	0.962	0.96	2208253	2208969	-	CP003742.1_2429	2429	5718	PDLC02437,BrxA_00001, 1, 2.3e-42, 0.954, 0.975 | PDLC02444,BrxA_00008, 1, 5.8e-60, 0.962, 0.96 | PDLC02449,BrxA_00013, 1, 5.5e-06, 0.72, 0.75	PDLC02444, BrxA_00008, 5.8e-60, 0.962, 0.96 | PDLC02437, BrxA_00001, 2.3e-42, 0.954, 0.975 | PDLC02449, BrxA_00013, 5.5e-06, 0.72, 0.75	d__Bacteria;p__Pseudomonadota;c__Alphaproteobacteria;o__Rhodobacterales;f__Rhodobacteraceae;g__Octadecabacter;s__Octadecabacter arcticus
GCA_000155735	6	CP003742.1	dXTPase	CP003742.1_2652	PDLC02374	dGTPase	dGTPase	3.3e-102	4e-102	0.959	0.866	2416442	2417605	-	CP003742.1_2652	2652	5718	PDLC02374,dGTPase, 1, 4e-102, 0.959, 0.866	PDLC02374, dGTPase, 4e-102, 0.959, 0.866	d__Bacteria;p__Pseudomonadota;c__Alphaproteobacteria;o__Rhodobacterales;f__Rhodobacteraceae;g__Octadecabacter;s__Octadecabacter arcticus
GCA_000155735	1	CP003742.1	AVAST_type_II	CP003742.1_3059	PDLC02161	Avs2_00001	Avs2	0	0	0.992	0.992	2778852	2783375	-	CP003742.1_3059	3059	5718	PDLC02162,Avs2_00002, 1, 4.9e-160, 0.668, 0.716 | PDLC02162,Avs2_00002, 2, 9.9e-26, 0.229, 0.25 | PDLC02164,Avs2_00004, 1, 0, 0.985, 0.987 | PDLC02166,Avs2_00006, 1, 2.1e-182, 0.97, 0.963 | PDLC02161,Avs2_00001, 1, 0, 0.992, 0.992 | PDLC02165,Avs2_00005, 1, 2.4e-159, 0.877, 0.97 | PDLC02163,Avs2_00003, 1, 2.2e-152, 0.881, 0.853	PDLC02164, Avs2_00004, 0, 0.985, 0.987 | PDLC02161, Avs2_00001, 0, 0.992, 0.992 | PDLC02166, Avs2_00006, 2.1e-182, 0.97, 0.963 | PDLC02162, Avs2_00002, 4.9e-160, 0.668, 0.716 | PDLC02165, Avs2_00005, 2.4e-159, 0.877, 0.97	d__Bacteria;p__Pseudomonadota;c__Alphaproteobacteria;o__Rhodobacterales;f__Rhodobacteraceae;g__Octadecabacter;s__Octadecabacter arcticus
GCA_000155735	2	CP003742.1	AbiE	CP003742.1_3465	PDLC02226	AbiEi_WP_146016717.1	AbiEi	1.2e-70	1.3e-70	0.975	0.95	3162218	3162814	+	CP003742.1_3465	3465	5718	PDLC02251,AbiEi_WP_034820941.1, 1, 1.9e-05, 0.372, 0.309 | PDLC02236,AbiEi_WP_025580240.1, 1, 1.1e-07, 0.432, 0.425 | PDLC02226,AbiEi_WP_146016717.1, 1, 1.3e-70, 0.975, 0.95 | PDLC02233,AbiEi_WP_060913257.1, 1, 5.9e-40, 0.97, 0.939 | PDLC02265,AbiEi_WP_076488363.1, 1, 0.00053, 0.146, 0.146 | PDLC02232,AbiEi_WP_050009329.1, 1, 3.3e-05, 0.447, 0.48 | PDLC02283,AbiEi_pseudo_subWP_007706639.1, 1, 0.0…	PDLC02226, AbiEi_WP_146016717.1, 1.3e-70, 0.975, 0.95 | PDLC02233, AbiEi_WP_060913257.1, 5.9e-40, 0.97, 0.939 | PDLC02264, AbiEi_WP_007349584.1, 1.9e-16, 0.704, 0.727 | PDLC02229, AbiEi_WP_092960020.1, 2.4e-13, 0.623, 0.962 | PDLC02250, AbiEi_WP_051133636.1, 1.8e-12, 0.528, 0.513	d__Bacteria;p__Pseudomonadota;c__Alphaproteobacteria;o__Rhodobacterales;f__Rhodobacteraceae;g__Octadecabacter;s__Octadecabacter arcticus
GCA_000155735	3	CP003742.1	AbiE	CP003742.1_5435	PDLC02233	AbiEi_WP_060913257.1	AbiEi	2.1e-96	2.4e-96	0.932	0.963	4959898	4960563	-	CP003742.1_5435	5435	5718	PDLC02251,AbiEi_WP_034820941.1, 1, 1e-04, 0.365, 0.335 | PDLC02251,AbiEi_WP_034820941.1, 2, 350, 0.113, 0.109 | PDLC02236,AbiEi_WP_025580240.1, 1, 1.9e-09, 0.45, 0.502 | PDLC02226,AbiEi_WP_146016717.1, 1, 1.4e-45, 0.901, 0.936 | PDLC02256,AbiEi_WP_102372703.1, 1, 0.0016, 0.739, 0.874 | PDLC02233,AbiEi_WP_060913257.1, 1, 2.4e-96, 0.932, 0.963 | PDLC02255,AbiEi_WP_026161743.1, 1, 0.052, 0.189, 0.23…	PDLC02233, AbiEi_WP_060913257.1, 2.4e-96, 0.932, 0.963 | PDLC02226, AbiEi_WP_146016717.1, 1.4e-45, 0.901, 0.936 | PDLC02229, AbiEi_WP_092960020.1, 3.3e-18, 0.563, 0.969 | PDLC02258, AbiEi_WP_066521394.1, 1.1e-10, 0.527, 0.602 | PDLC02246, AbiEi_WP_096303510.1, 1.9e-10, 0.586, 0.535	d__Bacteria;p__Pseudomonadota;c__Alphaproteobacteria;o__Rhodobacterales;f__Rhodobacteraceae;g__Octadecabacter;s__Octadecabacter arcticus
GCA_000167355	1	AAEW02000002.1	DMS_other	AAEW02000002.1_139	PDLC03185	Specificity_I_00134	Specificity_I	5.5e-90	1.3e-88	0.986	0.995	158072	159325	-	AAEW02000002.1_139	139	226	PDLC03115,Specificity_I_00064, 1, 0.3, 0.354, 0.284 | PDLC03115,Specificity_I_00064, 2, 0.5, 0.122, 0.104 | PDLC03126,Specificity_I_00075, 1, 5.1e-14, 0.892, 0.557 | PDLC03179,Specificity_I_00128, 1, 4.5e-19, 0.404, 0.29 | PDLC03179,Specificity_I_00128, 2, 2e-16, 0.464, 0.331 | PDLC03161,Specificity_I_00110, 1, 8.7e-07, 0.349, 0.398 | PDLC03121,Specificity_I_00070, 1, 6e-04, 0.38, 0.405 | PDLC031…	PDLC03185, Specificity_I_00134, 1.3e-88, 0.986, 0.995 | PDLC03064, Specificity_I_00013, 7.2e-88, 0.995, 0.998 | PDLC03078, Specificity_I_00027, 4.8e-80, 0.981, 0.99 | PDLC03178, Specificity_I_00127, 5.5e-68, 0.99, 0.995 | PDLC03124, Specificity_I_00073, 2.8e-64, 0.617, 0.634	d__Bacteria;p__Desulfobacterota_F;c__Desulfuromonadia;o__Desulfuromonadales;f__Desulfuromonadaceae;g__Desulfuromonas;s__Desulfuromonas acetoxidans
GCA_000167355	2	AAEW02000002.1	RM_type_I	AAEW02000002.1_139	PDLC03185	Specificity_I_00134	Specificity_I	5.5e-90	1.3e-88	0.986	0.995	158072	159325	-	AAEW02000002.1_139	139	226	PDLC03115,Specificity_I_00064, 1, 0.3, 0.354, 0.284 | PDLC03115,Specificity_I_00064, 2, 0.5, 0.122, 0.104 | PDLC03126,Specificity_I_00075, 1, 5.1e-14, 0.892, 0.557 | PDLC03179,Specificity_I_00128, 1, 4.5e-19, 0.404, 0.29 | PDLC03179,Specificity_I_00128, 2, 2e-16, 0.464, 0.331 | PDLC03161,Specificity_I_00110, 1, 8.7e-07, 0.349, 0.398 | PDLC03121,Specificity_I_00070, 1, 6e-04, 0.38, 0.405 | PDLC031…	PDLC03185, Specificity_I_00134, 1.3e-88, 0.986, 0.995 | PDLC03064, Specificity_I_00013, 7.2e-88, 0.995, 0.998 | PDLC03078, Specificity_I_00027, 4.8e-80, 0.981, 0.99 | PDLC03178, Specificity_I_00127, 5.5e-68, 0.99, 0.995 | PDLC03124, Specificity_I_00073, 2.8e-64, 0.617, 0.634	d__Bacteria;p__Desulfobacterota_F;c__Desulfuromonadia;o__Desulfuromonadales;f__Desulfuromonadaceae;g__Desulfuromonas;s__Desulfuromonas acetoxidans
GCA_000167355	4	AAEW02000003.1	pycsar_effector	AAEW02000003.1_54	PDLC02364	Pyc_3TM	PycTM	4.4e-12	5.6e-12	0.963	0.931	53138	53701	-	AAEW02000003.1_54	54	242	PDLC02364,Pyc_3TM, 1, 5.6e-12, 0.963, 0.931	PDLC02364, Pyc_3TM, 5.6e-12, 0.963, 0.931	d__Bacteria;p__Desulfobacterota_F;c__Desulfuromonadia;o__Desulfuromonadales;f__Desulfuromonadaceae;g__Desulfuromonas;s__Desulfuromonas acetoxidans
GCA_000167355	5	AAEW02000005.1	DMS_other	AAEW02000005.1_80	PDLC03086	Specificity_I_00035	Specificity_I	2.8e-139	3.2e-139	0.968	0.989	90843	92267	-	AAEW02000005.1_80	80	192	PDLC03126,Specificity_I_00075, 1, 1.9e-07, 0.255, 0.178 | PDLC03126,Specificity_I_00075, 2, 150, 0.128, 0.099 | PDLC03179,Specificity_I_00128, 1, 1.6e-15, 0.406, 0.324 | PDLC03179,Specificity_I_00128, 2, 0.00029, 0.299, 0.26 | PDLC03161,Specificity_I_00110, 1, 1.7e-15, 0.286, 0.363 | PDLC03161,Specificity_I_00110, 2, 0.0011, 0.307, 0.343 | PDLC03121,Specificity_I_00070, 1, 3.7e-07, 0.389, 0.452 |…	PDLC03086, Specificity_I_00035, 3.2e-139, 0.968, 0.989 | PDLC03089, Specificity_I_00038, 2.9e-99, 0.971, 0.989 | PDLC03168, Specificity_I_00117, 4e-84, 0.968, 0.983 | PDLC03066, Specificity_I_00015, 1.2e-82, 0.88, 0.884 | PDLC03068, Specificity_I_00017, 4e-71, 0.949, 0.978	d__Bacteria;p__Desulfobacterota_F;c__Desulfuromonadia;o__Desulfuromonadales;f__Desulfuromonadaceae;g__Desulfuromonas;s__Desulfuromonas acetoxidans
GCA_000167355	6	AAEW02000010.1	retron_I-C	AAEW02000010.1_23	PDLC02963	retron_type_I_C1_RT_typeIC1	RT-Toprim_I-C	5.3e-220	6e-220	0.99	0.995	28755	30512	-	AAEW02000010.1_23	23	126	PDLC02964,retron_type_I_C2_RT_typeIC2, 1, 3.4e-166, 0.971, 0.986 | PDLC02966,retron_I-C1, 1, 4.9e-219, 0.991, 0.965 | PDLC02965,retron_type_I_C3_RT_typeIC3, 1, 3.7e-93, 0.63, 0.654 | PDLC02965,retron_type_I_C3_RT_typeIC3, 2, 17, 0.104, 0.112 | PDLC02963,retron_type_I_C1_RT_typeIC1, 1, 6e-220, 0.99, 0.995 | PDLC02968,retron_I-C3, 1, 2.2e-92, 0.63, 0.652 | PDLC02968,retron_I-C3, 2, 22, 0.104, 0.112…	PDLC02963, retron_type_I_C1_RT_typeIC1, 6e-220, 0.99, 0.995 | PDLC02966, retron_I-C1, 4.9e-219, 0.991, 0.965 | PDLC02964, retron_type_I_C2_RT_typeIC2, 3.4e-166, 0.971, 0.986 | PDLC02967, retron_I-C2, 1.6e-164, 0.969, 0.985 | PDLC02965, retron_type_I_C3_RT_typeIC3, 3.7e-93, 0.63, 0.654	d__Bacteria;p__Desulfobacterota_F;c__Desulfuromonadia;o__Desulfuromonadales;f__Desulfuromonadaceae;g__Desulfuromonas;s__Desulfuromonas acetoxidans
GCA_000167355	7	AAEW02000018.1	cas_type_I-E	AAEW02000018.1_16	PDLC01744	Cas1e_WP_035839043.1	Cas1e	3.9e-123	4.5e-123	0.899	0.873	16006	16929	-	AAEW02000018.1_16	16	65	PDLC00924,cas1_ECOLI, 1, 8.1e-118, 0.86, 0.989 | PDLC01746,Cas1e_WP_162621937.1, 1, 4.4e-68, 0.516, 0.981 | PDLC01744,Cas1e_WP_035839043.1, 1, 4.5e-123, 0.899, 0.873 | PDLC01745,Cas1e_WP_120372217.1, 1, 4e-63, 0.86, 0.944	PDLC01744, Cas1e_WP_035839043.1, 4.5e-123, 0.899, 0.873 | PDLC00924, cas1_ECOLI, 8.1e-118, 0.86, 0.989 | PDLC01746, Cas1e_WP_162621937.1, 4.4e-68, 0.516, 0.981 | PDLC01745, Cas1e_WP_120372217.1, 4e-63, 0.86, 0.944	d__Bacteria;p__Desulfobacterota_F;c__Desulfuromonadia;o__Desulfuromonadales;f__Desulfuromonadaceae;g__Desulfuromonas;s__Desulfuromonas acetoxidans
GCA_000167355	8	AAEW02000019.1	ietAS	AAEW02000019.1_32	PDLC02196	IetA_00002	IetA	3.3e-105	3.7e-105	0.976	0.853	35454	36440	+	AAEW02000019.1_32	32	59	PDLC02195,IetA_00001, 1, 7.1e-75, 0.921, 0.8 | PDLC02196,IetA_00002, 1, 3.7e-105, 0.976, 0.853	PDLC02196, IetA_00002, 3.7e-105, 0.976, 0.853 | PDLC02195, IetA_00001, 7.1e-75, 0.921, 0.8	d__Bacteria;p__Desulfobacterota_F;c__Desulfuromonadia;o__Desulfuromonadales;f__Desulfuromonadaceae;g__Desulfuromonas;s__Desulfuromonas acetoxidans
GCA_000169095	3	AAVU01000001.1	darTG	AAVU01000001.1_14	PDLC02991	darT	DarT	1.6e-75	1.7e-75	0.981	0.949	14356	14985	+	AAVU01000001.1_14	14	236	PDLC02991,darT, 1, 1.7e-75, 0.981, 0.949	PDLC02991, darT, 1.7e-75, 0.981, 0.949	d__Bacteria;p__Cyanobacteriota;c__Cyanobacteriia;o__Cyanobacteriales;f__Microcoleaceae;g__Limnoraphis;s__Limnoraphis sp000169095
GCA_000169095	1	AAVU01000001.1	DMS_other	AAVU01000001.1_105	PDLC03512	REase_II_00114	REase_II	1.2e-66	1.4e-66	0.966	0.946	124876	125670	-	AAVU01000001.1_105	105	236	PDLC03512,REase_II_00114, 1, 1.4e-66, 0.966, 0.946 | PDLC03406,REase_II_00008, 1, 1.5e-15, 0.826, 0.833	PDLC03512, REase_II_00114, 1.4e-66, 0.966, 0.946 | PDLC03406, REase_II_00008, 1.5e-15, 0.826, 0.833	d__Bacteria;p__Cyanobacteriota;c__Cyanobacteriia;o__Cyanobacteriales;f__Microcoleaceae;g__Limnoraphis;s__Limnoraphis sp000169095
GCA_000169095	2	AAVU01000001.1	RM_type_II	AAVU01000001.1_105	PDLC03512	REase_II_00114	REase_II	1.2e-66	1.4e-66	0.966	0.946	124876	125670	-	AAVU01000001.1_105	105	236	PDLC03512,REase_II_00114, 1, 1.4e-66, 0.966, 0.946 | PDLC03406,REase_II_00008, 1, 1.5e-15, 0.826, 0.833	PDLC03512, REase_II_00114, 1.4e-66, 0.966, 0.946 | PDLC03406, REase_II_00008, 1.5e-15, 0.826, 0.833	d__Bacteria;p__Cyanobacteriota;c__Cyanobacteriia;o__Cyanobacteriales;f__Microcoleaceae;g__Limnoraphis;s__Limnoraphis sp000169095
GCA_000169095	4	AAVU01000004.1	Paris	AAVU01000004.1_2	PDLC02979	AAA_15	AriA	7.4e-17	1e-16	0.904	0.957	3685	5028	+	AAVU01000004.1_2	2	206	PDLC02980,AAA_21, 1, 26, 0.045, 0.066 | PDLC02980,AAA_21, 2, 3.6e-10, 0.469, 0.51 | PDLC02979,AAA_15, 1, 1e-16, 0.904, 0.957	PDLC02979, AAA_15, 1e-16, 0.904, 0.957 | PDLC02980, AAA_21, 3.6e-10, 0.469, 0.51	d__Bacteria;p__Cyanobacteriota;c__Cyanobacteriia;o__Cyanobacteriales;f__Microcoleaceae;g__Limnoraphis;s__Limnoraphis sp000169095
GCA_000169095	5	AAVU01000006.1	Paris	AAVU01000006.1_51	PDLC02979	AAA_15	AriA	2.7e-22	4.7e-22	0.962	0.997	50486	51832	+	AAVU01000006.1_51	51	176	PDLC02980,AAA_21, 1, 2.9e-15, 0.906, 0.997 | PDLC02979,AAA_15, 1, 4.7e-22, 0.962, 0.997	PDLC02979, AAA_15, 4.7e-22, 0.962, 0.997 | PDLC02980, AAA_21, 2.9e-15, 0.906, 0.997	d__Bacteria;p__Cyanobacteriota;c__Cyanobacteriia;o__Cyanobacteriales;f__Microcoleaceae;g__Limnoraphis;s__Limnoraphis sp000169095
GCA_000169095	6	AAVU01000013.1	zorya_other	AAVU01000013.1_14	PDLC00609	ZorB1_00002	ZorB	1.3e-07	2.1e-06	0.954	0.892	17798	18577	+	AAVU01000013.1_14	14	123	PDLC00608,ZorB1_00001, 1, 9.9e-05, 0.619, 0.601 | PDLC00608,ZorB1_00001, 2, 0.55, 0.258, 0.305 | PDLC00609,ZorB1_00002, 1, 2.1e-06, 0.954, 0.892 | PDLC00648,ZorA3_00002, 1, 0.033, 0.538, 0.189 | PDLC00650,ZorA3_00004, 1, 0.012, 0.365, 0.086 | PDLC00650,ZorA3_00004, 2, 430, 0.085, 0.021 | PDLC00651,ZorB3_00001, 1, 0.00099, 0.265, 0.288 | PDLC00651,ZorB3_00001, 2, 160, 0.242, 0.265 | PDLC00611,ZorB…	PDLC00609, ZorB1_00002, 2.1e-06, 0.954, 0.892 | PDLC00641, ZorB2_00001, 2.8e-05, 0.619, 0.609 | PDLC00608, ZorB1_00001, 9.9e-05, 0.619, 0.601 | PDLC00612, ZorB1_00005, 0.00086, 0.388, 0.256 | PDLC00651, ZorB3_00001, 0.00099, 0.265, 0.288	d__Bacteria;p__Cyanobacteriota;c__Cyanobacteriia;o__Cyanobacteriales;f__Microcoleaceae;g__Limnoraphis;s__Limnoraphis sp000169095
GCA_000169095	8	AAVU01000014.1	cas_type_other	AAVU01000014.1_18	PDLC01086	shah_acc_0186	C3a186	2.3e-17	1.6e-16	0.811	0.867	18194	19762	+	AAVU01000014.1_18	18	122	PDLC01086,shah_acc_0186, 1, 1.6e-16, 0.811, 0.867	PDLC01086, shah_acc_0186, 1.6e-16, 0.811, 0.867	d__Bacteria;p__Cyanobacteriota;c__Cyanobacteriia;o__Cyanobacteriales;f__Microcoleaceae;g__Limnoraphis;s__Limnoraphis sp000169095
GCA_000169095	7	AAVU01000014.1	cas_type_III-D	AAVU01000014.1_22	PDLC02114	Cas7_IIId_WP_052712641.1	Cas7_IIId	1.1e-189	2.3e-189	0.924	0.996	21419	23746	-	AAVU01000014.1_22	22	122	PDLC01733,COG1332, 1, 0.0084, 0.028, 0.057 | PDLC02114,Cas7_IIId_WP_052712641.1, 1, 2.3e-189, 0.924, 0.996 | PDLC01440,Csm5, 1, 0.016, 0.031, 0.071 | PDLC02116,Cas7_IIId_WP_029452512.1, 1, 6.4e-23, 0.241, 0.272 | PDLC02116,Cas7_IIId_WP_029452512.1, 2, 1.9e-06, 0.175, 0.199 | PDLC02116,Cas7_IIId_WP_029452512.1, 3, 3e-25, 0.461, 0.42 | PDLC02107,Cas7_IIId_WP_020893825.1, 1, 0.88, 0.045, 0.082 | PDL…	PDLC02114, Cas7_IIId_WP_052712641.1, 2.3e-189, 0.924, 0.996 | PDLC02108, Cas7_IIId_WP_109839776.1, 2.7e-29, 0.43, 0.393 | PDLC02109, Cas7_IIId_WP_096232353.1, 1.7e-25, 0.26, 0.305 | PDLC02116, Cas7_IIId_WP_029452512.1, 3e-25, 0.461, 0.42 | PDLC01733, COG1332, 0.0084, 0.028, 0.057	d__Bacteria;p__Cyanobacteriota;c__Cyanobacteriia;o__Cyanobacteriales;f__Microcoleaceae;g__Limnoraphis;s__Limnoraphis sp000169095
GCA_000169095	9	AAVU01000015.1	DMS_other	AAVU01000015.1_53	PDLC03665	Control_protein_00002	Control_protein	4.9e-27	5e-27	0.849	0.818	62640	62858	+	AAVU01000015.1_53	53	122	PDLC03668,Control_protein_00005, 1, 7.7e-10, 0.712, 0.658 | PDLC03664,Control_protein_00001, 1, 2.3e-16, 0.767, 0.757 | PDLC03671,Control_protein_00008, 1, 1.9e-16, 0.808, 0.702 | PDLC03312,MTase_II_00098, 1, 0.0072, 0.795, 0.043 | PDLC03665,Control_protein_00002, 1, 5e-27, 0.849, 0.818 | PDLC03536,REase_II_00138, 1, 3.3e-10, 0.822, 0.253 | PDLC03666,Control_protein_00003, 1, 3.3e-18, 0.822, 0.779	PDLC03665, Control_protein_00002, 5e-27, 0.849, 0.818 | PDLC03666, Control_protein_00003, 3.3e-18, 0.822, 0.779 | PDLC03671, Control_protein_00008, 1.9e-16, 0.808, 0.702 | PDLC03664, Control_protein_00001, 2.3e-16, 0.767, 0.757 | PDLC03536, REase_II_00138, 3.3e-10, 0.822, 0.253	d__Bacteria;p__Cyanobacteriota;c__Cyanobacteriia;o__Cyanobacteriales;f__Microcoleaceae;g__Limnoraphis;s__Limnoraphis sp000169095
GCA_000169095	10	AAVU01000015.1	RM_type_II	AAVU01000015.1_53	PDLC03665	Control_protein_00002	Control_protein	4.9e-27	5e-27	0.849	0.818	62640	62858	+	AAVU01000015.1_53	53	122	PDLC03668,Control_protein_00005, 1, 7.7e-10, 0.712, 0.658 | PDLC03664,Control_protein_00001, 1, 2.3e-16, 0.767, 0.757 | PDLC03671,Control_protein_00008, 1, 1.9e-16, 0.808, 0.702 | PDLC03312,MTase_II_00098, 1, 0.0072, 0.795, 0.043 | PDLC03665,Control_protein_00002, 1, 5e-27, 0.849, 0.818 | PDLC03536,REase_II_00138, 1, 3.3e-10, 0.822, 0.253 | PDLC03666,Control_protein_00003, 1, 3.3e-18, 0.822, 0.779	PDLC03665, Control_protein_00002, 5e-27, 0.849, 0.818 | PDLC03666, Control_protein_00003, 3.3e-18, 0.822, 0.779 | PDLC03671, Control_protein_00008, 1.9e-16, 0.808, 0.702 | PDLC03664, Control_protein_00001, 2.3e-16, 0.767, 0.757 | PDLC03536, REase_II_00138, 3.3e-10, 0.822, 0.253	d__Bacteria;p__Cyanobacteriota;c__Cyanobacteriia;o__Cyanobacteriales;f__Microcoleaceae;g__Limnoraphis;s__Limnoraphis sp000169095
GCA_000169095	12	AAVU01000016.1	cas_type_III-B	AAVU01000016.1_96	PDLC02053	Cas10b_WP_144873735.1	Cas10b	0	0	0.985	0.997	116038	118242	+	AAVU01000016.1_96	96	111	PDLC00917,cas_TM1794_Cmr2, 1, 0.62, 0.054, 0.08 | PDLC00917,cas_TM1794_Cmr2, 2, 1.6e-05, 0.14, 0.18 | PDLC02054,Cas10b_WP_128893768.1, 1, 0.25, 0.061, 0.084 | PDLC02054,Cas10b_WP_128893768.1, 2, 4e-06, 0.144, 0.13 | PDLC02054,Cas10b_WP_128893768.1, 3, 11, 0.079, 0.117 | PDLC02053,Cas10b_WP_144873735.1, 1, 0, 0.985, 0.997 | PDLC00920,cas10_IIIB_maka, 1, 4.1e-13, 0.143, 0.948 | PDLC00920,cas10_IIIB…	PDLC02053, Cas10b_WP_144873735.1, 0, 0.985, 0.997 | PDLC02052, Cas10b_WP_190500663.1, 7.9e-34, 0.54, 0.462 | PDLC02051, Cas10b_WP_106300372.1, 1.6e-23, 0.316, 0.359 | PDLC00920, cas10_IIIB_maka, 4.1e-13, 0.143, 0.948 | PDLC01651, pfam12469, 1.6e-08, 0.136, 0.938	d__Bacteria;p__Cyanobacteriota;c__Cyanobacteriia;o__Cyanobacteriales;f__Microcoleaceae;g__Limnoraphis;s__Limnoraphis sp000169095
GCA_000169095	11	AAVU01000016.1	cas_type_I-B1	AAVU01000016.1_106	PDLC01301	cd09688	Cas5b	3.8e-79	4.6e-79	0.812	0.994	140119	140742	-	AAVU01000016.1_106	106	111	PDLC00947,cas_Cas5t, 1, 2.1e-09, 0.659, 0.59 | PDLC02095,Cas5b_WP_000371344.1, 1, 7e-70, 0.962, 0.985 | PDLC02094,Cas5b_WP_177377672.1, 1, 0.23, 0.192, 0.112 | PDLC02094,Cas5b_WP_177377672.1, 2, 0.48, 0.207, 0.109 | PDLC02096,Cas5b_WP_048038568.1, 1, 6.9e-07, 0.692, 0.623 | PDLC01197,C19_cas5_1, 1, 0.00066, 0.385, 0.363 | PDLC01301,cd09688, 1, 4.6e-79, 0.812, 0.994 | PDLC02097,Cas5b_WP_147923379.…	PDLC01301, cd09688, 4.6e-79, 0.812, 0.994 | PDLC02095, Cas5b_WP_000371344.1, 7e-70, 0.962, 0.985 | PDLC00947, cas_Cas5t, 2.1e-09, 0.659, 0.59 | PDLC02096, Cas5b_WP_048038568.1, 6.9e-07, 0.692, 0.623 | PDLC02097, Cas5b_WP_147923379.1, 0.00025, 0.216, 0.179	d__Bacteria;p__Cyanobacteriota;c__Cyanobacteriia;o__Cyanobacteriales;f__Microcoleaceae;g__Limnoraphis;s__Limnoraphis sp000169095
GCA_000169095	13	AAVU01000018.1	cas_type_III-B	AAVU01000018.1_92	PDLC01484	mkCas0075	WYL	5.7e-177	6.4e-177	0.982	0.993	118936	120282	-	AAVU01000018.1_92	92	100	PDLC01484,mkCas0075, 1, 6.4e-177, 0.982, 0.993 | PDLC01652,pfam13280, 1, 110, 0.174, 0.315 | PDLC01652,pfam13280, 2, 3.7e-10, 0.45, 0.778 | PDLC01046,shah_acc_0036, 1, 3.3e-170, 0.982, 0.993 | PDLC01510,mkCas0110, 1, 6.4e-177, 0.982, 0.993	PDLC01484, mkCas0075, 6.4e-177, 0.982, 0.993 | PDLC01510, mkCas0110, 6.4e-177, 0.982, 0.993 | PDLC01046, shah_acc_0036, 3.3e-170, 0.982, 0.993 | PDLC01652, pfam13280, 3.7e-10, 0.45, 0.778	d__Bacteria;p__Cyanobacteriota;c__Cyanobacteriia;o__Cyanobacteriales;f__Microcoleaceae;g__Limnoraphis;s__Limnoraphis sp000169095
GCA_000169095	14	AAVU01000020.1	cas_type_III-B	AAVU01000020.1_14	PDLC01338	cd09725	Cas2	2.9e-27	3.4e-27	0.817	0.961	15488	15766	+	AAVU01000020.1_14	14	113	PDLC01749,Cas2b_WP_014295803.1, 1, 7.3e-12, 0.839, 0.885 | PDLC02076,Cas2b_WP_066217071.1, 1, 3.7e-09, 0.828, 0.874 | PDLC02078,Cas2b_WP_038071942.1, 1, 4.5e-18, 0.817, 0.798 | PDLC00935,cas2, 1, 1.8e-17, 0.882, 0.896 | PDLC02077,Cas2b_WP_028460064.1, 1, 1.5e-13, 0.806, 0.792 | PDLC01748,Cas2_IIIa_Cas2_IIIa, 1, 1.2e-17, 0.914, 0.932 | PDLC01649,pfam09827, 1, 3.9e-22, 0.742, 0.971 | PDLC01124,icit…	PDLC01338, cd09725, 3.4e-27, 0.817, 0.961 | PDLC02027, Cas2d_WP_013277804.1, 4.5e-26, 0.882, 0.921 | PDLC00936, cas2_I_II_III_V_maka, 1.9e-23, 0.806, 0.952 | PDLC01443, COG1343, 8.9e-23, 0.871, 0.919 | PDLC01649, pfam09827, 3.9e-22, 0.742, 0.971	d__Bacteria;p__Cyanobacteriota;c__Cyanobacteriia;o__Cyanobacteriales;f__Microcoleaceae;g__Limnoraphis;s__Limnoraphis sp000169095
GCA_000169095	15	AAVU01000021.1	DMS_other	AAVU01000021.1_26	PDLC03454	REase_II_00056	REase_II	7.8e-84	8.7e-84	0.924	0.941	27828	28499	+	AAVU01000021.1_26	26	93	PDLC03454,REase_II_00056, 1, 8.7e-84, 0.924, 0.941	PDLC03454, REase_II_00056, 8.7e-84, 0.924, 0.941	d__Bacteria;p__Cyanobacteriota;c__Cyanobacteriia;o__Cyanobacteriales;f__Microcoleaceae;g__Limnoraphis;s__Limnoraphis sp000169095
GCA_000169095	16	AAVU01000021.1	RM_type_II	AAVU01000021.1_26	PDLC03454	REase_II_00056	REase_II	7.8e-84	8.7e-84	0.924	0.941	27828	28499	+	AAVU01000021.1_26	26	93	PDLC03454,REase_II_00056, 1, 8.7e-84, 0.924, 0.941	PDLC03454, REase_II_00056, 8.7e-84, 0.924, 0.941	d__Bacteria;p__Cyanobacteriota;c__Cyanobacteriia;o__Cyanobacteriales;f__Microcoleaceae;g__Limnoraphis;s__Limnoraphis sp000169095
GCA_000169095	17	AAVU01000025.1	cas_type_III-D	AAVU01000025.1_41	PDLC01484	mkCas0075	WYL	4e-172	4.5e-172	0.97	0.995	53374	54861	-	AAVU01000025.1_41	41	81	PDLC01484,mkCas0075, 1, 4.5e-172, 0.97, 0.995 | PDLC01652,pfam13280, 1, 1200, 0.06, 0.167 | PDLC01652,pfam13280, 2, 3.3e-13, 0.429, 0.796 | PDLC01046,shah_acc_0036, 1, 1.9e-154, 0.968, 0.993 | PDLC01510,mkCas0110, 1, 4.5e-172, 0.97, 0.995	PDLC01484, mkCas0075, 4.5e-172, 0.97, 0.995 | PDLC01510, mkCas0110, 4.5e-172, 0.97, 0.995 | PDLC01046, shah_acc_0036, 1.9e-154, 0.968, 0.993 | PDLC01652, pfam13280, 3.3e-13, 0.429, 0.796	d__Bacteria;p__Cyanobacteriota;c__Cyanobacteriia;o__Cyanobacteriales;f__Microcoleaceae;g__Limnoraphis;s__Limnoraphis sp000169095
GCA_000169095	18	AAVU01000025.1	cas_type_other	AAVU01000025.1_44	PDLC01442	COG1337	Csm3	6.6e-34	8.3e-34	0.875	0.851	58171	58962	+	AAVU01000025.1_44	44	81	PDLC01017,csm3_IIID_maka_6, 1, 2.2e-24, 0.86, 0.798 | PDLC01441,COG1336, 1, 1.6e-05, 0.5, 0.286 | PDLC01441,COG1336, 2, 34, 0.148, 0.159 | PDLC01313,cd09700, 1, 4.5e-05, 0.269, 0.189 | PDLC01407,cls000253, 1, 1, 0.159, 0.079 | PDLC01407,cls000253, 2, 0.01, 0.186, 0.1 | PDLC01407,cls000253, 3, 18, 0.098, 0.05 | PDLC02113,Cas7_IIId_WP_048037777.1, 1, 7.6, 0.197, 0.251 | PDLC02113,Cas7_IIId_WP_04803…	PDLC01442, COG1337, 8.3e-34, 0.875, 0.851 | PDLC01017, csm3_IIID_maka_6, 2.2e-24, 0.86, 0.798 | PDLC01296, cd09683, 2.6e-23, 0.818, 0.896 | PDLC01015, csm3_IIID_maka_5, 8.4e-17, 0.648, 0.719 | PDLC01016, csm3_IIIAD_maka_5, 2.9e-16, 0.822, 0.974	d__Bacteria;p__Cyanobacteriota;c__Cyanobacteriia;o__Cyanobacteriales;f__Microcoleaceae;g__Limnoraphis;s__Limnoraphis sp000169095
GCA_000169095	19	AAVU01000026.1	DMS_other	AAVU01000026.1_8	PDLC03294	MTase_II_00080	MTase_II	1.2e-103	1.4e-103	0.922	0.982	6836	7717	+	AAVU01000026.1_8	8	79	PDLC03344,MTase_II_00130, 1, 2.9e-39, 0.49, 0.942 | PDLC03729,oMTase_00018, 1, 1.7e-67, 0.905, 0.945 | PDLC03266,MTase_II_00052, 1, 3.5e-69, 0.922, 0.947 | PDLC03290,MTase_II_00076, 1, 6.1e-09, 0.629, 0.671 | PDLC03261,MTase_II_00047, 1, 9.8e-74, 0.912, 0.406 | PDLC03292,MTase_II_00078, 1, 0.0026, 0.214, 0.084 | PDLC03292,MTase_II_00078, 2, 1.7e-06, 0.391, 0.154 | PDLC03735,oMTase_00024, 1, 1.5e-…	PDLC03294, MTase_II_00080, 1.4e-103, 0.922, 0.982 | PDLC03735, oMTase_00024, 1.5e-102, 0.942, 0.989 | PDLC03261, MTase_II_00047, 9.8e-74, 0.912, 0.406 | PDLC03266, MTase_II_00052, 3.5e-69, 0.922, 0.947 | PDLC03729, oMTase_00018, 1.7e-67, 0.905, 0.945	d__Bacteria;p__Cyanobacteriota;c__Cyanobacteriia;o__Cyanobacteriales;f__Microcoleaceae;g__Limnoraphis;s__Limnoraphis sp000169095
GCA_000169095	20	AAVU01000026.1	RM_type_II	AAVU01000026.1_8	PDLC03294	MTase_II_00080	MTase_II	1.2e-103	1.4e-103	0.922	0.982	6836	7717	+	AAVU01000026.1_8	8	79	PDLC03344,MTase_II_00130, 1, 2.9e-39, 0.49, 0.942 | PDLC03266,MTase_II_00052, 1, 3.5e-69, 0.922, 0.947 | PDLC03290,MTase_II_00076, 1, 6.1e-09, 0.629, 0.671 | PDLC03261,MTase_II_00047, 1, 9.8e-74, 0.912, 0.406 | PDLC03292,MTase_II_00078, 1, 0.0026, 0.214, 0.084 | PDLC03292,MTase_II_00078, 2, 1.7e-06, 0.391, 0.154 | PDLC03358,MTase_II_00144, 1, 9.8e-06, 0.81, 0.801 | PDLC03244,MTase_II_00030, 1, 4.…	PDLC03294, MTase_II_00080, 1.4e-103, 0.922, 0.982 | PDLC03261, MTase_II_00047, 9.8e-74, 0.912, 0.406 | PDLC03266, MTase_II_00052, 3.5e-69, 0.922, 0.947 | PDLC03344, MTase_II_00130, 2.9e-39, 0.49, 0.942 | PDLC03247, MTase_II_00033, 7.7e-31, 0.918, 0.929	d__Bacteria;p__Cyanobacteriota;c__Cyanobacteriia;o__Cyanobacteriales;f__Microcoleaceae;g__Limnoraphis;s__Limnoraphis sp000169095
GCA_000169095	23	AAVU01000033.1	cas_type_III-B	AAVU01000033.1_60	PDLC02051	Cas10b_WP_106300372.1	Cas10b	9.5e-211	1.1e-210	0.991	0.994	43030	44628	+	AAVU01000033.1_60	60	107	PDLC00917,cas_TM1794_Cmr2, 1, 3.2e-09, 0.068, 0.071 | PDLC00917,cas_TM1794_Cmr2, 2, 0.001, 0.253, 0.31 | PDLC02054,Cas10b_WP_128893768.1, 1, 1.6e-05, 0.09, 0.091 | PDLC02054,Cas10b_WP_128893768.1, 2, 1.3e-09, 0.283, 0.276 | PDLC02053,Cas10b_WP_144873735.1, 1, 0.00085, 0.077, 0.057 | PDLC02053,Cas10b_WP_144873735.1, 2, 0.061, 0.133, 0.095 | PDLC02053,Cas10b_WP_144873735.1, 3, 5.5, 0.047, 0.035 | P…	PDLC02051, Cas10b_WP_106300372.1, 1.1e-210, 0.991, 0.994 | PDLC02053, Cas10b_WP_144873735.1, 1.8e-14, 0.137, 0.102 | PDLC00920, cas10_IIIB_maka, 4.1e-14, 0.176, 0.957 | PDLC02054, Cas10b_WP_128893768.1, 1.3e-09, 0.283, 0.276 | PDLC01651, pfam12469, 2.4e-09, 0.088, 0.425	d__Bacteria;p__Cyanobacteriota;c__Cyanobacteriia;o__Cyanobacteriales;f__Microcoleaceae;g__Limnoraphis;s__Limnoraphis sp000169095
GCA_000169095	24	AAVU01000034.1	DMS_other	AAVU01000034.1_3	PDLC00659	HmaA_00001	HmaA	5.8e-204	7.9e-204	0.946	0.946	4482	7904	-	AAVU01000034.1_3	3	51	PDLC02852,DpdE_00013, 1, 1.1e-09, 0.17, 0.203 | PDLC02852,DpdE_00013, 2, 2.9, 0.105, 0.134 | PDLC02634,DrmD_00017, 1, 6.3e-54, 0.491, 0.629 | PDLC02843,DpdE_00004, 1, 9.6e-27, 0.168, 0.152 | PDLC02843,DpdE_00004, 2, 3e-12, 0.124, 0.134 | PDLC02864,DpdF_00010, 1, 0.57, 0.073, 0.133 | PDLC02864,DpdF_00010, 2, 2.3e-10, 0.145, 0.272 | PDLC02864,DpdF_00010, 3, 570, 0.064, 0.121 | PDLC02851,DpdE_00012,…	PDLC00659, HmaA_00001, 7.9e-204, 0.946, 0.946 | PDLC02620, DrmD_00003, 3.3e-131, 0.521, 0.557 | PDLC02500, BrxHI_00001, 5.2e-112, 0.547, 0.666 | PDLC02500, BrxHI_00001, 5.2e-112, 0.547, 0.666 | PDLC02621, DrmD_00004, 1.1e-98, 0.647, 0.716	d__Bacteria;p__Cyanobacteriota;c__Cyanobacteriia;o__Cyanobacteriales;f__Microcoleaceae;g__Limnoraphis;s__Limnoraphis sp000169095
GCA_000169095	25	AAVU01000034.1	DMS_other	AAVU01000034.1_19	PDLC03234	MTase_II_00020	MTase_II	5.5e-65	7.1e-65	0.99	0.965	30013	31212	+	AAVU01000034.1_19	19	51	PDLC02649,DrmMII_00003, 1, 4.7, 0.048, 0.045 | PDLC02649,DrmMII_00003, 2, 2.5e-16, 0.328, 0.334 | PDLC02649,DrmMII_00003, 3, 4.3e-13, 0.432, 0.431 | PDLC02656,DrmMII_00010, 1, 7.7e-12, 0.432, 0.409 | PDLC02656,DrmMII_00010, 2, 1100, 0.038, 0.031 | PDLC02656,DrmMII_00010, 3, 2.2e-07, 0.138, 0.112 | PDLC03232,MTase_II_00018, 1, 2.4, 0.088, 0.075 | PDLC03232,MTase_II_00018, 2, 1.2e-09, 0.288, 0.282 …	PDLC03234, MTase_II_00020, 7.1e-65, 0.99, 0.965 | PDLC03378, MTase_II_00164, 8.4e-61, 0.988, 0.951 | PDLC03326, MTase_II_00112, 3.5e-54, 0.985, 0.898 | PDLC02648, DrmMII_00002, 5e-37, 0.985, 0.915 | PDLC03272, MTase_II_00058, 5.6e-37, 0.988, 0.774	d__Bacteria;p__Cyanobacteriota;c__Cyanobacteriia;o__Cyanobacteriales;f__Microcoleaceae;g__Limnoraphis;s__Limnoraphis sp000169095
GCA_000169095	26	AAVU01000040.1	DMS_other	AAVU01000040.1_9	PDLC02731	PbeC_00023	PbeC	6.6e-281	7.6e-281	0.974	0.997	12334	14319	-	AAVU01000040.1_9	9	66	PDLC02754,PbeC_00046, 1, 2.5e-84, 0.976, 0.991 | PDLC02713,PbeC_00005, 1, 6.4e-10, 0.307, 0.308 | PDLC02713,PbeC_00005, 2, 6.8e-09, 0.249, 0.256 | PDLC02753,PbeC_00045, 1, 2.6e-27, 0.973, 0.998 | PDLC02725,PbeC_00017, 1, 3.3e-34, 0.938, 0.967 | PDLC02755,PbeC_00047, 1, 0.061, 0.048, 0.049 | PDLC02755,PbeC_00047, 2, 190, 0.094, 0.091 | PDLC02755,PbeC_00047, 3, 1.7e-14, 0.199, 0.193 | PDLC02718,Pbe…	PDLC02731, PbeC_00023, 7.6e-281, 0.974, 0.997 | PDLC02668, DndD_00006, 6.8e-236, 0.994, 0.997 | PDLC02740, PbeC_00032, 1.2e-235, 0.983, 0.998 | PDLC02756, PbeC_00048, 4.2e-163, 0.973, 0.998 | PDLC02667, DndD_00005, 8e-160, 0.995, 0.997	d__Bacteria;p__Cyanobacteriota;c__Cyanobacteriia;o__Cyanobacteriales;f__Microcoleaceae;g__Limnoraphis;s__Limnoraphis sp000169095
GCA_000169095	27	AAVU01000040.1	cas_type_I-D	AAVU01000040.1_37	PDLC02027	Cas2d_WP_013277804.1	Cas2d	4.8e-41	5.2e-41	0.956	0.978	42595	42867	-	AAVU01000040.1_37	37	66	PDLC02027,Cas2d_WP_013277804.1, 1, 5.2e-41, 0.956, 0.978	PDLC02027, Cas2d_WP_013277804.1, 5.2e-41, 0.956, 0.978	d__Bacteria;p__Cyanobacteriota;c__Cyanobacteriia;o__Cyanobacteriales;f__Microcoleaceae;g__Limnoraphis;s__Limnoraphis sp000169095
GCA_000169095	28	AAVU01000041.1	RM_type_IV	AAVU01000041.1_49	PDLC03657	mREase_IV_00003	mREase_IV	5.3e-27	1.5e-26	0.983	0.987	56109	56987	+	AAVU01000041.1_49	49	65	PDLC03657,mREase_IV_00003, 1, 1.5e-26, 0.983, 0.987 | PDLC03663,mREase_IV_00009, 1, 4.8e-10, 0.41, 0.217	PDLC03657, mREase_IV_00003, 1.5e-26, 0.983, 0.987 | PDLC03663, mREase_IV_00009, 4.8e-10, 0.41, 0.217	d__Bacteria;p__Cyanobacteriota;c__Cyanobacteriia;o__Cyanobacteriales;f__Microcoleaceae;g__Limnoraphis;s__Limnoraphis sp000169095
GCA_000169095	29	AAVU01000042.1	DMS_other	AAVU01000042.1_48	PDLC02753	PbeC_00045	PbeC	0	0	0.938	0.998	55319	57385	-	AAVU01000042.1_48	48	60	PDLC02754,PbeC_00046, 1, 2e-22, 0.901, 0.949 | PDLC02713,PbeC_00005, 1, 1.2e-16, 0.422, 0.45 | PDLC02713,PbeC_00005, 2, 0.67, 0.17, 0.188 | PDLC02713,PbeC_00005, 3, 0.017, 0.107, 0.097 | PDLC02753,PbeC_00045, 1, 0, 0.938, 0.998 | PDLC02725,PbeC_00017, 1, 1e-40, 0.932, 0.995 | PDLC02718,PbeC_00010, 1, 1.9e-30, 0.923, 0.964 | PDLC02710,PbeC_00002, 1, 3.3e-22, 0.904, 0.972 | PDLC02666,DndD_00004, 1,…	PDLC02753, PbeC_00045, 0, 0.938, 0.998 | PDLC02714, PbeC_00006, 2.4e-164, 0.939, 0.997 | PDLC02741, PbeC_00033, 6.9e-154, 0.938, 0.995 | PDLC02739, PbeC_00031, 4e-129, 0.929, 0.995 | PDLC02750, PbeC_00042, 1.2e-110, 0.932, 0.998	d__Bacteria;p__Cyanobacteriota;c__Cyanobacteriia;o__Cyanobacteriales;f__Microcoleaceae;g__Limnoraphis;s__Limnoraphis sp000169095
GCA_000169095	30	AAVU01000042.1	PT_PbeABCD	AAVU01000042.1_48	PDLC02753	PbeC_00045	PbeC	0	0	0.938	0.998	55319	57385	-	AAVU01000042.1_48	48	60	PDLC02754,PbeC_00046, 1, 2e-22, 0.901, 0.949 | PDLC02713,PbeC_00005, 1, 1.2e-16, 0.422, 0.45 | PDLC02713,PbeC_00005, 2, 0.67, 0.17, 0.188 | PDLC02713,PbeC_00005, 3, 0.017, 0.107, 0.097 | PDLC02753,PbeC_00045, 1, 0, 0.938, 0.998 | PDLC02725,PbeC_00017, 1, 1e-40, 0.932, 0.995 | PDLC02718,PbeC_00010, 1, 1.9e-30, 0.923, 0.964 | PDLC02710,PbeC_00002, 1, 3.3e-22, 0.904, 0.972 | PDLC02723,PbeC_00015, 1,…	PDLC02753, PbeC_00045, 0, 0.938, 0.998 | PDLC02714, PbeC_00006, 2.4e-164, 0.939, 0.997 | PDLC02741, PbeC_00033, 6.9e-154, 0.938, 0.995 | PDLC02739, PbeC_00031, 4e-129, 0.929, 0.995 | PDLC02750, PbeC_00042, 1.2e-110, 0.932, 0.998	d__Bacteria;p__Cyanobacteriota;c__Cyanobacteriia;o__Cyanobacteriales;f__Microcoleaceae;g__Limnoraphis;s__Limnoraphis sp000169095
GCA_000169095	31	AAVU01000043.1	DMS_other	AAVU01000043.1_21	PDLC03105	Specificity_I_00054	Specificity_I	6.1e-107	6.8e-107	0.986	0.984	22821	24122	-	AAVU01000043.1_21	21	49	PDLC03115,Specificity_I_00064, 1, 0.033, 0.136, 0.128 | PDLC03115,Specificity_I_00064, 2, 3e-05, 0.253, 0.249 | PDLC03115,Specificity_I_00064, 3, 1e-05, 0.131, 0.123 | PDLC03126,Specificity_I_00075, 1, 6.5e-06, 0.355, 0.243 | PDLC03126,Specificity_I_00075, 2, 1.6e-08, 0.412, 0.275 | PDLC03179,Specificity_I_00128, 1, 3e-08, 0.373, 0.297 | PDLC03179,Specificity_I_00128, 2, 5.6e-12, 0.442, 0.338 | P…	PDLC03105, Specificity_I_00054, 6.8e-107, 0.986, 0.984 | PDLC03072, Specificity_I_00021, 4.6e-90, 0.979, 0.984 | PDLC03090, Specificity_I_00039, 8.5e-89, 0.975, 0.995 | PDLC03073, Specificity_I_00022, 6e-64, 0.795, 0.801 | PDLC03122, Specificity_I_00071, 3e-62, 0.917, 0.987	d__Bacteria;p__Cyanobacteriota;c__Cyanobacteriia;o__Cyanobacteriales;f__Microcoleaceae;g__Limnoraphis;s__Limnoraphis sp000169095
GCA_000169095	32	AAVU01000043.1	RM_type_I	AAVU01000043.1_21	PDLC03105	Specificity_I_00054	Specificity_I	6.1e-107	6.8e-107	0.986	0.984	22821	24122	-	AAVU01000043.1_21	21	49	PDLC03115,Specificity_I_00064, 1, 0.033, 0.136, 0.128 | PDLC03115,Specificity_I_00064, 2, 3e-05, 0.253, 0.249 | PDLC03115,Specificity_I_00064, 3, 1e-05, 0.131, 0.123 | PDLC03126,Specificity_I_00075, 1, 6.5e-06, 0.355, 0.243 | PDLC03126,Specificity_I_00075, 2, 1.6e-08, 0.412, 0.275 | PDLC03179,Specificity_I_00128, 1, 3e-08, 0.373, 0.297 | PDLC03179,Specificity_I_00128, 2, 5.6e-12, 0.442, 0.338 | P…	PDLC03105, Specificity_I_00054, 6.8e-107, 0.986, 0.984 | PDLC03072, Specificity_I_00021, 4.6e-90, 0.979, 0.984 | PDLC03090, Specificity_I_00039, 8.5e-89, 0.975, 0.995 | PDLC03073, Specificity_I_00022, 6e-64, 0.795, 0.801 | PDLC03122, Specificity_I_00071, 3e-62, 0.917, 0.987	d__Bacteria;p__Cyanobacteriota;c__Cyanobacteriia;o__Cyanobacteriales;f__Microcoleaceae;g__Limnoraphis;s__Limnoraphis sp000169095
GCA_000169095	34	AAVU01000060.1	argonaute_solo	AAVU01000060.1_30	PDLC02380	pAgo_WP_015329024.1	pAgo_II	0	0	0.99	0.996	30667	32961	-	AAVU01000060.1_30	30	30	PDLC02379,pAgo_WP_088347300.1, 1, 2.9e-07, 0.519, 0.501 | PDLC02379,pAgo_WP_088347300.1, 2, 0.00018, 0.107, 0.116 | PDLC02389,pAgo_WP_055195547.1, 1, 1.2, 0.071, 0.074 | PDLC02389,pAgo_WP_055195547.1, 2, 5.2e-21, 0.39, 0.385 | PDLC02385,pAgo_WP_038562081.1, 1, 8.5e-11, 0.178, 0.2 | PDLC02382,pAgo_WP_011308723.1, 1, 3.3e-06, 0.29, 0.283 | PDLC02393,pAgo_WP_075780265.1, 1, 0.00013, 0.19, 0.235 | PD…	PDLC02380, pAgo_WP_015329024.1, 0, 0.99, 0.996 | PDLC02396, pAgo_WP_084668949.1, 3e-111, 0.974, 0.993 | PDLC02397, pAgo_A, 4e-66, 0.782, 0.896 | PDLC02436, Ago1-i4, 8.9e-62, 0.531, 0.939 | PDLC02428, pPIWI_solo, 2.8e-52, 0.839, 0.811	d__Bacteria;p__Cyanobacteriota;c__Cyanobacteriia;o__Cyanobacteriales;f__Microcoleaceae;g__Limnoraphis;s__Limnoraphis sp000169095
GCA_000169095	35	AAVU01000069.1	RM_type_IIG	AAVU01000069.1_9	PDLC03599	REase_MTase_IIG_00004	REase_MTase_IIG	0	0	0.995	0.979	14100	16829	-	AAVU01000069.1_9	9	17	PDLC03618,REase_MTase_IIG_00023, 1, 180, 0.025, 0.016 | PDLC03618,REase_MTase_IIG_00023, 2, 1.5, 0.075, 0.041 | PDLC03618,REase_MTase_IIG_00023, 3, 6.9e-49, 0.444, 0.286 | PDLC03603,REase_MTase_IIG_00008, 1, 6e-05, 0.151, 0.135 | PDLC03630,REase_MTase_IIG_00035, 1, 1.3e-08, 0.144, 0.103 | PDLC03629,REase_MTase_IIG_00034, 1, 100, 0.045, 0.032 | PDLC03629,REase_MTase_IIG_00034, 2, 3.5e-06, 0.131, 0…	PDLC03599, REase_MTase_IIG_00004, 0, 0.995, 0.979 | PDLC03598, REase_MTase_IIG_00003, 8.3e-121, 0.975, 0.986 | PDLC03627, REase_MTase_IIG_00032, 1.3e-94, 0.473, 0.416 | PDLC03618, REase_MTase_IIG_00023, 6.9e-49, 0.444, 0.286 | PDLC03630, REase_MTase_IIG_00035, 1.3e-08, 0.144, 0.103	d__Bacteria;p__Cyanobacteriota;c__Cyanobacteriia;o__Cyanobacteriales;f__Microcoleaceae;g__Limnoraphis;s__Limnoraphis sp000169095
GCA_000169095	36	AAVU01000085.1	DRT_class_I	AAVU01000085.1_6	PDLC02181	Drt5_00001	Drt5	1.1e-206	1.3e-206	0.978	0.992	7713	9209	+	AAVU01000085.1_6	6	7	PDLC02176,Drt3b_00001, 1, 750, 0.058, 0.045 | PDLC02176,Drt3b_00001, 2, 0.19, 0.05, 0.038 | PDLC02176,Drt3b_00001, 3, 2e-04, 0.084, 0.065 | PDLC02176,Drt3b_00001, 4, 210, 0.106, 0.08 | PDLC03771,drt-UG32, 1, 2.1e-12, 0.557, 0.501 | PDLC02181,Drt5_00001, 1, 1.3e-206, 0.978, 0.992 | PDLC03750,drt-UG13b, 1, 29, 0.118, 0.142 | PDLC03750,drt-UG13b, 2, 0.037, 0.142, 0.165 | PDLC02177,Drt4_00001, 1, 4.5…	PDLC02181, Drt5_00001, 1.3e-206, 0.978, 0.992 | PDLC03753, drt-UG16, 1.6e-202, 0.978, 0.992 | PDLC02182, Drt5_00002, 6.2e-119, 0.729, 0.989 | PDLC03783, drt-UG7, 1.2e-29, 0.868, 0.872 | PDLC03758, drt-UG20, 1.3e-29, 0.685, 0.691	d__Bacteria;p__Cyanobacteriota;c__Cyanobacteriia;o__Cyanobacteriales;f__Microcoleaceae;g__Limnoraphis;s__Limnoraphis sp000169095
GCA_000170795	1	ABCM01000001.1	darTG	ABCM01000001.1_2	PDLC02990	darG	DarG	1.4e-120	1.5e-120	0.966	0.982	805	1854	-	ABCM01000001.1_2	2	466	PDLC02990,darG, 1, 1.5e-120, 0.966, 0.982	PDLC02990, darG, 1.5e-120, 0.966, 0.982	d__Bacteria;p__Bacteroidota;c__Bacteroidia;o__Sphingobacteriales;f__Sphingobacteriaceae;g__Pedobacter;s__Pedobacter sp000170795
GCA_000170795	2	ABCM01000001.1	hachiman_type_I	ABCM01000001.1_399	PDLC00186	HamB1_00013	HamB1	1.3e-254	1.5e-254	0.98	0.98	438179	440770	-	ABCM01000001.1_399	399	466	PDLC00182,HamB1_00009, 1, 0.00071, 0.132, 0.127 | PDLC00182,HamB1_00009, 2, 3.3e-21, 0.162, 0.195 | PDLC00175,HamB1_00002, 1, 0.002, 0.179, 0.153 | PDLC00175,HamB1_00002, 2, 1.9e-09, 0.166, 0.139 | PDLC00175,HamB1_00002, 3, 0.0022, 0.157, 0.132 | PDLC00185,HamB1_00012, 1, 3.7e-132, 0.946, 0.958 | PDLC00188,HamB1_00015, 1, 2.4e-10, 0.153, 0.126 | PDLC00188,HamB1_00015, 2, 2.8e-15, 0.24, 0.193 | PD…	PDLC00186, HamB1_00013, 1.5e-254, 0.98, 0.98 | PDLC00187, HamB1_00014, 3.6e-192, 0.976, 0.979 | PDLC00176, HamB1_00003, 1.5e-150, 0.94, 0.949 | PDLC00185, HamB1_00012, 3.7e-132, 0.946, 0.958 | PDLC00181, HamB1_00008, 1e-110, 0.941, 0.946	d__Bacteria;p__Bacteroidota;c__Bacteroidia;o__Sphingobacteriales;f__Sphingobacteriaceae;g__Pedobacter;s__Pedobacter sp000170795
GCA_000170795	3	ABCM01000003.1	ietAS	ABCM01000003.1_263	PDLC02196	IetA_00002	IetA	1.9e-72	2e-72	0.975	0.842	272723	273697	+	ABCM01000003.1_263	263	407	PDLC02195,IetA_00001, 1, 4.1e-59, 0.96, 0.825 | PDLC02196,IetA_00002, 1, 2e-72, 0.975, 0.842	PDLC02196, IetA_00002, 2e-72, 0.975, 0.842 | PDLC02195, IetA_00001, 4.1e-59, 0.96, 0.825	d__Bacteria;p__Bacteroidota;c__Bacteroidia;o__Sphingobacteriales;f__Sphingobacteriaceae;g__Pedobacter;s__Pedobacter sp000170795
GCA_000170795	4	ABCM01000005.1	PifA	ABCM01000005.1_63	PDLC02361	PifA	PifA	2.6e-78	3e-76	0.918	0.961	86502	88655	+	ABCM01000005.1_63	63	266	PDLC02361,PifA, 1, 3e-76, 0.918, 0.961	PDLC02361, PifA, 3e-76, 0.918, 0.961	d__Bacteria;p__Bacteroidota;c__Bacteroidia;o__Sphingobacteriales;f__Sphingobacteriaceae;g__Pedobacter;s__Pedobacter sp000170795
GCA_000170795	5	ABCM01000023.1	DMS_other	ABCM01000023.1_26	PDLC02630	DrmD_00013	DrmD	3.5e-23	4.5e-23	0.939	0.881	28150	28887	+	ABCM01000023.1_26	26	75	PDLC02630,DrmD_00013, 1, 4.5e-23, 0.939, 0.881	PDLC02630, DrmD_00013, 4.5e-23, 0.939, 0.881	d__Bacteria;p__Bacteroidota;c__Bacteroidia;o__Sphingobacteriales;f__Sphingobacteriaceae;g__Pedobacter;s__Pedobacter sp000170795
GCA_000170795	7	ABCM01000023.1	septu_type_I	ABCM01000023.1_30	PDLC00332	PtuB1_00021	PtuB1	1.2e-52	1.5e-52	0.914	0.991	33734	34468	-	ABCM01000023.1_30	30	75	PDLC00358,PtuB1_00047, 1, 2.2e-09, 0.767, 0.856 | PDLC00349,PtuB1_00038, 1, 8.1e-06, 0.396, 0.373 | PDLC00349,PtuB1_00038, 2, 0.23, 0.286, 0.292 | PDLC00348,PtuB1_00037, 1, 4.2, 0.151, 0.192 | PDLC00348,PtuB1_00037, 2, 0.83, 0.184, 0.227 | PDLC00355,PtuB1_00044, 1, 2.4e-05, 0.294, 0.281 | PDLC00355,PtuB1_00044, 2, 0.079, 0.22, 0.198 | PDLC00339,PtuB1_00028, 1, 0.15, 0.18, 0.172 | PDLC00339,PtuB1_…	PDLC00332, PtuB1_00021, 1.5e-52, 0.914, 0.991 | PDLC00346, PtuB1_00035, 5.5e-51, 0.91, 0.986 | PDLC00320, PtuB1_00009, 3.2e-30, 0.886, 0.98 | PDLC00322, PtuB1_00011, 5.4e-30, 0.91, 0.977 | PDLC00314, PtuB1_00003, 7.5e-25, 0.678, 0.981	d__Bacteria;p__Bacteroidota;c__Bacteroidia;o__Sphingobacteriales;f__Sphingobacteriaceae;g__Pedobacter;s__Pedobacter sp000170795
GCA_000170795	6	ABCM01000023.1	RM_type_I	ABCM01000023.1_32	PDLC03105	Specificity_I_00054	Specificity_I	2.8e-73	1.8e-71	0.967	0.902	35837	37021	-	ABCM01000023.1_32	32	75	PDLC03115,Specificity_I_00064, 1, 1e-07, 0.324, 0.271 | PDLC03115,Specificity_I_00064, 2, 6.7e-15, 0.448, 0.379 | PDLC03126,Specificity_I_00075, 1, 7.3e-16, 0.375, 0.22 | PDLC03179,Specificity_I_00128, 1, 6e-11, 0.405, 0.273 | PDLC03179,Specificity_I_00128, 2, 1.4e-06, 0.248, 0.177 | PDLC03161,Specificity_I_00110, 1, 2.4e-23, 0.453, 0.425 | PDLC03161,Specificity_I_00110, 2, 2.2, 0.081, 0.081 | PD…	PDLC03105, Specificity_I_00054, 1.8e-71, 0.967, 0.902 | PDLC03090, Specificity_I_00039, 1.2e-63, 0.754, 0.74 | PDLC03072, Specificity_I_00021, 4.8e-55, 0.506, 0.467 | PDLC03073, Specificity_I_00022, 4.3e-42, 0.443, 0.414 | PDLC03162, Specificity_I_00111, 2.6e-39, 0.572, 0.506	d__Bacteria;p__Bacteroidota;c__Bacteroidia;o__Sphingobacteriales;f__Sphingobacteriaceae;g__Pedobacter;s__Pedobacter sp000170795
GCA_000178955	1	CP003130.1	DMS_other	CP003130.1_28	PDLC03490	REase_II_00092	REase_II	5.7e-88	6.9e-88	0.961	0.953	32044	32958	+	CP003130.1_28	28	4906	PDLC03453,REase_II_00055, 1, 6.2e-08, 0.338, 0.348 | PDLC03490,REase_II_00092, 1, 6.9e-88, 0.961, 0.953 | PDLC03443,REase_II_00045, 1, 7.9e-13, 0.587, 0.558	PDLC03490, REase_II_00092, 6.9e-88, 0.961, 0.953 | PDLC03443, REase_II_00045, 7.9e-13, 0.587, 0.558 | PDLC03453, REase_II_00055, 6.2e-08, 0.338, 0.348	d__Bacteria;p__Acidobacteriota;c__Terriglobia;o__Terriglobales;f__Acidobacteriaceae;g__Granulicella_A;s__Granulicella_A mallensis
GCA_000178955	7	CP003130.1	RM_type_II	CP003130.1_28	PDLC03490	REase_II_00092	REase_II	5.7e-88	6.9e-88	0.961	0.953	32044	32958	+	CP003130.1_28	28	4906	PDLC03453,REase_II_00055, 1, 6.2e-08, 0.338, 0.348 | PDLC03490,REase_II_00092, 1, 6.9e-88, 0.961, 0.953 | PDLC03443,REase_II_00045, 1, 7.9e-13, 0.587, 0.558	PDLC03490, REase_II_00092, 6.9e-88, 0.961, 0.953 | PDLC03443, REase_II_00045, 7.9e-13, 0.587, 0.558 | PDLC03453, REase_II_00055, 6.2e-08, 0.338, 0.348	d__Bacteria;p__Acidobacteriota;c__Terriglobia;o__Terriglobales;f__Acidobacteriaceae;g__Granulicella_A;s__Granulicella_A mallensis
GCA_000178955	9	CP003130.1	septu_type_I	CP003130.1_294	PDLC00339	PtuB1_00028	PtuB1	1.9e-85	2.1e-85	0.965	0.977	334973	335752	-	CP003130.1_294	294	4906	PDLC00312,PtuB1_00001, 1, 0.019, 0.562, 0.641 | PDLC00336,PtuB1_00025, 1, 1.9e-10, 0.481, 0.448 | PDLC00336,PtuB1_00025, 2, 51, 0.108, 0.116 | PDLC00345,PtuB1_00034, 1, 1.1e-05, 0.662, 0.717 | PDLC00342,PtuB1_00031, 1, 3.7e-15, 0.785, 0.725 | PDLC00358,PtuB1_00047, 1, 2.9e-06, 0.258, 0.242 | PDLC00349,PtuB1_00038, 1, 7e-09, 0.262, 0.242 | PDLC00349,PtuB1_00038, 2, 540, 0.1, 0.104 | PDLC00315,PtuB…	PDLC00339, PtuB1_00028, 2.1e-85, 0.965, 0.977 | PDLC00292, PtuA1_00028, 2.7e-36, 0.958, 0.332 | PDLC00288, PtuA1_00024, 9.7e-34, 0.712, 0.254 | PDLC00319, PtuB1_00008, 9.8e-34, 0.712, 0.684 | PDLC00316, PtuB1_00005, 7.6e-30, 0.535, 0.505	d__Bacteria;p__Acidobacteriota;c__Terriglobia;o__Terriglobales;f__Acidobacteriaceae;g__Granulicella_A;s__Granulicella_A mallensis
GCA_000178955	2	CP003130.1	DMS_other	CP003130.1_3182	PDLC03021	MTase_I_00004	MTase_I	2.4e-169	2.9e-169	0.987	0.988	3957711	3959291	-	CP003130.1_3182	3182	4906	PDLC03030,MTase_I_00013, 1, 2.1, 0.076, 0.06 | PDLC03030,MTase_I_00013, 2, 2.3e-07, 0.277, 0.213 | PDLC03030,MTase_I_00013, 3, 2.1e-07, 0.144, 0.112 | PDLC03026,MTase_I_00009, 1, 1.2e-58, 0.934, 0.912 | PDLC03031,MTase_I_00014, 1, 4e-15, 0.142, 0.092 | PDLC03031,MTase_I_00014, 2, 1.2e-15, 0.288, 0.205 | PDLC03033,MTase_I_00016, 1, 6.9, 0.106, 0.113 | PDLC03033,MTase_I_00016, 2, 9.3e-10, 0.323, 0.…	PDLC03021, MTase_I_00004, 2.9e-169, 0.987, 0.988 | PDLC03026, MTase_I_00009, 1.2e-58, 0.934, 0.912 | PDLC03036, MTase_I_00019, 1.3e-42, 0.535, 0.422 | PDLC03025, MTase_I_00008, 1.9e-38, 0.37, 0.351 | PDLC03022, MTase_I_00005, 1.9e-23, 0.444, 0.286	d__Bacteria;p__Acidobacteriota;c__Terriglobia;o__Terriglobales;f__Acidobacteriaceae;g__Granulicella_A;s__Granulicella_A mallensis
GCA_000178955	6	CP003130.1	RM_type_I	CP003130.1_3182	PDLC03021	MTase_I_00004	MTase_I	2.4e-169	2.9e-169	0.987	0.988	3957711	3959291	-	CP003130.1_3182	3182	4906	PDLC03030,MTase_I_00013, 1, 2.1, 0.076, 0.06 | PDLC03030,MTase_I_00013, 2, 2.3e-07, 0.277, 0.213 | PDLC03030,MTase_I_00013, 3, 2.1e-07, 0.144, 0.112 | PDLC03026,MTase_I_00009, 1, 1.2e-58, 0.934, 0.912 | PDLC03031,MTase_I_00014, 1, 4e-15, 0.142, 0.092 | PDLC03031,MTase_I_00014, 2, 1.2e-15, 0.288, 0.205 | PDLC03033,MTase_I_00016, 1, 6.9, 0.106, 0.113 | PDLC03033,MTase_I_00016, 2, 9.3e-10, 0.323, 0.…	PDLC03021, MTase_I_00004, 2.9e-169, 0.987, 0.988 | PDLC03026, MTase_I_00009, 1.2e-58, 0.934, 0.912 | PDLC03036, MTase_I_00019, 1.3e-42, 0.535, 0.422 | PDLC03025, MTase_I_00008, 1.9e-38, 0.37, 0.351 | PDLC03022, MTase_I_00005, 1.9e-23, 0.444, 0.286	d__Bacteria;p__Acidobacteriota;c__Terriglobia;o__Terriglobales;f__Acidobacteriaceae;g__Granulicella_A;s__Granulicella_A mallensis
GCA_000178955	3	CP003130.1	DMS_other	CP003130.1_3300	PDLC02782	SspD_00001	SspD	4.2e-115	4.7e-115	0.97	0.993	4155258	4156064	-	CP003130.1_3300	3300	4906	PDLC02661,DndC_00003, 1, 31, 0.052, 0.03 | PDLC02661,DndC_00003, 2, 0.0047, 0.16, 0.107 | PDLC02782,SspD_00001, 1, 4.7e-115, 0.97, 0.993 | PDLC02510,BrxP_00001, 1, 4.4e-13, 0.665, 0.248 | PDLC03333,MTase_II_00119, 1, 260, 0.052, 0.026 | PDLC03333,MTase_II_00119, 2, 0.27, 0.16, 0.077 | PDLC03333,MTase_II_00119, 3, 130, 0.134, 0.064 | PDLC02662,DndC_00004, 1, 31, 0.056, 0.031 | PDLC02662,DndC_00004…	PDLC02782, SspD_00001, 4.7e-115, 0.97, 0.993 | PDLC02510, BrxP_00001, 4.4e-13, 0.665, 0.248 | PDLC02662, DndC_00004, 0.0026, 0.108, 0.071 | PDLC02661, DndC_00003, 0.0047, 0.16, 0.107 | PDLC03333, MTase_II_00119, 0.27, 0.16, 0.077	d__Bacteria;p__Acidobacteriota;c__Terriglobia;o__Terriglobales;f__Acidobacteriaceae;g__Granulicella_A;s__Granulicella_A mallensis
GCA_000178955	5	CP003130.1	PT_SspABCD	CP003130.1_3300	PDLC02782	SspD_00001	SspD	4.2e-115	4.7e-115	0.97	0.993	4155258	4156064	-	CP003130.1_3300	3300	4906	PDLC02782,SspD_00001, 1, 4.7e-115, 0.97, 0.993	PDLC02782, SspD_00001, 4.7e-115, 0.97, 0.993	d__Bacteria;p__Acidobacteriota;c__Terriglobia;o__Terriglobales;f__Acidobacteriaceae;g__Granulicella_A;s__Granulicella_A mallensis
GCA_000178975	3	CP002480.1	zorya_other	CP002480.1_2580	PDLC00598	ZorA1_00004	ZorA	2.8e-31	4.2e-31	0.982	0.953	3008592	3010544	+	CP002480.1_2580	2580	3795	PDLC00638,ZorA2_00004, 1, 0.00016, 0.106, 0.125 | PDLC00638,ZorA2_00004, 2, 6.7, 0.121, 0.143 | PDLC00638,ZorA2_00004, 3, 0.67, 0.209, 0.235 | PDLC00638,ZorA2_00004, 4, 0.21, 0.154, 0.183 | PDLC00601,ZorA1_00007, 1, 1.2e-28, 0.96, 0.9 | PDLC00648,ZorA3_00002, 1, 580, 0.025, 0.023 | PDLC00648,ZorA3_00002, 2, 0.0014, 0.579, 0.549 | PDLC00605,ZorA1_00011, 1, 1.4e-08, 0.785, 0.749 | PDLC00635,ZorA2_0…	PDLC00598, ZorA1_00004, 4.2e-31, 0.982, 0.953 | PDLC00601, ZorA1_00007, 1.2e-28, 0.96, 0.9 | PDLC00602, ZorA1_00008, 5.7e-11, 0.736, 0.731 | PDLC00605, ZorA1_00011, 1.4e-08, 0.785, 0.749 | PDLC00603, ZorA1_00009, 6.2e-07, 0.697, 0.642	d__Bacteria;p__Acidobacteriota;c__Terriglobia;o__Terriglobales;f__Acidobacteriaceae;g__Granulicella_C;s__Granulicella_C tundricola
GCA_000178975	1	CP002480.1	AbiE	CP002480.1_2584	PDLC02289	AbiEii_WP_007349585.1	AbiEii	3.2e-87	3.9e-87	0.971	0.968	3013106	3014146	-	CP002480.1_2584	2584	3795	PDLC02299,AbiEii_WP_105958957.1, 1, 1.9e-05, 0.161, 0.157 | PDLC02289,AbiEii_WP_007349585.1, 1, 3.9e-87, 0.971, 0.968 | PDLC02313,AbiEii_WP_099005948.1, 1, 8.8e-05, 0.107, 0.142 | PDLC02292,AbiEii_WP_010527912.1, 1, 8e-29, 0.749, 0.774 | PDLC02317,AbiEii_WP_096360271.1, 1, 8.6e-09, 0.19, 0.167 | PDLC02288,AbiEii_WP_110023304.1, 1, 0.001, 0.135, 0.156 | PDLC02323,AbiEii_WP_077075795.1, 1, 4.7e-08,…	PDLC02289, AbiEii_WP_007349585.1, 3.9e-87, 0.971, 0.968 | PDLC02315, AbiEii_WP_110076847.1, 3.5e-47, 0.916, 0.906 | PDLC02292, AbiEii_WP_010527912.1, 8e-29, 0.749, 0.774 | PDLC02297, AbiEii_WP_106546964.1, 8.6e-19, 0.931, 0.974 | PDLC02302, AbiEii_WP_076406552.1, 2.1e-14, 0.193, 0.214	d__Bacteria;p__Acidobacteriota;c__Terriglobia;o__Terriglobales;f__Acidobacteriaceae;g__Granulicella_C;s__Granulicella_C tundricola
GCA_000178975	2	CP002480.1	argonaute_type_I	CP002480.1_3112	PDLC02418	SIR2-Kinase-PNTD1-PNTD2	Aga_SIR2-Kinase-PNTD1-PNTD2	0	0	0.997	0.999	3581327	3583687	+	CP002480.1_3112	3112	3795	PDLC02421,TIR-PNTD1-PNTD2, 1, 3.9e-07, 0.283, 0.519 | PDLC02419,SIR2-PNTD1-PNTD2, 1, 3.2e-16, 0.172, 0.238 | PDLC02419,SIR2-PNTD1-PNTD2, 2, 6.4e-05, 0.282, 0.376 | PDLC02401,pAgo-associated_WP_005988489.1, 1, 1.7e-14, 0.17, 0.252 | PDLC02401,pAgo-associated_WP_005988489.1, 2, 0.018, 0.173, 0.24 | PDLC02402,pAgo-associated_WP_028057923.1, 1, 0, 0.987, 0.829 | PDLC02417,REase_Archaea, 1, 590, 0.071…	PDLC02402, pAgo-associated_WP_028057923.1, 0, 0.987, 0.829 | PDLC02418, SIR2-Kinase-PNTD1-PNTD2, 0, 0.997, 0.999 | PDLC02415, REase-PNTD1-PNTD2, 7.5e-41, 0.299, 0.548 | PDLC02398, pAgo-associated_WP_092048392.1, 1.3e-32, 0.3, 0.543 | PDLC02399, pAgo-associated_WP_053326746.1, 4e-17, 0.231, 0.389	d__Bacteria;p__Acidobacteriota;c__Terriglobia;o__Terriglobales;f__Acidobacteriaceae;g__Granulicella_C;s__Granulicella_C tundricola
GCA_000178975	4	CP002485.1	gabija	CP002485.1_60	PDLC00071	GajA_00011	GajA	8e-264	2.4e-263	0.981	0.993	63638	65491	+	CP002485.1_60	60	114	PDLC00086,GajA_00026, 1, 5.3e-06, 0.073, 0.073 | PDLC00086,GajA_00026, 2, 50, 0.036, 0.037 | PDLC00086,GajA_00026, 3, 0.00053, 0.138, 0.14 | PDLC00095,GajA_00035, 1, 3.5e-10, 0.076, 0.062 | PDLC00095,GajA_00035, 2, 7.1e-07, 0.099, 0.094 | PDLC00095,GajA_00035, 3, 4.3e-16, 0.239, 0.205 | PDLC00095,GajA_00035, 4, 4.3, 0.121, 0.096 | PDLC00087,GajA_00027, 1, 1.1e-10, 0.163, 0.464 | PDLC00102,GajA_00…	PDLC00071, GajA_00011, 2.4e-263, 0.981, 0.993 | PDLC00096, GajA_00036, 4.1e-169, 0.976, 0.971 | PDLC00101, GajA_00041, 2.3e-124, 0.492, 0.478 | PDLC00073, GajA_00013, 3.3e-90, 0.972, 0.992 | PDLC00070, GajA_00010, 3.1e-88, 0.974, 0.99	d__Bacteria;p__Acidobacteriota;c__Terriglobia;o__Terriglobales;f__Acidobacteriaceae;g__Granulicella_C;s__Granulicella_C tundricola
GCA_000186265	11	CP002453.1	RM_type_IIG	CP002453.1_210	PDLC03609	REase_MTase_IIG_00014	REase_MTase_IIG	0	0	0.998	0.999	221308	224508	+	CP002453.1_210	210	4280	PDLC03618,REase_MTase_IIG_00023, 1, 5e-12, 0.154, 0.116 | PDLC03618,REase_MTase_IIG_00023, 2, 1.8e-11, 0.075, 0.061 | PDLC03618,REase_MTase_IIG_00023, 3, 2.5, 0.032, 0.024 | PDLC03596,REase_MTase_IIG_00001, 1, 5.8, 0.055, 0.057 | PDLC03596,REase_MTase_IIG_00001, 2, 1.3e-08, 0.097, 0.092 | PDLC03596,REase_MTase_IIG_00001, 3, 3.2e-48, 0.363, 0.341 | PDLC03596,REase_MTase_IIG_00001, 4, 0.059, 0.036,…	PDLC03609, REase_MTase_IIG_00014, 0, 0.998, 0.999 | PDLC03612, REase_MTase_IIG_00017, 3.8e-73, 0.384, 0.338 | PDLC03629, REase_MTase_IIG_00034, 1.5e-62, 0.575, 0.542 | PDLC03604, REase_MTase_IIG_00009, 1.9e-60, 0.503, 0.583 | PDLC03601, REase_MTase_IIG_00006, 2.1e-52, 0.363, 0.354	d__Bacteria;p__Bacteroidota;c__Bacteroidia;o__Flavobacteriales;f__Flavobacteriaceae;g__Cellulophaga;s__Cellulophaga algicola
GCA_000186265	3	CP002453.1	DMS_other	CP002453.1_226	PDLC03047	REase_I_00008	REase_I	9.6e-169	1.1e-168	0.985	0.808	240134	242932	+	CP002453.1_226	226	4280	PDLC03659,mREase_IV_00005, 1, 5e-15, 0.371, 0.332 | PDLC02704,PbeA_00002, 1, 3.8e-05, 0.064, 0.072 | PDLC02704,PbeA_00002, 2, 1.4e-05, 0.236, 0.321 | PDLC02703,PbeA_00001, 1, 6.7e-09, 0.39, 0.567 | PDLC03658,mREase_IV_00004, 1, 3e-12, 0.174, 0.167 | PDLC03658,mREase_IV_00004, 2, 0.004, 0.069, 0.066 | PDLC03658,mREase_IV_00004, 3, 240, 0.059, 0.049 | PDLC03049,REase_I_00010, 1, 5.7e-54, 0.571, 0.6…	PDLC03047, REase_I_00008, 1.1e-168, 0.985, 0.808 | PDLC03049, REase_I_00010, 5.7e-54, 0.571, 0.651 | PDLC03042, REase_I_00003, 7.7e-31, 0.42, 0.346 | PDLC02707, PbeA_00005, 2e-19, 0.391, 0.542 | PDLC03659, mREase_IV_00005, 5e-15, 0.371, 0.332	d__Bacteria;p__Bacteroidota;c__Bacteroidia;o__Flavobacteriales;f__Flavobacteriaceae;g__Cellulophaga;s__Cellulophaga algicola
GCA_000186265	7	CP002453.1	RM_type_I	CP002453.1_226	PDLC03047	REase_I_00008	REase_I	9.6e-169	1.1e-168	0.985	0.808	240134	242932	+	CP002453.1_226	226	4280	PDLC03049,REase_I_00010, 1, 5.7e-54, 0.571, 0.651 | PDLC03045,REase_I_00006, 1, 2.1e-06, 0.14, 0.144 | PDLC03047,REase_I_00008, 1, 1.1e-168, 0.985, 0.808 | PDLC03042,REase_I_00003, 1, 0.0029, 0.087, 0.072 | PDLC03042,REase_I_00003, 2, 7.7e-31, 0.42, 0.346 | PDLC03042,REase_I_00003, 3, 1.1, 0.064, 0.05	PDLC03047, REase_I_00008, 1.1e-168, 0.985, 0.808 | PDLC03049, REase_I_00010, 5.7e-54, 0.571, 0.651 | PDLC03042, REase_I_00003, 7.7e-31, 0.42, 0.346 | PDLC03045, REase_I_00006, 2.1e-06, 0.14, 0.144	d__Bacteria;p__Bacteroidota;c__Bacteroidia;o__Flavobacteriales;f__Flavobacteriaceae;g__Cellulophaga;s__Cellulophaga algicola
GCA_000186265	4	CP002453.1	DMS_other	CP002453.1_831	PDLC03087	Specificity_I_00036	Specificity_I	3e-87	3.3e-87	0.97	0.981	944009	945292	+	CP002453.1_831	831	4280	PDLC03115,Specificity_I_00064, 1, 610, 0.138, 0.128 | PDLC03115,Specificity_I_00064, 2, 0.71, 0.161, 0.158 | PDLC03115,Specificity_I_00064, 3, 4.3, 0.091, 0.084 | PDLC03126,Specificity_I_00075, 1, 3.7e-08, 0.423, 0.246 | PDLC03126,Specificity_I_00075, 2, 1.4e-05, 0.245, 0.158 | PDLC03179,Specificity_I_00128, 1, 5e-10, 0.439, 0.301 | PDLC03179,Specificity_I_00128, 2, 4.6e-08, 0.25, 0.182 | PDLC031…	PDLC03087, Specificity_I_00036, 3.3e-87, 0.97, 0.981 | PDLC03178, Specificity_I_00127, 6.6e-78, 0.986, 0.988 | PDLC03165, Specificity_I_00114, 1.6e-73, 0.972, 0.981 | PDLC03124, Specificity_I_00073, 9.2e-47, 0.974, 0.988 | PDLC03064, Specificity_I_00013, 3.9e-46, 0.972, 0.985	d__Bacteria;p__Bacteroidota;c__Bacteroidia;o__Flavobacteriales;f__Flavobacteriaceae;g__Cellulophaga;s__Cellulophaga algicola
GCA_000186265	8	CP002453.1	RM_type_I	CP002453.1_831	PDLC03087	Specificity_I_00036	Specificity_I	3e-87	3.3e-87	0.97	0.981	944009	945292	+	CP002453.1_831	831	4280	PDLC03115,Specificity_I_00064, 1, 610, 0.138, 0.128 | PDLC03115,Specificity_I_00064, 2, 0.71, 0.161, 0.158 | PDLC03115,Specificity_I_00064, 3, 4.3, 0.091, 0.084 | PDLC03126,Specificity_I_00075, 1, 3.7e-08, 0.423, 0.246 | PDLC03126,Specificity_I_00075, 2, 1.4e-05, 0.245, 0.158 | PDLC03179,Specificity_I_00128, 1, 5e-10, 0.439, 0.301 | PDLC03179,Specificity_I_00128, 2, 4.6e-08, 0.25, 0.182 | PDLC031…	PDLC03087, Specificity_I_00036, 3.3e-87, 0.97, 0.981 | PDLC03178, Specificity_I_00127, 6.6e-78, 0.986, 0.988 | PDLC03165, Specificity_I_00114, 1.6e-73, 0.972, 0.981 | PDLC03124, Specificity_I_00073, 9.2e-47, 0.974, 0.988 | PDLC03064, Specificity_I_00013, 3.9e-46, 0.972, 0.985	d__Bacteria;p__Bacteroidota;c__Bacteroidia;o__Flavobacteriales;f__Flavobacteriaceae;g__Cellulophaga;s__Cellulophaga algicola
GCA_000186265	2	CP002453.1	AbiD	CP002453.1_1265	PDLC02344	AbiD	AbiD	3.2e-51	3.9e-51	0.942	0.928	1467888	1468760	-	CP002453.1_1265	1265	4280	PDLC02344,AbiD, 1, 3.9e-51, 0.942, 0.928	PDLC02344, AbiD, 3.9e-51, 0.942, 0.928	d__Bacteria;p__Bacteroidota;c__Bacteroidia;o__Flavobacteriales;f__Flavobacteriaceae;g__Cellulophaga;s__Cellulophaga algicola
GCA_000186265	12	CP002453.1	RM_type_IV	CP002453.1_2757	PDLC03658	mREase_IV_00004	mREase_IV	4.4e-238	5.4e-238	0.841	0.994	3180635	3183994	-	CP002453.1_2757	2757	4280	PDLC03659,mREase_IV_00005, 1, 2.1e-86, 0.536, 0.648 | PDLC03659,mREase_IV_00005, 2, 0.02, 0.031, 0.038 | PDLC03658,mREase_IV_00004, 1, 5.4e-238, 0.841, 0.994	PDLC03658, mREase_IV_00004, 5.4e-238, 0.841, 0.994 | PDLC03659, mREase_IV_00005, 2.1e-86, 0.536, 0.648	d__Bacteria;p__Bacteroidota;c__Bacteroidia;o__Flavobacteriales;f__Flavobacteriaceae;g__Cellulophaga;s__Cellulophaga algicola
GCA_000186265	5	CP002453.1	DMS_other	CP002453.1_3303	PDLC03044	REase_I_00005	REase_I	0	0	0.959	0.978	3795481	3798585	-	CP002453.1_3303	3303	4280	PDLC03044,REase_I_00005, 1, 0, 0.959, 0.978 | PDLC03045,REase_I_00006, 1, 2e-17, 0.413, 0.427 | PDLC03043,REase_I_00004, 1, 0.00047, 0.136, 0.466 | PDLC03040,REase_I_00001, 1, 2.3e-82, 0.915, 0.911 | PDLC03048,REase_I_00009, 1, 1.6e-59, 0.762, 0.798 | PDLC03046,REase_I_00007, 1, 6.7e-13, 0.197, 0.214 | PDLC03046,REase_I_00007, 2, 0.00076, 0.065, 0.073 | PDLC03046,REase_I_00007, 3, 4.6e-10, 0.083,…	PDLC03044, REase_I_00005, 0, 0.959, 0.978 | PDLC03040, REase_I_00001, 2.3e-82, 0.915, 0.911 | PDLC03041, REase_I_00002, 1.9e-73, 0.69, 0.641 | PDLC03048, REase_I_00009, 1.6e-59, 0.762, 0.798 | PDLC03045, REase_I_00006, 2e-17, 0.413, 0.427	d__Bacteria;p__Bacteroidota;c__Bacteroidia;o__Flavobacteriales;f__Flavobacteriaceae;g__Cellulophaga;s__Cellulophaga algicola
GCA_000186265	9	CP002453.1	RM_type_I	CP002453.1_3303	PDLC03044	REase_I_00005	REase_I	0	0	0.959	0.978	3795481	3798585	-	CP002453.1_3303	3303	4280	PDLC03044,REase_I_00005, 1, 0, 0.959, 0.978 | PDLC03045,REase_I_00006, 1, 2e-17, 0.413, 0.427 | PDLC03043,REase_I_00004, 1, 0.00047, 0.136, 0.466 | PDLC03040,REase_I_00001, 1, 2.3e-82, 0.915, 0.911 | PDLC03048,REase_I_00009, 1, 1.6e-59, 0.762, 0.798 | PDLC03046,REase_I_00007, 1, 6.7e-13, 0.197, 0.214 | PDLC03046,REase_I_00007, 2, 0.00076, 0.065, 0.073 | PDLC03046,REase_I_00007, 3, 4.6e-10, 0.083,…	PDLC03044, REase_I_00005, 0, 0.959, 0.978 | PDLC03040, REase_I_00001, 2.3e-82, 0.915, 0.911 | PDLC03041, REase_I_00002, 1.9e-73, 0.69, 0.641 | PDLC03048, REase_I_00009, 1.6e-59, 0.762, 0.798 | PDLC03045, REase_I_00006, 2e-17, 0.413, 0.427	d__Bacteria;p__Bacteroidota;c__Bacteroidia;o__Flavobacteriales;f__Flavobacteriaceae;g__Cellulophaga;s__Cellulophaga algicola
GCA_000186265	6	CP002453.1	DMS_other	CP002453.1_3603	PDLC03049	REase_I_00010	REase_I	1.9e-304	3e-304	0.997	0.886	4125494	4127608	+	CP002453.1_3603	3603	4280	PDLC02634,DrmD_00017, 1, 0.057, 0.165, 0.132 | PDLC02634,DrmD_00017, 2, 9.7, 0.152, 0.12 | PDLC02569,DrmA_00003, 1, 0.0017, 0.153, 0.1 | PDLC03659,mREase_IV_00005, 1, 3e-18, 0.522, 0.364 | PDLC02704,PbeA_00002, 1, 5e-07, 0.092, 0.089 | PDLC02704,PbeA_00002, 2, 6.3e-12, 0.355, 0.377 | PDLC02703,PbeA_00001, 1, 3.1e-10, 0.566, 0.631 | PDLC03658,mREase_IV_00004, 1, 3.8e-21, 0.532, 0.356 | PDLC03658,m…	PDLC03049, REase_I_00010, 3e-304, 0.997, 0.886 | PDLC03050, REase_I_00011, 8.1e-71, 0.268, 0.868 | PDLC03042, REase_I_00003, 1.7e-39, 0.627, 0.403 | PDLC03047, REase_I_00008, 1.1e-32, 0.552, 0.357 | PDLC02707, PbeA_00005, 9.5e-27, 0.548, 0.583	d__Bacteria;p__Bacteroidota;c__Bacteroidia;o__Flavobacteriales;f__Flavobacteriaceae;g__Cellulophaga;s__Cellulophaga algicola
GCA_000186265	10	CP002453.1	RM_type_I	CP002453.1_3603	PDLC03049	REase_I_00010	REase_I	1.9e-304	3e-304	0.997	0.886	4125494	4127608	+	CP002453.1_3603	3603	4280	PDLC03049,REase_I_00010, 1, 3e-304, 0.997, 0.886 | PDLC03045,REase_I_00006, 1, 4e-08, 0.234, 0.178 | PDLC03045,REase_I_00006, 2, 140, 0.079, 0.054 | PDLC03040,REase_I_00001, 1, 3.1, 0.092, 0.068 | PDLC03040,REase_I_00001, 2, 0.00034, 0.146, 0.096 | PDLC03047,REase_I_00008, 1, 1.1e-32, 0.552, 0.357 | PDLC03048,REase_I_00009, 1, 2.1e-10, 0.357, 0.267 | PDLC03048,REase_I_00009, 2, 17, 0.077, 0.053 |…	PDLC03049, REase_I_00010, 3e-304, 0.997, 0.886 | PDLC03050, REase_I_00011, 8.1e-71, 0.268, 0.868 | PDLC03042, REase_I_00003, 1.7e-39, 0.627, 0.403 | PDLC03047, REase_I_00008, 1.1e-32, 0.552, 0.357 | PDLC03048, REase_I_00009, 2.1e-10, 0.357, 0.267	d__Bacteria;p__Bacteroidota;c__Bacteroidia;o__Flavobacteriales;f__Flavobacteriaceae;g__Cellulophaga;s__Cellulophaga algicola
GCA_000186265	1	CP002453.1	AVAST_type_II	CP002453.1_4062	PDLC02164	Avs2_00004	Avs2	0	0	0.985	0.965	4648806	4653305	-	CP002453.1_4062	4062	4280	PDLC02162,Avs2_00002, 1, 2900, 0.081, 0.077 | PDLC02162,Avs2_00002, 2, 1.7e-251, 0.555, 0.599 | PDLC02162,Avs2_00002, 3, 5.8e-94, 0.25, 0.263 | PDLC02164,Avs2_00004, 1, 0, 0.985, 0.965 | PDLC02166,Avs2_00006, 1, 3e-136, 0.863, 0.852 | PDLC02161,Avs2_00001, 1, 8e-187, 0.857, 0.854 | PDLC02165,Avs2_00005, 1, 190, 0.073, 0.076 | PDLC02165,Avs2_00005, 2, 0, 0.887, 0.976 | PDLC02163,Avs2_00003, 1, 6.2…	PDLC02164, Avs2_00004, 0, 0.985, 0.965 | PDLC02165, Avs2_00005, 0, 0.887, 0.976 | PDLC02163, Avs2_00003, 6.2e-294, 0.881, 0.848 | PDLC02162, Avs2_00002, 1.7e-251, 0.555, 0.599 | PDLC02161, Avs2_00001, 8e-187, 0.857, 0.854	d__Bacteria;p__Bacteroidota;c__Bacteroidia;o__Flavobacteriales;f__Flavobacteriaceae;g__Cellulophaga;s__Cellulophaga algicola
GCA_000190755	1	JH109152.1	DMS_other	JH109152.1_127	PDLC03027	MTase_I_00010	MTase_I	0	0	0.996	0.999	120706	123162	+	JH109152.1_127	127	2730	PDLC03030,MTase_I_00013, 1, 0.31, 0.074, 0.079 | PDLC03030,MTase_I_00013, 2, 0.001, 0.078, 0.103 | PDLC03030,MTase_I_00013, 3, 5.8, 0.085, 0.106 | PDLC03026,MTase_I_00009, 1, 5.3e-42, 0.521, 0.852 | PDLC03031,MTase_I_00014, 1, 3.7e-07, 0.048, 0.047 | PDLC03031,MTase_I_00014, 2, 3.4e-102, 0.928, 0.898 | PDLC03033,MTase_I_00016, 1, 1.8e-53, 0.389, 0.606 | PDLC03033,MTase_I_00016, 2, 280, 0.115, 0.1…	PDLC03027, MTase_I_00010, 0, 0.996, 0.999 | PDLC03032, MTase_I_00015, 3.6e-284, 0.991, 0.782 | PDLC03022, MTase_I_00005, 5.6e-175, 0.857, 0.814 | PDLC03031, MTase_I_00014, 3.4e-102, 0.928, 0.898 | PDLC03038, MTase_I_00021, 1.5e-59, 0.541, 0.507	d__Bacteria;p__Pseudomonadota;c__Gammaproteobacteria;o__Methylococcales;f__Methylomonadaceae;g__Methylobacter_A;s__Methylobacter_A tundripaludum
GCA_000190755	6	JH109152.1	RM_type_I	JH109152.1_127	PDLC03027	MTase_I_00010	MTase_I	0	0	0.996	0.999	120706	123162	+	JH109152.1_127	127	2730	PDLC03030,MTase_I_00013, 1, 0.31, 0.074, 0.079 | PDLC03030,MTase_I_00013, 2, 0.001, 0.078, 0.103 | PDLC03030,MTase_I_00013, 3, 5.8, 0.085, 0.106 | PDLC03026,MTase_I_00009, 1, 5.3e-42, 0.521, 0.852 | PDLC03031,MTase_I_00014, 1, 3.7e-07, 0.048, 0.047 | PDLC03031,MTase_I_00014, 2, 3.4e-102, 0.928, 0.898 | PDLC03033,MTase_I_00016, 1, 1.8e-53, 0.389, 0.606 | PDLC03033,MTase_I_00016, 2, 280, 0.115, 0.1…	PDLC03027, MTase_I_00010, 0, 0.996, 0.999 | PDLC03032, MTase_I_00015, 3.6e-284, 0.991, 0.782 | PDLC03022, MTase_I_00005, 5.6e-175, 0.857, 0.814 | PDLC03031, MTase_I_00014, 3.4e-102, 0.928, 0.898 | PDLC03038, MTase_I_00021, 1.5e-59, 0.541, 0.507	d__Bacteria;p__Pseudomonadota;c__Gammaproteobacteria;o__Methylococcales;f__Methylomonadaceae;g__Methylobacter_A;s__Methylobacter_A tundripaludum
GCA_000190755	19	JH109152.1	upx	JH109152.1_362	PDLC02221	Upx_00001	Upx	0	0	0.995	0.998	375901	379698	+	JH109152.1_362	362	2730	PDLC02221,Upx_00001, 1, 0, 0.995, 0.998	PDLC02221, Upx_00001, 0, 0.995, 0.998	d__Bacteria;p__Pseudomonadota;c__Gammaproteobacteria;o__Methylococcales;f__Methylomonadaceae;g__Methylobacter_A;s__Methylobacter_A tundripaludum
GCA_000190755	14	JH109152.1	cbass_type_I	JH109152.1_369	PDLC00794	Cyclase_00034	Cyclase	5.4e-143	6e-143	0.993	0.99	386143	387021	+	JH109152.1_369	369	2730	PDLC00789,Cyclase_00029, 1, 6.4e-17, 0.689, 0.709 | PDLC00823,Cyclase_00063, 1, 2.3e-06, 0.696, 0.589 | PDLC00803,Cyclase_00043, 1, 1e-04, 0.41, 0.372 | PDLC00776,Cyclase_00016, 1, 0.0018, 0.195, 0.192 | PDLC00776,Cyclase_00016, 2, 610, 0.106, 0.38 | PDLC00801,Cyclase_00041, 1, 2.2e-84, 0.986, 0.983 | PDLC00793,Cyclase_00033, 1, 0.015, 0.181, 0.123 | PDLC00807,Cyclase_00047, 1, 1.3e-18, 0.638, 0.…	PDLC00794, Cyclase_00034, 6e-143, 0.993, 0.99 | PDLC00801, Cyclase_00041, 2.2e-84, 0.986, 0.983 | PDLC00788, Cyclase_00028, 5.9e-52, 0.966, 0.966 | PDLC00812, Cyclase_00052, 2.3e-46, 0.98, 0.861 | PDLC00807, Cyclase_00047, 1.3e-18, 0.638, 0.547	d__Bacteria;p__Pseudomonadota;c__Gammaproteobacteria;o__Methylococcales;f__Methylomonadaceae;g__Methylobacter_A;s__Methylobacter_A tundripaludum
GCA_000190755	10	JH109152.1	cas_adaptation	JH109152.1_446	PDLC01338	cd09725	Cas2	1.6e-24	1.8e-24	0.809	0.961	472718	472999	-	JH109152.1_446	446	2730	PDLC01749,Cas2b_WP_014295803.1, 1, 6.5e-12, 0.755, 0.805 | PDLC02076,Cas2b_WP_066217071.1, 1, 7.2e-10, 0.766, 0.816 | PDLC02078,Cas2b_WP_038071942.1, 1, 8.6e-18, 0.777, 0.766 | PDLC00935,cas2, 1, 4.6e-16, 0.862, 0.896 | PDLC02077,Cas2b_WP_028460064.1, 1, 2.3e-08, 0.702, 0.698 | PDLC01748,Cas2_IIIa_Cas2_IIIa, 1, 5.5e-19, 0.809, 0.852 | PDLC01649,pfam09827, 1, 2.4e-21, 0.713, 0.943 | PDLC01124,icit…	PDLC01338, cd09725, 1.8e-24, 0.809, 0.961 | PDLC01649, pfam09827, 2.4e-21, 0.713, 0.943 | PDLC01751, Cas2c_WP_035173219.1, 6.4e-20, 0.745, 0.779 | PDLC02027, Cas2d_WP_013277804.1, 9e-20, 0.819, 0.865 | PDLC00936, cas2_I_II_III_V_maka, 2.6e-19, 0.777, 0.916	d__Bacteria;p__Pseudomonadota;c__Gammaproteobacteria;o__Methylococcales;f__Methylomonadaceae;g__Methylobacter_A;s__Methylobacter_A tundripaludum
GCA_000190755	12	JH109152.1	cas_type_III-B	JH109152.1_455	PDLC01550	mkCas0160	Csx23	9.5e-36	1.1e-35	0.809	0.98	477623	478015	-	JH109152.1_455	455	2730	PDLC01550,mkCas0160, 1, 1.1e-35, 0.809, 0.98 | PDLC01072,shah_acc_0121, 1, 1.5e-14, 0.901, 0.706	PDLC01550, mkCas0160, 1.1e-35, 0.809, 0.98 | PDLC01072, shah_acc_0121, 1.5e-14, 0.901, 0.706	d__Bacteria;p__Pseudomonadota;c__Gammaproteobacteria;o__Methylococcales;f__Methylomonadaceae;g__Methylobacter_A;s__Methylobacter_A tundripaludum
GCA_000190755	11	JH109152.1	cas_type_I-E	JH109152.1_803	PDLC01744	Cas1e_WP_035839043.1	Cas1e	2.3e-120	2.6e-120	0.905	0.869	850920	851831	-	JH109152.1_803	803	2730	PDLC00924,cas1_ECOLI, 1, 5.9e-115, 0.865, 0.981 | PDLC01746,Cas1e_WP_162621937.1, 1, 2.7e-71, 0.52, 0.975 | PDLC01744,Cas1e_WP_035839043.1, 1, 2.6e-120, 0.905, 0.869 | PDLC01745,Cas1e_WP_120372217.1, 1, 1.6e-64, 0.868, 0.941	PDLC01744, Cas1e_WP_035839043.1, 2.6e-120, 0.905, 0.869 | PDLC00924, cas1_ECOLI, 5.9e-115, 0.865, 0.981 | PDLC01746, Cas1e_WP_162621937.1, 2.7e-71, 0.52, 0.975 | PDLC01745, Cas1e_WP_120372217.1, 1.6e-64, 0.868, 0.941	d__Bacteria;p__Pseudomonadota;c__Gammaproteobacteria;o__Methylococcales;f__Methylomonadaceae;g__Methylobacter_A;s__Methylobacter_A tundripaludum
GCA_000190755	5	JH109152.1	Paris	JH109152.1_1826	PDLC02980	AAA_21	AriA	1.8e-21	7.6e-20	0.896	0.997	1914470	1915762	+	JH109152.1_1826	1826	2730	PDLC02980,AAA_21, 1, 7.6e-20, 0.896, 0.997 | PDLC02979,AAA_15, 1, 8.6e-17, 0.949, 0.997	PDLC02980, AAA_21, 7.6e-20, 0.896, 0.997 | PDLC02979, AAA_15, 8.6e-17, 0.949, 0.997	d__Bacteria;p__Pseudomonadota;c__Gammaproteobacteria;o__Methylococcales;f__Methylomonadaceae;g__Methylobacter_A;s__Methylobacter_A tundripaludum
GCA_000190755	18	JH109152.1	lamassu_type_I	JH109152.1_1978	PDLC00257	LmuB1_00009	LmuB1	7e-248	7.8e-248	0.991	0.991	2091454	2093190	-	JH109152.1_1978	1978	2730	PDLC00253,LmuB1_00005, 1, 1.6e-68, 0.984, 0.966 | PDLC00258,LmuB1_00010, 1, 8.5e-117, 0.641, 0.965 | PDLC00255,LmuB1_00007, 1, 5.4e-35, 0.363, 0.384 | PDLC00255,LmuB1_00007, 2, 23, 0.088, 0.095 | PDLC00255,LmuB1_00007, 3, 5e-13, 0.383, 0.398 | PDLC00251,LmuB1_00003, 1, 1.5e-75, 0.979, 0.968 | PDLC00256,LmuB1_00008, 1, 2.9e-48, 0.986, 0.984 | PDLC00259,LmuB1_00011, 1, 1.2, 0.29, 0.284 | PDLC00259,…	PDLC00257, LmuB1_00009, 7.8e-248, 0.991, 0.991 | PDLC00258, LmuB1_00010, 8.5e-117, 0.641, 0.965 | PDLC00249, LmuB1_00001, 1.9e-109, 0.986, 0.979 | PDLC00251, LmuB1_00003, 1.5e-75, 0.979, 0.968 | PDLC00253, LmuB1_00005, 1.6e-68, 0.984, 0.966	d__Bacteria;p__Pseudomonadota;c__Gammaproteobacteria;o__Methylococcales;f__Methylomonadaceae;g__Methylobacter_A;s__Methylobacter_A tundripaludum
GCA_000190755	2	JH109152.1	DMS_other	JH109152.1_1998	PDLC03029	MTase_I_00012	MTase_I	4.6e-265	5.2e-265	0.989	0.997	2116076	2118445	+	JH109152.1_1998	1998	2730	PDLC03030,MTase_I_00013, 1, 5.5e-05, 0.166, 0.224 | PDLC03026,MTase_I_00009, 1, 5.1e-31, 0.449, 0.626 | PDLC03031,MTase_I_00014, 1, 4.4e-48, 0.59, 0.526 | PDLC03033,MTase_I_00016, 1, 7.1e-22, 0.441, 0.601 | PDLC03019,MTase_I_00002, 1, 220, 0.042, 0.034 | PDLC03019,MTase_I_00002, 2, 3.1e-32, 0.387, 0.29 | PDLC03338,MTase_II_00124, 1, 130, 0.018, 0.023 | PDLC03338,MTase_II_00124, 2, 0.089, 0.049, 0…	PDLC03029, MTase_I_00012, 5.2e-265, 0.989, 0.997 | PDLC03031, MTase_I_00014, 4.4e-48, 0.59, 0.526 | PDLC03022, MTase_I_00005, 4.1e-45, 0.614, 0.524 | PDLC03027, MTase_I_00010, 5.9e-37, 0.394, 0.338 | PDLC03019, MTase_I_00002, 3.1e-32, 0.387, 0.29	d__Bacteria;p__Pseudomonadota;c__Gammaproteobacteria;o__Methylococcales;f__Methylomonadaceae;g__Methylobacter_A;s__Methylobacter_A tundripaludum
GCA_000190755	7	JH109152.1	RM_type_I	JH109152.1_1998	PDLC03029	MTase_I_00012	MTase_I	4.6e-265	5.2e-265	0.989	0.997	2116076	2118445	+	JH109152.1_1998	1998	2730	PDLC03030,MTase_I_00013, 1, 5.5e-05, 0.166, 0.224 | PDLC03026,MTase_I_00009, 1, 5.1e-31, 0.449, 0.626 | PDLC03031,MTase_I_00014, 1, 4.4e-48, 0.59, 0.526 | PDLC03033,MTase_I_00016, 1, 7.1e-22, 0.441, 0.601 | PDLC03019,MTase_I_00002, 1, 220, 0.042, 0.034 | PDLC03019,MTase_I_00002, 2, 3.1e-32, 0.387, 0.29 | PDLC03036,MTase_I_00019, 1, 5.1e-12, 0.175, 0.227 | PDLC03036,MTase_I_00019, 2, 5.2, 0.127, 0…	PDLC03029, MTase_I_00012, 5.2e-265, 0.989, 0.997 | PDLC03031, MTase_I_00014, 4.4e-48, 0.59, 0.526 | PDLC03022, MTase_I_00005, 4.1e-45, 0.614, 0.524 | PDLC03027, MTase_I_00010, 5.9e-37, 0.394, 0.338 | PDLC03019, MTase_I_00002, 3.1e-32, 0.387, 0.29	d__Bacteria;p__Pseudomonadota;c__Gammaproteobacteria;o__Methylococcales;f__Methylomonadaceae;g__Methylobacter_A;s__Methylobacter_A tundripaludum
GCA_000190755	9	JH109152.1	RM_type_IIG	JH109152.1_2057	PDLC03609	REase_MTase_IIG_00014	REase_MTase_IIG	4.8e-114	7.1e-114	0.962	0.882	2190769	2193726	+	JH109152.1_2057	2057	2730	PDLC03618,REase_MTase_IIG_00023, 1, 3.1, 0.034, 0.024 | PDLC03618,REase_MTase_IIG_00023, 2, 7.9, 0.025, 0.017 | PDLC03618,REase_MTase_IIG_00023, 3, 1.5, 0.027, 0.019 | PDLC03618,REase_MTase_IIG_00023, 4, 7.4e-07, 0.049, 0.034 | PDLC03618,REase_MTase_IIG_00023, 5, 0.062, 0.083, 0.062 | PDLC03618,REase_MTase_IIG_00023, 6, 4.4, 0.029, 0.02 | PDLC03596,REase_MTase_IIG_00001, 1, 48, 0.031, 0.027 | PDL…	PDLC03609, REase_MTase_IIG_00014, 7.1e-114, 0.962, 0.882 | PDLC03612, REase_MTase_IIG_00017, 2.3e-57, 0.413, 0.346 | PDLC03604, REase_MTase_IIG_00009, 1e-54, 0.514, 0.561 | PDLC03596, REase_MTase_IIG_00001, 2.4e-49, 0.395, 0.352 | PDLC03601, REase_MTase_IIG_00006, 6.4e-47, 0.372, 0.349	d__Bacteria;p__Pseudomonadota;c__Gammaproteobacteria;o__Methylococcales;f__Methylomonadaceae;g__Methylobacter_A;s__Methylobacter_A tundripaludum
GCA_000190755	3	JH109152.1	DMS_other	JH109152.1_2124	PDLC02719	PbeC_00011	PbeC	3.1e-143	3.5e-143	0.966	0.992	2268957	2270993	-	JH109152.1_2124	2124	2730	PDLC02754,PbeC_00046, 1, 2e-42, 0.968, 0.988 | PDLC02713,PbeC_00005, 1, 2.2e-06, 0.309, 0.312 | PDLC02713,PbeC_00005, 2, 0.00071, 0.234, 0.252 | PDLC02753,PbeC_00045, 1, 0.00012, 0.072, 0.074 | PDLC02753,PbeC_00045, 2, 5.9e-10, 0.751, 0.784 | PDLC02725,PbeC_00017, 1, 5e-19, 0.943, 0.974 | PDLC02755,PbeC_00047, 1, 0.011, 0.062, 0.064 | PDLC02755,PbeC_00047, 2, 4.6e-11, 0.166, 0.17 | PDLC02718,PbeC…	PDLC02719, PbeC_00011, 3.5e-143, 0.966, 0.992 | PDLC02668, DndD_00006, 4.2e-93, 0.981, 0.991 | PDLC02738, PbeC_00030, 8.6e-89, 0.969, 0.994 | PDLC02756, PbeC_00048, 6.7e-83, 0.965, 0.995 | PDLC02740, PbeC_00032, 1.5e-82, 0.969, 0.989	d__Bacteria;p__Pseudomonadota;c__Gammaproteobacteria;o__Methylococcales;f__Methylomonadaceae;g__Methylobacter_A;s__Methylobacter_A tundripaludum
GCA_000190755	16	JH109152.1	darTG	JH109152.1_2238	PDLC02991	darT	DarT	1.1e-28	1.1e-28	0.888	0.888	2385024	2385584	+	JH109152.1_2238	2238	2730	PDLC02991,darT, 1, 1.1e-28, 0.888, 0.888	PDLC02991, darT, 1.1e-28, 0.888, 0.888	d__Bacteria;p__Pseudomonadota;c__Gammaproteobacteria;o__Methylococcales;f__Methylomonadaceae;g__Methylobacter_A;s__Methylobacter_A tundripaludum
GCA_000190755	4	JH109152.1	DMS_other	JH109152.1_2503	PDLC03049	REase_I_00010	REase_I	0	0	0.994	0.985	2700049	2702400	+	JH109152.1_2503	2503	2730	PDLC02634,DrmD_00017, 1, 0.0049, 0.152, 0.137 | PDLC03659,mREase_IV_00005, 1, 2.7e-12, 0.249, 0.204 | PDLC02704,PbeA_00002, 1, 4.1e-15, 0.344, 0.428 | PDLC02703,PbeA_00001, 1, 5e-08, 0.464, 0.581 | PDLC03044,REase_I_00005, 1, 4.3, 0.051, 0.039 | PDLC03044,REase_I_00005, 2, 2.9, 0.094, 0.071 | PDLC03044,REase_I_00005, 3, 0.32, 0.114, 0.085 | PDLC03044,REase_I_00005, 4, 0.037, 0.088, 0.064 | PDLC03…	PDLC03049, REase_I_00010, 0, 0.994, 0.985 | PDLC03050, REase_I_00011, 1e-67, 0.235, 0.845 | PDLC03047, REase_I_00008, 4.1e-40, 0.671, 0.47 | PDLC03042, REase_I_00003, 1.2e-36, 0.472, 0.341 | PDLC02707, PbeA_00005, 6.8e-23, 0.435, 0.519	d__Bacteria;p__Pseudomonadota;c__Gammaproteobacteria;o__Methylococcales;f__Methylomonadaceae;g__Methylobacter_A;s__Methylobacter_A tundripaludum
GCA_000190755	8	JH109152.1	RM_type_I	JH109152.1_2503	PDLC03049	REase_I_00010	REase_I	0	0	0.994	0.985	2700049	2702400	+	JH109152.1_2503	2503	2730	PDLC03044,REase_I_00005, 1, 4.3, 0.051, 0.039 | PDLC03044,REase_I_00005, 2, 2.9, 0.094, 0.071 | PDLC03044,REase_I_00005, 3, 0.32, 0.114, 0.085 | PDLC03044,REase_I_00005, 4, 0.037, 0.088, 0.064 | PDLC03049,REase_I_00010, 1, 0, 0.994, 0.985 | PDLC03045,REase_I_00006, 1, 9.1e-09, 0.221, 0.187 | PDLC03040,REase_I_00001, 1, 36, 0.065, 0.052 | PDLC03040,REase_I_00001, 2, 5.8, 0.083, 0.068 | PDLC03040,R…	PDLC03049, REase_I_00010, 0, 0.994, 0.985 | PDLC03050, REase_I_00011, 1e-67, 0.235, 0.845 | PDLC03047, REase_I_00008, 4.1e-40, 0.671, 0.47 | PDLC03042, REase_I_00003, 1.2e-36, 0.472, 0.341 | PDLC03048, REase_I_00009, 4.5e-11, 0.292, 0.234	d__Bacteria;p__Pseudomonadota;c__Gammaproteobacteria;o__Methylococcales;f__Methylomonadaceae;g__Methylobacter_A;s__Methylobacter_A tundripaludum
GCA_000190755	17	JH109152.1	ietAS	JH109152.1_2654	PDLC02198	IetS_00002	IetS	1.5e-37	2.1e-37	0.924	0.925	2850556	2853045	-	JH109152.1_2654	2654	2730	PDLC02202,IetS_00006, 1, 4.2e-06, 0.436, 0.395 | PDLC02202,IetS_00006, 2, 96, 0.029, 0.031 | PDLC02199,IetS_00003, 1, 2.5e-13, 0.442, 0.412 | PDLC02200,IetS_00004, 1, 5.1e-07, 0.435, 0.421 | PDLC02201,IetS_00005, 1, 1.6e-19, 0.436, 0.407 | PDLC02201,IetS_00005, 2, 58, 0.035, 0.037 | PDLC02197,IetS_00001, 1, 1.4e-22, 0.507, 0.51 | PDLC02197,IetS_00001, 2, 22, 0.039, 0.043 | PDLC02198,IetS_00002, 1…	PDLC02198, IetS_00002, 2.1e-37, 0.924, 0.925 | PDLC02197, IetS_00001, 1.4e-22, 0.507, 0.51 | PDLC02201, IetS_00005, 1.6e-19, 0.436, 0.407 | PDLC02199, IetS_00003, 2.5e-13, 0.442, 0.412 | PDLC02200, IetS_00004, 5.1e-07, 0.435, 0.421	d__Bacteria;p__Pseudomonadota;c__Gammaproteobacteria;o__Methylococcales;f__Methylomonadaceae;g__Methylobacter_A;s__Methylobacter_A tundripaludum
GCA_000190755	15	JH109152.1	cbass_type_II	JH109152.1_2722	PDLC00896	JAB_00010	JAB	1.1e-44	1.4e-44	0.832	0.906	2928456	2928956	-	JH109152.1_2722	2722	2730	PDLC00827,E1E2_00003, 1, 1.7e-13, 0.521, 0.124 | PDLC00894,JAB_00008, 1, 1.2e-31, 0.79, 0.848 | PDLC00902,JAB_00016, 1, 1e-40, 0.796, 0.855 | PDLC00838,E1E2_00014, 1, 5.5e-20, 0.79, 0.181 | PDLC00901,JAB_00015, 1, 4.3e-34, 0.85, 0.89 | PDLC00891,JAB_00005, 1, 4.1e-27, 0.737, 0.774 | PDLC00909,JAB_00023, 1, 1.3e-27, 0.796, 0.815 | PDLC00889,JAB_00003, 1, 1.6e-12, 0.509, 0.5 | PDLC00895,JAB_00009, …	PDLC00896, JAB_00010, 1.4e-44, 0.832, 0.906 | PDLC00902, JAB_00016, 1e-40, 0.796, 0.855 | PDLC00887, JAB_00001, 1.5e-40, 0.79, 0.844 | PDLC00901, JAB_00015, 4.3e-34, 0.85, 0.89 | PDLC00894, JAB_00008, 1.2e-31, 0.79, 0.848	d__Bacteria;p__Pseudomonadota;c__Gammaproteobacteria;o__Methylococcales;f__Methylomonadaceae;g__Methylobacter_A;s__Methylobacter_A tundripaludum
GCA_000190755	20	JH109154.1	RM_type_IIG	JH109154.1_192	PDLC03598	REase_MTase_IIG_00003	REase_MTase_IIG	0	0	0.976	0.968	203036	205702	-	JH109154.1_192	192	349	PDLC03618,REase_MTase_IIG_00023, 1, 0.016, 0.097, 0.06 | PDLC03618,REase_MTase_IIG_00023, 2, 5.6, 0.024, 0.015 | PDLC03618,REase_MTase_IIG_00023, 3, 0.47, 0.054, 0.035 | PDLC03630,REase_MTase_IIG_00035, 1, 3.3e-07, 0.148, 0.104 | PDLC03629,REase_MTase_IIG_00034, 1, 58, 0.084, 0.067 | PDLC03629,REase_MTase_IIG_00034, 2, 1e-06, 0.087, 0.069 | PDLC03611,REase_MTase_IIG_00016, 1, 8.2e-05, 0.093, 0.05…	PDLC03598, REase_MTase_IIG_00003, 0, 0.976, 0.968 | PDLC03599, REase_MTase_IIG_00004, 8.3e-56, 0.561, 0.511 | PDLC03627, REase_MTase_IIG_00032, 1.1e-47, 0.328, 0.263 | PDLC03609, REase_MTase_IIG_00014, 6.1e-15, 0.247, 0.201 | PDLC03604, REase_MTase_IIG_00009, 4.9e-08, 0.184, 0.187	d__Bacteria;p__Pseudomonadota;c__Gammaproteobacteria;o__Methylococcales;f__Methylomonadaceae;g__Methylobacter_A;s__Methylobacter_A tundripaludum
GCA_000194605	18	CP002542.1	cbass_type_IIs	CP002542.1_419	PDLC00791	Cyclase_00031	Cyclase	2.1e-172	2.4e-172	0.991	0.994	463592	464632	+	CP002542.1_419	419	4095	PDLC00795,Cyclase_00035, 1, 7.7e-06, 0.914, 0.879 | PDLC00823,Cyclase_00063, 1, 3.6e-08, 0.504, 0.547 | PDLC00823,Cyclase_00063, 2, 0.18, 0.173, 0.211 | PDLC00791,Cyclase_00031, 1, 2.4e-172, 0.991, 0.994 | PDLC00803,Cyclase_00043, 1, 9.5e-11, 0.671, 0.755 | PDLC00776,Cyclase_00016, 1, 4.5e-09, 0.424, 0.467 | PDLC00776,Cyclase_00016, 2, 6.4, 0.184, 0.223 | PDLC00801,Cyclase_00041, 1, 0.00098, 0.45…	PDLC00791, Cyclase_00031, 2.4e-172, 0.991, 0.994 | PDLC00808, Cyclase_00048, 1.3e-34, 0.957, 0.978 | PDLC00773, Cyclase_00013, 3.6e-12, 0.879, 0.796 | PDLC00803, Cyclase_00043, 9.5e-11, 0.671, 0.755 | PDLC00776, Cyclase_00016, 4.5e-09, 0.424, 0.467	d__Bacteria;p__Bacteroidota;c__Bacteroidia;o__Flavobacteriales;f__Crocinitomicaceae;g__Fluviicola;s__Fluviicola taffensis
GCA_000194605	16	CP002542.1	cbass_other	CP002542.1_421	PDLC00914	TRIP13_00001	TRIP13	1.2e-92	1.3e-92	0.97	0.977	465124	466023	+	CP002542.1_421	421	4095	PDLC00915,TRIP13_00002, 1, 2e-10, 0.563, 0.573 | PDLC00914,TRIP13_00001, 1, 1.3e-92, 0.97, 0.977	PDLC00914, TRIP13_00001, 1.3e-92, 0.97, 0.977 | PDLC00915, TRIP13_00002, 2e-10, 0.563, 0.573	d__Bacteria;p__Bacteroidota;c__Bacteroidia;o__Flavobacteriales;f__Crocinitomicaceae;g__Fluviicola;s__Fluviicola taffensis
GCA_000194605	14	CP002542.1	argonaute_solo	CP002542.1_452	PDLC02384	pAgo_WP_028223139.1	pAgo	0	0	0.994	0.997	511265	514423	+	CP002542.1_452	452	4095	PDLC02378,pAgo_WP_070666724.1, 1, 0.00044, 0.139, 0.274 | PDLC02378,pAgo_WP_070666724.1, 2, 3.9e-33, 0.286, 0.592 | PDLC02386,pAgo_WP_096885432.1, 1, 99, 0.101, 0.145 | PDLC02386,pAgo_WP_096885432.1, 2, 4.9e-09, 0.303, 0.393 | PDLC02419,SIR2-PNTD1-PNTD2, 1, 1.6e-89, 0.397, 0.737 | PDLC02419,SIR2-PNTD1-PNTD2, 2, 0.00024, 0.089, 0.165 | PDLC02436,Ago1-i4, 1, 2.5e-120, 0.449, 0.985 | PDLC02401,pAgo-…	PDLC02384, pAgo_WP_028223139.1, 0, 0.994, 0.997 | PDLC02420, pAgo_WP_022787370.1, 1.9e-197, 0.992, 0.996 | PDLC02436, Ago1-i4, 2.5e-120, 0.449, 0.985 | PDLC02377, pAgo_WP_100483095.1, 5.1e-108, 0.446, 0.976 | PDLC02419, SIR2-PNTD1-PNTD2, 1.6e-89, 0.397, 0.737	d__Bacteria;p__Bacteroidota;c__Bacteroidia;o__Flavobacteriales;f__Crocinitomicaceae;g__Fluviicola;s__Fluviicola taffensis
GCA_000194605	7	CP002542.1	DRT_class_I	CP002542.1_453	PDLC03751	drt-UG14	RT_UG14	1.3e-215	1.4e-215	0.994	0.996	514444	515982	+	CP002542.1_453	453	4095	PDLC02176,Drt3b_00001, 1, 6.7e-32, 0.281, 0.221 | PDLC02176,Drt3b_00001, 2, 58, 0.105, 0.091 | PDLC03771,drt-UG32, 1, 8.3e-06, 0.281, 0.246 | PDLC02181,Drt5_00001, 1, 0.24, 0.068, 0.071 | PDLC02181,Drt5_00001, 2, 0.027, 0.372, 0.375 | PDLC03750,drt-UG13b, 1, 7.7e-07, 0.532, 0.591 | PDLC02177,Drt4_00001, 1, 9.4e-64, 0.842, 0.75 | PDLC02174,Drt3a_00001, 1, 5.7e-10, 0.285, 0.323 | PDLC02174,Drt3a_00…	PDLC03751, drt-UG14, 1.4e-215, 0.994, 0.996 | PDLC03748, drt-UG12, 1.6e-71, 0.84, 0.753 | PDLC02177, Drt4_00001, 9.4e-64, 0.842, 0.75 | PDLC03752, drt-UG15, 1.6e-60, 0.852, 0.822 | PDLC02179, Drt4_00003, 1.1e-58, 0.838, 0.731	d__Bacteria;p__Bacteroidota;c__Bacteroidia;o__Flavobacteriales;f__Crocinitomicaceae;g__Fluviicola;s__Fluviicola taffensis
GCA_000194605	1	CP002542.1	AbiD	CP002542.1_591	PDLC02344	AbiD	AbiD	1.5e-46	1.9e-46	0.89	0.903	680354	681253	-	CP002542.1_591	591	4095	PDLC02344,AbiD, 1, 1.9e-46, 0.89, 0.903	PDLC02344, AbiD, 1.9e-46, 0.89, 0.903	d__Bacteria;p__Bacteroidota;c__Bacteroidia;o__Flavobacteriales;f__Crocinitomicaceae;g__Fluviicola;s__Fluviicola taffensis
GCA_000194605	8	CP002542.1	DRT_class_I	CP002542.1_1028	PDLC03751	drt-UG14	RT_UG14	3.2e-218	3.7e-218	0.988	0.996	1152210	1153760	-	CP002542.1_1028	1028	4095	PDLC02176,Drt3b_00001, 1, 2.6e-32, 0.279, 0.221 | PDLC02176,Drt3b_00001, 2, 350, 0.037, 0.029 | PDLC02176,Drt3b_00001, 3, 33, 0.161, 0.134 | PDLC03771,drt-UG32, 1, 5.2e-05, 0.284, 0.251 | PDLC02181,Drt5_00001, 1, 0.064, 0.072, 0.075 | PDLC02181,Drt5_00001, 2, 3.8, 0.097, 0.101 | PDLC03750,drt-UG13b, 1, 3.5e-06, 0.507, 0.547 | PDLC02177,Drt4_00001, 1, 1.1e-62, 0.839, 0.752 | PDLC03770,drt-UG31, 1,…	PDLC03751, drt-UG14, 3.7e-218, 0.988, 0.996 | PDLC03748, drt-UG12, 9.4e-73, 0.839, 0.757 | PDLC02177, Drt4_00001, 1.1e-62, 0.839, 0.752 | PDLC02179, Drt4_00003, 5.9e-59, 0.838, 0.734 | PDLC03752, drt-UG15, 1.1e-58, 0.857, 0.831	d__Bacteria;p__Bacteroidota;c__Bacteroidia;o__Flavobacteriales;f__Crocinitomicaceae;g__Fluviicola;s__Fluviicola taffensis
GCA_000194605	3	CP002542.1	DMS_other	CP002542.1_1699	PDLC03021	MTase_I_00004	MTase_I	2.9e-168	3.3e-168	0.994	0.992	1946580	1948112	+	CP002542.1_1699	1699	4095	PDLC03030,MTase_I_00013, 1, 8.7e-11, 0.536, 0.416 | PDLC03030,MTase_I_00013, 2, 2.7e-06, 0.155, 0.116 | PDLC03026,MTase_I_00009, 1, 1.1e-72, 0.83, 0.811 | PDLC03031,MTase_I_00014, 1, 2e-40, 0.671, 0.398 | PDLC03033,MTase_I_00016, 1, 1.6e-16, 0.505, 0.492 | PDLC02522,PglX_00008, 1, 0.24, 0.117, 0.051 | PDLC02522,PglX_00008, 1, 0.24, 0.117, 0.051 | PDLC02522,PglX_00008, 2, 0.13, 0.204, 0.086 | PDLC…	PDLC03021, MTase_I_00004, 3.3e-168, 0.994, 0.992 | PDLC03026, MTase_I_00009, 1.1e-72, 0.83, 0.811 | PDLC03025, MTase_I_00008, 7.4e-67, 0.714, 0.643 | PDLC03031, MTase_I_00014, 2e-40, 0.671, 0.398 | PDLC03036, MTase_I_00019, 1.8e-37, 0.511, 0.42	d__Bacteria;p__Bacteroidota;c__Bacteroidia;o__Flavobacteriales;f__Crocinitomicaceae;g__Fluviicola;s__Fluviicola taffensis
GCA_000194605	10	CP002542.1	DRT_class_III	CP002542.1_2141	PDLC03782	drt-UG6	RT_UG6	4.9e-207	5.6e-207	0.89	0.988	2466138	2469362	-	CP002542.1_2141	2141	4095	PDLC03767,drt-UG29, 1, 0.001, 0.048, 0.025 | PDLC03767,drt-UG29, 2, 150, 0.035, 0.017 | PDLC03745,drt-UG1, 1, 0.0039, 0.063, 0.057 | PDLC03745,drt-UG1, 2, 71, 0.039, 0.026 | PDLC03745,drt-UG1, 3, 7.2e-13, 0.234, 0.206 | PDLC03782,drt-UG6, 1, 5.6e-207, 0.89, 0.988	PDLC03782, drt-UG6, 5.6e-207, 0.89, 0.988 | PDLC03745, drt-UG1, 7.2e-13, 0.234, 0.206 | PDLC03767, drt-UG29, 0.001, 0.048, 0.025	d__Bacteria;p__Bacteroidota;c__Bacteroidia;o__Flavobacteriales;f__Crocinitomicaceae;g__Fluviicola;s__Fluviicola taffensis
GCA_000194605	9	CP002542.1	DRT_class_II	CP002542.1_2808	PDLC03787	drt-cluster103	RTasWYL-YodC	3.9e-86	4.6e-86	0.959	0.983	3219076	3220257	-	CP002542.1_2808	2808	4095	PDLC03787,drt-cluster103, 1, 4.6e-86, 0.959, 0.983 | PDLC03806,drt-cluster315, 1, 1.5e-26, 0.518, 0.959 | PDLC03806,drt-cluster315, 2, 450, 0.173, 0.32	PDLC03787, drt-cluster103, 4.6e-86, 0.959, 0.983 | PDLC03806, drt-cluster315, 1.5e-26, 0.518, 0.959	d__Bacteria;p__Bacteroidota;c__Bacteroidia;o__Flavobacteriales;f__Crocinitomicaceae;g__Fluviicola;s__Fluviicola taffensis
GCA_000194605	5	CP002542.1	DMS_other	CP002542.1_2968	PDLC03318	MTase_II_00104	MTase_II	2.6e-262	3.2e-262	0.991	0.982	3420050	3422065	+	CP002542.1_2968	2968	4095	PDLC03030,MTase_I_00013, 1, 1.8e-30, 0.469, 0.43 | PDLC03030,MTase_I_00013, 2, 6.6e-18, 0.112, 0.113 | PDLC03030,MTase_I_00013, 3, 220, 0.033, 0.033 | PDLC03026,MTase_I_00009, 1, 2.4e-22, 0.304, 0.417 | PDLC03026,MTase_I_00009, 2, 2.5e-15, 0.185, 0.251 | PDLC03031,MTase_I_00014, 1, 2.7e-16, 0.415, 0.294 | PDLC03033,MTase_I_00016, 1, 63, 0.061, 0.133 | PDLC03033,MTase_I_00016, 2, 0.15, 0.06, 0.079…	PDLC03318, MTase_II_00104, 3.2e-262, 0.991, 0.982 | PDLC03034, MTase_I_00017, 2.5e-76, 0.92, 0.887 | PDLC03317, MTase_II_00103, 1.7e-38, 0.641, 0.48 | PDLC03018, MTase_I_00001, 1.4e-33, 0.539, 0.47 | PDLC03218, MTase_II_00004, 7.3e-32, 0.618, 0.695	d__Bacteria;p__Bacteroidota;c__Bacteroidia;o__Flavobacteriales;f__Crocinitomicaceae;g__Fluviicola;s__Fluviicola taffensis
GCA_000194605	6	CP002542.1	DMS_other	CP002542.1_2993	PDLC03077	Specificity_I_00026	Specificity_I	8.9e-115	6.5e-114	0.987	0.974	3450544	3451719	+	CP002542.1_2993	2993	4095	PDLC03115,Specificity_I_00064, 1, 0.0015, 0.204, 0.703 | PDLC03115,Specificity_I_00064, 2, 320, 0.214, 0.182 | PDLC03126,Specificity_I_00075, 1, 0.091, 0.069, 0.039 | PDLC03126,Specificity_I_00075, 2, 1.5e-18, 0.324, 0.178 | PDLC03126,Specificity_I_00075, 3, 6.7e-10, 0.36, 0.222 | PDLC03126,Specificity_I_00075, 4, 2e-19, 0.133, 0.075 | PDLC03179,Specificity_I_00128, 1, 7e-10, 0.296, 0.197 | PDLC0…	PDLC03077, Specificity_I_00026, 6.5e-114, 0.987, 0.974 | PDLC03144, Specificity_I_00093, 3.3e-91, 0.99, 0.982 | PDLC03057, Specificity_I_00006, 6.7e-65, 0.742, 0.708 | PDLC03111, Specificity_I_00060, 5.8e-37, 0.459, 0.879 | PDLC03073, Specificity_I_00022, 8.2e-27, 0.852, 0.792	d__Bacteria;p__Bacteroidota;c__Bacteroidia;o__Flavobacteriales;f__Crocinitomicaceae;g__Fluviicola;s__Fluviicola taffensis
GCA_000194605	12	CP002542.1	RM_type_I	CP002542.1_2993	PDLC03077	Specificity_I_00026	Specificity_I	8.9e-115	6.5e-114	0.987	0.974	3450544	3451719	+	CP002542.1_2993	2993	4095	PDLC03115,Specificity_I_00064, 1, 0.0015, 0.204, 0.703 | PDLC03115,Specificity_I_00064, 2, 320, 0.214, 0.182 | PDLC03126,Specificity_I_00075, 1, 0.091, 0.069, 0.039 | PDLC03126,Specificity_I_00075, 2, 1.5e-18, 0.324, 0.178 | PDLC03126,Specificity_I_00075, 3, 6.7e-10, 0.36, 0.222 | PDLC03126,Specificity_I_00075, 4, 2e-19, 0.133, 0.075 | PDLC03179,Specificity_I_00128, 1, 7e-10, 0.296, 0.197 | PDLC0…	PDLC03077, Specificity_I_00026, 6.5e-114, 0.987, 0.974 | PDLC03144, Specificity_I_00093, 3.3e-91, 0.99, 0.982 | PDLC03057, Specificity_I_00006, 6.7e-65, 0.742, 0.708 | PDLC03111, Specificity_I_00060, 5.8e-37, 0.459, 0.879 | PDLC03073, Specificity_I_00022, 8.2e-27, 0.852, 0.792	d__Bacteria;p__Bacteroidota;c__Bacteroidia;o__Flavobacteriales;f__Crocinitomicaceae;g__Fluviicola;s__Fluviicola taffensis
GCA_000194605	11	CP002542.1	PrrC	CP002542.1_2994	PDLC02360	PrrC	PrrC	1.1e-126	1.3e-126	0.961	0.919	3451673	3452980	+	CP002542.1_2994	2994	4095	PDLC02360,PrrC, 1, 1.3e-126, 0.961, 0.919	PDLC02360, PrrC, 1.3e-126, 0.961, 0.919	d__Bacteria;p__Bacteroidota;c__Bacteroidia;o__Flavobacteriales;f__Crocinitomicaceae;g__Fluviicola;s__Fluviicola taffensis
GCA_000194605	19	CP002542.1	cbass_type_IIs	CP002542.1_3002	PDLC00803	Cyclase_00043	Cyclase	5.1e-79	6e-79	0.891	0.992	3461110	3462069	+	CP002542.1_3002	3002	4095	PDLC00795,Cyclase_00035, 1, 0.00013, 0.228, 0.235 | PDLC00795,Cyclase_00035, 2, 2.3, 0.119, 0.124 | PDLC00823,Cyclase_00063, 1, 2.8e-13, 0.747, 0.775 | PDLC00803,Cyclase_00043, 1, 6e-79, 0.891, 0.992 | PDLC00776,Cyclase_00016, 1, 7.1e-09, 0.725, 0.753 | PDLC00777,Cyclase_00017, 1, 63, 0.153, 0.135 | PDLC00777,Cyclase_00017, 2, 0.0022, 0.356, 0.328 | PDLC00774,Cyclase_00014, 1, 5.7, 0.2, 0.228 | P…	PDLC00803, Cyclase_00043, 6e-79, 0.891, 0.992 | PDLC00808, Cyclase_00048, 1.1e-14, 0.619, 0.622 | PDLC00823, Cyclase_00063, 2.8e-13, 0.747, 0.775 | PDLC00810, Cyclase_00050, 2.3e-12, 0.666, 0.636 | PDLC00776, Cyclase_00016, 7.1e-09, 0.725, 0.753	d__Bacteria;p__Bacteroidota;c__Bacteroidia;o__Flavobacteriales;f__Crocinitomicaceae;g__Fluviicola;s__Fluviicola taffensis
GCA_000194605	17	CP002542.1	cbass_other	CP002542.1_3043	PDLC00808	Cyclase_00048	Cyclase	4.4e-107	4.9e-107	0.988	0.985	3493103	3494086	+	CP002542.1_3043	3043	4095	PDLC00795,Cyclase_00035, 1, 4.9e-06, 0.296, 0.276 | PDLC00795,Cyclase_00035, 2, 0.00034, 0.543, 0.485 | PDLC00823,Cyclase_00063, 1, 4e-17, 0.957, 0.947 | PDLC00796,Cyclase_00036, 1, 9.9e-09, 0.579, 0.412 | PDLC00796,Cyclase_00036, 2, 0.22, 0.116, 0.088 | PDLC00791,Cyclase_00031, 1, 2.8e-26, 0.97, 0.948 | PDLC00803,Cyclase_00043, 1, 9.6e-15, 0.942, 0.957 | PDLC00793,Cyclase_00033, 1, 2.1e-10, 0.37…	PDLC00808, Cyclase_00048, 4.9e-107, 0.988, 0.985 | PDLC00791, Cyclase_00031, 2.8e-26, 0.97, 0.948 | PDLC00823, Cyclase_00063, 4e-17, 0.957, 0.947 | PDLC00773, Cyclase_00013, 4.4e-15, 0.887, 0.796 | PDLC00803, Cyclase_00043, 9.6e-15, 0.942, 0.957	d__Bacteria;p__Bacteroidota;c__Bacteroidia;o__Flavobacteriales;f__Crocinitomicaceae;g__Fluviicola;s__Fluviicola taffensis
GCA_000194605	15	CP002542.1	cas_type_II-C	CP002542.1_3155	PDLC02061	Cas1_II_WP_078484493.1	Cas1_II	8.9e-114	9.9e-114	0.987	0.815	3607678	3608568	-	CP002542.1_3155	3155	4095	PDLC02062,Cas1_II_WP_122951193.1, 1, 5.1e-18, 0.791, 0.795 | PDLC02061,Cas1_II_WP_078484493.1, 1, 9.9e-114, 0.987, 0.815	PDLC02061, Cas1_II_WP_078484493.1, 9.9e-114, 0.987, 0.815 | PDLC02062, Cas1_II_WP_122951193.1, 5.1e-18, 0.791, 0.795	d__Bacteria;p__Bacteroidota;c__Bacteroidia;o__Flavobacteriales;f__Crocinitomicaceae;g__Fluviicola;s__Fluviicola taffensis
GCA_000194605	13	CP002542.1	RM_type_IIG	CP002542.1_3802	PDLC03598	REase_MTase_IIG_00003	REase_MTase_IIG	3e-300	3.4e-300	0.979	0.991	4312977	4315679	-	CP002542.1_3802	3802	4095	PDLC03618,REase_MTase_IIG_00023, 1, 150, 0.02, 0.013 | PDLC03618,REase_MTase_IIG_00023, 2, 59, 0.024, 0.015 | PDLC03618,REase_MTase_IIG_00023, 3, 30, 0.115, 0.073 | PDLC03618,REase_MTase_IIG_00023, 4, 0.066, 0.071, 0.045 | PDLC03630,REase_MTase_IIG_00035, 1, 1.6e-07, 0.095, 0.071 | PDLC03630,REase_MTase_IIG_00035, 2, 12, 0.042, 0.035 | PDLC03629,REase_MTase_IIG_00034, 1, 8.5e-06, 0.102, 0.082 | P…	PDLC03598, REase_MTase_IIG_00003, 3.4e-300, 0.979, 0.991 | PDLC03599, REase_MTase_IIG_00004, 2.2e-67, 0.698, 0.655 | PDLC03627, REase_MTase_IIG_00032, 2.7e-46, 0.311, 0.251 | PDLC03630, REase_MTase_IIG_00035, 1.6e-07, 0.095, 0.071 | PDLC03629, REase_MTase_IIG_00034, 8.5e-06, 0.102, 0.082	d__Bacteria;p__Bacteroidota;c__Bacteroidia;o__Flavobacteriales;f__Crocinitomicaceae;g__Fluviicola;s__Fluviicola taffensis
GCA_000194605	2	CP002542.1	AbiU	CP002542.1_3980	PDLC02357	AbiU	AbiU	7.6e-168	9e-168	0.983	0.994	4504349	4506073	+	CP002542.1_3980	3980	4095	PDLC02357,AbiU, 1, 9e-168, 0.983, 0.994	PDLC02357, AbiU, 9e-168, 0.983, 0.994	d__Bacteria;p__Bacteroidota;c__Bacteroidia;o__Flavobacteriales;f__Crocinitomicaceae;g__Fluviicola;s__Fluviicola taffensis
GCA_000195085	1	CP002511.1	DMS_other	CP002511.1_697	PDLC03216	MTase_II_00002	MTase_II	1.3e-154	1.6e-154	0.846	0.819	621800	622852	-	CP002511.1_697	697	1424	PDLC03337,MTase_II_00123, 1, 6.1e-12, 0.701, 0.913 | PDLC03386,MTase_II_00172, 1, 130, 0.057, 0.111 | PDLC03386,MTase_II_00172, 2, 0.00092, 0.128, 0.257 | PDLC03296,MTase_II_00082, 1, 3.1e-23, 0.678, 0.702 | PDLC03228,MTase_II_00014, 1, 0.00013, 0.154, 0.225 | PDLC03228,MTase_II_00014, 2, 1.2e-13, 0.197, 0.304 | PDLC03215,MTase_II_00001, 1, 12, 0.071, 0.076 | PDLC03215,MTase_II_00001, 2, 5e-05, 0…	PDLC03216, MTase_II_00002, 1.6e-154, 0.846, 0.819 | PDLC03738, oMTase_00027, 5.1e-150, 0.843, 0.793 | PDLC03371, MTase_II_00157, 3.5e-83, 0.707, 0.95 | PDLC03299, MTase_II_00085, 2.1e-47, 0.761, 0.905 | PDLC03302, MTase_II_00088, 2.6e-45, 0.752, 0.438	d__Bacteria;p__Pseudomonadota;c__Alphaproteobacteria;o__Pelagibacterales;f__Pelagibacteraceae;g__IMCC9063;s__IMCC9063 sp000195085
GCA_000195085	2	CP002511.1	RM_type_II	CP002511.1_697	PDLC03216	MTase_II_00002	MTase_II	1.3e-154	1.6e-154	0.846	0.819	621800	622852	-	CP002511.1_697	697	1424	PDLC03337,MTase_II_00123, 1, 6.1e-12, 0.701, 0.913 | PDLC03386,MTase_II_00172, 1, 130, 0.057, 0.111 | PDLC03386,MTase_II_00172, 2, 0.00092, 0.128, 0.257 | PDLC03296,MTase_II_00082, 1, 3.1e-23, 0.678, 0.702 | PDLC03228,MTase_II_00014, 1, 0.00013, 0.154, 0.225 | PDLC03228,MTase_II_00014, 2, 1.2e-13, 0.197, 0.304 | PDLC03215,MTase_II_00001, 1, 12, 0.071, 0.076 | PDLC03215,MTase_II_00001, 2, 5e-05, 0…	PDLC03216, MTase_II_00002, 1.6e-154, 0.846, 0.819 | PDLC03371, MTase_II_00157, 3.5e-83, 0.707, 0.95 | PDLC03299, MTase_II_00085, 2.1e-47, 0.761, 0.905 | PDLC03302, MTase_II_00088, 2.6e-45, 0.752, 0.438 | PDLC03353, MTase_II_00139, 5.5e-35, 0.721, 0.965	d__Bacteria;p__Pseudomonadota;c__Alphaproteobacteria;o__Pelagibacterales;f__Pelagibacteraceae;g__IMCC9063;s__IMCC9063 sp000195085
GCA_000195085	3	CP002511.1	dXTPase	CP002511.1_1077	PDLC02374	dGTPase	dGTPase	1.5e-102	1.8e-102	0.937	0.863	968214	969347	+	CP002511.1_1077	1077	1424	PDLC02374,dGTPase, 1, 1.8e-102, 0.937, 0.863	PDLC02374, dGTPase, 1.8e-102, 0.937, 0.863	d__Bacteria;p__Pseudomonadota;c__Alphaproteobacteria;o__Pelagibacterales;f__Pelagibacteraceae;g__IMCC9063;s__IMCC9063 sp000195085
GCA_000195205	1	AEPR01000066.1	AbiE	AEPR01000066.1_4	PDLC02234	AbiEi_WP_050726758.1	AbiEi	1.6e-84	1.9e-84	0.889	0.969	5274	5897	+	AEPR01000066.1_4	4	19	PDLC02251,AbiEi_WP_034820941.1, 1, 1.2e-11, 0.476, 0.43 | PDLC02236,AbiEi_WP_025580240.1, 1, 0.00014, 0.192, 0.193 | PDLC02226,AbiEi_WP_146016717.1, 1, 3.7e-21, 0.812, 0.851 | PDLC02233,AbiEi_WP_060913257.1, 1, 3e-09, 0.731, 0.743 | PDLC02265,AbiEi_WP_076488363.1, 1, 0.0045, 0.245, 0.253 | PDLC02232,AbiEi_WP_050009329.1, 1, 40, 0.087, 0.102 | PDLC02232,AbiEi_WP_050009329.1, 2, 0.00058, 0.303, 0.3…	PDLC02234, AbiEi_WP_050726758.1, 1.9e-84, 0.889, 0.969 | PDLC02226, AbiEi_WP_146016717.1, 3.7e-21, 0.812, 0.851 | PDLC02264, AbiEi_WP_007349584.1, 1e-11, 0.418, 0.449 | PDLC02251, AbiEi_WP_034820941.1, 1.2e-11, 0.476, 0.43 | PDLC02233, AbiEi_WP_060913257.1, 3e-09, 0.731, 0.743	d__Bacteria;p__Pseudomonadota;c__Gammaproteobacteria;o__Burkholderiales;f__Burkholderiaceae;g__CAILRJ01;s__CAILRJ01 sp010365165
GCA_000195205	2	AEPR01000099.1	wadjet_type_I	AEPR01000099.1_2	PDLC00457	JetA1_00016	JetA1	3.2e-221	3.7e-221	0.992	0.994	2732	4195	+	AEPR01000099.1_2	2	11	PDLC00461,JetA1_00020, 1, 6.2e-49, 0.895, 0.881 | PDLC00459,JetA1_00018, 1, 5.7e-05, 0.621, 0.609 | PDLC00457,JetA1_00016, 1, 3.7e-221, 0.992, 0.994 | PDLC00452,JetA1_00011, 1, 7.1e-25, 0.918, 0.904 | PDLC00464,JetA1_00023, 1, 8.3e-29, 0.662, 0.661 | PDLC00447,JetA1_00006, 1, 1.6e-20, 0.717, 0.715 | PDLC00460,JetA1_00019, 1, 6.2e-85, 0.984, 0.967 | PDLC00463,JetA1_00022, 1, 2.9e-08, 0.84, 0.749 |…	PDLC00457, JetA1_00016, 3.7e-221, 0.992, 0.994 | PDLC00460, JetA1_00019, 6.2e-85, 0.984, 0.967 | PDLC00444, JetA1_00003, 1.5e-79, 0.967, 0.971 | PDLC00455, JetA1_00014, 2.9e-57, 0.928, 0.93 | PDLC00461, JetA1_00020, 6.2e-49, 0.895, 0.881	d__Bacteria;p__Pseudomonadota;c__Gammaproteobacteria;o__Burkholderiales;f__Burkholderiaceae;g__CAILRJ01;s__CAILRJ01 sp010365165
GCA_000195205	3	AEPR01000109.1	DMS_other	AEPR01000109.1_2	PDLC03086	Specificity_I_00035	Specificity_I	2.5e-104	2.8e-104	0.986	0.989	1093	2418	-	AEPR01000109.1_2	2	8	PDLC03126,Specificity_I_00075, 1, 1.8e-05, 0.335, 0.217 | PDLC03126,Specificity_I_00075, 2, 290, 0.197, 0.129 | PDLC03179,Specificity_I_00128, 1, 1.6e-09, 0.319, 0.238 | PDLC03179,Specificity_I_00128, 2, 8e-08, 0.339, 0.263 | PDLC03161,Specificity_I_00110, 1, 1.7e-10, 0.407, 0.469 | PDLC03161,Specificity_I_00110, 2, 8.1e-08, 0.296, 0.309 | PDLC03188,Specificity_I_00137, 1, 120, 0.195, 0.19 | PDLC…	PDLC03086, Specificity_I_00035, 2.8e-104, 0.986, 0.989 | PDLC03089, Specificity_I_00038, 4e-94, 0.952, 0.957 | PDLC03068, Specificity_I_00017, 2.3e-57, 0.894, 0.913 | PDLC03099, Specificity_I_00048, 2e-56, 0.833, 0.872 | PDLC03066, Specificity_I_00015, 5e-51, 0.826, 0.816	d__Bacteria;p__Pseudomonadota;c__Gammaproteobacteria;o__Burkholderiales;f__Burkholderiaceae;g__CAILRJ01;s__CAILRJ01 sp010365165
GCA_000195205	4	AEPR01000171.1	gabija	AEPR01000171.1_1	PDLC00132	GajB_00030	GajB	2.3e-279	2.6e-279	0.994	0.995	289	2184	-	AEPR01000171.1_1	1	4	PDLC00107,GajB_00005, 1, 8.6e-35, 0.541, 0.559 | PDLC00107,GajB_00005, 2, 4.3e-11, 0.258, 0.3 | PDLC00142,GajB_00040, 1, 7.7e-06, 0.103, 0.115 | PDLC00142,GajB_00040, 2, 2.1e-08, 0.184, 0.199 | PDLC00142,GajB_00040, 3, 9.8, 0.16, 0.17 | PDLC00134,GajB_00032, 1, 2.7e-29, 0.559, 0.775 | PDLC00109,GajB_00007, 1, 1.3e-23, 0.552, 0.468 | PDLC00148,GajB_00046, 1, 0.0022, 0.078, 0.122 | PDLC00148,GajB_0…	PDLC00132, GajB_00030, 2.6e-279, 0.994, 0.995 | PDLC00114, GajB_00012, 9.9e-88, 0.986, 0.975 | PDLC00117, GajB_00015, 1.1e-70, 0.968, 0.942 | PDLC00103, GajB_00001, 5.9e-49, 0.979, 0.948 | PDLC00127, GajB_00025, 7.5e-48, 0.951, 0.936	d__Bacteria;p__Pseudomonadota;c__Gammaproteobacteria;o__Burkholderiales;f__Burkholderiaceae;g__CAILRJ01;s__CAILRJ01 sp010365165
GCA_000195205	5	AEPR01000253.1	dXTPase	AEPR01000253.1_11	PDLC02374	dGTPase	dGTPase	2.4e-105	3.3e-105	0.931	0.861	9790	10920	-	AEPR01000253.1_11	11	14	PDLC02374,dGTPase, 1, 3.3e-105, 0.931, 0.861	PDLC02374, dGTPase, 3.3e-105, 0.931, 0.861	d__Bacteria;p__Pseudomonadota;c__Gammaproteobacteria;o__Burkholderiales;f__Burkholderiaceae;g__CAILRJ01;s__CAILRJ01 sp010365165
GCA_000195205	6	AEPR01000357.1	cas_type_other	AEPR01000357.1_2	PDLC00923	cas1_DVULG	Cas1c	1.3e-155	1.5e-155	0.98	0.991	510	1544	-	AEPR01000357.1_2	2	5	PDLC02062,Cas1_II_WP_122951193.1, 1, 2.9e-35, 0.73, 0.77 | PDLC01335,cd09722, 1, 3e-45, 0.936, 0.962 | PDLC02067,Cas1b_WP_188882336.1, 1, 7.3e-60, 0.951, 0.606 | PDLC01249,cd09636, 1, 2.9e-63, 0.774, 0.996 | PDLC02066,Cas1b_WP_035727688.1, 1, 3.7e-36, 0.855, 0.901 | PDLC01334,cd09721, 1, 6.4e-153, 0.98, 0.997 | PDLC02061,Cas1_II_WP_078484493.1, 1, 1e-14, 0.733, 0.636 | PDLC01248,cd09634, 1, 5.8e-…	PDLC00923, cas1_DVULG, 1.5e-155, 0.98, 0.991 | PDLC01334, cd09721, 6.4e-153, 0.98, 0.997 | PDLC01743, Cas1c_WP_008519397.1, 1.6e-145, 0.994, 0.997 | PDLC01608, pfam01867, 6.6e-101, 0.843, 0.996 | PDLC00928, cas1_I_II_III_V_maka, 2.2e-96, 0.948, 0.997	d__Bacteria;p__Pseudomonadota;c__Gammaproteobacteria;o__Burkholderiales;f__Burkholderiaceae;g__CAILRJ01;s__CAILRJ01 sp010365165
GCA_000195205	7	AEPR01000527.1	AbiE	AEPR01000527.1_1	PDLC02278	AbiEi_WP_024105160.1	AbiEi	3.8e-28	4.1e-28	0.928	0.97	325	531	+	AEPR01000527.1_1	1	9	PDLC02278,AbiEi_WP_024105160.1, 1, 4.1e-28, 0.928, 0.97 | PDLC02281,AbiEi_WP_143175978.1, 1, 0.00041, 0.58, 0.569	PDLC02278, AbiEi_WP_024105160.1, 4.1e-28, 0.928, 0.97 | PDLC02281, AbiEi_WP_143175978.1, 0.00041, 0.58, 0.569	d__Bacteria;p__Pseudomonadota;c__Gammaproteobacteria;o__Burkholderiales;f__Burkholderiaceae;g__CAILRJ01;s__CAILRJ01 sp010365165
GCA_000195205	9	AEPR01000681.1	DMS_other	AEPR01000681.1_2	PDLC03153	Specificity_I_00102	Specificity_I	2e-75	2.2e-75	0.99	0.976	804	1997	+	AEPR01000681.1_2	2	4	PDLC03115,Specificity_I_00064, 1, 0.00098, 0.347, 0.297 | PDLC03115,Specificity_I_00064, 2, 1.4e-07, 0.324, 0.277 | PDLC03126,Specificity_I_00075, 1, 1.8e-08, 0.382, 0.223 | PDLC03126,Specificity_I_00075, 2, 2.2e-08, 0.344, 0.199 | PDLC03179,Specificity_I_00128, 1, 3.9e-16, 0.412, 0.278 | PDLC03179,Specificity_I_00128, 2, 1e-20, 0.387, 0.261 | PDLC03161,Specificity_I_00110, 1, 0.12, 0.186, 0.185 …	PDLC03153, Specificity_I_00102, 2.2e-75, 0.99, 0.976 | PDLC03069, Specificity_I_00018, 8.5e-71, 0.789, 0.809 | PDLC03107, Specificity_I_00056, 4.1e-68, 0.99, 0.992 | PDLC03108, Specificity_I_00057, 2e-54, 0.98, 0.872 | PDLC03084, Specificity_I_00033, 7.9e-53, 0.764, 0.776	d__Bacteria;p__Pseudomonadota;c__Gammaproteobacteria;o__Burkholderiales;f__Burkholderiaceae;g__CAILRJ01;s__CAILRJ01 sp010365165
GCA_000195205	10	AEPR01000773.1	cas_type_other	AEPR01000773.1_2	PDLC01365	cd09752	Cas5c	6.5e-70	7.4e-70	0.936	0.983	102	761	-	AEPR01000773.1_2	2	4	PDLC02096,Cas5b_WP_048038568.1, 1, 0.099, 0.764, 0.646 | PDLC00948,cas_Cas5d, 1, 1e-59, 0.945, 0.966 | PDLC01644,pfam09704, 1, 7.5e-37, 0.877, 0.901 | PDLC01365,cd09752, 1, 7.4e-70, 0.936, 0.983 | PDLC01306,cd09693, 1, 5.6e-44, 0.936, 0.977 | PDLC00950,CRISPR_cas5, 1, 3.2e-13, 0.177, 0.907 | PDLC01264,cd09651, 1, 7.4e-70, 0.936, 0.983	PDLC01365, cd09752, 7.4e-70, 0.936, 0.983 | PDLC01264, cd09651, 7.4e-70, 0.936, 0.983 | PDLC00948, cas_Cas5d, 1e-59, 0.945, 0.966 | PDLC01306, cd09693, 5.6e-44, 0.936, 0.977 | PDLC01644, pfam09704, 7.5e-37, 0.877, 0.901	d__Bacteria;p__Pseudomonadota;c__Gammaproteobacteria;o__Burkholderiales;f__Burkholderiaceae;g__CAILRJ01;s__CAILRJ01 sp010365165
GCA_000195205	11	AEPR01000779.1	zorya_other	AEPR01000779.1_3	PDLC00652	ZorF3_00001	ZorF	1.3e-57	1.8e-57	0.941	0.826	1643	2356	-	AEPR01000779.1_3	3	5	PDLC00655,ZorF3_00004, 1, 4.3e-32, 0.887, 0.857 | PDLC00654,ZorF3_00003, 1, 1.1e-23, 0.466, 0.764 | PDLC00652,ZorF3_00001, 1, 1.8e-57, 0.941, 0.826 | PDLC00653,ZorF3_00002, 1, 1.6e-11, 0.357, 0.306 | PDLC00653,ZorF3_00002, 2, 4.5e-24, 0.349, 0.295	PDLC00652, ZorF3_00001, 1.8e-57, 0.941, 0.826 | PDLC00655, ZorF3_00004, 4.3e-32, 0.887, 0.857 | PDLC00653, ZorF3_00002, 4.5e-24, 0.349, 0.295 | PDLC00654, ZorF3_00003, 1.1e-23, 0.466, 0.764	d__Bacteria;p__Pseudomonadota;c__Gammaproteobacteria;o__Burkholderiales;f__Burkholderiaceae;g__CAILRJ01;s__CAILRJ01 sp010365165
GCA_000196255	1	CR354531.1	DMS_other	CR354531.1_883	PDLC03029	MTase_I_00012	MTase_I	2.1e-250	2.4e-250	0.981	0.959	973552	975888	+	CR354531.1_883	883	3596	PDLC03026,MTase_I_00009, 1, 2.1e-30, 0.427, 0.602 | PDLC03031,MTase_I_00014, 1, 1.1e-42, 0.591, 0.519 | PDLC03033,MTase_I_00016, 1, 3.7e-18, 0.451, 0.599 | PDLC03019,MTase_I_00002, 1, 3.8e-31, 0.392, 0.289 | PDLC03311,MTase_II_00097, 1, 80, 0.058, 0.093 | PDLC03311,MTase_II_00097, 2, 0.17, 0.063, 0.101 | PDLC03240,MTase_II_00026, 1, 1.8e-17, 0.383, 0.534 | PDLC03240,MTase_II_00026, 2, 2.1e-07, 0.…	PDLC03029, MTase_I_00012, 2.4e-250, 0.981, 0.959 | PDLC03031, MTase_I_00014, 1.1e-42, 0.591, 0.519 | PDLC03022, MTase_I_00005, 5.2e-41, 0.591, 0.496 | PDLC03019, MTase_I_00002, 3.8e-31, 0.392, 0.289 | PDLC03027, MTase_I_00010, 7.5e-31, 0.392, 0.331	d__Bacteria;p__Pseudomonadota;c__Gammaproteobacteria;o__Enterobacterales_A;f__Vibrionaceae;g__Photobacterium;s__Photobacterium profundum_A
GCA_000196255	4	CR354531.1	RM_type_I	CR354531.1_883	PDLC03029	MTase_I_00012	MTase_I	2.1e-250	2.4e-250	0.981	0.959	973552	975888	+	CR354531.1_883	883	3596	PDLC03026,MTase_I_00009, 1, 2.1e-30, 0.427, 0.602 | PDLC03031,MTase_I_00014, 1, 1.1e-42, 0.591, 0.519 | PDLC03033,MTase_I_00016, 1, 3.7e-18, 0.451, 0.599 | PDLC03019,MTase_I_00002, 1, 3.8e-31, 0.392, 0.289 | PDLC03036,MTase_I_00019, 1, 1.1e-12, 0.177, 0.227 | PDLC03029,MTase_I_00012, 1, 2.4e-250, 0.981, 0.959 | PDLC03027,MTase_I_00010, 1, 7.5e-31, 0.392, 0.331 | PDLC03027,MTase_I_00010, 2, 54, 0.…	PDLC03029, MTase_I_00012, 2.4e-250, 0.981, 0.959 | PDLC03031, MTase_I_00014, 1.1e-42, 0.591, 0.519 | PDLC03022, MTase_I_00005, 5.2e-41, 0.591, 0.496 | PDLC03019, MTase_I_00002, 3.8e-31, 0.392, 0.289 | PDLC03027, MTase_I_00010, 7.5e-31, 0.392, 0.331	d__Bacteria;p__Pseudomonadota;c__Gammaproteobacteria;o__Enterobacterales_A;f__Vibrionaceae;g__Photobacterium;s__Photobacterium profundum_A
GCA_000196255	2	CR354531.1	DMS_other	CR354531.1_1639	PDLC02494	BrxD_00001	BrxD	2.3e-43	3e-43	0.9	0.914	1828394	1829713	+	CR354531.1_1639	1639	3596	PDLC02776,SspC_00007, 1, 0.037, 0.207, 0.089 | PDLC02494,BrxD_00001, 1, 3e-43, 0.9, 0.914 | PDLC02482,BrxC_00012, 1, 0.0089, 0.064, 0.023	PDLC02494, BrxD_00001, 3e-43, 0.9, 0.914 | PDLC02482, BrxC_00012, 0.0089, 0.064, 0.023 | PDLC02776, SspC_00007, 0.037, 0.207, 0.089	d__Bacteria;p__Pseudomonadota;c__Gammaproteobacteria;o__Enterobacterales_A;f__Vibrionaceae;g__Photobacterium;s__Photobacterium profundum_A
GCA_000196255	7	CR354531.1	viperin_solo	CR354531.1_1657	PDLC02904	pVip-near-kinase	pVip	3.4e-109	3.8e-109	0.979	0.996	1842755	1843621	-	CR354531.1_1657	1657	3596	PDLC02904,pVip-near-kinase, 1, 3.8e-109, 0.979, 0.996 | PDLC02903,pVip-lone, 1, 1.9e-94, 0.969, 0.996	PDLC02904, pVip-near-kinase, 3.8e-109, 0.979, 0.996 | PDLC02903, pVip-lone, 1.9e-94, 0.969, 0.996	d__Bacteria;p__Pseudomonadota;c__Gammaproteobacteria;o__Enterobacterales_A;f__Vibrionaceae;g__Photobacterium;s__Photobacterium profundum_A
GCA_000196255	3	CR354531.1	DMS_other	CR354531.1_1854	PDLC03179	Specificity_I_00128	Specificity_I	2.2e-207	2.5e-207	0.997	0.997	2075105	2076886	-	CR354531.1_1854	1854	3596	PDLC03115,Specificity_I_00064, 1, 0.00068, 0.066, 0.084 | PDLC03115,Specificity_I_00064, 2, 3.2e-05, 0.212, 0.262 | PDLC03115,Specificity_I_00064, 3, 1.2e-05, 0.076, 0.097 | PDLC03115,Specificity_I_00064, 4, 15, 0.101, 0.126 | PDLC03126,Specificity_I_00075, 1, 9.8e-12, 0.249, 0.22 | PDLC03126,Specificity_I_00075, 2, 0.003, 0.202, 0.172 | PDLC03179,Specificity_I_00128, 1, 2.5e-207, 0.997, 0.997 | …	PDLC03179, Specificity_I_00128, 2.5e-207, 0.997, 0.997 | PDLC03196, Specificity_I_00145, 2.2e-100, 0.938, 0.717 | PDLC03096, Specificity_I_00045, 1.8e-98, 0.931, 0.822 | PDLC03056, Specificity_I_00005, 8.2e-83, 0.401, 0.402 | PDLC03076, Specificity_I_00025, 1.1e-52, 0.397, 0.48	d__Bacteria;p__Pseudomonadota;c__Gammaproteobacteria;o__Enterobacterales_A;f__Vibrionaceae;g__Photobacterium;s__Photobacterium profundum_A
GCA_000196255	5	CR354531.1	RM_type_I	CR354531.1_1854	PDLC03179	Specificity_I_00128	Specificity_I	2.2e-207	2.5e-207	0.997	0.997	2075105	2076886	-	CR354531.1_1854	1854	3596	PDLC03115,Specificity_I_00064, 1, 0.00068, 0.066, 0.084 | PDLC03115,Specificity_I_00064, 2, 3.2e-05, 0.212, 0.262 | PDLC03115,Specificity_I_00064, 3, 1.2e-05, 0.076, 0.097 | PDLC03115,Specificity_I_00064, 4, 15, 0.101, 0.126 | PDLC03126,Specificity_I_00075, 1, 9.8e-12, 0.249, 0.22 | PDLC03126,Specificity_I_00075, 2, 0.003, 0.202, 0.172 | PDLC03179,Specificity_I_00128, 1, 2.5e-207, 0.997, 0.997 | …	PDLC03179, Specificity_I_00128, 2.5e-207, 0.997, 0.997 | PDLC03196, Specificity_I_00145, 2.2e-100, 0.938, 0.717 | PDLC03096, Specificity_I_00045, 1.8e-98, 0.931, 0.822 | PDLC03056, Specificity_I_00005, 8.2e-83, 0.401, 0.402 | PDLC03076, Specificity_I_00025, 1.1e-52, 0.397, 0.48	d__Bacteria;p__Pseudomonadota;c__Gammaproteobacteria;o__Enterobacterales_A;f__Vibrionaceae;g__Photobacterium;s__Photobacterium profundum_A
GCA_000196255	6	CR354531.1	dXTPase	CR354531.1_2701	PDLC02374	dGTPase	dGTPase	7.5e-159	9.8e-159	0.945	0.873	3043952	3045319	+	CR354531.1_2701	2701	3596	PDLC02374,dGTPase, 1, 9.8e-159, 0.945, 0.873	PDLC02374, dGTPase, 9.8e-159, 0.945, 0.873	d__Bacteria;p__Pseudomonadota;c__Gammaproteobacteria;o__Enterobacterales_A;f__Vibrionaceae;g__Photobacterium;s__Photobacterium profundum_A
GCA_000196255	8	CR354532.1	DRT_other	CR354532.1_592	PDLC02926	retron_type_VI_hth_cluster2_1	HTH_VI	1.8e-37	2.1e-37	0.892	0.978	648079	648384	+	CR354532.1_592	592	2155	PDLC02926,retron_type_VI_hth_cluster2_1, 1, 2.1e-37, 0.892, 0.978	PDLC02926, retron_type_VI_hth_cluster2_1, 2.1e-37, 0.892, 0.978	d__Bacteria;p__Pseudomonadota;c__Gammaproteobacteria;o__Enterobacterales_A;f__Vibrionaceae;g__Photobacterium;s__Photobacterium profundum_A
GCA_000196255	9	CR354532.1	cas_type_I-F2	CR354532.1_2119	PDLC01352	cd09739	Cas6f	1e-53	1.2e-53	0.989	0.995	2189584	2190135	-	CR354532.1_2119	2119	2155	PDLC01631,pfam09618, 1, 3e-50, 0.973, 0.994 | PDLC01352,cd09739, 1, 1.2e-53, 0.989, 0.995 | PDLC01287,cd09674, 1, 5.6e-46, 0.989, 0.995 | PDLC00955,cas_Csy4, 1, 7.3e-45, 0.973, 0.989	PDLC01352, cd09739, 1.2e-53, 0.989, 0.995 | PDLC01631, pfam09618, 3e-50, 0.973, 0.994 | PDLC01287, cd09674, 5.6e-46, 0.989, 0.995 | PDLC00955, cas_Csy4, 7.3e-45, 0.973, 0.989	d__Bacteria;p__Pseudomonadota;c__Gammaproteobacteria;o__Enterobacterales_A;f__Vibrionaceae;g__Photobacterium;s__Photobacterium profundum_A
GCA_000196255	10	CR377818.1	cas_type_I-E	CR377818.1_38	PDLC01744	Cas1e_WP_035839043.1	Cas1e	7.5e-117	8.7e-117	0.886	0.873	43683	44603	-	CR377818.1_38	38	72	PDLC00924,cas1_ECOLI, 1, 1.5e-111, 0.866, 0.989 | PDLC01746,Cas1e_WP_162621937.1, 1, 5.3e-72, 0.515, 0.975 | PDLC01744,Cas1e_WP_035839043.1, 1, 8.7e-117, 0.886, 0.873 | PDLC01745,Cas1e_WP_120372217.1, 1, 4.7e-63, 0.866, 0.944	PDLC01744, Cas1e_WP_035839043.1, 8.7e-117, 0.886, 0.873 | PDLC00924, cas1_ECOLI, 1.5e-111, 0.866, 0.989 | PDLC01746, Cas1e_WP_162621937.1, 5.3e-72, 0.515, 0.975 | PDLC01745, Cas1e_WP_120372217.1, 4.7e-63, 0.866, 0.944	d__Bacteria;p__Pseudomonadota;c__Gammaproteobacteria;o__Enterobacterales_A;f__Vibrionaceae;g__Photobacterium;s__Photobacterium profundum_A
GCA_000196255	11	CR377818.1	gabija	CR377818.1_46	PDLC00090	GajA_00030	GajA	3e-235	3.4e-235	0.992	0.994	54037	56025	+	CR377818.1_46	46	72	PDLC00086,GajA_00026, 1, 6.6e-05, 0.095, 0.103 | PDLC00086,GajA_00026, 2, 3.2e-10, 0.354, 0.347 | PDLC00086,GajA_00026, 3, 810, 0.086, 0.097 | PDLC00095,GajA_00035, 1, 1e-08, 0.1, 0.081 | PDLC00095,GajA_00035, 2, 3e-20, 0.288, 0.269 | PDLC00087,GajA_00027, 1, 1300, 0.029, 0.09 | PDLC00087,GajA_00027, 2, 9e-10, 0.21, 0.635 | PDLC00102,GajA_00042, 1, 1.4e-05, 0.081, 0.098 | PDLC00102,GajA_00042, 2,…	PDLC00090, GajA_00030, 3.4e-235, 0.992, 0.994 | PDLC00097, GajA_00037, 2.2e-170, 0.997, 0.998 | PDLC00061, GajA_00001, 3.9e-159, 0.992, 0.992 | PDLC00074, GajA_00014, 1.5e-128, 0.673, 0.979 | PDLC00089, GajA_00029, 3e-100, 0.468, 0.99	d__Bacteria;p__Pseudomonadota;c__Gammaproteobacteria;o__Enterobacterales_A;f__Vibrionaceae;g__Photobacterium;s__Photobacterium profundum_A
GCA_000196495	2	FM178379.1	Helicase-DUF2290	FM178379.1_1006	PDLC02998	DUF2290	DUF2290	7.2e-40	8.8e-40	0.865	0.979	1060435	1061100	-	FM178379.1_1006	1006	3204	PDLC02999,DUF2290_Pers, 1, 6.7e-27, 0.937, 0.941 | PDLC02998,DUF2290, 1, 8.8e-40, 0.865, 0.979	PDLC02998, DUF2290, 8.8e-40, 0.865, 0.979 | PDLC02999, DUF2290_Pers, 6.7e-27, 0.937, 0.941	d__Bacteria;p__Pseudomonadota;c__Gammaproteobacteria;o__Enterobacterales_A;f__Vibrionaceae;g__Aliivibrio;s__Aliivibrio salmonicida_A
GCA_000196495	5	FM178379.1	dXTPase	FM178379.1_1138	PDLC02374	dGTPase	dGTPase	2.8e-154	3e-154	0.96	0.868	1185629	1186975	-	FM178379.1_1138	1138	3204	PDLC02374,dGTPase, 1, 3e-154, 0.96, 0.868	PDLC02374, dGTPase, 3e-154, 0.96, 0.868	d__Bacteria;p__Pseudomonadota;c__Gammaproteobacteria;o__Enterobacterales_A;f__Vibrionaceae;g__Aliivibrio;s__Aliivibrio salmonicida_A
GCA_000196495	4	FM178379.1	cbass_type_I	FM178379.1_1886	PDLC00793	Cyclase_00033	Cyclase	8.7e-162	9.7e-162	0.993	0.996	1925836	1927200	-	FM178379.1_1886	1886	3204	PDLC00815,Cyclase_00055, 1, 1.4e-28, 0.369, 0.422 | PDLC00815,Cyclase_00055, 2, 4.7e-09, 0.299, 0.344 | PDLC00795,Cyclase_00035, 1, 1.4e-23, 0.637, 0.885 | PDLC00823,Cyclase_00063, 1, 7.5e-20, 0.607, 0.884 | PDLC00796,Cyclase_00036, 1, 3.1e-36, 0.892, 0.889 | PDLC00776,Cyclase_00016, 1, 1.7e-06, 0.554, 0.815 | PDLC00816,Cyclase_00056, 1, 4.5e-25, 0.369, 0.308 | PDLC00816,Cyclase_00056, 2, 3e-06, …	PDLC00793, Cyclase_00033, 9.7e-162, 0.993, 0.996 | PDLC00787, Cyclase_00027, 6.5e-105, 0.686, 0.928 | PDLC00798, Cyclase_00038, 2.7e-56, 0.688, 0.881 | PDLC00770, Cyclase_00010, 2.9e-46, 0.971, 0.969 | PDLC00778, Cyclase_00018, 4.5e-37, 0.892, 0.875	d__Bacteria;p__Pseudomonadota;c__Gammaproteobacteria;o__Enterobacterales_A;f__Vibrionaceae;g__Aliivibrio;s__Aliivibrio salmonicida_A
GCA_000196495	7	FM178380.1	DRT_class_I	FM178380.1_581	PDLC02180	Drt4_00004	Drt4	9.5e-234	1.1e-233	0.974	0.962	606153	607745	-	FM178380.1_581	581	1169	PDLC02176,Drt3b_00001, 1, 1.2, 0.068, 0.054 | PDLC02176,Drt3b_00001, 2, 5.1e-27, 0.258, 0.224 | PDLC02176,Drt3b_00001, 3, 180, 0.089, 0.083 | PDLC03771,drt-UG32, 1, 1e-07, 0.256, 0.244 | PDLC02181,Drt5_00001, 1, 0.00045, 0.435, 0.467 | PDLC02181,Drt5_00001, 2, 370, 0.055, 0.061 | PDLC03750,drt-UG13b, 1, 75, 0.045, 0.056 | PDLC03750,drt-UG13b, 2, 0.00067, 0.215, 0.242 | PDLC03750,drt-UG13b, 3, 130…	PDLC02180, Drt4_00004, 1.1e-233, 0.974, 0.962 | PDLC03752, drt-UG15, 6e-181, 0.944, 0.991 | PDLC02178, Drt4_00002, 4.1e-106, 0.934, 0.962 | PDLC03748, drt-UG12, 9.6e-86, 0.945, 0.947 | PDLC02177, Drt4_00001, 7.4e-74, 0.904, 0.909	d__Bacteria;p__Pseudomonadota;c__Gammaproteobacteria;o__Enterobacterales_A;f__Vibrionaceae;g__Aliivibrio;s__Aliivibrio salmonicida_A
GCA_000196495	8	FM178380.1	septu_type_I	FM178380.1_782	PDLC00331	PtuB1_00020	PtuB1	6.5e-84	7.2e-84	0.982	0.986	816531	817196	-	FM178380.1_782	782	1169	PDLC00336,PtuB1_00025, 1, 1.4e-14, 0.847, 0.74 | PDLC00342,PtuB1_00031, 1, 6.2e-10, 0.302, 0.287 | PDLC00358,PtuB1_00047, 1, 9.7e-07, 0.405, 0.465 | PDLC00349,PtuB1_00038, 1, 0.02, 0.266, 0.273 | PDLC00315,PtuB1_00004, 1, 3.4e-12, 0.581, 0.577 | PDLC00348,PtuB1_00037, 1, 5.9e-07, 0.491, 0.551 | PDLC00339,PtuB1_00028, 1, 4.3e-06, 0.288, 0.31 | PDLC00316,PtuB1_00005, 1, 2.6e-08, 0.279, 0.246 | PDLC…	PDLC00331, PtuB1_00020, 7.2e-84, 0.982, 0.986 | PDLC00321, PtuB1_00010, 2.8e-45, 0.95, 0.964 | PDLC00323, PtuB1_00012, 1.3e-26, 0.752, 0.753 | PDLC00341, PtuB1_00030, 9.1e-15, 0.36, 0.297 | PDLC00336, PtuB1_00025, 1.4e-14, 0.847, 0.74 | PDLC00337, PtuB1_00026, 1.4e-14, 0.824, 0.764	d__Bacteria;p__Pseudomonadota;c__Gammaproteobacteria;o__Enterobacterales_A;f__Vibrionaceae;g__Aliivibrio;s__Aliivibrio salmonicida_A
GCA_000196495	10	FM178381.1	cbass_type_I	FM178381.1_53	PDLC00796	Cyclase_00036	Cyclase	1.7e-189	1.9e-189	0.993	0.993	54700	55974	+	FM178381.1_53	53	76	PDLC00795,Cyclase_00035, 1, 3.3e-06, 0.419, 0.562 | PDLC00795,Cyclase_00035, 2, 380, 0.094, 0.118 | PDLC00823,Cyclase_00063, 1, 2.4e-38, 0.652, 0.979 | PDLC00823,Cyclase_00063, 2, 910, 0.068, 0.102 | PDLC00796,Cyclase_00036, 1, 1.9e-189, 0.993, 0.993 | PDLC00791,Cyclase_00031, 1, 0.11, 0.518, 0.699 | PDLC00803,Cyclase_00043, 1, 1.5e-09, 0.593, 0.901 | PDLC00776,Cyclase_00016, 1, 1.5e-20, 0.416, 0…	PDLC00796, Cyclase_00036, 1.9e-189, 0.993, 0.993 | PDLC00792, Cyclase_00032, 3.7e-98, 0.536, 0.983 | PDLC00786, Cyclase_00026, 6.7e-95, 0.652, 0.993 | PDLC00814, Cyclase_00054, 9e-50, 0.652, 0.976 | PDLC00771, Cyclase_00011, 4.8e-40, 0.551, 0.919	d__Bacteria;p__Pseudomonadota;c__Gammaproteobacteria;o__Enterobacterales_A;f__Vibrionaceae;g__Aliivibrio;s__Aliivibrio salmonicida_A
GCA_000196495	9	FM178381.1	RADAR	FM178381.1_60	PDLC02217	RdrA_00002	RdrA	1.7e-233	2e-233	0.984	0.993	62129	64735	+	FM178381.1_60	60	76	PDLC02217,RdrA_00002, 1, 2e-233, 0.984, 0.993 | PDLC02216,RdrA_00001, 1, 5.2e-41, 0.405, 0.379 | PDLC02216,RdrA_00001, 2, 8.9e-13, 0.244, 0.229	PDLC02217, RdrA_00002, 2e-233, 0.984, 0.993 | PDLC02216, RdrA_00001, 5.2e-41, 0.405, 0.379	d__Bacteria;p__Pseudomonadota;c__Gammaproteobacteria;o__Enterobacterales_A;f__Vibrionaceae;g__Aliivibrio;s__Aliivibrio salmonicida_A
GCA_000224335	2	AFXZ01000002.1	pycsar_other	AFXZ01000002.1_182	PDLC00833	E1E2_00009	E1-E2	2.6e-80	2.9e-80	0.923	0.973	196689	197393	-	AFXZ01000002.1_182	182	353	PDLC00871,E2_00014, 1, 7.6e-32, 0.932, 0.9 | PDLC00865,E2_00008, 1, 1.3e-39, 0.911, 0.963 | PDLC00861,E2_00004, 1, 5.4e-27, 0.655, 0.655 | PDLC00872,E2_00015, 1, 1e-41, 0.898, 0.968 | PDLC00859,E2_00002, 1, 1.3e-17, 0.838, 0.905 | PDLC00833,E1E2_00009, 1, 2.9e-80, 0.923, 0.973 | PDLC00870,E2_00013, 1, 4.4e-19, 0.843, 0.874 | PDLC00844,E1E2_00020, 1, 0.024, 0.191, 0.088	PDLC00833, E1E2_00009, 2.9e-80, 0.923, 0.973 | PDLC00872, E2_00015, 1e-41, 0.898, 0.968 | PDLC00865, E2_00008, 1.3e-39, 0.911, 0.963 | PDLC00871, E2_00014, 7.6e-32, 0.932, 0.9 | PDLC00861, E2_00004, 5.4e-27, 0.655, 0.655	d__Bacteria;p__Bacteroidota;c__Bacteroidia;o__Flavobacteriales;f__Flavobacteriaceae;g__Algorimicrobium;s__Algorimicrobium argentinense
GCA_000224335	1	AFXZ01000002.1	pycsar_effector	AFXZ01000002.1_183	PDLC00767	Cyclase_00007	PycC	2.9e-145	3.3e-145	0.965	0.991	197359	198384	-	AFXZ01000002.1_183	183	353	PDLC02367,PycC_CladeB, 1, 1.8e-11, 0.462, 0.664 | PDLC00764,Cyclase_00004, 1, 8.2e-55, 0.719, 0.559 | PDLC00767,Cyclase_00007, 1, 3.3e-145, 0.965, 0.991 | PDLC00766,Cyclase_00006, 1, 7.8e-05, 0.462, 0.659 | PDLC00761,Cyclase_00001, 1, 5e-67, 0.687, 0.532 | PDLC02370,PycC_CladeE, 1, 2.1e-98, 0.889, 0.865 | PDLC00734,Effector_00072, 1, 0.0037, 0.383, 0.332 | PDLC02368,PycC_CladeC, 1, 0.024, 0.43, 0…	PDLC00767, Cyclase_00007, 3.3e-145, 0.965, 0.991 | PDLC02370, PycC_CladeE, 2.1e-98, 0.889, 0.865 | PDLC00761, Cyclase_00001, 5e-67, 0.687, 0.532 | PDLC00764, Cyclase_00004, 8.2e-55, 0.719, 0.559 | PDLC02367, PycC_CladeB, 1.8e-11, 0.462, 0.664	d__Bacteria;p__Bacteroidota;c__Bacteroidia;o__Flavobacteriales;f__Flavobacteriaceae;g__Algorimicrobium;s__Algorimicrobium argentinense
GCA_000224335	3	AFXZ01000020.1	DMS_other	AFXZ01000020.1_6	PDLC03031	MTase_I_00014	MTase_I	4e-228	9.4e-226	0.992	0.996	6163	8730	+	AFXZ01000020.1_6	6	29	PDLC03030,MTase_I_00013, 1, 78, 0.093, 0.116 | PDLC03030,MTase_I_00013, 2, 2e-10, 0.294, 0.445 | PDLC03030,MTase_I_00013, 3, 490, 0.063, 0.069 | PDLC03026,MTase_I_00009, 1, 3.2e-52, 0.39, 0.684 | PDLC03026,MTase_I_00009, 2, 1100, 0, 0 | PDLC03031,MTase_I_00014, 1, 9.4e-226, 0.992, 0.996 | PDLC03033,MTase_I_00016, 1, 5.1e-50, 0.373, 0.612 | PDLC03033,MTase_I_00016, 2, 36, 0.088, 0.14 | PDLC03033,M…	PDLC03031, MTase_I_00014, 9.4e-226, 0.992, 0.996 | PDLC03022, MTase_I_00005, 9.5e-176, 0.987, 0.979 | PDLC03027, MTase_I_00010, 9e-145, 0.875, 0.916 | PDLC03032, MTase_I_00015, 2.3e-108, 0.714, 0.612 | PDLC03039, MTase_I_00022, 1.1e-84, 0.547, 0.634	d__Bacteria;p__Bacteroidota;c__Bacteroidia;o__Flavobacteriales;f__Flavobacteriaceae;g__Algorimicrobium;s__Algorimicrobium argentinense
GCA_000224335	4	AFXZ01000020.1	RM_type_I	AFXZ01000020.1_6	PDLC03031	MTase_I_00014	MTase_I	4e-228	9.4e-226	0.992	0.996	6163	8730	+	AFXZ01000020.1_6	6	29	PDLC03030,MTase_I_00013, 1, 78, 0.093, 0.116 | PDLC03030,MTase_I_00013, 2, 2e-10, 0.294, 0.445 | PDLC03030,MTase_I_00013, 3, 490, 0.063, 0.069 | PDLC03026,MTase_I_00009, 1, 3.2e-52, 0.39, 0.684 | PDLC03026,MTase_I_00009, 2, 1100, 0, 0 | PDLC03031,MTase_I_00014, 1, 9.4e-226, 0.992, 0.996 | PDLC03033,MTase_I_00016, 1, 5.1e-50, 0.373, 0.612 | PDLC03033,MTase_I_00016, 2, 36, 0.088, 0.14 | PDLC03033,M…	PDLC03031, MTase_I_00014, 9.4e-226, 0.992, 0.996 | PDLC03022, MTase_I_00005, 9.5e-176, 0.987, 0.979 | PDLC03027, MTase_I_00010, 9e-145, 0.875, 0.916 | PDLC03032, MTase_I_00015, 2.3e-108, 0.714, 0.612 | PDLC03039, MTase_I_00022, 1.1e-84, 0.547, 0.634	d__Bacteria;p__Bacteroidota;c__Bacteroidia;o__Flavobacteriales;f__Flavobacteriaceae;g__Algorimicrobium;s__Algorimicrobium argentinense
GCA_000224335	5	AFXZ01000027.1	DMS_other	AFXZ01000027.1_1	PDLC03665	Control_protein_00002	Control_protein	2.2e-08	2.2e-08	0.875	0.831	180	395	+	AFXZ01000027.1_1	1	7	PDLC03664,Control_protein_00001, 1, 9e-06, 0.792, 0.77 | PDLC03665,Control_protein_00002, 1, 2.2e-08, 0.875, 0.831	PDLC03665, Control_protein_00002, 2.2e-08, 0.875, 0.831 | PDLC03664, Control_protein_00001, 9e-06, 0.792, 0.77	d__Bacteria;p__Bacteroidota;c__Bacteroidia;o__Flavobacteriales;f__Flavobacteriaceae;g__Algorimicrobium;s__Algorimicrobium argentinense
GCA_000224335	6	AFXZ01000051.1	DRT_other	AFXZ01000051.1_2	PDLC02931	retron_type_III_A1_prtase_cluster113_1	PRTase_III-A	1.9e-92	2.1e-92	0.968	0.993	681	1535	+	AFXZ01000051.1_2	2	66	PDLC02934,retron_type_III_A4_prtase_wh_cluster67_2b, 1, 5.2e-22, 0.814, 0.57 | PDLC02932,retron_type_III_A2_prtase_cluster113_4, 1, 6.7e-31, 0.954, 0.978 | PDLC02935,retron_type_III_A5_prtase_various_cluster, 1, 7.6e-24, 0.944, 0.872 | PDLC02933,retron_type_III_A3_prtase_wh_cluster67_3, 1, 4.3e-10, 0.8, 0.63 | PDLC02931,retron_type_III_A1_prtase_cluster113_1, 1, 2.1e-92, 0.968, 0.993	PDLC02931, retron_type_III_A1_prtase_cluster113_1, 2.1e-92, 0.968, 0.993 | PDLC02932, retron_type_III_A2_prtase_cluster113_4, 6.7e-31, 0.954, 0.978 | PDLC02935, retron_type_III_A5_prtase_various_cluster, 7.6e-24, 0.944, 0.872 | PDLC02934, retron_type_III_A4_prtase_wh_cluster67_2b, 5.2e-22, 0.814, 0.57 | PDLC02933, retron_type_III_A3_prtase_wh_cluster67_3, 4.3e-10, 0.8, 0.63	d__Bacteria;p__Bacteroidota;c__Bacteroidia;o__Flavobacteriales;f__Flavobacteriaceae;g__Algorimicrobium;s__Algorimicrobium argentinense
GCA_000224335	7	AFXZ01000051.1	retron_III-A	AFXZ01000051.1_2	PDLC02931	retron_type_III_A1_prtase_cluster113_1	PRTase_III-A	1.9e-92	2.1e-92	0.968	0.993	681	1535	+	AFXZ01000051.1_2	2	66	PDLC02934,retron_type_III_A4_prtase_wh_cluster67_2b, 1, 5.2e-22, 0.814, 0.57 | PDLC02932,retron_type_III_A2_prtase_cluster113_4, 1, 6.7e-31, 0.954, 0.978 | PDLC02935,retron_type_III_A5_prtase_various_cluster, 1, 7.6e-24, 0.944, 0.872 | PDLC02933,retron_type_III_A3_prtase_wh_cluster67_3, 1, 4.3e-10, 0.8, 0.63 | PDLC02931,retron_type_III_A1_prtase_cluster113_1, 1, 2.1e-92, 0.968, 0.993	PDLC02931, retron_type_III_A1_prtase_cluster113_1, 2.1e-92, 0.968, 0.993 | PDLC02932, retron_type_III_A2_prtase_cluster113_4, 6.7e-31, 0.954, 0.978 | PDLC02935, retron_type_III_A5_prtase_various_cluster, 7.6e-24, 0.944, 0.872 | PDLC02934, retron_type_III_A4_prtase_wh_cluster67_2b, 5.2e-22, 0.814, 0.57 | PDLC02933, retron_type_III_A3_prtase_wh_cluster67_3, 4.3e-10, 0.8, 0.63	d__Bacteria;p__Bacteroidota;c__Bacteroidia;o__Flavobacteriales;f__Flavobacteriaceae;g__Algorimicrobium;s__Algorimicrobium argentinense
GCA_000238395	1	CP011025.1	DMS_other	CP011025.1_257	PDLC03657	mREase_IV_00003	mREase_IV	3.2e-84	3.6e-84	0.984	0.987	293461	294384	+	CP011025.1_257	257	3380	PDLC03657,mREase_IV_00003, 1, 3.6e-84, 0.984, 0.987 | PDLC03716,oMTase_00005, 1, 0.014, 0.377, 0.33 | PDLC03663,mREase_IV_00009, 1, 8.5e-12, 0.396, 0.211	PDLC03657, mREase_IV_00003, 3.6e-84, 0.984, 0.987 | PDLC03663, mREase_IV_00009, 8.5e-12, 0.396, 0.211 | PDLC03716, oMTase_00005, 0.014, 0.377, 0.33	d__Bacteria;p__Pseudomonadota;c__Gammaproteobacteria;o__Enterobacterales_A;f__Alteromonadaceae;g__Pseudoalteromonas;s__Pseudoalteromonas arctica
GCA_000238395	4	CP011025.1	RM_type_IV	CP011025.1_257	PDLC03657	mREase_IV_00003	mREase_IV	3.2e-84	3.6e-84	0.984	0.987	293461	294384	+	CP011025.1_257	257	3380	PDLC03657,mREase_IV_00003, 1, 3.6e-84, 0.984, 0.987 | PDLC03663,mREase_IV_00009, 1, 8.5e-12, 0.396, 0.211	PDLC03657, mREase_IV_00003, 3.6e-84, 0.984, 0.987 | PDLC03663, mREase_IV_00009, 8.5e-12, 0.396, 0.211	d__Bacteria;p__Pseudomonadota;c__Gammaproteobacteria;o__Enterobacterales_A;f__Alteromonadaceae;g__Pseudoalteromonas;s__Pseudoalteromonas arctica
GCA_000238395	3	CP011025.1	RM_type_I	CP011025.1_261	PDLC03178	Specificity_I_00127	Specificity_I	5.5e-69	6.8e-69	0.953	0.942	299109	300329	+	CP011025.1_261	261	3380	PDLC03179,Specificity_I_00128, 1, 2e-11, 0.4, 0.272 | PDLC03179,Specificity_I_00128, 2, 4.1e-08, 0.361, 0.243 | PDLC03161,Specificity_I_00110, 1, 0.00023, 0.462, 0.491 | PDLC03161,Specificity_I_00110, 2, 2e-05, 0.096, 0.099 | PDLC03121,Specificity_I_00070, 1, 1.5, 0.322, 0.322 | PDLC03121,Specificity_I_00070, 2, 0.0032, 0.229, 0.226 | PDLC03168,Specificity_I_00117, 1, 5.3e-13, 0.413, 0.357 | PDLC…	PDLC03178, Specificity_I_00127, 6.8e-69, 0.953, 0.942 | PDLC03087, Specificity_I_00036, 8.8e-64, 0.958, 0.943 | PDLC03165, Specificity_I_00114, 2.6e-60, 0.956, 0.942 | PDLC03156, Specificity_I_00105, 2.2e-40, 0.45, 0.46 | PDLC03064, Specificity_I_00013, 3.2e-36, 0.486, 0.482	d__Bacteria;p__Pseudomonadota;c__Gammaproteobacteria;o__Enterobacterales_A;f__Alteromonadaceae;g__Pseudoalteromonas;s__Pseudoalteromonas arctica
GCA_000238395	5	CP011025.1	cas_type_I-F3	CP011025.1_444	PDLC01736	TniQ_1_I-F	TniQ_IF	4.3e-124	4.9e-124	0.985	0.995	518127	519356	+	CP011025.1_444	444	3380	PDLC01736,TniQ_1_I-F, 1, 4.9e-124, 0.985, 0.995	PDLC01736, TniQ_1_I-F, 4.9e-124, 0.985, 0.995	d__Bacteria;p__Pseudomonadota;c__Gammaproteobacteria;o__Enterobacterales_A;f__Alteromonadaceae;g__Pseudoalteromonas;s__Pseudoalteromonas arctica
GCA_000238395	6	CP011025.1	dXTPase	CP011025.1_1396	PDLC02374	dGTPase	dGTPase	5.2e-152	5.8e-152	0.968	0.871	1587602	1588894	-	CP011025.1_1396	1396	3380	PDLC02374,dGTPase, 1, 5.8e-152, 0.968, 0.871	PDLC02374, dGTPase, 5.8e-152, 0.968, 0.871	d__Bacteria;p__Pseudomonadota;c__Gammaproteobacteria;o__Enterobacterales_A;f__Alteromonadaceae;g__Pseudoalteromonas;s__Pseudoalteromonas arctica
GCA_000238395	2	CP011025.1	DRT_other	CP011025.1_2842	PDLC02924	retron_type_I_A_hnh_cluster39_1	HNH_I-A	4.6e-49	5.2e-49	0.944	0.99	3246652	3247299	-	CP011025.1_2842	2842	3380	PDLC02924,retron_type_I_A_hnh_cluster39_1, 1, 5.2e-49, 0.944, 0.99	PDLC02924, retron_type_I_A_hnh_cluster39_1, 5.2e-49, 0.944, 0.99	d__Bacteria;p__Pseudomonadota;c__Gammaproteobacteria;o__Enterobacterales_A;f__Alteromonadaceae;g__Pseudoalteromonas;s__Pseudoalteromonas arctica
GCA_000238395	7	CP011025.1	retron_I-A	CP011025.1_2842	PDLC02924	retron_type_I_A_hnh_cluster39_1	HNH_I-A	4.6e-49	5.2e-49	0.944	0.99	3246652	3247299	-	CP011025.1_2842	2842	3380	PDLC02924,retron_type_I_A_hnh_cluster39_1, 1, 5.2e-49, 0.944, 0.99	PDLC02924, retron_type_I_A_hnh_cluster39_1, 5.2e-49, 0.944, 0.99	d__Bacteria;p__Pseudomonadota;c__Gammaproteobacteria;o__Enterobacterales_A;f__Alteromonadaceae;g__Pseudoalteromonas;s__Pseudoalteromonas arctica
GCA_000238395	8	CP011025.1	septu_other	CP011025.1_2842	PDLC00368	PtuB2_00004	PtuB	1.1e-91	1.2e-91	0.981	0.991	3246652	3247299	-	CP011025.1_2842	2842	3380	PDLC00370,PtuB2_00006, 1, 7.5e-18, 0.958, 0.942 | PDLC00336,PtuB1_00025, 1, 1.6e-08, 0.736, 0.576 | PDLC00369,PtuB2_00005, 1, 0.049, 0.259, 0.25 | PDLC00345,PtuB1_00034, 1, 2.3e-10, 0.384, 0.386 | PDLC00345,PtuB1_00034, 2, 670, 0.051, 0.049 | PDLC00342,PtuB1_00031, 1, 8e-11, 0.847, 0.717 | PDLC00367,PtuB2_00003, 1, 0.007, 0.25, 0.237 | PDLC00367,PtuB2_00003, 2, 1.6, 0.19, 0.155 | PDLC00358,PtuB1_…	PDLC00368, PtuB2_00004, 1.2e-91, 0.981, 0.991 | PDLC00322, PtuB1_00011, 3.1e-71, 0.981, 0.986 | PDLC00332, PtuB1_00021, 1.1e-42, 0.968, 0.981 | PDLC00314, PtuB1_00003, 3.9e-41, 0.699, 0.994 | PDLC00346, PtuB1_00035, 1.5e-30, 0.958, 0.972	d__Bacteria;p__Pseudomonadota;c__Gammaproteobacteria;o__Enterobacterales_A;f__Alteromonadaceae;g__Pseudoalteromonas;s__Pseudoalteromonas arctica
GCA_000238395	12	CP011026.1	septu_type_I	CP011026.1_39	PDLC00331	PtuB1_00020	PtuB1	1.8e-84	2e-84	0.981	0.964	55013	55657	-	CP011026.1_39	39	694	PDLC00336,PtuB1_00025, 1, 7.4e-19, 0.902, 0.772 | PDLC00345,PtuB1_00034, 1, 0.0055, 0.223, 0.233 | PDLC00345,PtuB1_00034, 2, 870, 0.116, 0.112 | PDLC00342,PtuB1_00031, 1, 2.3e-14, 0.912, 0.765 | PDLC00358,PtuB1_00047, 1, 9.4e-10, 0.363, 0.405 | PDLC00349,PtuB1_00038, 1, 0.0011, 0.237, 0.238 | PDLC00349,PtuB1_00038, 2, 230, 0.26, 0.196 | PDLC00315,PtuB1_00004, 1, 1.1e-12, 0.498, 0.485 | PDLC00348,…	PDLC00331, PtuB1_00020, 2e-84, 0.981, 0.964 | PDLC00321, PtuB1_00010, 2e-58, 0.967, 0.96 | PDLC00323, PtuB1_00012, 1.8e-20, 0.74, 0.726 | PDLC00336, PtuB1_00025, 7.4e-19, 0.902, 0.772 | PDLC00337, PtuB1_00026, 5e-18, 0.902, 0.819	d__Bacteria;p__Pseudomonadota;c__Gammaproteobacteria;o__Enterobacterales_A;f__Alteromonadaceae;g__Pseudoalteromonas;s__Pseudoalteromonas arctica
GCA_000238395	11	CP011026.1	mza_other	CP011026.1_103	PDLC02204	MzaB_00001	MzaB	7.8e-45	1.1e-44	0.832	0.82	123619	125139	+	CP011026.1_103	103	694	PDLC02204,MzaB_00001, 1, 1.1e-44, 0.832, 0.82	PDLC02204, MzaB_00001, 1.1e-44, 0.832, 0.82	d__Bacteria;p__Pseudomonadota;c__Gammaproteobacteria;o__Enterobacterales_A;f__Alteromonadaceae;g__Pseudoalteromonas;s__Pseudoalteromonas arctica
GCA_000238395	13	CP011027.1	DMS_other	CP011027.1_83	PDLC03048	REase_I_00009	REase_I	8.9e-301	1.1e-300	0.948	0.942	81570	84458	-	CP011027.1_83	83	91	PDLC02703,PbeA_00001, 1, 4.5e-06, 0.142, 0.201 | PDLC03044,REase_I_00005, 1, 4.4e-52, 0.617, 0.564 | PDLC03045,REase_I_00006, 1, 7.7e-58, 0.586, 0.552 | PDLC03045,REase_I_00006, 2, 68, 0.139, 0.132 | PDLC03043,REase_I_00004, 1, 1.2e-52, 0.264, 0.84 | PDLC03040,REase_I_00001, 1, 6.2e-53, 0.724, 0.677 | PDLC02707,PbeA_00005, 1, 2.7e-13, 0.265, 0.356 | PDLC03048,REase_I_00009, 1, 1.1e-300, 0.948, 0.…	PDLC03048, REase_I_00009, 1.1e-300, 0.948, 0.942 | PDLC03046, REase_I_00007, 7.4e-77, 0.864, 0.872 | PDLC03045, REase_I_00006, 7.7e-58, 0.586, 0.552 | PDLC03040, REase_I_00001, 6.2e-53, 0.724, 0.677 | PDLC03043, REase_I_00004, 1.2e-52, 0.264, 0.84	d__Bacteria;p__Pseudomonadota;c__Gammaproteobacteria;o__Enterobacterales_A;f__Alteromonadaceae;g__Pseudoalteromonas;s__Pseudoalteromonas arctica
GCA_000238395	14	CP011027.1	RM_type_I	CP011027.1_83	PDLC03048	REase_I_00009	REase_I	8.9e-301	1.1e-300	0.948	0.942	81570	84458	-	CP011027.1_83	83	91	PDLC03044,REase_I_00005, 1, 4.4e-52, 0.617, 0.564 | PDLC03045,REase_I_00006, 1, 7.7e-58, 0.586, 0.552 | PDLC03045,REase_I_00006, 2, 68, 0.139, 0.132 | PDLC03043,REase_I_00004, 1, 1.2e-52, 0.264, 0.84 | PDLC03040,REase_I_00001, 1, 6.2e-53, 0.724, 0.677 | PDLC03048,REase_I_00009, 1, 1.1e-300, 0.948, 0.942 | PDLC03046,REase_I_00007, 1, 7.4e-77, 0.864, 0.872 | PDLC03041,REase_I_00002, 1, 0.048, 0.09,…	PDLC03048, REase_I_00009, 1.1e-300, 0.948, 0.942 | PDLC03046, REase_I_00007, 7.4e-77, 0.864, 0.872 | PDLC03045, REase_I_00006, 7.7e-58, 0.586, 0.552 | PDLC03040, REase_I_00001, 6.2e-53, 0.724, 0.677 | PDLC03043, REase_I_00004, 1.2e-52, 0.264, 0.84	d__Bacteria;p__Pseudomonadota;c__Gammaproteobacteria;o__Enterobacterales_A;f__Alteromonadaceae;g__Pseudoalteromonas;s__Pseudoalteromonas arctica
GCA_000238395	15	CP011027.1	RM_type_IV	CP011027.1_87	PDLC03657	mREase_IV_00003	mREase_IV	1.6e-84	1.8e-84	0.984	0.987	89365	90288	-	CP011027.1_87	87	91	PDLC03657,mREase_IV_00003, 1, 1.8e-84, 0.984, 0.987 | PDLC03663,mREase_IV_00009, 1, 5.5e-12, 0.396, 0.211	PDLC03657, mREase_IV_00003, 1.8e-84, 0.984, 0.987 | PDLC03663, mREase_IV_00009, 5.5e-12, 0.396, 0.211	d__Bacteria;p__Pseudomonadota;c__Gammaproteobacteria;o__Enterobacterales_A;f__Alteromonadaceae;g__Pseudoalteromonas;s__Pseudoalteromonas arctica
GCA_000238895	1	BADV01000005.1	AbiD	BADV01000005.1_36	PDLC02344	AbiD	AbiD	2.5e-79	2.8e-79	0.963	0.978	36728	37621	+	BADV01000005.1_36	36	41	PDLC02344,AbiD, 1, 2.8e-79, 0.963, 0.978	PDLC02344, AbiD, 2.8e-79, 0.963, 0.978	d__Bacteria;p__Pseudomonadota;c__Gammaproteobacteria;o__Enterobacterales_A;f__Alteromonadaceae;g__Pseudoalteromonas;s__Pseudoalteromonas arctica
GCA_000238895	2	BADV01000050.1	RM_type_IV	BADV01000050.1_45	PDLC03659	mREase_IV_00005	mREase_IV	5.1e-213	7.1e-213	0.878	0.976	50535	53687	+	BADV01000050.1_45	45	146	PDLC03659,mREase_IV_00005, 1, 7.1e-213, 0.878, 0.976 | PDLC03658,mREase_IV_00004, 1, 3.3e-84, 0.502, 0.546 | PDLC03658,mREase_IV_00004, 2, 0.64, 0.081, 0.091	PDLC03659, mREase_IV_00005, 7.1e-213, 0.878, 0.976 | PDLC03658, mREase_IV_00004, 3.3e-84, 0.502, 0.546	d__Bacteria;p__Pseudomonadota;c__Gammaproteobacteria;o__Enterobacterales_A;f__Alteromonadaceae;g__Pseudoalteromonas;s__Pseudoalteromonas arctica
GCA_000238895	3	BADV01000052.1	DRT_class_I	BADV01000052.1_39	PDLC02180	Drt4_00004	Drt4	3.1e-231	3.7e-231	0.949	0.979	41785	43431	+	BADV01000052.1_39	39	60	PDLC02176,Drt3b_00001, 1, 31, 0.075, 0.061 | PDLC02176,Drt3b_00001, 2, 2.2e-29, 0.237, 0.214 | PDLC03771,drt-UG32, 1, 1.4e-10, 0.242, 0.242 | PDLC02181,Drt5_00001, 1, 1.4e-07, 0.29, 0.308 | PDLC03750,drt-UG13b, 1, 6.5e-10, 0.368, 0.456 | PDLC02177,Drt4_00001, 1, 2.3e-76, 0.872, 0.919 | PDLC02174,Drt3a_00001, 1, 8.9e-10, 0.231, 0.3 | PDLC03770,drt-UG31, 1, 4.6e-41, 0.78, 0.855 | PDLC02179,Drt4_000…	PDLC02180, Drt4_00004, 3.7e-231, 0.949, 0.979 | PDLC03752, drt-UG15, 8.6e-177, 0.903, 0.991 | PDLC02178, Drt4_00002, 2.7e-109, 0.898, 0.966 | PDLC03748, drt-UG12, 1.8e-86, 0.914, 0.957 | PDLC02177, Drt4_00001, 2.3e-76, 0.872, 0.919	d__Bacteria;p__Pseudomonadota;c__Gammaproteobacteria;o__Enterobacterales_A;f__Alteromonadaceae;g__Pseudoalteromonas;s__Pseudoalteromonas arctica
GCA_000238895	4	BADV01000075.1	dXTPase	BADV01000075.1_112	PDLC02374	dGTPase	dGTPase	8.8e-152	9.7e-152	0.968	0.871	132651	133943	+	BADV01000075.1_112	112	114	PDLC02374,dGTPase, 1, 9.7e-152, 0.968, 0.871	PDLC02374, dGTPase, 9.7e-152, 0.968, 0.871	d__Bacteria;p__Pseudomonadota;c__Gammaproteobacteria;o__Enterobacterales_A;f__Alteromonadaceae;g__Pseudoalteromonas;s__Pseudoalteromonas arctica
GCA_000238895	8	BADV01000084.1	zorya_other	BADV01000084.1_10	PDLC00609	ZorB1_00002	ZorB	5.1e-69	5.7e-69	0.932	0.948	15373	16035	-	BADV01000084.1_10	10	26	PDLC00608,ZorB1_00001, 1, 4.3e-19, 0.656, 0.654 | PDLC00609,ZorB1_00002, 1, 5.7e-69, 0.932, 0.948 | PDLC00651,ZorB3_00001, 1, 1.3e-10, 0.683, 0.73 | PDLC00611,ZorB1_00004, 1, 3.2e-22, 0.855, 0.833 | PDLC00610,ZorB1_00003, 1, 5.4e-15, 0.67, 0.693 | PDLC00641,ZorB2_00001, 1, 5.8e-22, 0.882, 0.92 | PDLC00612,ZorB1_00005, 1, 0.077, 0.217, 0.16 | PDLC00612,ZorB1_00005, 2, 2.9e-09, 0.498, 0.423	PDLC00609, ZorB1_00002, 5.7e-69, 0.932, 0.948 | PDLC00611, ZorB1_00004, 3.2e-22, 0.855, 0.833 | PDLC00641, ZorB2_00001, 5.8e-22, 0.882, 0.92 | PDLC00608, ZorB1_00001, 4.3e-19, 0.656, 0.654 | PDLC00610, ZorB1_00003, 5.4e-15, 0.67, 0.693	d__Bacteria;p__Pseudomonadota;c__Gammaproteobacteria;o__Enterobacterales_A;f__Alteromonadaceae;g__Pseudoalteromonas;s__Pseudoalteromonas arctica
GCA_000238895	7	BADV01000084.1	druantia_type_III	BADV01000084.1_15	PDLC00049	DruH3_00012	DruH3	0	0	0.996	0.993	24996	28244	-	BADV01000084.1_15	15	26	PDLC00050,DruH3_00013, 1, 3e-150, 0.988, 0.989 | PDLC00043,DruH3_00006, 1, 8.9e-38, 0.242, 0.981 | PDLC00041,DruH3_00004, 1, 4.5e-22, 0.49, 0.488 | PDLC00041,DruH3_00004, 2, 3.1, 0.054, 0.054 | PDLC00049,DruH3_00012, 1, 0, 0.996, 0.993 | PDLC00047,DruH3_00010, 1, 7.3e-38, 0.226, 0.226 | PDLC00047,DruH3_00010, 2, 3.8e-24, 0.66, 0.654 | PDLC00048,DruH3_00011, 1, 2.3e-39, 0.771, 0.815 | PDLC00048,Dr…	PDLC00049, DruH3_00012, 0, 0.996, 0.993 | PDLC00050, DruH3_00013, 3e-150, 0.988, 0.989 | PDLC00042, DruH3_00005, 1e-89, 0.59, 0.943 | PDLC00044, DruH3_00007, 9.2e-84, 0.846, 0.828 | PDLC00048, DruH3_00011, 2.3e-39, 0.771, 0.815	d__Bacteria;p__Pseudomonadota;c__Gammaproteobacteria;o__Enterobacterales_A;f__Alteromonadaceae;g__Pseudoalteromonas;s__Pseudoalteromonas arctica
GCA_000238895	5	BADV01000084.1	DMS_other	BADV01000084.1_23	PDLC03026	MTase_I_00009	MTase_I	4.9e-214	5.7e-214	0.956	0.992	41148	42770	-	BADV01000084.1_23	23	26	PDLC03030,MTase_I_00013, 1, 3.3e-07, 0.238, 0.209 | PDLC03030,MTase_I_00013, 2, 5.6e-05, 0.137, 0.112 | PDLC03026,MTase_I_00009, 1, 5.7e-214, 0.956, 0.992 | PDLC03031,MTase_I_00014, 1, 2.3e-27, 0.434, 0.289 | PDLC03033,MTase_I_00016, 1, 0.00054, 0.342, 0.318 | PDLC03033,MTase_I_00016, 2, 2.8e-08, 0.129, 0.131 | PDLC03019,MTase_I_00002, 1, 0.75, 0.065, 0.036 | PDLC03019,MTase_I_00002, 2, 3.8e-22, …	PDLC03026, MTase_I_00009, 5.7e-214, 0.956, 0.992 | PDLC03021, MTase_I_00004, 1.4e-85, 0.915, 0.969 | PDLC03025, MTase_I_00008, 1.8e-59, 0.684, 0.64 | PDLC03036, MTase_I_00019, 2.4e-35, 0.495, 0.409 | PDLC03027, MTase_I_00010, 1.2e-29, 0.669, 0.449	d__Bacteria;p__Pseudomonadota;c__Gammaproteobacteria;o__Enterobacterales_A;f__Alteromonadaceae;g__Pseudoalteromonas;s__Pseudoalteromonas arctica
GCA_000238895	6	BADV01000084.1	RM_type_I	BADV01000084.1_23	PDLC03026	MTase_I_00009	MTase_I	4.9e-214	5.7e-214	0.956	0.992	41148	42770	-	BADV01000084.1_23	23	26	PDLC03030,MTase_I_00013, 1, 3.3e-07, 0.238, 0.209 | PDLC03030,MTase_I_00013, 2, 5.6e-05, 0.137, 0.112 | PDLC03026,MTase_I_00009, 1, 5.7e-214, 0.956, 0.992 | PDLC03031,MTase_I_00014, 1, 2.3e-27, 0.434, 0.289 | PDLC03033,MTase_I_00016, 1, 0.00054, 0.342, 0.318 | PDLC03033,MTase_I_00016, 2, 2.8e-08, 0.129, 0.131 | PDLC03019,MTase_I_00002, 1, 0.75, 0.065, 0.036 | PDLC03019,MTase_I_00002, 2, 3.8e-22, …	PDLC03026, MTase_I_00009, 5.7e-214, 0.956, 0.992 | PDLC03021, MTase_I_00004, 1.4e-85, 0.915, 0.969 | PDLC03025, MTase_I_00008, 1.8e-59, 0.684, 0.64 | PDLC03036, MTase_I_00019, 2.4e-35, 0.495, 0.409 | PDLC03027, MTase_I_00010, 1.2e-29, 0.669, 0.449	d__Bacteria;p__Pseudomonadota;c__Gammaproteobacteria;o__Enterobacterales_A;f__Alteromonadaceae;g__Pseudoalteromonas;s__Pseudoalteromonas arctica
GCA_000238895	9	BADV01000115.1	AbiE	BADV01000115.1_90	PDLC02292	AbiEii_WP_010527912.1	AbiEii	1.6e-75	1.8e-75	0.915	0.982	104905	105924	-	BADV01000115.1_90	90	132	PDLC02299,AbiEii_WP_105958957.1, 1, 2.9e-05, 0.159, 0.145 | PDLC02289,AbiEii_WP_007349585.1, 1, 1.6e-38, 0.659, 0.689 | PDLC02313,AbiEii_WP_099005948.1, 1, 8.3e-06, 0.4, 0.512 | PDLC02312,AbiEii_WP_100773286.1, 1, 0.011, 0.203, 0.224 | PDLC02312,AbiEii_WP_100773286.1, 2, 380, 0.059, 0.067 | PDLC02292,AbiEii_WP_010527912.1, 1, 1.8e-75, 0.915, 0.982 | PDLC02317,AbiEii_WP_096360271.1, 1, 4.8e-10, 0.…	PDLC02292, AbiEii_WP_010527912.1, 1.8e-75, 0.915, 0.982 | PDLC02289, AbiEii_WP_007349585.1, 1.6e-38, 0.659, 0.689 | PDLC02322, AbiEii_WP_066910913.1, 1.5e-31, 0.682, 0.741 | PDLC02316, AbiEii_WP_074501794.1, 9.1e-29, 0.738, 0.793 | PDLC02297, AbiEii_WP_106546964.1, 1.2e-23, 0.712, 0.779	d__Bacteria;p__Pseudomonadota;c__Gammaproteobacteria;o__Enterobacterales_A;f__Alteromonadaceae;g__Pseudoalteromonas;s__Pseudoalteromonas arctica
GCA_000239855	2	BADT01000010.1	DMS_other	BADT01000010.1_7	PDLC03169	Specificity_I_00118	Specificity_I	1.1e-102	1.3e-102	0.83	0.978	6563	8128	-	BADT01000010.1_7	7	17	PDLC03115,Specificity_I_00064, 1, 180, 0.031, 0.035 | PDLC03115,Specificity_I_00064, 2, 9e-14, 0.136, 0.154 | PDLC03115,Specificity_I_00064, 3, 2.3e-21, 0.188, 0.21 | PDLC03126,Specificity_I_00075, 1, 7.9e-05, 0.213, 0.165 | PDLC03126,Specificity_I_00075, 2, 2.9e-05, 0.216, 0.165 | PDLC03179,Specificity_I_00128, 1, 1.8e-21, 0.312, 0.287 | PDLC03179,Specificity_I_00128, 2, 6e-22, 0.32, 0.29 | PDLC…	PDLC03169, Specificity_I_00118, 1.3e-102, 0.83, 0.978 | PDLC03162, Specificity_I_00111, 2.8e-79, 0.816, 0.977 | PDLC03189, Specificity_I_00138, 1.2e-69, 0.83, 0.98 | PDLC03107, Specificity_I_00056, 2.3e-55, 0.738, 0.952 | PDLC03194, Specificity_I_00143, 3.1e-49, 0.77, 0.992	d__Bacteria;p__Pseudomonadota;c__Gammaproteobacteria;o__Enterobacterales_A;f__Alteromonadaceae;g__Pseudoalteromonas;s__Pseudoalteromonas sp000239855
GCA_000239855	3	BADT01000010.1	RM_type_I	BADT01000010.1_7	PDLC03169	Specificity_I_00118	Specificity_I	1.1e-102	1.3e-102	0.83	0.978	6563	8128	-	BADT01000010.1_7	7	17	PDLC03115,Specificity_I_00064, 1, 180, 0.031, 0.035 | PDLC03115,Specificity_I_00064, 2, 9e-14, 0.136, 0.154 | PDLC03115,Specificity_I_00064, 3, 2.3e-21, 0.188, 0.21 | PDLC03126,Specificity_I_00075, 1, 7.9e-05, 0.213, 0.165 | PDLC03126,Specificity_I_00075, 2, 2.9e-05, 0.216, 0.165 | PDLC03179,Specificity_I_00128, 1, 1.8e-21, 0.312, 0.287 | PDLC03179,Specificity_I_00128, 2, 6e-22, 0.32, 0.29 | PDLC…	PDLC03169, Specificity_I_00118, 1.3e-102, 0.83, 0.978 | PDLC03162, Specificity_I_00111, 2.8e-79, 0.816, 0.977 | PDLC03189, Specificity_I_00138, 1.2e-69, 0.83, 0.98 | PDLC03107, Specificity_I_00056, 2.3e-55, 0.738, 0.952 | PDLC03194, Specificity_I_00143, 3.1e-49, 0.77, 0.992	d__Bacteria;p__Pseudomonadota;c__Gammaproteobacteria;o__Enterobacterales_A;f__Alteromonadaceae;g__Pseudoalteromonas;s__Pseudoalteromonas sp000239855
GCA_000239855	1	BADT01000010.1	AbiD	BADT01000010.1_10	PDLC02344	AbiD	AbiD	7.1e-80	8e-80	0.96	0.975	13244	14137	-	BADT01000010.1_10	10	17	PDLC02344,AbiD, 1, 8e-80, 0.96, 0.975	PDLC02344, AbiD, 8e-80, 0.96, 0.975	d__Bacteria;p__Pseudomonadota;c__Gammaproteobacteria;o__Enterobacterales_A;f__Alteromonadaceae;g__Pseudoalteromonas;s__Pseudoalteromonas sp000239855
GCA_000239855	4	BADT01000089.1	gabija	BADT01000089.1_47	PDLC00128	GajB_00026	GajB	2.1e-227	2.4e-227	0.99	0.991	46413	48422	-	BADT01000089.1_47	47	49	PDLC00107,GajB_00005, 1, 3.5e-09, 0.09, 0.097 | PDLC00107,GajB_00005, 2, 2.7e-09, 0.249, 0.288 | PDLC00107,GajB_00005, 3, 0.067, 0.1, 0.133 | PDLC00142,GajB_00040, 1, 1.1, 0.079, 0.084 | PDLC00142,GajB_00040, 2, 0.09, 0.124, 0.141 | PDLC00142,GajB_00040, 3, 0.08, 0.128, 0.132 | PDLC00134,GajB_00032, 1, 0.00086, 0.091, 0.132 | PDLC00134,GajB_00032, 2, 1e-06, 0.412, 0.629 | PDLC00109,GajB_00007, 1,…	PDLC00128, GajB_00026, 2.4e-227, 0.99, 0.991 | PDLC00137, GajB_00035, 1.5e-108, 0.951, 0.966 | PDLC00125, GajB_00023, 2.7e-56, 0.943, 0.958 | PDLC00111, GajB_00009, 6.1e-43, 0.672, 0.73 | PDLC00119, GajB_00017, 9.2e-42, 0.928, 0.942	d__Bacteria;p__Pseudomonadota;c__Gammaproteobacteria;o__Enterobacterales_A;f__Alteromonadaceae;g__Pseudoalteromonas;s__Pseudoalteromonas sp000239855
GCA_000239855	5	BADT01000099.1	cas_type_I-F3	BADT01000099.1_1	PDLC01352	cd09739	Cas6f	2.9e-34	3.6e-34	0.965	0.852	3	512	-	BADT01000099.1_1	1	12	PDLC01631,pfam09618, 1, 3.3e-19, 0.953, 0.856 | PDLC01352,cd09739, 1, 3.6e-34, 0.965, 0.852 | PDLC01287,cd09674, 1, 4e-24, 0.965, 0.852 | PDLC00955,cas_Csy4, 1, 3e-23, 0.959, 0.859	PDLC01352, cd09739, 3.6e-34, 0.965, 0.852 | PDLC01287, cd09674, 4e-24, 0.965, 0.852 | PDLC00955, cas_Csy4, 3e-23, 0.959, 0.859 | PDLC01631, pfam09618, 3.3e-19, 0.953, 0.856	d__Bacteria;p__Pseudomonadota;c__Gammaproteobacteria;o__Enterobacterales_A;f__Alteromonadaceae;g__Pseudoalteromonas;s__Pseudoalteromonas sp000239855
GCA_000239855	6	BADT01000099.1	gabija	BADT01000099.1_9	PDLC00102	GajA_00042	GajA	5.2e-115	6.6e-115	0.987	0.994	9978	11543	+	BADT01000099.1_9	9	12	PDLC00086,GajA_00026, 1, 1e-06, 0.09, 0.077 | PDLC00086,GajA_00026, 2, 5.6e-05, 0.289, 0.267 | PDLC00095,GajA_00035, 1, 1.5e-06, 0.094, 0.064 | PDLC00095,GajA_00035, 2, 1.5, 0.05, 0.033 | PDLC00095,GajA_00035, 3, 1.7e-06, 0.125, 0.085 | PDLC00095,GajA_00035, 4, 0.043, 0.057, 0.041 | PDLC00087,GajA_00027, 1, 340, 0.088, 0.218 | PDLC00087,GajA_00027, 2, 1.3e-06, 0.125, 0.303 | PDLC00087,GajA_00027,…	PDLC00102, GajA_00042, 6.6e-115, 0.987, 0.994 | PDLC00098, GajA_00038, 1.7e-100, 0.987, 0.994 | PDLC00078, GajA_00018, 6.1e-24, 0.661, 0.609 | PDLC00099, GajA_00039, 9.2e-22, 0.511, 0.407 | PDLC00080, GajA_00020, 1.6e-21, 0.462, 0.404	d__Bacteria;p__Pseudomonadota;c__Gammaproteobacteria;o__Enterobacterales_A;f__Alteromonadaceae;g__Pseudoalteromonas;s__Pseudoalteromonas sp000239855
GCA_000239855	9	BADT01000126.1	cas_type_I-F1	BADT01000126.1_2	PDLC01352	cd09739	Cas6f	1.9e-53	2.1e-53	0.991	0.995	1088	1741	-	BADT01000126.1_2	2	10	PDLC01631,pfam09618, 1, 7e-52, 0.977, 0.994 | PDLC01352,cd09739, 1, 2.1e-53, 0.991, 0.995 | PDLC01287,cd09674, 1, 4.7e-37, 0.986, 0.989 | PDLC00955,cas_Csy4, 1, 4.5e-35, 0.977, 0.989	PDLC01352, cd09739, 2.1e-53, 0.991, 0.995 | PDLC01631, pfam09618, 7e-52, 0.977, 0.994 | PDLC01287, cd09674, 4.7e-37, 0.986, 0.989 | PDLC00955, cas_Csy4, 4.5e-35, 0.977, 0.989	d__Bacteria;p__Pseudomonadota;c__Gammaproteobacteria;o__Enterobacterales_A;f__Alteromonadaceae;g__Pseudoalteromonas;s__Pseudoalteromonas sp000239855
GCA_000239855	10	BADT01000129.1	dXTPase	BADT01000129.1_11	PDLC02374	dGTPase	dGTPase	3.4e-152	3.7e-152	0.968	0.871	10958	12250	+	BADT01000129.1_11	11	11	PDLC02374,dGTPase, 1, 3.7e-152, 0.968, 0.871	PDLC02374, dGTPase, 3.7e-152, 0.968, 0.871	d__Bacteria;p__Pseudomonadota;c__Gammaproteobacteria;o__Enterobacterales_A;f__Alteromonadaceae;g__Pseudoalteromonas;s__Pseudoalteromonas sp000239855
GCA_000239855	11	BADT01000198.1	DMS_other	BADT01000198.1_7	PDLC03234	MTase_II_00020	MTase_II	1e-46	3.3e-46	0.834	0.805	7638	9062	-	BADT01000198.1_7	7	8	PDLC02649,DrmMII_00003, 1, 1.9e-16, 0.328, 0.363 | PDLC02649,DrmMII_00003, 2, 180, 0.046, 0.052 | PDLC02649,DrmMII_00003, 3, 9.6e-15, 0.139, 0.133 | PDLC02656,DrmMII_00010, 1, 2.2e-18, 0.844, 0.823 | PDLC03232,MTase_II_00018, 1, 9.1e-12, 0.335, 0.361 | PDLC03232,MTase_II_00018, 2, 1.4e-14, 0.486, 0.43 | PDLC03388,MTase_II_00174, 1, 2.8e-05, 0.261, 0.35 | PDLC03269,MTase_II_00055, 1, 1.8e-06, 0.22…	PDLC03234, MTase_II_00020, 3.3e-46, 0.834, 0.805 | PDLC03378, MTase_II_00164, 3.3e-39, 0.876, 0.811 | PDLC03272, MTase_II_00058, 1.4e-28, 0.808, 0.617 | PDLC03326, MTase_II_00112, 5.2e-22, 0.398, 0.427 | PDLC03237, MTase_II_00023, 8e-22, 0.322, 0.139	d__Bacteria;p__Pseudomonadota;c__Gammaproteobacteria;o__Enterobacterales_A;f__Alteromonadaceae;g__Pseudoalteromonas;s__Pseudoalteromonas sp000239855
GCA_000239855	12	BADT01000198.1	RM_type_II	BADT01000198.1_7	PDLC03234	MTase_II_00020	MTase_II	1e-46	3.3e-46	0.834	0.805	7638	9062	-	BADT01000198.1_7	7	8	PDLC03232,MTase_II_00018, 1, 9.1e-12, 0.335, 0.361 | PDLC03232,MTase_II_00018, 2, 1.4e-14, 0.486, 0.43 | PDLC03388,MTase_II_00174, 1, 2.8e-05, 0.261, 0.35 | PDLC03269,MTase_II_00055, 1, 1.8e-06, 0.223, 0.231 | PDLC03269,MTase_II_00055, 2, 0.036, 0.124, 0.112 | PDLC03384,MTase_II_00170, 1, 2.4e-13, 0.259, 0.324 | PDLC03384,MTase_II_00170, 2, 440, 0.051, 0.064 | PDLC03220,MTase_II_00006, 1, 0.00034…	PDLC03234, MTase_II_00020, 3.3e-46, 0.834, 0.805 | PDLC03378, MTase_II_00164, 3.3e-39, 0.876, 0.811 | PDLC03272, MTase_II_00058, 1.4e-28, 0.808, 0.617 | PDLC03326, MTase_II_00112, 5.2e-22, 0.398, 0.427 | PDLC03237, MTase_II_00023, 8e-22, 0.322, 0.139	d__Bacteria;p__Pseudomonadota;c__Gammaproteobacteria;o__Enterobacterales_A;f__Alteromonadaceae;g__Pseudoalteromonas;s__Pseudoalteromonas sp000239855
GCA_000239875	4	BADU01000003.1	septu_type_I	BADU01000003.1_43	PDLC00349	PtuB1_00038	PtuB1	1.7e-46	2e-46	0.956	0.912	51880	52635	-	BADU01000003.1_43	43	55	PDLC00336,PtuB1_00025, 1, 0.00032, 0.258, 0.208 | PDLC00336,PtuB1_00025, 2, 0.27, 0.325, 0.296 | PDLC00345,PtuB1_00034, 1, 0.011, 0.218, 0.251 | PDLC00342,PtuB1_00031, 1, 3.5e-08, 0.325, 0.263 | PDLC00342,PtuB1_00031, 2, 0.55, 0.171, 0.174 | PDLC00358,PtuB1_00047, 1, 6e-06, 0.357, 0.353 | PDLC00358,PtuB1_00047, 2, 0.18, 0.46, 0.54 | PDLC00349,PtuB1_00038, 1, 2e-46, 0.956, 0.912 | PDLC00315,PtuB1_…	PDLC00349, PtuB1_00038, 2e-46, 0.956, 0.912 | PDLC00338, PtuB1_00027, 2.4e-33, 0.917, 0.893 | PDLC00355, PtuB1_00044, 5.4e-33, 0.833, 0.802 | PDLC00332, PtuB1_00021, 8.8e-21, 0.956, 0.934 | PDLC00324, PtuB1_00013, 3.1e-17, 0.964, 0.943	d__Bacteria;p__Pseudomonadota;c__Gammaproteobacteria;o__Enterobacterales_A;f__Alteromonadaceae;g__Pseudoalteromonas;s__Pseudoalteromonas sp001974855
GCA_000239875	1	BADU01000003.1	DMS_other	BADU01000003.1_46	PDLC03064	Specificity_I_00013	Specificity_I	2.6e-137	2.9e-137	0.995	0.998	58482	59708	-	BADU01000003.1_46	46	55	PDLC03179,Specificity_I_00128, 1, 1.9e-09, 0.381, 0.278 | PDLC03179,Specificity_I_00128, 2, 1.9e-12, 0.408, 0.285 | PDLC03161,Specificity_I_00110, 1, 9.6, 0.144, 0.156 | PDLC03161,Specificity_I_00110, 2, 1.2, 0.152, 0.153 | PDLC03161,Specificity_I_00110, 3, 0.0012, 0.421, 0.457 | PDLC03121,Specificity_I_00070, 1, 1100, 0.076, 0.078 | PDLC03121,Specificity_I_00070, 2, 0.038, 0.369, 0.387 | PDLC030…	PDLC03064, Specificity_I_00013, 2.9e-137, 0.995, 0.998 | PDLC03124, Specificity_I_00073, 1.1e-82, 0.985, 0.988 | PDLC03185, Specificity_I_00134, 1.1e-64, 0.756, 0.762 | PDLC03078, Specificity_I_00027, 1e-60, 0.817, 0.807 | PDLC03178, Specificity_I_00127, 7.7e-57, 0.65, 0.664	d__Bacteria;p__Pseudomonadota;c__Gammaproteobacteria;o__Enterobacterales_A;f__Alteromonadaceae;g__Pseudoalteromonas;s__Pseudoalteromonas sp001974855
GCA_000239875	2	BADU01000003.1	RM_type_I	BADU01000003.1_46	PDLC03064	Specificity_I_00013	Specificity_I	2.6e-137	2.9e-137	0.995	0.998	58482	59708	-	BADU01000003.1_46	46	55	PDLC03179,Specificity_I_00128, 1, 1.9e-09, 0.381, 0.278 | PDLC03179,Specificity_I_00128, 2, 1.9e-12, 0.408, 0.285 | PDLC03161,Specificity_I_00110, 1, 9.6, 0.144, 0.156 | PDLC03161,Specificity_I_00110, 2, 1.2, 0.152, 0.153 | PDLC03161,Specificity_I_00110, 3, 0.0012, 0.421, 0.457 | PDLC03121,Specificity_I_00070, 1, 1100, 0.076, 0.078 | PDLC03121,Specificity_I_00070, 2, 0.038, 0.369, 0.387 | PDLC030…	PDLC03064, Specificity_I_00013, 2.9e-137, 0.995, 0.998 | PDLC03124, Specificity_I_00073, 1.1e-82, 0.985, 0.988 | PDLC03185, Specificity_I_00134, 1.1e-64, 0.756, 0.762 | PDLC03078, Specificity_I_00027, 1e-60, 0.817, 0.807 | PDLC03178, Specificity_I_00127, 7.7e-57, 0.65, 0.664	d__Bacteria;p__Pseudomonadota;c__Gammaproteobacteria;o__Enterobacterales_A;f__Alteromonadaceae;g__Pseudoalteromonas;s__Pseudoalteromonas sp001974855
GCA_000239875	3	BADU01000003.1	RM_type_IV	BADU01000003.1_48	PDLC03657	mREase_IV_00003	mREase_IV	8.2e-77	9.2e-77	0.987	0.984	62398	63336	-	BADU01000003.1_48	48	55	PDLC03657,mREase_IV_00003, 1, 9.2e-77, 0.987, 0.984 | PDLC03663,mREase_IV_00009, 1, 280, 0.083, 0.046 | PDLC03663,mREase_IV_00009, 2, 1.2e-11, 0.383, 0.206	PDLC03657, mREase_IV_00003, 9.2e-77, 0.987, 0.984 | PDLC03663, mREase_IV_00009, 1.2e-11, 0.383, 0.206	d__Bacteria;p__Pseudomonadota;c__Gammaproteobacteria;o__Enterobacterales_A;f__Alteromonadaceae;g__Pseudoalteromonas;s__Pseudoalteromonas sp001974855
GCA_000239875	5	BADU01000022.1	dXTPase	BADU01000022.1_15	PDLC02374	dGTPase	dGTPase	8.7e-150	9.6e-150	0.968	0.871	12933	14225	+	BADU01000022.1_15	15	70	PDLC02374,dGTPase, 1, 9.6e-150, 0.968, 0.871	PDLC02374, dGTPase, 9.6e-150, 0.968, 0.871	d__Bacteria;p__Pseudomonadota;c__Gammaproteobacteria;o__Enterobacterales_A;f__Alteromonadaceae;g__Pseudoalteromonas;s__Pseudoalteromonas sp001974855
GCA_000239875	6	BADU01000036.1	AbiD	BADU01000036.1_4	PDLC02344	AbiD	AbiD	8.8e-67	6.1e-65	0.971	0.975	3520	4548	+	BADU01000036.1_4	4	10	PDLC02344,AbiD, 1, 6.1e-65, 0.971, 0.975	PDLC02344, AbiD, 6.1e-65, 0.971, 0.975	d__Bacteria;p__Pseudomonadota;c__Gammaproteobacteria;o__Enterobacterales_A;f__Alteromonadaceae;g__Pseudoalteromonas;s__Pseudoalteromonas sp001974855
GCA_000239875	7	BADU01000036.1	septu_type_I	BADU01000036.1_5	PDLC00345	PtuB1_00034	PtuB1	1.8e-75	2.1e-75	0.971	0.946	5295	5921	-	BADU01000036.1_5	5	10	PDLC00350,PtuB1_00039, 1, 8.3e-28, 0.761, 0.754 | PDLC00312,PtuB1_00001, 1, 5.6e-13, 0.593, 0.617 | PDLC00336,PtuB1_00025, 1, 1.8e-10, 0.751, 0.588 | PDLC00345,PtuB1_00034, 1, 2.1e-75, 0.971, 0.946 | PDLC00342,PtuB1_00031, 1, 1e-14, 0.938, 0.721 | PDLC00358,PtuB1_00047, 1, 8e-08, 0.804, 0.758 | PDLC00349,PtuB1_00038, 1, 3.2e-10, 0.297, 0.269 | PDLC00349,PtuB1_00038, 2, 210, 0.182, 0.146 | PDLC003…	PDLC00345, PtuB1_00034, 2.1e-75, 0.971, 0.946 | PDLC00325, PtuB1_00014, 8.3e-47, 0.952, 0.967 | PDLC00335, PtuB1_00024, 6.9e-34, 0.818, 0.846 | PDLC00350, PtuB1_00039, 8.3e-28, 0.761, 0.754 | PDLC00354, PtuB1_00043, 4.1e-22, 0.612, 0.667	d__Bacteria;p__Pseudomonadota;c__Gammaproteobacteria;o__Enterobacterales_A;f__Alteromonadaceae;g__Pseudoalteromonas;s__Pseudoalteromonas sp001974855
GCA_000239875	8	BADU01000037.1	qatABCD	BADU01000037.1_43	PDLC02210	QatA_00002	QatA	2.5e-210	3e-210	0.988	0.988	40469	42229	+	BADU01000037.1_43	43	50	PDLC02210,QatA_00002, 1, 3e-210, 0.988, 0.988 | PDLC02209,QatA_00001, 1, 2.6e-106, 0.973, 0.913	PDLC02210, QatA_00002, 3e-210, 0.988, 0.988 | PDLC02209, QatA_00001, 2.6e-106, 0.973, 0.913	d__Bacteria;p__Pseudomonadota;c__Gammaproteobacteria;o__Enterobacterales_A;f__Alteromonadaceae;g__Pseudoalteromonas;s__Pseudoalteromonas sp001974855
GCA_000239875	10	BADU01000053.1	AbiE	BADU01000053.1_10	PDLC02237	AbiEi_WP_069019759.1	AbiEi	1.3e-89	1.5e-89	0.97	0.986	9922	10815	+	BADU01000053.1_10	10	12	PDLC02238,AbiEi_WP_087193970.1, 1, 900, 0.101, 0.167 | PDLC02238,AbiEi_WP_087193970.1, 2, 0.0034, 0.258, 0.4 | PDLC02237,AbiEi_WP_069019759.1, 1, 1.5e-89, 0.97, 0.986 | PDLC02239,AbiEi_WP_026931279.1, 1, 0.045, 0.215, 0.333 | PDLC02269,AbiEi_WP_101304315.1, 1, 160, 0.091, 0.108 | PDLC02269,AbiEi_WP_101304315.1, 2, 5.3e-05, 0.352, 0.41 | PDLC02269,AbiEi_WP_101304315.1, 3, 0.011, 0.362, 0.434 | PDL…	PDLC02237, AbiEi_WP_069019759.1, 1.5e-89, 0.97, 0.986 | PDLC02267, AbiEi_WP_082871982.1, 7e-15, 0.829, 0.857 | PDLC02269, AbiEi_WP_101304315.1, 5.3e-05, 0.352, 0.41 | PDLC02283, AbiEi_pseudo_subWP_007706639.1, 6.4e-05, 0.238, 0.358 | PDLC02266, AbiEi_WP_170110179.1, 9.6e-05, 0.352, 0.411	d__Bacteria;p__Pseudomonadota;c__Gammaproteobacteria;o__Enterobacterales_A;f__Alteromonadaceae;g__Pseudoalteromonas;s__Pseudoalteromonas sp001974855
GCA_000239875	11	BADU01000066.1	DMS_other	BADU01000066.1_3	PDLC03041	REase_I_00002	REase_I	2.9e-210	4.1e-210	0.898	0.917	2653	5928	-	BADU01000066.1_3	3	18	PDLC03044,REase_I_00005, 1, 3.9e-25, 0.145, 0.153 | PDLC03044,REase_I_00005, 2, 1.7e-95, 0.643, 0.726 | PDLC03045,REase_I_00006, 1, 0.9, 0.055, 0.061 | PDLC03045,REase_I_00006, 2, 1e-12, 0.177, 0.205 | PDLC03045,REase_I_00006, 3, 6.7e-07, 0.051, 0.056 | PDLC03045,REase_I_00006, 4, 71, 0.04, 0.044 | PDLC03043,REase_I_00004, 1, 5.3e-06, 0.181, 0.562 | PDLC03043,REase_I_00004, 2, 280, 0.06, 0.217 | …	PDLC03041, REase_I_00002, 4.1e-210, 0.898, 0.917 | PDLC03044, REase_I_00005, 1.7e-95, 0.643, 0.726 | PDLC03040, REase_I_00001, 1.5e-80, 0.688, 0.736 | PDLC03048, REase_I_00009, 1.4e-40, 0.439, 0.436 | PDLC03045, REase_I_00006, 1e-12, 0.177, 0.205	d__Bacteria;p__Pseudomonadota;c__Gammaproteobacteria;o__Enterobacterales_A;f__Alteromonadaceae;g__Pseudoalteromonas;s__Pseudoalteromonas sp001974855
GCA_000239875	12	BADU01000066.1	RM_type_I	BADU01000066.1_3	PDLC03041	REase_I_00002	REase_I	2.9e-210	4.1e-210	0.898	0.917	2653	5928	-	BADU01000066.1_3	3	18	PDLC03044,REase_I_00005, 1, 3.9e-25, 0.145, 0.153 | PDLC03044,REase_I_00005, 2, 1.7e-95, 0.643, 0.726 | PDLC03045,REase_I_00006, 1, 0.9, 0.055, 0.061 | PDLC03045,REase_I_00006, 2, 1e-12, 0.177, 0.205 | PDLC03045,REase_I_00006, 3, 6.7e-07, 0.051, 0.056 | PDLC03045,REase_I_00006, 4, 71, 0.04, 0.044 | PDLC03043,REase_I_00004, 1, 5.3e-06, 0.181, 0.562 | PDLC03043,REase_I_00004, 2, 280, 0.06, 0.217 | …	PDLC03041, REase_I_00002, 4.1e-210, 0.898, 0.917 | PDLC03044, REase_I_00005, 1.7e-95, 0.643, 0.726 | PDLC03040, REase_I_00001, 1.5e-80, 0.688, 0.736 | PDLC03048, REase_I_00009, 1.4e-40, 0.439, 0.436 | PDLC03045, REase_I_00006, 1e-12, 0.177, 0.205	d__Bacteria;p__Pseudomonadota;c__Gammaproteobacteria;o__Enterobacterales_A;f__Alteromonadaceae;g__Pseudoalteromonas;s__Pseudoalteromonas sp001974855
GCA_000239875	13	BADU01000067.1	DMS_other	BADU01000067.1_5	PDLC03105	Specificity_I_00054	Specificity_I	7.4e-132	8.6e-132	0.986	0.984	5464	6780	-	BADU01000067.1_5	5	23	PDLC03115,Specificity_I_00064, 1, 0.0077, 0.333, 0.316 | PDLC03115,Specificity_I_00064, 2, 0.26, 0.121, 0.115 | PDLC03115,Specificity_I_00064, 3, 0.18, 0.289, 0.258 | PDLC03179,Specificity_I_00128, 1, 2.6e-10, 0.349, 0.28 | PDLC03179,Specificity_I_00128, 2, 3.2e-19, 0.513, 0.374 | PDLC03161,Specificity_I_00110, 1, 4.3e-15, 0.392, 0.44 | PDLC03161,Specificity_I_00110, 2, 28, 0.166, 0.165 | PDLC031…	PDLC03105, Specificity_I_00054, 8.6e-132, 0.986, 0.984 | PDLC03072, Specificity_I_00021, 4.8e-104, 0.982, 0.987 | PDLC03090, Specificity_I_00039, 8.8e-78, 0.966, 0.993 | PDLC03073, Specificity_I_00022, 2.1e-73, 0.97, 0.993 | PDLC03162, Specificity_I_00111, 1.3e-53, 0.932, 0.963	d__Bacteria;p__Pseudomonadota;c__Gammaproteobacteria;o__Enterobacterales_A;f__Alteromonadaceae;g__Pseudoalteromonas;s__Pseudoalteromonas sp001974855
GCA_000239875	14	BADU01000067.1	RM_type_I	BADU01000067.1_5	PDLC03105	Specificity_I_00054	Specificity_I	7.4e-132	8.6e-132	0.986	0.984	5464	6780	-	BADU01000067.1_5	5	23	PDLC03115,Specificity_I_00064, 1, 0.0077, 0.333, 0.316 | PDLC03115,Specificity_I_00064, 2, 0.26, 0.121, 0.115 | PDLC03115,Specificity_I_00064, 3, 0.18, 0.289, 0.258 | PDLC03179,Specificity_I_00128, 1, 2.6e-10, 0.349, 0.28 | PDLC03179,Specificity_I_00128, 2, 3.2e-19, 0.513, 0.374 | PDLC03161,Specificity_I_00110, 1, 4.3e-15, 0.392, 0.44 | PDLC03161,Specificity_I_00110, 2, 28, 0.166, 0.165 | PDLC031…	PDLC03105, Specificity_I_00054, 8.6e-132, 0.986, 0.984 | PDLC03072, Specificity_I_00021, 4.8e-104, 0.982, 0.987 | PDLC03090, Specificity_I_00039, 8.8e-78, 0.966, 0.993 | PDLC03073, Specificity_I_00022, 2.1e-73, 0.97, 0.993 | PDLC03162, Specificity_I_00111, 1.3e-53, 0.932, 0.963	d__Bacteria;p__Pseudomonadota;c__Gammaproteobacteria;o__Enterobacterales_A;f__Alteromonadaceae;g__Pseudoalteromonas;s__Pseudoalteromonas sp001974855
GCA_000239875	15	BADU01000085.1	DMS_other	BADU01000085.1_5	PDLC03027	MTase_I_00010	MTase_I	0	0	0.995	0.999	4311	6779	+	BADU01000085.1_5	5	24	PDLC03030,MTase_I_00013, 1, 0.0017, 0.193, 0.204 | PDLC03030,MTase_I_00013, 2, 6.8e-05, 0.191, 0.269 | PDLC03026,MTase_I_00009, 1, 5e-43, 0.45, 0.741 | PDLC03026,MTase_I_00009, 2, 90, 0.066, 0.107 | PDLC03031,MTase_I_00014, 1, 1.8e-08, 0.047, 0.047 | PDLC03031,MTase_I_00014, 2, 4.3e-111, 0.93, 0.9 | PDLC03033,MTase_I_00016, 1, 56, 0.077, 0.116 | PDLC03033,MTase_I_00016, 2, 1.2e-49, 0.389, 0.582 |…	PDLC03027, MTase_I_00010, 0, 0.995, 0.999 | PDLC03032, MTase_I_00015, 2.8e-264, 0.733, 0.592 | PDLC03022, MTase_I_00005, 4e-162, 0.897, 0.854 | PDLC03031, MTase_I_00014, 4.3e-111, 0.93, 0.9 | PDLC03039, MTase_I_00022, 7.3e-58, 0.549, 0.634	d__Bacteria;p__Pseudomonadota;c__Gammaproteobacteria;o__Enterobacterales_A;f__Alteromonadaceae;g__Pseudoalteromonas;s__Pseudoalteromonas sp001974855
GCA_000239875	16	BADU01000085.1	RM_type_I	BADU01000085.1_5	PDLC03027	MTase_I_00010	MTase_I	0	0	0.995	0.999	4311	6779	+	BADU01000085.1_5	5	24	PDLC03030,MTase_I_00013, 1, 0.0017, 0.193, 0.204 | PDLC03030,MTase_I_00013, 2, 6.8e-05, 0.191, 0.269 | PDLC03026,MTase_I_00009, 1, 5e-43, 0.45, 0.741 | PDLC03026,MTase_I_00009, 2, 90, 0.066, 0.107 | PDLC03031,MTase_I_00014, 1, 1.8e-08, 0.047, 0.047 | PDLC03031,MTase_I_00014, 2, 4.3e-111, 0.93, 0.9 | PDLC03033,MTase_I_00016, 1, 56, 0.077, 0.116 | PDLC03033,MTase_I_00016, 2, 1.2e-49, 0.389, 0.582 |…	PDLC03027, MTase_I_00010, 0, 0.995, 0.999 | PDLC03032, MTase_I_00015, 2.8e-264, 0.733, 0.592 | PDLC03022, MTase_I_00005, 4e-162, 0.897, 0.854 | PDLC03031, MTase_I_00014, 4.3e-111, 0.93, 0.9 | PDLC03039, MTase_I_00022, 7.3e-58, 0.549, 0.634	d__Bacteria;p__Pseudomonadota;c__Gammaproteobacteria;o__Enterobacterales_A;f__Alteromonadaceae;g__Pseudoalteromonas;s__Pseudoalteromonas sp001974855
GCA_000239875	17	BADU01000117.1	AbiE	BADU01000117.1_2	PDLC02229	AbiEi_WP_092960020.1	AbiEi	7e-51	7.7e-51	0.977	0.977	668	1066	-	BADU01000117.1_2	2	12	PDLC02251,AbiEi_WP_034820941.1, 1, 0.0021, 0.692, 0.37 | PDLC02236,AbiEi_WP_025580240.1, 1, 0.013, 0.632, 0.396 | PDLC02226,AbiEi_WP_146016717.1, 1, 3.1e-14, 0.947, 0.594 | PDLC02233,AbiEi_WP_060913257.1, 1, 4.4e-15, 0.947, 0.575 | PDLC02255,AbiEi_WP_026161743.1, 1, 6.6e-05, 0.91, 0.651 | PDLC02273,AbiEi_WP_088854635.1, 1, 0.0016, 0.722, 0.459 | PDLC02265,AbiEi_WP_076488363.1, 1, 0.0011, 0.211, 0…	PDLC02229, AbiEi_WP_092960020.1, 7.7e-51, 0.977, 0.977 | PDLC02258, AbiEi_WP_066521394.1, 1.6e-27, 0.925, 0.617 | PDLC02233, AbiEi_WP_060913257.1, 4.4e-15, 0.947, 0.575 | PDLC02226, AbiEi_WP_146016717.1, 3.1e-14, 0.947, 0.594 | PDLC02255, AbiEi_WP_026161743.1, 6.6e-05, 0.91, 0.651	d__Bacteria;p__Pseudomonadota;c__Gammaproteobacteria;o__Enterobacterales_A;f__Alteromonadaceae;g__Pseudoalteromonas;s__Pseudoalteromonas sp001974855
GCA_000239875	18	BADU01000154.1	kiwa	BADU01000154.1_39	PDLC00233	KwaB_00012	KwaB	9.8e-118	1.1e-117	0.985	0.994	39780	40754	-	BADU01000154.1_39	39	79	PDLC00233,KwaB_00012, 1, 1.1e-117, 0.985, 0.994 | PDLC00222,KwaB_00001, 1, 0.0011, 0.905, 0.99 | PDLC00232,KwaB_00011, 1, 2.9e-39, 0.945, 0.984 | PDLC00231,KwaB_00010, 1, 2.4e-08, 0.926, 0.961 | PDLC00229,KwaB_00008, 1, 0.007, 0.495, 0.571 | PDLC00223,KwaB_00002, 1, 120, 0.043, 0.041 | PDLC00223,KwaB_00002, 2, 7.8e-13, 0.486, 0.463 | PDLC00226,KwaB_00005, 1, 420, 0.148, 0.126 | PDLC00226,KwaB_000…	PDLC00233, KwaB_00012, 1.1e-117, 0.985, 0.994 | PDLC00232, KwaB_00011, 2.9e-39, 0.945, 0.984 | PDLC00230, KwaB_00009, 3.6e-32, 0.963, 0.969 | PDLC00226, KwaB_00005, 9.8e-20, 0.612, 0.547 | PDLC00223, KwaB_00002, 7.8e-13, 0.486, 0.463	d__Bacteria;p__Pseudomonadota;c__Gammaproteobacteria;o__Enterobacterales_A;f__Alteromonadaceae;g__Pseudoalteromonas;s__Pseudoalteromonas sp001974855
GCA_000241165	1	BADW01000010.1	dXTPase	BADW01000010.1_63	PDLC02374	dGTPase	dGTPase	8.5e-150	9.4e-150	0.968	0.871	73689	74981	-	BADW01000010.1_63	63	173	PDLC02374,dGTPase, 1, 9.4e-150, 0.968, 0.871	PDLC02374, dGTPase, 9.4e-150, 0.968, 0.871	d__Bacteria;p__Pseudomonadota;c__Gammaproteobacteria;o__Enterobacterales_A;f__Alteromonadaceae;g__Pseudoalteromonas;s__Pseudoalteromonas sp001974855
GCA_000241165	2	BADW01000014.1	qatABCD	BADW01000014.1_6	PDLC02215	QatD_00001	QatD	5.7e-86	6.3e-86	0.984	0.968	1872	2603	-	BADW01000014.1_6	6	19	PDLC02215,QatD_00001, 1, 6.3e-86, 0.984, 0.968	PDLC02215, QatD_00001, 6.3e-86, 0.984, 0.968	d__Bacteria;p__Pseudomonadota;c__Gammaproteobacteria;o__Enterobacterales_A;f__Alteromonadaceae;g__Pseudoalteromonas;s__Pseudoalteromonas sp001974855
GCA_000241165	3	BADW01000059.1	DMS_other	BADW01000059.1_6	PDLC02759	SspA_00001	SspA	2.3e-128	2.6e-128	0.984	0.984	6418	7539	+	BADW01000059.1_6	6	18	PDLC02657,DndA_00001, 1, 5.7e-120, 0.984, 0.992 | PDLC02759,SspA_00001, 1, 2.6e-128, 0.984, 0.984	PDLC02759, SspA_00001, 2.6e-128, 0.984, 0.984 | PDLC02657, DndA_00001, 5.7e-120, 0.984, 0.992	d__Bacteria;p__Pseudomonadota;c__Gammaproteobacteria;o__Enterobacterales_A;f__Alteromonadaceae;g__Pseudoalteromonas;s__Pseudoalteromonas sp001974855
GCA_000241165	5	BADW01000059.1	PT_SspABCD	BADW01000059.1_6	PDLC02759	SspA_00001	SspA	2.3e-128	2.6e-128	0.984	0.984	6418	7539	+	BADW01000059.1_6	6	18	PDLC02759,SspA_00001, 1, 2.6e-128, 0.984, 0.984	PDLC02759, SspA_00001, 2.6e-128, 0.984, 0.984	d__Bacteria;p__Pseudomonadota;c__Gammaproteobacteria;o__Enterobacterales_A;f__Alteromonadaceae;g__Pseudoalteromonas;s__Pseudoalteromonas sp001974855
GCA_000241165	4	BADW01000059.1	PT_PbeABCD	BADW01000059.1_11	PDLC02704	PbeA_00002	PbeA	1.3e-251	1.5e-251	0.975	0.997	13244	15424	+	BADW01000059.1_11	11	18	PDLC02704,PbeA_00002, 1, 1.5e-251, 0.975, 0.997 | PDLC02703,PbeA_00001, 1, 1.2e-72, 0.935, 0.99 | PDLC02707,PbeA_00005, 1, 1.6e-195, 0.981, 0.997 | PDLC02706,PbeA_00004, 1, 7.8e-113, 0.978, 0.996 | PDLC02705,PbeA_00003, 1, 8e-14, 0.263, 0.285 | PDLC02705,PbeA_00003, 2, 5.6e-38, 0.594, 0.598	PDLC02704, PbeA_00002, 1.5e-251, 0.975, 0.997 | PDLC02707, PbeA_00005, 1.6e-195, 0.981, 0.997 | PDLC02706, PbeA_00004, 7.8e-113, 0.978, 0.996 | PDLC02703, PbeA_00001, 1.2e-72, 0.935, 0.99 | PDLC02705, PbeA_00003, 5.6e-38, 0.594, 0.598	d__Bacteria;p__Pseudomonadota;c__Gammaproteobacteria;o__Enterobacterales_A;f__Alteromonadaceae;g__Pseudoalteromonas;s__Pseudoalteromonas sp001974855
GCA_000241165	6	BADW01000072.1	DMS_other	BADW01000072.1_9	PDLC03068	Specificity_I_00017	Specificity_I	3.9e-93	8e-93	0.984	0.985	8081	9394	+	BADW01000072.1_9	9	14	PDLC03115,Specificity_I_00064, 1, 0.91, 0.178, 0.16 | PDLC03115,Specificity_I_00064, 2, 2.5e-14, 0.39, 0.383 | PDLC03126,Specificity_I_00075, 1, 2.6e-09, 0.347, 0.217 | PDLC03126,Specificity_I_00075, 2, 1, 0.119, 0.078 | PDLC03179,Specificity_I_00128, 1, 3.4e-15, 0.39, 0.289 | PDLC03179,Specificity_I_00128, 2, 0.037, 0.281, 0.229 | PDLC03161,Specificity_I_00110, 1, 1.5, 0.18, 0.195 | PDLC03161,Sp…	PDLC03068, Specificity_I_00017, 8e-93, 0.984, 0.985 | PDLC03089, Specificity_I_00038, 5.2e-82, 0.986, 0.975 | PDLC03168, Specificity_I_00117, 6.8e-81, 0.651, 0.597 | PDLC03172, Specificity_I_00121, 4e-68, 0.452, 0.459 | PDLC03086, Specificity_I_00035, 1.3e-46, 0.616, 0.546	d__Bacteria;p__Pseudomonadota;c__Gammaproteobacteria;o__Enterobacterales_A;f__Alteromonadaceae;g__Pseudoalteromonas;s__Pseudoalteromonas sp001974855
GCA_000241165	8	BADW01000072.1	RM_type_I	BADW01000072.1_9	PDLC03068	Specificity_I_00017	Specificity_I	3.9e-93	8e-93	0.984	0.985	8081	9394	+	BADW01000072.1_9	9	14	PDLC03115,Specificity_I_00064, 1, 0.91, 0.178, 0.16 | PDLC03115,Specificity_I_00064, 2, 2.5e-14, 0.39, 0.383 | PDLC03126,Specificity_I_00075, 1, 2.6e-09, 0.347, 0.217 | PDLC03126,Specificity_I_00075, 2, 1, 0.119, 0.078 | PDLC03179,Specificity_I_00128, 1, 3.4e-15, 0.39, 0.289 | PDLC03179,Specificity_I_00128, 2, 0.037, 0.281, 0.229 | PDLC03161,Specificity_I_00110, 1, 1.5, 0.18, 0.195 | PDLC03161,Sp…	PDLC03068, Specificity_I_00017, 8e-93, 0.984, 0.985 | PDLC03089, Specificity_I_00038, 5.2e-82, 0.986, 0.975 | PDLC03168, Specificity_I_00117, 6.8e-81, 0.651, 0.597 | PDLC03172, Specificity_I_00121, 4e-68, 0.452, 0.459 | PDLC03086, Specificity_I_00035, 1.3e-46, 0.616, 0.546	d__Bacteria;p__Pseudomonadota;c__Gammaproteobacteria;o__Enterobacterales_A;f__Alteromonadaceae;g__Pseudoalteromonas;s__Pseudoalteromonas sp001974855
GCA_000241165	7	BADW01000072.1	DRT_class_I	BADW01000072.1_11	PDLC02180	Drt4_00004	Drt4	5.1e-228	6.6e-228	0.952	0.976	11506	13146	+	BADW01000072.1_11	11	14	PDLC02176,Drt3b_00001, 1, 8.8, 0.055, 0.046 | PDLC02176,Drt3b_00001, 2, 6.8e-28, 0.238, 0.214 | PDLC03771,drt-UG32, 1, 2.1e-11, 0.261, 0.255 | PDLC02181,Drt5_00001, 1, 1.1e-07, 0.327, 0.347 | PDLC03750,drt-UG13b, 1, 4.7e-07, 0.311, 0.402 | PDLC02177,Drt4_00001, 1, 8.4e-76, 0.905, 0.93 | PDLC02174,Drt3a_00001, 1, 2e-07, 0.225, 0.29 | PDLC02174,Drt3a_00001, 2, 860, 0.057, 0.077 | PDLC03770,drt-UG31…	PDLC02180, Drt4_00004, 6.6e-228, 0.952, 0.976 | PDLC03752, drt-UG15, 9.9e-173, 0.903, 0.983 | PDLC02178, Drt4_00002, 1.2e-106, 0.865, 0.933 | PDLC03748, drt-UG12, 1.4e-87, 0.916, 0.951 | PDLC02177, Drt4_00001, 8.4e-76, 0.905, 0.93	d__Bacteria;p__Pseudomonadota;c__Gammaproteobacteria;o__Enterobacterales_A;f__Alteromonadaceae;g__Pseudoalteromonas;s__Pseudoalteromonas sp001974855
GCA_000241165	9	BADW01000116.1	DMS_other	BADW01000116.1_2	PDLC03119	Specificity_I_00068	Specificity_I	7.1e-94	1e-93	0.99	0.992	290	1459	-	BADW01000116.1_2	2	7	PDLC03115,Specificity_I_00064, 1, 5.3e-09, 0.395, 0.34 | PDLC03115,Specificity_I_00064, 2, 0.2, 0.254, 0.203 | PDLC03126,Specificity_I_00075, 1, 4.6e-20, 0.392, 0.232 | PDLC03126,Specificity_I_00075, 2, 7.1e-11, 0.426, 0.242 | PDLC03179,Specificity_I_00128, 1, 3.9e-21, 0.415, 0.285 | PDLC03179,Specificity_I_00128, 2, 9.5e-20, 0.405, 0.268 | PDLC03161,Specificity_I_00110, 1, 3.5e-16, 0.31, 0.299 |…	PDLC03119, Specificity_I_00068, 1e-93, 0.99, 0.992 | PDLC03107, Specificity_I_00056, 1.7e-74, 0.995, 0.997 | PDLC03108, Specificity_I_00057, 4.6e-64, 0.995, 0.885 | PDLC03069, Specificity_I_00018, 1.4e-63, 0.99, 0.997 | PDLC03084, Specificity_I_00033, 2e-58, 0.982, 0.972	d__Bacteria;p__Pseudomonadota;c__Gammaproteobacteria;o__Enterobacterales_A;f__Alteromonadaceae;g__Pseudoalteromonas;s__Pseudoalteromonas sp001974855
GCA_000241165	10	BADW01000116.1	RM_type_I	BADW01000116.1_2	PDLC03119	Specificity_I_00068	Specificity_I	7.1e-94	1e-93	0.99	0.992	290	1459	-	BADW01000116.1_2	2	7	PDLC03115,Specificity_I_00064, 1, 5.3e-09, 0.395, 0.34 | PDLC03115,Specificity_I_00064, 2, 0.2, 0.254, 0.203 | PDLC03126,Specificity_I_00075, 1, 4.6e-20, 0.392, 0.232 | PDLC03126,Specificity_I_00075, 2, 7.1e-11, 0.426, 0.242 | PDLC03179,Specificity_I_00128, 1, 3.9e-21, 0.415, 0.285 | PDLC03179,Specificity_I_00128, 2, 9.5e-20, 0.405, 0.268 | PDLC03161,Specificity_I_00110, 1, 3.5e-16, 0.31, 0.299 |…	PDLC03119, Specificity_I_00068, 1e-93, 0.99, 0.992 | PDLC03107, Specificity_I_00056, 1.7e-74, 0.995, 0.997 | PDLC03108, Specificity_I_00057, 4.6e-64, 0.995, 0.885 | PDLC03069, Specificity_I_00018, 1.4e-63, 0.99, 0.997 | PDLC03084, Specificity_I_00033, 2e-58, 0.982, 0.972	d__Bacteria;p__Pseudomonadota;c__Gammaproteobacteria;o__Enterobacterales_A;f__Alteromonadaceae;g__Pseudoalteromonas;s__Pseudoalteromonas sp001974855
GCA_000241165	11	BADW01000158.1	AbiE	BADW01000158.1_1	PDLC02229	AbiEi_WP_092960020.1	AbiEi	1e-50	1.1e-50	0.977	0.977	434	832	+	BADW01000158.1_1	1	5	PDLC02251,AbiEi_WP_034820941.1, 1, 0.0019, 0.699, 0.374 | PDLC02236,AbiEi_WP_025580240.1, 1, 0.014, 0.632, 0.396 | PDLC02226,AbiEi_WP_146016717.1, 1, 2.8e-14, 0.955, 0.599 | PDLC02233,AbiEi_WP_060913257.1, 1, 1.3e-15, 0.947, 0.575 | PDLC02255,AbiEi_WP_026161743.1, 1, 4.4e-05, 0.91, 0.651 | PDLC02273,AbiEi_WP_088854635.1, 1, 0.011, 0.722, 0.459 | PDLC02265,AbiEi_WP_076488363.1, 1, 0.0011, 0.211, 0…	PDLC02229, AbiEi_WP_092960020.1, 1.1e-50, 0.977, 0.977 | PDLC02258, AbiEi_WP_066521394.1, 1.3e-27, 0.925, 0.617 | PDLC02233, AbiEi_WP_060913257.1, 1.3e-15, 0.947, 0.575 | PDLC02226, AbiEi_WP_146016717.1, 2.8e-14, 0.955, 0.599 | PDLC02255, AbiEi_WP_026161743.1, 4.4e-05, 0.91, 0.651	d__Bacteria;p__Pseudomonadota;c__Gammaproteobacteria;o__Enterobacterales_A;f__Alteromonadaceae;g__Pseudoalteromonas;s__Pseudoalteromonas sp001974855
GCA_000241185	1	BADY01000010.1	DRT_other	BADY01000010.1_14	PDLC02947	retron_IV	RT_IV	8.5e-169	1.1e-168	0.972	0.992	16096	17283	+	BADY01000010.1_14	14	131	PDLC02954,retron_VIII, 1, 3.1e-14, 0.553, 0.653 | PDLC02961,retron_type_XII_RT_typeXII, 1, 4.8e-39, 0.798, 0.667 | PDLC02964,retron_type_I_C2_RT_typeIC2, 1, 1.6e-33, 0.896, 0.599 | PDLC02944,retron_III-A3, 1, 1.9e-18, 0.376, 0.226 | PDLC02944,retron_III-A3, 2, 7.3e-15, 0.366, 0.236 | PDLC03770,drt-UG31, 1, 1.3e-12, 0.331, 0.279 | PDLC02966,retron_I-C1, 1, 3.7e-29, 0.894, 0.595 | PDLC02937,retron_…	PDLC02947, retron_IV, 1.1e-168, 0.972, 0.992 | PDLC02951, retron_V, 2.5e-69, 0.949, 0.951 | PDLC02952, retron_VI, 1.7e-61, 0.775, 0.989 | PDLC02942, retron_III-A1, 3.8e-45, 0.747, 0.815 | PDLC02941, retron_II-A3, 3.8e-43, 0.775, 0.903	d__Bacteria;p__Pseudomonadota;c__Gammaproteobacteria;o__Enterobacterales_A;f__Alteromonadaceae;g__Pseudoalteromonas;s__Pseudoalteromonas fuliginea
GCA_000241185	2	BADY01000010.1	retron_IV	BADY01000010.1_14	PDLC02947	retron_IV	RT_IV	8.5e-169	1.1e-168	0.972	0.992	16096	17283	+	BADY01000010.1_14	14	131	PDLC02947,retron_IV, 1, 1.1e-168, 0.972, 0.992	PDLC02947, retron_IV, 1.1e-168, 0.972, 0.992	d__Bacteria;p__Pseudomonadota;c__Gammaproteobacteria;o__Enterobacterales_A;f__Alteromonadaceae;g__Pseudoalteromonas;s__Pseudoalteromonas fuliginea
GCA_000241185	3	BADY01000015.1	cas_type_I-F3	BADY01000015.1_44	PDLC01736	TniQ_1_I-F	TniQ_IF	4e-142	4.6e-142	0.99	0.995	52108	53283	+	BADY01000015.1_44	44	61	PDLC01736,TniQ_1_I-F, 1, 4.6e-142, 0.99, 0.995	PDLC01736, TniQ_1_I-F, 4.6e-142, 0.99, 0.995	d__Bacteria;p__Pseudomonadota;c__Gammaproteobacteria;o__Enterobacterales_A;f__Alteromonadaceae;g__Pseudoalteromonas;s__Pseudoalteromonas fuliginea
GCA_000241185	4	BADY01000026.1	AbiD	BADY01000026.1_42	PDLC02344	AbiD	AbiD	1.1e-59	1.5e-59	0.956	0.971	48643	49593	-	BADY01000026.1_42	42	96	PDLC02344,AbiD, 1, 1.5e-59, 0.956, 0.971	PDLC02344, AbiD, 1.5e-59, 0.956, 0.971	d__Bacteria;p__Pseudomonadota;c__Gammaproteobacteria;o__Enterobacterales_A;f__Alteromonadaceae;g__Pseudoalteromonas;s__Pseudoalteromonas fuliginea
GCA_000241185	5	BADY01000053.1	DMS_other	BADY01000053.1_4	PDLC03179	Specificity_I_00128	Specificity_I	3e-192	3.6e-192	0.983	0.988	2781	4559	-	BADY01000053.1_4	4	13	PDLC03115,Specificity_I_00064, 1, 0.0033, 0.069, 0.089 | PDLC03115,Specificity_I_00064, 2, 2.9e-09, 0.317, 0.4 | PDLC03115,Specificity_I_00064, 3, 0.01, 0.067, 0.087 | PDLC03115,Specificity_I_00064, 4, 0.071, 0.211, 0.26 | PDLC03126,Specificity_I_00075, 1, 1.2e-06, 0.28, 0.248 | PDLC03126,Specificity_I_00075, 2, 1e-10, 0.197, 0.17 | PDLC03179,Specificity_I_00128, 1, 3.6e-192, 0.983, 0.988 | PDLC0…	PDLC03179, Specificity_I_00128, 3.6e-192, 0.983, 0.988 | PDLC03196, Specificity_I_00145, 1.6e-118, 0.936, 0.72 | PDLC03096, Specificity_I_00045, 4.2e-76, 0.921, 0.818 | PDLC03056, Specificity_I_00005, 1.9e-65, 0.627, 0.642 | PDLC03076, Specificity_I_00025, 1.9e-49, 0.391, 0.477	d__Bacteria;p__Pseudomonadota;c__Gammaproteobacteria;o__Enterobacterales_A;f__Alteromonadaceae;g__Pseudoalteromonas;s__Pseudoalteromonas fuliginea
GCA_000241185	6	BADY01000053.1	RM_type_I	BADY01000053.1_4	PDLC03179	Specificity_I_00128	Specificity_I	3e-192	3.6e-192	0.983	0.988	2781	4559	-	BADY01000053.1_4	4	13	PDLC03115,Specificity_I_00064, 1, 0.0033, 0.069, 0.089 | PDLC03115,Specificity_I_00064, 2, 2.9e-09, 0.317, 0.4 | PDLC03115,Specificity_I_00064, 3, 0.01, 0.067, 0.087 | PDLC03115,Specificity_I_00064, 4, 0.071, 0.211, 0.26 | PDLC03126,Specificity_I_00075, 1, 1.2e-06, 0.28, 0.248 | PDLC03126,Specificity_I_00075, 2, 1e-10, 0.197, 0.17 | PDLC03179,Specificity_I_00128, 1, 3.6e-192, 0.983, 0.988 | PDLC0…	PDLC03179, Specificity_I_00128, 3.6e-192, 0.983, 0.988 | PDLC03196, Specificity_I_00145, 1.6e-118, 0.936, 0.72 | PDLC03096, Specificity_I_00045, 4.2e-76, 0.921, 0.818 | PDLC03056, Specificity_I_00005, 1.9e-65, 0.627, 0.642 | PDLC03076, Specificity_I_00025, 1.9e-49, 0.391, 0.477	d__Bacteria;p__Pseudomonadota;c__Gammaproteobacteria;o__Enterobacterales_A;f__Alteromonadaceae;g__Pseudoalteromonas;s__Pseudoalteromonas fuliginea
GCA_000241185	7	BADY01000054.1	cas_type_I-F1	BADY01000054.1_54	PDLC00925	cas1_YPEST	Cas1f	5.1e-146	5.9e-146	0.926	0.993	58092	59060	+	BADY01000054.1_54	54	109	PDLC00925,cas1_YPEST, 1, 5.9e-146, 0.926, 0.993	PDLC00925, cas1_YPEST, 5.9e-146, 0.926, 0.993	d__Bacteria;p__Pseudomonadota;c__Gammaproteobacteria;o__Enterobacterales_A;f__Alteromonadaceae;g__Pseudoalteromonas;s__Pseudoalteromonas fuliginea
GCA_000241185	8	BADY01000086.1	RM_type_IV	BADY01000086.1_14	PDLC03659	mREase_IV_00005	mREase_IV	7.2e-209	9.5e-209	0.879	0.977	11073	14225	-	BADY01000086.1_14	14	19	PDLC03659,mREase_IV_00005, 1, 9.5e-209, 0.879, 0.977 | PDLC03658,mREase_IV_00004, 1, 6e-83, 0.502, 0.546 | PDLC03658,mREase_IV_00004, 2, 1.7, 0.105, 0.108	PDLC03659, mREase_IV_00005, 9.5e-209, 0.879, 0.977 | PDLC03658, mREase_IV_00004, 6e-83, 0.502, 0.546	d__Bacteria;p__Pseudomonadota;c__Gammaproteobacteria;o__Enterobacterales_A;f__Alteromonadaceae;g__Pseudoalteromonas;s__Pseudoalteromonas fuliginea
GCA_000241185	10	BADY01000094.1	DMS_other	BADY01000094.1_6	PDLC03657	mREase_IV_00003	mREase_IV	1.5e-84	1.7e-84	0.987	0.991	7644	8567	+	BADY01000094.1_6	6	10	PDLC03657,mREase_IV_00003, 1, 1.7e-84, 0.987, 0.991 | PDLC03663,mREase_IV_00009, 1, 5e-12, 0.396, 0.211	PDLC03657, mREase_IV_00003, 1.7e-84, 0.987, 0.991 | PDLC03663, mREase_IV_00009, 5e-12, 0.396, 0.211	d__Bacteria;p__Pseudomonadota;c__Gammaproteobacteria;o__Enterobacterales_A;f__Alteromonadaceae;g__Pseudoalteromonas;s__Pseudoalteromonas fuliginea
GCA_000241185	11	BADY01000094.1	RM_type_IV	BADY01000094.1_6	PDLC03657	mREase_IV_00003	mREase_IV	1.5e-84	1.7e-84	0.987	0.991	7644	8567	+	BADY01000094.1_6	6	10	PDLC03657,mREase_IV_00003, 1, 1.7e-84, 0.987, 0.991 | PDLC03663,mREase_IV_00009, 1, 5e-12, 0.396, 0.211	PDLC03657, mREase_IV_00003, 1.7e-84, 0.987, 0.991 | PDLC03663, mREase_IV_00009, 5e-12, 0.396, 0.211	d__Bacteria;p__Pseudomonadota;c__Gammaproteobacteria;o__Enterobacterales_A;f__Alteromonadaceae;g__Pseudoalteromonas;s__Pseudoalteromonas fuliginea
GCA_000241185	9	BADY01000094.1	AbiD	BADY01000094.1_8	PDLC02344	AbiD	AbiD	6.8e-71	3.4e-69	0.948	0.971	11318	12361	+	BADY01000094.1_8	8	10	PDLC02344,AbiD, 1, 3.4e-69, 0.948, 0.971	PDLC02344, AbiD, 3.4e-69, 0.948, 0.971	d__Bacteria;p__Pseudomonadota;c__Gammaproteobacteria;o__Enterobacterales_A;f__Alteromonadaceae;g__Pseudoalteromonas;s__Pseudoalteromonas fuliginea
GCA_000241185	12	BADY01000146.1	dXTPase	BADY01000146.1_11	PDLC02374	dGTPase	dGTPase	6.3e-152	7e-152	0.968	0.871	13899	15191	-	BADY01000146.1_11	11	65	PDLC02374,dGTPase, 1, 7e-152, 0.968, 0.871	PDLC02374, dGTPase, 7e-152, 0.968, 0.871	d__Bacteria;p__Pseudomonadota;c__Gammaproteobacteria;o__Enterobacterales_A;f__Alteromonadaceae;g__Pseudoalteromonas;s__Pseudoalteromonas fuliginea
GCA_000241185	13	BADY01000159.1	DRT_other	BADY01000159.1_6	PDLC02924	retron_type_I_A_hnh_cluster39_1	HNH_I-A	4.5e-44	5.1e-44	0.943	0.985	3508	4248	-	BADY01000159.1_6	6	96	PDLC02924,retron_type_I_A_hnh_cluster39_1, 1, 5.1e-44, 0.943, 0.985	PDLC02924, retron_type_I_A_hnh_cluster39_1, 5.1e-44, 0.943, 0.985	d__Bacteria;p__Pseudomonadota;c__Gammaproteobacteria;o__Enterobacterales_A;f__Alteromonadaceae;g__Pseudoalteromonas;s__Pseudoalteromonas fuliginea
GCA_000241185	14	BADY01000159.1	retron_I-A	BADY01000159.1_6	PDLC02924	retron_type_I_A_hnh_cluster39_1	HNH_I-A	4.5e-44	5.1e-44	0.943	0.985	3508	4248	-	BADY01000159.1_6	6	96	PDLC02924,retron_type_I_A_hnh_cluster39_1, 1, 5.1e-44, 0.943, 0.985	PDLC02924, retron_type_I_A_hnh_cluster39_1, 5.1e-44, 0.943, 0.985	d__Bacteria;p__Pseudomonadota;c__Gammaproteobacteria;o__Enterobacterales_A;f__Alteromonadaceae;g__Pseudoalteromonas;s__Pseudoalteromonas fuliginea
GCA_000241185	15	BADY01000159.1	septu_other	BADY01000159.1_6	PDLC00367	PtuB2_00003	PtuB	2e-117	2.2e-117	0.988	0.992	3508	4248	-	BADY01000159.1_6	6	96	PDLC00370,PtuB2_00006, 1, 7e-05, 0.381, 0.323 | PDLC00370,PtuB2_00006, 2, 1.3e-06, 0.389, 0.392 | PDLC00336,PtuB1_00025, 1, 1100, 0.081, 0.08 | PDLC00336,PtuB1_00025, 2, 0.0012, 0.486, 0.412 | PDLC00345,PtuB1_00034, 1, 0.023, 0.324, 0.314 | PDLC00367,PtuB2_00003, 1, 2.2e-117, 0.988, 0.992 | PDLC00358,PtuB1_00047, 1, 7.2e-12, 0.721, 0.73 | PDLC00349,PtuB1_00038, 1, 5.7e-15, 0.972, 0.969 | PDLC0031…	PDLC00367, PtuB2_00003, 2.2e-117, 0.988, 0.992 | PDLC00357, PtuB1_00046, 7.9e-58, 0.98, 0.971 | PDLC00324, PtuB1_00013, 4.3e-50, 0.955, 0.986 | PDLC00332, PtuB1_00021, 1.9e-31, 0.854, 0.863 | PDLC00346, PtuB1_00035, 3.7e-29, 0.834, 0.846	d__Bacteria;p__Pseudomonadota;c__Gammaproteobacteria;o__Enterobacterales_A;f__Alteromonadaceae;g__Pseudoalteromonas;s__Pseudoalteromonas fuliginea
GCA_000241185	16	BADY01000203.1	DMS_other	BADY01000203.1_1	PDLC03040	REase_I_00001	REase_I	0	0	0.996	0.992	669	4013	-	BADY01000203.1_1	1	78	PDLC03044,REase_I_00005, 1, 2.5, 0.076, 0.082 | PDLC03044,REase_I_00005, 2, 4.6e-48, 0.704, 0.743 | PDLC03045,REase_I_00006, 1, 5.3e-18, 0.537, 0.572 | PDLC03045,REase_I_00006, 2, 220, 0.038, 0.046 | PDLC03040,REase_I_00001, 1, 0, 0.996, 0.992 | PDLC03048,REase_I_00009, 1, 220, 0.057, 0.058 | PDLC03048,REase_I_00009, 2, 4.9e-42, 0.603, 0.645 | PDLC03048,REase_I_00009, 3, 90, 0.076, 0.088 | PDLC03…	PDLC03040, REase_I_00001, 0, 0.996, 0.992 | PDLC03041, REase_I_00002, 1.4e-48, 0.458, 0.429 | PDLC03044, REase_I_00005, 4.6e-48, 0.704, 0.743 | PDLC03048, REase_I_00009, 4.9e-42, 0.603, 0.645 | PDLC03045, REase_I_00006, 5.3e-18, 0.537, 0.572	d__Bacteria;p__Pseudomonadota;c__Gammaproteobacteria;o__Enterobacterales_A;f__Alteromonadaceae;g__Pseudoalteromonas;s__Pseudoalteromonas fuliginea
GCA_000241185	17	BADY01000203.1	zorya_type_II	BADY01000203.1_16	PDLC00645	ZorE2_00004	ZorE2	3.8e-152	4.2e-152	0.995	0.995	17567	18703	-	BADY01000203.1_16	16	78	PDLC00646,ZorE2_00005, 1, 2.7e-42, 0.425, 0.938 | PDLC00646,ZorE2_00005, 2, 650, 0.079, 0.179 | PDLC00644,ZorE2_00003, 1, 4e-25, 0.499, 0.655 | PDLC00643,ZorE2_00002, 1, 9.1e-52, 0.652, 0.862 | PDLC00642,ZorE2_00001, 1, 7.5e-78, 0.628, 0.827 | PDLC00642,ZorE2_00001, 2, 850, 0.058, 0.078 | PDLC00645,ZorE2_00004, 1, 4.2e-152, 0.995, 0.995	PDLC00645, ZorE2_00004, 4.2e-152, 0.995, 0.995 | PDLC00642, ZorE2_00001, 7.5e-78, 0.628, 0.827 | PDLC00643, ZorE2_00002, 9.1e-52, 0.652, 0.862 | PDLC00646, ZorE2_00005, 2.7e-42, 0.425, 0.938 | PDLC00644, ZorE2_00003, 4e-25, 0.499, 0.655	d__Bacteria;p__Pseudomonadota;c__Gammaproteobacteria;o__Enterobacterales_A;f__Alteromonadaceae;g__Pseudoalteromonas;s__Pseudoalteromonas fuliginea
GCA_000241365	1	BADX01000031.1	dXTPase	BADX01000031.1_9	PDLC02374	dGTPase	dGTPase	4.2e-150	4.7e-150	0.968	0.871	10213	11505	-	BADX01000031.1_9	9	16	PDLC02374,dGTPase, 1, 4.7e-150, 0.968, 0.871	PDLC02374, dGTPase, 4.7e-150, 0.968, 0.871	d__Bacteria;p__Pseudomonadota;c__Gammaproteobacteria;o__Enterobacterales_A;f__Alteromonadaceae;g__Pseudoalteromonas;s__Pseudoalteromonas marina
GCA_000241365	2	BADX01000033.1	GAO_19	BADX01000033.1_2	PDLC02186	SIR2_00001	SIR2	5.1e-33	3.4e-32	0.825	0.876	263	1516	+	BADX01000033.1_2	2	4	PDLC02186,SIR2_00001, 1, 3.4e-32, 0.825, 0.876	PDLC02186, SIR2_00001, 3.4e-32, 0.825, 0.876	d__Bacteria;p__Pseudomonadota;c__Gammaproteobacteria;o__Enterobacterales_A;f__Alteromonadaceae;g__Pseudoalteromonas;s__Pseudoalteromonas marina
GCA_000241365	3	BADX01000057.1	DMS_other	BADX01000057.1_44	PDLC03634	MTase_III_00003	MTase_III	1.6e-178	1.9e-178	0.997	0.997	39371	41395	+	BADX01000057.1_44	44	47	PDLC03296,MTase_II_00082, 1, 46, 0.028, 0.057 | PDLC03296,MTase_II_00082, 2, 0.009, 0.056, 0.11 | PDLC03228,MTase_II_00014, 1, 1500, 0.043, 0.115 | PDLC03228,MTase_II_00014, 2, 0.00011, 0.059, 0.176 | PDLC03643,MTase_III_00012, 1, 9.9e-05, 0.058, 0.084 | PDLC03643,MTase_III_00012, 2, 4.1e-14, 0.108, 0.157 | PDLC03246,MTase_II_00032, 1, 83, 0.058, 0.096 | PDLC03246,MTase_II_00032, 2, 0.0011, 0.049…	PDLC03634, MTase_III_00003, 1.9e-178, 0.997, 0.997 | PDLC03641, MTase_III_00010, 2.9e-71, 0.785, 0.734 | PDLC03644, MTase_III_00013, 1.7e-49, 0.634, 0.708 | PDLC03635, MTase_III_00004, 1.2e-43, 0.439, 0.405 | PDLC03637, MTase_III_00006, 4e-38, 0.332, 0.386	d__Bacteria;p__Pseudomonadota;c__Gammaproteobacteria;o__Enterobacterales_A;f__Alteromonadaceae;g__Pseudoalteromonas;s__Pseudoalteromonas marina
GCA_000241365	4	BADX01000075.1	cas_type_I-F3	BADX01000075.1_8	PDLC01792	Cas85f_WP_160167793.1	Cas85f	4.5e-244	5.1e-244	0.988	0.997	3693	5744	+	BADX01000075.1_8	8	65	PDLC01289,cd09676, 1, 5.7e-07, 0.194, 0.462 | PDLC01349,cd09736, 1, 180, 0.117, 0.264 | PDLC01349,cd09736, 2, 9.3e-20, 0.364, 0.957 | PDLC01029,cas_Csy2, 1, 7.2e-09, 0.19, 0.456 | PDLC01628,pfam09614, 1, 8.6e-10, 0.256, 0.614 | PDLC01628,pfam09614, 2, 2.8, 0.091, 0.209 | PDLC01199,C19_Cas5f_1, 1, 1.9e-90, 0.379, 0.988 | PDLC01206,C19_Cas8f_1, 1, 1.2e-143, 0.604, 0.992 | PDLC01792,Cas85f_WP_160167…	PDLC01792, Cas85f_WP_160167793.1, 5.1e-244, 0.988, 0.997 | PDLC01206, C19_Cas8f_1, 1.2e-143, 0.604, 0.992 | PDLC01199, C19_Cas5f_1, 1.9e-90, 0.379, 0.988 | PDLC01793, Cas85f_WP_171308407.1, 1.2e-89, 0.972, 0.975 | PDLC01349, cd09736, 9.3e-20, 0.364, 0.957	d__Bacteria;p__Pseudomonadota;c__Gammaproteobacteria;o__Enterobacterales_A;f__Alteromonadaceae;g__Pseudoalteromonas;s__Pseudoalteromonas marina
GCA_000241365	5	BADX01000082.1	DMS_other	BADX01000082.1_7	PDLC02671	DndE_00003	DndE	5.4e-45	6.4e-45	0.957	0.991	9302	9649	-	BADX01000082.1_7	7	21	PDLC02671,DndE_00003, 1, 6.4e-45, 0.957, 0.991 | PDLC02670,DndE_00002, 1, 0.04, 0.31, 0.295 | PDLC03334,MTase_II_00120, 1, 4.6e-32, 0.957, 0.957 | PDLC02669,DndE_00001, 1, 6.9e-07, 0.517, 0.461	PDLC02671, DndE_00003, 6.4e-45, 0.957, 0.991 | PDLC03334, MTase_II_00120, 4.6e-32, 0.957, 0.957 | PDLC02669, DndE_00001, 6.9e-07, 0.517, 0.461 | PDLC02670, DndE_00002, 0.04, 0.31, 0.295	d__Bacteria;p__Pseudomonadota;c__Gammaproteobacteria;o__Enterobacterales_A;f__Alteromonadaceae;g__Pseudoalteromonas;s__Pseudoalteromonas marina
GCA_000241365	6	BADX01000082.1	PT_DndABCDE	BADX01000082.1_7	PDLC02671	DndE_00003	DndE	5.4e-45	6.4e-45	0.957	0.991	9302	9649	-	BADX01000082.1_7	7	21	PDLC02671,DndE_00003, 1, 6.4e-45, 0.957, 0.991 | PDLC02670,DndE_00002, 1, 0.04, 0.31, 0.295 | PDLC02669,DndE_00001, 1, 6.9e-07, 0.517, 0.461	PDLC02671, DndE_00003, 6.4e-45, 0.957, 0.991 | PDLC02669, DndE_00001, 6.9e-07, 0.517, 0.461 | PDLC02670, DndE_00002, 0.04, 0.31, 0.295	d__Bacteria;p__Pseudomonadota;c__Gammaproteobacteria;o__Enterobacterales_A;f__Alteromonadaceae;g__Pseudoalteromonas;s__Pseudoalteromonas marina
GCA_000241365	7	BADX01000140.1	gabija	BADX01000140.1_2	PDLC00113	GajB_00011	GajB	1.1e-234	1.2e-234	0.983	0.984	1568	3301	+	BADX01000140.1_2	2	5	PDLC00107,GajB_00005, 1, 0.00043, 0.102, 0.095 | PDLC00107,GajB_00005, 2, 1.5e-07, 0.194, 0.186 | PDLC00107,GajB_00005, 3, 20, 0.043, 0.043 | PDLC00107,GajB_00005, 4, 3e-05, 0.125, 0.131 | PDLC00134,GajB_00032, 1, 21, 0.04, 0.053 | PDLC00134,GajB_00032, 2, 6.6e-08, 0.261, 0.364 | PDLC00109,GajB_00007, 1, 4.7e-14, 0.164, 0.136 | PDLC00109,GajB_00007, 2, 6.9e-26, 0.659, 0.572 | PDLC00109,GajB_00007…	PDLC00113, GajB_00011, 1.2e-234, 0.983, 0.984 | PDLC00135, GajB_00033, 2.2e-73, 0.567, 0.546 | PDLC00143, GajB_00041, 8.8e-52, 0.739, 0.726 | PDLC00111, GajB_00009, 1.2e-46, 0.734, 0.722 | PDLC00128, GajB_00026, 5.5e-31, 0.175, 0.147	d__Bacteria;p__Pseudomonadota;c__Gammaproteobacteria;o__Enterobacterales_A;f__Alteromonadaceae;g__Pseudoalteromonas;s__Pseudoalteromonas marina
GCA_000241365	8	BADX01000166.1	DMS_other	BADX01000166.1_4	PDLC03105	Specificity_I_00054	Specificity_I	2.3e-125	2.7e-125	0.974	0.987	4922	6292	-	BADX01000166.1_4	4	225	PDLC03115,Specificity_I_00064, 1, 1, 0.109, 0.108 | PDLC03115,Specificity_I_00064, 2, 0.049, 0.254, 0.242 | PDLC03126,Specificity_I_00075, 1, 4.9, 0.088, 0.058 | PDLC03126,Specificity_I_00075, 2, 9.7e-11, 0.414, 0.254 | PDLC03179,Specificity_I_00128, 1, 0.0011, 0.276, 0.219 | PDLC03179,Specificity_I_00128, 2, 7.4e-18, 0.514, 0.385 | PDLC03161,Specificity_I_00110, 1, 4.8, 0.123, 0.131 | PDLC03161,…	PDLC03105, Specificity_I_00054, 2.7e-125, 0.974, 0.987 | PDLC03072, Specificity_I_00021, 3.2e-114, 0.969, 0.989 | PDLC03090, Specificity_I_00039, 3e-82, 0.952, 0.993 | PDLC03073, Specificity_I_00022, 7.9e-62, 0.956, 0.993 | PDLC03174, Specificity_I_00123, 4.6e-57, 0.961, 0.938	d__Bacteria;p__Pseudomonadota;c__Gammaproteobacteria;o__Enterobacterales_A;f__Alteromonadaceae;g__Pseudoalteromonas;s__Pseudoalteromonas marina
GCA_000241365	10	BADX01000166.1	RM_type_I	BADX01000166.1_4	PDLC03105	Specificity_I_00054	Specificity_I	2.3e-125	2.7e-125	0.974	0.987	4922	6292	-	BADX01000166.1_4	4	225	PDLC03115,Specificity_I_00064, 1, 1, 0.109, 0.108 | PDLC03115,Specificity_I_00064, 2, 0.049, 0.254, 0.242 | PDLC03126,Specificity_I_00075, 1, 4.9, 0.088, 0.058 | PDLC03126,Specificity_I_00075, 2, 9.7e-11, 0.414, 0.254 | PDLC03179,Specificity_I_00128, 1, 0.0011, 0.276, 0.219 | PDLC03179,Specificity_I_00128, 2, 7.4e-18, 0.514, 0.385 | PDLC03161,Specificity_I_00110, 1, 4.8, 0.123, 0.131 | PDLC03161,…	PDLC03105, Specificity_I_00054, 2.7e-125, 0.974, 0.987 | PDLC03072, Specificity_I_00021, 3.2e-114, 0.969, 0.989 | PDLC03090, Specificity_I_00039, 3e-82, 0.952, 0.993 | PDLC03073, Specificity_I_00022, 7.9e-62, 0.956, 0.993 | PDLC03174, Specificity_I_00123, 4.6e-57, 0.961, 0.938	d__Bacteria;p__Pseudomonadota;c__Gammaproteobacteria;o__Enterobacterales_A;f__Alteromonadaceae;g__Pseudoalteromonas;s__Pseudoalteromonas marina
GCA_000241365	12	BADX01000166.1	zorya_type_I	BADX01000166.1_157	PDLC00627	ZorD1_00001	ZorD1	0	0	0.86	0.986	153172	156627	-	BADX01000166.1_157	157	225	PDLC00633,ZorD1_00007, 1, 1.3e-39, 0.432, 0.51 | PDLC00633,ZorD1_00007, 2, 1.8e-100, 0.331, 0.382 | PDLC00628,ZorD1_00002, 1, 4.2e-05, 0.269, 0.274 | PDLC00628,ZorD1_00002, 2, 2.7e-10, 0.067, 0.058 | PDLC00628,ZorD1_00002, 3, 5.5e-85, 0.306, 0.279 | PDLC00628,ZorD1_00002, 4, 5.8e-17, 0.156, 0.151 | PDLC00634,ZorD1_00008, 1, 0.00012, 0.13, 0.127 | PDLC00634,ZorD1_00008, 2, 2.5e-124, 0.557, 0.488 |…	PDLC00630, ZorD1_00004, 0, 0.708, 0.995 | PDLC00627, ZorD1_00001, 0, 0.86, 0.986 | PDLC00631, ZorD1_00005, 6e-205, 0.945, 0.968 | PDLC00629, ZorD1_00003, 1e-152, 0.817, 0.904 | PDLC00632, ZorD1_00006, 4.5e-135, 0.618, 0.612	d__Bacteria;p__Pseudomonadota;c__Gammaproteobacteria;o__Enterobacterales_A;f__Alteromonadaceae;g__Pseudoalteromonas;s__Pseudoalteromonas marina
GCA_000242915	7	AFRZ01000001.1	viperin_solo	AFRZ01000001.1_205	PDLC02903	pVip-lone	pVip	9.5e-90	1.1e-89	0.965	0.996	200112	200957	+	AFRZ01000001.1_205	205	2879	PDLC02904,pVip-near-kinase, 1, 2.8e-83, 0.975, 0.996 | PDLC02903,pVip-lone, 1, 1.1e-89, 0.965, 0.996	PDLC02903, pVip-lone, 1.1e-89, 0.965, 0.996 | PDLC02904, pVip-near-kinase, 2.8e-83, 0.975, 0.996	d__Bacteria;p__Campylobacterota;c__Campylobacteria;o__Campylobacterales;f__Sulfurimonadaceae;g__Sulfurimonas;s__Sulfurimonas gotlandica
GCA_000242915	2	AFRZ01000001.1	DMS_other	AFRZ01000001.1_1577	PDLC03373	MTase_II_00159	MTase_II	5.2e-112	5.8e-112	0.985	0.982	1589911	1590924	+	AFRZ01000001.1_1577	1577	2879	PDLC03261,MTase_II_00047, 1, 5.9e-18, 0.962, 0.507 | PDLC03292,MTase_II_00078, 1, 1.5e-112, 0.979, 0.456 | PDLC03720,oMTase_00009, 1, 2e-28, 0.967, 0.979 | PDLC03342,MTase_II_00128, 1, 1.7e-16, 0.814, 0.789 | PDLC03298,MTase_II_00084, 1, 6.4e-45, 0.914, 0.837 | PDLC03287,MTase_II_00073, 1, 3.5e-60, 0.964, 0.519 | PDLC03345,MTase_II_00131, 1, 0.016, 0.186, 0.112 | PDLC03345,MTase_II_00131, 2, 3.1e…	PDLC03292, MTase_II_00078, 1.5e-112, 0.979, 0.456 | PDLC03373, MTase_II_00159, 5.8e-112, 0.985, 0.982 | PDLC03287, MTase_II_00073, 3.5e-60, 0.964, 0.519 | PDLC03257, MTase_II_00043, 1.4e-59, 0.959, 0.945 | PDLC03372, MTase_II_00158, 1.4e-53, 0.74, 0.942	d__Bacteria;p__Campylobacterota;c__Campylobacteria;o__Campylobacterales;f__Sulfurimonadaceae;g__Sulfurimonas;s__Sulfurimonas gotlandica
GCA_000242915	5	AFRZ01000001.1	RM_type_II	AFRZ01000001.1_1577	PDLC03373	MTase_II_00159	MTase_II	5.2e-112	5.8e-112	0.985	0.982	1589911	1590924	+	AFRZ01000001.1_1577	1577	2879	PDLC03261,MTase_II_00047, 1, 5.9e-18, 0.962, 0.507 | PDLC03292,MTase_II_00078, 1, 1.5e-112, 0.979, 0.456 | PDLC03342,MTase_II_00128, 1, 1.7e-16, 0.814, 0.789 | PDLC03298,MTase_II_00084, 1, 6.4e-45, 0.914, 0.837 | PDLC03287,MTase_II_00073, 1, 3.5e-60, 0.964, 0.519 | PDLC03345,MTase_II_00131, 1, 0.016, 0.186, 0.112 | PDLC03345,MTase_II_00131, 2, 3.1e-19, 0.63, 0.396 | PDLC03373,MTase_II_00159, 1, 5…	PDLC03292, MTase_II_00078, 1.5e-112, 0.979, 0.456 | PDLC03373, MTase_II_00159, 5.8e-112, 0.985, 0.982 | PDLC03287, MTase_II_00073, 3.5e-60, 0.964, 0.519 | PDLC03257, MTase_II_00043, 1.4e-59, 0.959, 0.945 | PDLC03372, MTase_II_00158, 1.4e-53, 0.74, 0.942	d__Bacteria;p__Campylobacterota;c__Campylobacteria;o__Campylobacterales;f__Sulfurimonadaceae;g__Sulfurimonas;s__Sulfurimonas gotlandica
GCA_000242915	3	AFRZ01000001.1	DMS_other	AFRZ01000001.1_2028	PDLC03021	MTase_I_00004	MTase_I	6.7e-163	7.5e-163	0.996	0.992	2058406	2059860	+	AFRZ01000001.1_2028	2028	2879	PDLC03030,MTase_I_00013, 1, 2.1e-08, 0.256, 0.21 | PDLC03030,MTase_I_00013, 2, 2.9e-05, 0.153, 0.11 | PDLC03026,MTase_I_00009, 1, 1.8e-73, 0.823, 0.77 | PDLC03031,MTase_I_00014, 1, 8e-31, 0.52, 0.319 | PDLC03033,MTase_I_00016, 1, 2.7e-19, 0.633, 0.604 | PDLC03019,MTase_I_00002, 1, 8.6e-23, 0.466, 0.24 | PDLC03338,MTase_II_00124, 1, 1.6e-07, 0.381, 0.325 | PDLC03615,REase_MTase_IIG_00020, 1, 1.2e-…	PDLC03021, MTase_I_00004, 7.5e-163, 0.996, 0.992 | PDLC03025, MTase_I_00008, 5.4e-112, 0.87, 0.719 | PDLC03026, MTase_I_00009, 1.8e-73, 0.823, 0.77 | PDLC03036, MTase_I_00019, 1.6e-71, 0.829, 0.679 | PDLC03022, MTase_I_00005, 1.3e-31, 0.812, 0.466	d__Bacteria;p__Campylobacterota;c__Campylobacteria;o__Campylobacterales;f__Sulfurimonadaceae;g__Sulfurimonas;s__Sulfurimonas gotlandica
GCA_000242915	4	AFRZ01000001.1	RM_type_I	AFRZ01000001.1_2028	PDLC03021	MTase_I_00004	MTase_I	6.7e-163	7.5e-163	0.996	0.992	2058406	2059860	+	AFRZ01000001.1_2028	2028	2879	PDLC03030,MTase_I_00013, 1, 2.1e-08, 0.256, 0.21 | PDLC03030,MTase_I_00013, 2, 2.9e-05, 0.153, 0.11 | PDLC03026,MTase_I_00009, 1, 1.8e-73, 0.823, 0.77 | PDLC03031,MTase_I_00014, 1, 8e-31, 0.52, 0.319 | PDLC03033,MTase_I_00016, 1, 2.7e-19, 0.633, 0.604 | PDLC03019,MTase_I_00002, 1, 8.6e-23, 0.466, 0.24 | PDLC03034,MTase_I_00017, 1, 3.8e-06, 0.089, 0.064 | PDLC03034,MTase_I_00017, 2, 2.9e-07, 0.21,…	PDLC03021, MTase_I_00004, 7.5e-163, 0.996, 0.992 | PDLC03025, MTase_I_00008, 5.4e-112, 0.87, 0.719 | PDLC03026, MTase_I_00009, 1.8e-73, 0.823, 0.77 | PDLC03036, MTase_I_00019, 1.6e-71, 0.829, 0.679 | PDLC03022, MTase_I_00005, 1.3e-31, 0.812, 0.466	d__Bacteria;p__Campylobacterota;c__Campylobacteria;o__Campylobacterales;f__Sulfurimonadaceae;g__Sulfurimonas;s__Sulfurimonas gotlandica
GCA_000243235	3	JH594606.1	AbiD	JH594606.1_500	PDLC02344	AbiD	AbiD	3.1e-47	4.1e-47	0.908	0.903	581425	582300	-	JH594606.1_500	500	3156	PDLC02344,AbiD, 1, 4.1e-47, 0.908, 0.903	PDLC02344, AbiD, 4.1e-47, 0.908, 0.903	d__Bacteria;p__Bacteroidota;c__Bacteroidia;o__Flavobacteriales;f__Flavobacteriaceae;g__Gillisia;s__Gillisia limnaea
GCA_000243235	1	JH594606.1	AVAST_type_III	JH594606.1_518	PDLC02167	Avs3a_00001	Avs3a	9.3e-236	1.2e-235	0.989	0.995	600319	606771	+	JH594606.1_518	518	3156	PDLC02167,Avs3a_00001, 1, 1.2e-235, 0.989, 0.995	PDLC02167, Avs3a_00001, 1.2e-235, 0.989, 0.995	d__Bacteria;p__Bacteroidota;c__Bacteroidia;o__Flavobacteriales;f__Flavobacteriaceae;g__Gillisia;s__Gillisia limnaea
GCA_000243235	4	JH594606.1	AbiE	JH594606.1_1046	PDLC02226	AbiEi_WP_146016717.1	AbiEi	1.1e-51	1.2e-51	0.86	0.97	1173106	1173831	+	JH594606.1_1046	1046	3156	PDLC02251,AbiEi_WP_034820941.1, 1, 1.9e-31, 0.913, 0.939 | PDLC02236,AbiEi_WP_025580240.1, 1, 5.4e-32, 0.719, 0.855 | PDLC02226,AbiEi_WP_146016717.1, 1, 1.2e-51, 0.86, 0.97 | PDLC02233,AbiEi_WP_060913257.1, 1, 2e-08, 0.698, 0.794 | PDLC02255,AbiEi_WP_026161743.1, 1, 0.051, 0.14, 0.183 | PDLC02255,AbiEi_WP_026161743.1, 2, 390, 0.066, 0.086 | PDLC02255,AbiEi_WP_026161743.1, 3, 180, 0.095, 0.124 | P…	PDLC02226, AbiEi_WP_146016717.1, 1.2e-51, 0.86, 0.97 | PDLC02236, AbiEi_WP_025580240.1, 5.4e-32, 0.719, 0.855 | PDLC02251, AbiEi_WP_034820941.1, 1.9e-31, 0.913, 0.939 | PDLC02247, AbiEi_WP_023355414.1, 7.8e-25, 0.653, 0.716 | PDLC02264, AbiEi_WP_007349584.1, 5.8e-18, 0.521, 0.61	d__Bacteria;p__Bacteroidota;c__Bacteroidia;o__Flavobacteriales;f__Flavobacteriaceae;g__Gillisia;s__Gillisia limnaea
GCA_000243235	5	JH594606.1	DMS_other	JH594606.1_1050	PDLC03099	Specificity_I_00048	Specificity_I	5.5e-67	7.2e-67	0.816	0.812	1177118	1178389	+	JH594606.1_1050	1050	3156	PDLC03126,Specificity_I_00075, 1, 8.1e-08, 0.267, 0.162 | PDLC03126,Specificity_I_00075, 2, 5.9e-06, 0.269, 0.175 | PDLC03179,Specificity_I_00128, 1, 2e-07, 0.262, 0.182 | PDLC03179,Specificity_I_00128, 2, 9.8e-13, 0.448, 0.333 | PDLC03161,Specificity_I_00110, 1, 0.00016, 0.274, 0.291 | PDLC03161,Specificity_I_00110, 2, 1.6e-23, 0.417, 0.44 | PDLC03121,Specificity_I_00070, 1, 0.15, 0.167, 0.178 |…	PDLC03099, Specificity_I_00048, 7.2e-67, 0.816, 0.812 | PDLC03068, Specificity_I_00017, 3.4e-60, 0.816, 0.787 | PDLC03086, Specificity_I_00035, 8.3e-52, 0.816, 0.786 | PDLC03094, Specificity_I_00043, 1.2e-49, 0.408, 0.456 | PDLC03092, Specificity_I_00041, 2.2e-43, 0.776, 0.766	d__Bacteria;p__Bacteroidota;c__Bacteroidia;o__Flavobacteriales;f__Flavobacteriaceae;g__Gillisia;s__Gillisia limnaea
GCA_000243235	11	JH594606.1	tmn	JH594606.1_1051	PDLC02220	Tmn_00001	Tmn	1.3e-97	1.2e-96	0.926	0.928	1178382	1182065	+	JH594606.1_1051	1051	3156	PDLC02220,Tmn_00001, 1, 1.2e-96, 0.926, 0.928	PDLC02220, Tmn_00001, 1.2e-96, 0.926, 0.928	d__Bacteria;p__Bacteroidota;c__Bacteroidia;o__Flavobacteriales;f__Flavobacteriaceae;g__Gillisia;s__Gillisia limnaea
GCA_000243235	9	JH594606.1	ietAS	JH594606.1_1070	PDLC02196	IetA_00002	IetA	1.6e-76	1.8e-76	0.976	0.85	1201172	1202155	-	JH594606.1_1070	1070	3156	PDLC02195,IetA_00001, 1, 5e-61, 0.951, 0.823 | PDLC02196,IetA_00002, 1, 1.8e-76, 0.976, 0.85	PDLC02196, IetA_00002, 1.8e-76, 0.976, 0.85 | PDLC02195, IetA_00001, 5e-61, 0.951, 0.823	d__Bacteria;p__Bacteroidota;c__Bacteroidia;o__Flavobacteriales;f__Flavobacteriaceae;g__Gillisia;s__Gillisia limnaea
GCA_000243235	6	JH594606.1	DMS_other	JH594606.1_2103	PDLC03040	REase_I_00001	REase_I	4.5e-240	6.1e-240	0.986	0.986	2343641	2346643	-	JH594606.1_2103	2103	3156	PDLC02704,PbeA_00002, 1, 1.7e-06, 0.195, 0.287 | PDLC02704,PbeA_00002, 2, 210, 0.059, 0.085 | PDLC03044,REase_I_00005, 1, 3.2e-54, 0.544, 0.524 | PDLC03044,REase_I_00005, 2, 6.1e-17, 0.104, 0.103 | PDLC03044,REase_I_00005, 3, 120, 0.18, 0.175 | PDLC03049,REase_I_00010, 1, 4.6e-09, 0.302, 0.347 | PDLC03045,REase_I_00006, 1, 2.9e-16, 0.307, 0.295 | PDLC03045,REase_I_00006, 2, 1.1e-08, 0.077, 0.082 …	PDLC03040, REase_I_00001, 6.1e-240, 0.986, 0.986 | PDLC03041, REase_I_00002, 7.2e-57, 0.448, 0.424 | PDLC03044, REase_I_00005, 3.2e-54, 0.544, 0.524 | PDLC03048, REase_I_00009, 2.2e-49, 0.549, 0.534 | PDLC03045, REase_I_00006, 2.9e-16, 0.307, 0.295	d__Bacteria;p__Bacteroidota;c__Bacteroidia;o__Flavobacteriales;f__Flavobacteriaceae;g__Gillisia;s__Gillisia limnaea
GCA_000243235	8	JH594606.1	gasdermin	JH594606.1_2114	PDLC02988	chat	chat	4.1e-114	4.6e-114	0.995	0.963	2357811	2359508	+	JH594606.1_2114	2114	3156	PDLC02988,chat, 1, 4.6e-114, 0.995, 0.963	PDLC02988, chat, 4.6e-114, 0.995, 0.963	d__Bacteria;p__Bacteroidota;c__Bacteroidia;o__Flavobacteriales;f__Flavobacteriaceae;g__Gillisia;s__Gillisia limnaea
GCA_000243235	2	JH594606.1	AVAST_type_III	JH594606.1_3007	PDLC02168	Avs3b_00001	Avs3b	2.6e-21	3.6e-21	0.883	0.866	3377066	3377782	-	JH594606.1_3007	3007	3156	PDLC02168,Avs3b_00001, 1, 3.6e-21, 0.883, 0.866	PDLC02168, Avs3b_00001, 3.6e-21, 0.883, 0.866	d__Bacteria;p__Bacteroidota;c__Bacteroidia;o__Flavobacteriales;f__Flavobacteriaceae;g__Gillisia;s__Gillisia limnaea
GCA_000243235	7	JH594606.1	DMS_other	JH594606.1_3015	PDLC03068	Specificity_I_00017	Specificity_I	1.4e-74	2.5e-74	0.958	0.985	3390400	3391755	-	JH594606.1_3015	3015	3156	PDLC03179,Specificity_I_00128, 1, 2.4e-12, 0.336, 0.258 | PDLC03179,Specificity_I_00128, 2, 0.018, 0.23, 0.173 | PDLC03161,Specificity_I_00110, 1, 0.12, 0.33, 0.407 | PDLC03161,Specificity_I_00110, 2, 1.3e-18, 0.321, 0.36 | PDLC03161,Specificity_I_00110, 3, 3e-06, 0.1, 0.111 | PDLC03121,Specificity_I_00070, 1, 0.011, 0.378, 0.435 | PDLC03121,Specificity_I_00070, 2, 0.0034, 0.119, 0.138 | PDLC0301…	PDLC03068, Specificity_I_00017, 2.5e-74, 0.958, 0.985 | PDLC03104, Specificity_I_00053, 5.1e-46, 0.949, 0.99 | PDLC03164, Specificity_I_00113, 4.1e-43, 0.845, 0.858 | PDLC03099, Specificity_I_00048, 2.4e-40, 0.894, 0.909 | PDLC03089, Specificity_I_00038, 1.7e-39, 0.962, 0.978	d__Bacteria;p__Bacteroidota;c__Bacteroidia;o__Flavobacteriales;f__Flavobacteriaceae;g__Gillisia;s__Gillisia limnaea
GCA_000252125	1	AHKF01000010.1	RM_type_IV	AHKF01000010.1_201	PDLC03658	mREase_IV_00004	mREase_IV	4.3e-235	5.2e-235	0.843	0.997	220359	223793	-	AHKF01000010.1_201	201	328	PDLC03659,mREase_IV_00005, 1, 3.6e-83, 0.526, 0.652 | PDLC03659,mREase_IV_00005, 2, 410, 0.024, 0.029 | PDLC03658,mREase_IV_00004, 1, 5.2e-235, 0.843, 0.997	PDLC03658, mREase_IV_00004, 5.2e-235, 0.843, 0.997 | PDLC03659, mREase_IV_00005, 3.6e-83, 0.526, 0.652	d__Bacteria;p__Bacteroidota;c__Bacteroidia;o__Flavobacteriales;f__Flavobacteriaceae;g__Flavobacterium;s__Flavobacterium frigoris_A
GCA_000252125	2	AHKF01000018.1	DMS_other	AHKF01000018.1_488	PDLC02503	BrxHI_00004	BrxHI	2.1e-135	2.5e-135	0.971	0.966	558416	560557	-	AHKF01000018.1_488	488	687	PDLC02843,DpdE_00004, 1, 24, 0.067, 0.042 | PDLC02843,DpdE_00004, 2, 0.031, 0.148, 0.092 | PDLC02570,DrmA_00004, 1, 1.9, 0.071, 0.065 | PDLC02570,DrmA_00004, 2, 0.00067, 0.153, 0.122 | PDLC02569,DrmA_00003, 1, 15, 0.048, 0.031 | PDLC02569,DrmA_00003, 2, 4.5e-10, 0.261, 0.153 | PDLC02857,DpdF_00003, 1, 0.016, 0.186, 0.153 | PDLC02857,DpdF_00003, 2, 8.2e-05, 0.077, 0.06 | PDLC02864,DpdF_00010, 1, 5…	PDLC02503, BrxHI_00004, 2.5e-135, 0.971, 0.966 | PDLC02503, BrxHI_00004, 2.5e-135, 0.971, 0.966 | PDLC02501, BrxHI_00002, 9.9e-74, 0.839, 0.641 | PDLC02501, BrxHI_00002, 9.9e-74, 0.839, 0.641 | PDLC02897, DpdJ_00005, 1.5e-23, 0.506, 0.245	d__Bacteria;p__Bacteroidota;c__Bacteroidia;o__Flavobacteriales;f__Flavobacteriaceae;g__Flavobacterium;s__Flavobacterium frigoris_A
GCA_000252125	5	AHKF01000018.1	thoeris_other	AHKF01000018.1_537	PDLC00428	ThsB1_00012	ThsB	4.8e-17	6.8e-17	0.933	0.945	614630	615214	-	AHKF01000018.1_537	537	687	PDLC00431,ThsB1_00015, 1, 1.6e-06, 0.836, 0.932 | PDLC00428,ThsB1_00012, 1, 6.8e-17, 0.933, 0.945 | PDLC00438,ThsB1_00022, 1, 6.7e-12, 0.933, 0.942	PDLC00428, ThsB1_00012, 6.8e-17, 0.933, 0.945 | PDLC00438, ThsB1_00022, 6.7e-12, 0.933, 0.942 | PDLC00431, ThsB1_00015, 1.6e-06, 0.836, 0.932	d__Bacteria;p__Bacteroidota;c__Bacteroidia;o__Flavobacteriales;f__Flavobacteriaceae;g__Flavobacterium;s__Flavobacterium frigoris_A
GCA_000252125	3	AHKF01000018.1	DMS_other	AHKF01000018.1_548	PDLC03107	Specificity_I_00056	Specificity_I	9.5e-75	1.1e-74	0.941	0.99	625344	626573	-	AHKF01000018.1_548	548	687	PDLC03126,Specificity_I_00075, 1, 1.5e-21, 0.878, 0.555 | PDLC03179,Specificity_I_00128, 1, 5e-13, 0.378, 0.272 | PDLC03179,Specificity_I_00128, 2, 6.1e-18, 0.434, 0.301 | PDLC03161,Specificity_I_00110, 1, 2.7e-05, 0.295, 0.294 | PDLC03161,Specificity_I_00110, 2, 0.00066, 0.293, 0.328 | PDLC03121,Specificity_I_00070, 1, 12, 0.215, 0.231 | PDLC03121,Specificity_I_00070, 2, 2.1e-10, 0.295, 0.304 | …	PDLC03107, Specificity_I_00056, 1.1e-74, 0.941, 0.99 | PDLC03084, Specificity_I_00033, 2e-64, 0.72, 0.75 | PDLC03117, Specificity_I_00066, 2.8e-56, 0.824, 0.653 | PDLC03069, Specificity_I_00018, 1e-52, 0.937, 0.99 | PDLC03119, Specificity_I_00068, 1.1e-52, 0.49, 0.519	d__Bacteria;p__Bacteroidota;c__Bacteroidia;o__Flavobacteriales;f__Flavobacteriaceae;g__Flavobacterium;s__Flavobacterium frigoris_A
GCA_000252125	4	AHKF01000018.1	RM_type_I	AHKF01000018.1_548	PDLC03107	Specificity_I_00056	Specificity_I	9.5e-75	1.1e-74	0.941	0.99	625344	626573	-	AHKF01000018.1_548	548	687	PDLC03126,Specificity_I_00075, 1, 1.5e-21, 0.878, 0.555 | PDLC03179,Specificity_I_00128, 1, 5e-13, 0.378, 0.272 | PDLC03179,Specificity_I_00128, 2, 6.1e-18, 0.434, 0.301 | PDLC03161,Specificity_I_00110, 1, 2.7e-05, 0.295, 0.294 | PDLC03161,Specificity_I_00110, 2, 0.00066, 0.293, 0.328 | PDLC03121,Specificity_I_00070, 1, 12, 0.215, 0.231 | PDLC03121,Specificity_I_00070, 2, 2.1e-10, 0.295, 0.304 | …	PDLC03107, Specificity_I_00056, 1.1e-74, 0.941, 0.99 | PDLC03084, Specificity_I_00033, 2e-64, 0.72, 0.75 | PDLC03117, Specificity_I_00066, 2.8e-56, 0.824, 0.653 | PDLC03069, Specificity_I_00018, 1e-52, 0.937, 0.99 | PDLC03119, Specificity_I_00068, 1.1e-52, 0.49, 0.519	d__Bacteria;p__Bacteroidota;c__Bacteroidia;o__Flavobacteriales;f__Flavobacteriaceae;g__Flavobacterium;s__Flavobacterium frigoris_A
GCA_000252125	7	AHKF01000025.1	DRT_other	AHKF01000025.1_69	PDLC02953	retron_VII-A2	RT_VII-A2	8.2e-137	9.3e-137	0.977	0.994	67840	68868	-	AHKF01000025.1_69	69	96	PDLC02954,retron_VIII, 1, 1.5e-54, 0.749, 0.793 | PDLC02961,retron_type_XII_RT_typeXII, 1, 4.2e-52, 0.81, 0.581 | PDLC03771,drt-UG32, 1, 2.3e-05, 0.362, 0.248 | PDLC02964,retron_type_I_C2_RT_typeIC2, 1, 2.4e-36, 0.65, 0.426 | PDLC03765,drt-UG27, 1, 4.2e-07, 0.286, 0.226 | PDLC02944,retron_III-A3, 1, 3.4e-11, 0.271, 0.151 | PDLC02944,retron_III-A3, 2, 1.5e-35, 0.51, 0.276 | PDLC03770,drt-UG31, 1, …	PDLC02953, retron_VII-A2, 9.3e-137, 0.977, 0.994 | PDLC02957, retron_type_VII_RT_typeVI, 1.6e-63, 0.977, 0.565 | PDLC02943, retron_III-A2, 8.5e-63, 0.7, 0.739 | PDLC02958, retron_VII-A1, 2.5e-62, 0.977, 0.563 | PDLC02946, retron_III-A5, 5.6e-60, 0.901, 0.867	d__Bacteria;p__Bacteroidota;c__Bacteroidia;o__Flavobacteriales;f__Flavobacteriaceae;g__Flavobacterium;s__Flavobacterium frigoris_A
GCA_000252125	8	AHKF01000025.1	retron_VII-A2	AHKF01000025.1_69	PDLC02953	retron_VII-A2	RT_VII-A2	8.2e-137	9.3e-137	0.977	0.994	67840	68868	-	AHKF01000025.1_69	69	96	PDLC02953,retron_VII-A2, 1, 9.3e-137, 0.977, 0.994	PDLC02953, retron_VII-A2, 9.3e-137, 0.977, 0.994	d__Bacteria;p__Bacteroidota;c__Bacteroidia;o__Flavobacteriales;f__Flavobacteriaceae;g__Flavobacterium;s__Flavobacterium frigoris_A
GCA_000252125	6	AHKF01000025.1	DMS_other	AHKF01000025.1_84	PDLC03021	MTase_I_00004	MTase_I	8.8e-172	9.9e-172	0.996	0.994	86771	88336	+	AHKF01000025.1_84	84	96	PDLC03030,MTase_I_00013, 1, 2e-13, 0.534, 0.412 | PDLC03030,MTase_I_00013, 2, 4.8e-08, 0.149, 0.115 | PDLC03026,MTase_I_00009, 1, 2.7e-73, 0.916, 0.848 | PDLC03031,MTase_I_00014, 1, 4.6e-32, 0.454, 0.295 | PDLC03031,MTase_I_00014, 2, 31, 0.042, 0.026 | PDLC03033,MTase_I_00016, 1, 5.1e-22, 0.502, 0.497 | PDLC03315,MTase_II_00101, 1, 1.7e-05, 0.234, 0.243 | PDLC02522,PglX_00008, 1, 0.41, 0.126, 0.0…	PDLC03021, MTase_I_00004, 9.9e-172, 0.996, 0.994 | PDLC03026, MTase_I_00009, 2.7e-73, 0.916, 0.848 | PDLC03025, MTase_I_00008, 2.4e-66, 0.715, 0.643 | PDLC03036, MTase_I_00019, 3.5e-34, 0.469, 0.392 | PDLC03031, MTase_I_00014, 4.6e-32, 0.454, 0.295	d__Bacteria;p__Bacteroidota;c__Bacteroidia;o__Flavobacteriales;f__Flavobacteriaceae;g__Flavobacterium;s__Flavobacterium frigoris_A
GCA_000252125	9	AHKF01000030.1	gabija	AHKF01000030.1_15	PDLC00138	GajB_00036	GajB	2.9e-228	3.3e-228	0.988	0.997	14801	16621	-	AHKF01000030.1_15	15	40	PDLC00107,GajB_00005, 1, 3.2e-13, 0.45, 0.451 | PDLC00107,GajB_00005, 2, 33, 0.087, 0.107 | PDLC00142,GajB_00040, 1, 3.8e-13, 0.127, 0.129 | PDLC00142,GajB_00040, 2, 2.5e-13, 0.242, 0.252 | PDLC00142,GajB_00040, 3, 0.093, 0.119, 0.115 | PDLC00134,GajB_00032, 1, 1.8, 0.074, 0.107 | PDLC00134,GajB_00032, 2, 3.7e-08, 0.168, 0.241 | PDLC00109,GajB_00007, 1, 0.0015, 0.137, 0.111 | PDLC00109,GajB_00007…	PDLC00138, GajB_00036, 3.3e-228, 0.988, 0.997 | PDLC00129, GajB_00027, 1.7e-50, 0.572, 0.562 | PDLC00112, GajB_00010, 1.8e-43, 0.484, 0.503 | PDLC00130, GajB_00028, 4e-37, 0.478, 0.486 | PDLC00117, GajB_00015, 4.5e-35, 0.957, 0.921	d__Bacteria;p__Bacteroidota;c__Bacteroidia;o__Flavobacteriales;f__Flavobacteriaceae;g__Flavobacterium;s__Flavobacterium frigoris_A
GCA_000252125	10	AHKF01000031.1	DMS_other	AHKF01000031.1_31	PDLC03077	Specificity_I_00026	Specificity_I	4.5e-119	5e-119	0.984	0.976	34290	35573	+	AHKF01000031.1_31	31	67	PDLC03126,Specificity_I_00075, 1, 9.7e-54, 0.988, 0.62 | PDLC03179,Specificity_I_00128, 1, 3e-17, 0.423, 0.299 | PDLC03179,Specificity_I_00128, 2, 3.9e-12, 0.355, 0.253 | PDLC03188,Specificity_I_00137, 1, 0.014, 0.229, 0.203 | PDLC03188,Specificity_I_00137, 2, 0.6, 0.297, 0.286 | PDLC03019,MTase_I_00002, 1, 0.034, 0.343, 0.151 | PDLC03019,MTase_I_00002, 2, 2.2, 0.168, 0.075 | PDLC03019,MTase_I_00…	PDLC03077, Specificity_I_00026, 5e-119, 0.984, 0.976 | PDLC03144, Specificity_I_00093, 1.2e-75, 0.981, 0.979 | PDLC03126, Specificity_I_00075, 9.7e-54, 0.988, 0.62 | PDLC03057, Specificity_I_00006, 2.9e-39, 0.53, 0.523 | PDLC03087, Specificity_I_00036, 7.8e-22, 0.421, 0.416	d__Bacteria;p__Bacteroidota;c__Bacteroidia;o__Flavobacteriales;f__Flavobacteriaceae;g__Flavobacterium;s__Flavobacterium frigoris_A
GCA_000252125	12	AHKF01000031.1	RM_type_I	AHKF01000031.1_31	PDLC03077	Specificity_I_00026	Specificity_I	4.5e-119	5e-119	0.984	0.976	34290	35573	+	AHKF01000031.1_31	31	67	PDLC03126,Specificity_I_00075, 1, 9.7e-54, 0.988, 0.62 | PDLC03179,Specificity_I_00128, 1, 3e-17, 0.423, 0.299 | PDLC03179,Specificity_I_00128, 2, 3.9e-12, 0.355, 0.253 | PDLC03188,Specificity_I_00137, 1, 0.014, 0.229, 0.203 | PDLC03188,Specificity_I_00137, 2, 0.6, 0.297, 0.286 | PDLC03019,MTase_I_00002, 1, 0.034, 0.343, 0.151 | PDLC03019,MTase_I_00002, 2, 2.2, 0.168, 0.075 | PDLC03019,MTase_I_00…	PDLC03077, Specificity_I_00026, 5e-119, 0.984, 0.976 | PDLC03144, Specificity_I_00093, 1.2e-75, 0.981, 0.979 | PDLC03126, Specificity_I_00075, 9.7e-54, 0.988, 0.62 | PDLC03057, Specificity_I_00006, 2.9e-39, 0.53, 0.523 | PDLC03087, Specificity_I_00036, 7.8e-22, 0.421, 0.416	d__Bacteria;p__Bacteroidota;c__Bacteroidia;o__Flavobacteriales;f__Flavobacteriaceae;g__Flavobacterium;s__Flavobacterium frigoris_A
GCA_000252125	11	AHKF01000031.1	PrrC	AHKF01000031.1_32	PDLC02360	PrrC	PrrC	7.1e-138	8.6e-138	0.958	0.898	35578	36789	+	AHKF01000031.1_32	32	67	PDLC02360,PrrC, 1, 8.6e-138, 0.958, 0.898	PDLC02360, PrrC, 8.6e-138, 0.958, 0.898	d__Bacteria;p__Bacteroidota;c__Bacteroidia;o__Flavobacteriales;f__Flavobacteriaceae;g__Flavobacterium;s__Flavobacterium frigoris_A
GCA_000252125	14	AHKF01000031.1	pycsar_other	AHKF01000031.1_43	PDLC00833	E1E2_00009	E1-E2	2.2e-66	2.6e-66	0.929	0.955	48647	49321	-	AHKF01000031.1_43	43	67	PDLC00878,E2_00021, 1, 0.011, 0.302, 0.247 | PDLC00871,E2_00014, 1, 1e-41, 0.88, 0.83 | PDLC00865,E2_00008, 1, 1.2e-58, 0.902, 0.932 | PDLC00861,E2_00004, 1, 2.8e-32, 0.796, 0.793 | PDLC00868,E2_00011, 1, 0.00059, 0.289, 0.251 | PDLC00868,E2_00011, 2, 2, 0.093, 0.1 | PDLC00872,E2_00015, 1, 3.4e-57, 0.92, 0.968 | PDLC00859,E2_00002, 1, 2.5e-26, 0.804, 0.846 | PDLC00833,E1E2_00009, 1, 2.6e-66, 0.92…	PDLC00833, E1E2_00009, 2.6e-66, 0.929, 0.955 | PDLC00865, E2_00008, 1.2e-58, 0.902, 0.932 | PDLC00872, E2_00015, 3.4e-57, 0.92, 0.968 | PDLC00871, E2_00014, 1e-41, 0.88, 0.83 | PDLC00861, E2_00004, 2.8e-32, 0.796, 0.793	d__Bacteria;p__Bacteroidota;c__Bacteroidia;o__Flavobacteriales;f__Flavobacteriaceae;g__Flavobacterium;s__Flavobacterium frigoris_A
GCA_000252125	13	AHKF01000031.1	pycsar_effector	AHKF01000031.1_44	PDLC00767	Cyclase_00007	PycC	2.2e-123	2.5e-123	0.985	0.994	49299	50306	-	AHKF01000031.1_44	44	67	PDLC02367,PycC_CladeB, 1, 9.1e-11, 0.515, 0.73 | PDLC00764,Cyclase_00004, 1, 5.4e-47, 0.729, 0.543 | PDLC00767,Cyclase_00007, 1, 2.5e-123, 0.985, 0.994 | PDLC00766,Cyclase_00006, 1, 4.4e-06, 0.458, 0.642 | PDLC00761,Cyclase_00001, 1, 4.8e-63, 0.899, 0.715 | PDLC02370,PycC_CladeE, 1, 6e-90, 0.911, 0.879 | PDLC00734,Effector_00072, 1, 0.012, 0.333, 0.289 | PDLC02368,PycC_CladeC, 1, 270, 0.065, 0.09…	PDLC00767, Cyclase_00007, 2.5e-123, 0.985, 0.994 | PDLC02370, PycC_CladeE, 6e-90, 0.911, 0.879 | PDLC00761, Cyclase_00001, 4.8e-63, 0.899, 0.715 | PDLC00764, Cyclase_00004, 5.4e-47, 0.729, 0.543 | PDLC02367, PycC_CladeB, 9.1e-11, 0.515, 0.73	d__Bacteria;p__Bacteroidota;c__Bacteroidia;o__Flavobacteriales;f__Flavobacteriaceae;g__Flavobacterium;s__Flavobacterium frigoris_A
GCA_000253275	29	FQ859183.1	septu_type_I	FQ859183.1_42	PDLC00347	PtuB1_00036	PtuB1	2.6e-35	3e-35	0.965	0.964	48305	48898	-	FQ859183.1_42	42	3110	PDLC00336,PtuB1_00025, 1, 0.00037, 0.667, 0.52 | PDLC00358,PtuB1_00047, 1, 0.0016, 0.293, 0.265 | PDLC00349,PtuB1_00038, 1, 0.001, 0.273, 0.227 | PDLC00349,PtuB1_00038, 2, 0.13, 0.172, 0.131 | PDLC00348,PtuB1_00037, 1, 0.02, 0.561, 0.556 | PDLC00348,PtuB1_00037, 2, 47, 0.131, 0.131 | PDLC00339,PtuB1_00028, 1, 0.0046, 0.197, 0.149 | PDLC00339,PtuB1_00028, 2, 0.0086, 0.202, 0.161 | PDLC00324,PtuB1_…	PDLC00347, PtuB1_00036, 3e-35, 0.965, 0.964 | PDLC00332, PtuB1_00021, 1.7e-12, 0.687, 0.665 | PDLC00346, PtuB1_00035, 6e-12, 0.692, 0.664 | PDLC00322, PtuB1_00011, 2e-11, 0.707, 0.67 | PDLC00326, PtuB1_00015, 6.9e-09, 0.803, 0.817	d__Bacteria;p__Bacteroidota;c__Bacteroidia;o__Flavobacteriales;f__Flavobacteriaceae;g__Flavobacterium;s__Flavobacterium branchiophilum
GCA_000253275	26	FQ859183.1	mza	FQ859183.1_170	PDLC02205	MzaC_00001	MzaC	7.7e-155	3.7e-153	0.823	0.818	189745	192567	-	FQ859183.1_170	170	3110	PDLC02205,MzaC_00001, 1, 3.7e-153, 0.823, 0.818 | PDLC02205,MzaC_00001, 2, 1.9, 0.06, 0.059	PDLC02205, MzaC_00001, 3.7e-153, 0.823, 0.818	d__Bacteria;p__Bacteroidota;c__Bacteroidia;o__Flavobacteriales;f__Flavobacteriaceae;g__Flavobacterium;s__Flavobacterium branchiophilum
GCA_000253275	2	FQ859183.1	DMS_other	FQ859183.1_172	PDLC02649	DrmMII_00003	DrmMII	5.6e-173	6.2e-173	0.995	0.979	194040	195257	-	FQ859183.1_172	172	3110	PDLC02649,DrmMII_00003, 1, 6.2e-173, 0.995, 0.979 | PDLC02656,DrmMII_00010, 1, 6.7e-35, 0.576, 0.46 | PDLC02656,DrmMII_00010, 2, 8.2e-28, 0.387, 0.326 | PDLC03232,MTase_II_00018, 1, 8.3e-101, 0.993, 0.978 | PDLC03388,MTase_II_00174, 1, 3.3e-09, 0.249, 0.283 | PDLC03388,MTase_II_00174, 2, 14, 0.116, 0.142 | PDLC03269,MTase_II_00055, 1, 4.5, 0.084, 0.078 | PDLC03269,MTase_II_00055, 2, 7e-24, 0.31, …	PDLC02649, DrmMII_00003, 6.2e-173, 0.995, 0.979 | PDLC03232, MTase_II_00018, 8.3e-101, 0.993, 0.978 | PDLC03234, MTase_II_00020, 2.9e-88, 0.993, 0.96 | PDLC03378, MTase_II_00164, 9.8e-79, 0.993, 0.948 | PDLC03326, MTase_II_00112, 4.5e-68, 0.791, 0.782	d__Bacteria;p__Bacteroidota;c__Bacteroidia;o__Flavobacteriales;f__Flavobacteriaceae;g__Flavobacterium;s__Flavobacterium branchiophilum
GCA_000253275	3	FQ859183.1	DMS_other	FQ859183.1_257	PDLC03418	REase_II_00020	REase_II	1e-137	1.2e-137	0.995	0.997	282817	283917	-	FQ859183.1_257	257	3110	PDLC03418,REase_II_00020, 1, 1.2e-137, 0.995, 0.997 | PDLC03656,mREase_IV_00002, 1, 0.016, 0.12, 0.181 | PDLC03566,REase_II_00168, 1, 0.019, 0.155, 0.26	PDLC03418, REase_II_00020, 1.2e-137, 0.995, 0.997 | PDLC03656, mREase_IV_00002, 0.016, 0.12, 0.181 | PDLC03566, REase_II_00168, 0.019, 0.155, 0.26	d__Bacteria;p__Bacteroidota;c__Bacteroidia;o__Flavobacteriales;f__Flavobacteriaceae;g__Flavobacterium;s__Flavobacterium branchiophilum
GCA_000253275	16	FQ859183.1	RM_type_II	FQ859183.1_257	PDLC03418	REase_II_00020	REase_II	1e-137	1.2e-137	0.995	0.997	282817	283917	-	FQ859183.1_257	257	3110	PDLC03418,REase_II_00020, 1, 1.2e-137, 0.995, 0.997 | PDLC03566,REase_II_00168, 1, 0.019, 0.155, 0.26	PDLC03418, REase_II_00020, 1.2e-137, 0.995, 0.997 | PDLC03566, REase_II_00168, 0.019, 0.155, 0.26	d__Bacteria;p__Bacteroidota;c__Bacteroidia;o__Flavobacteriales;f__Flavobacteriaceae;g__Flavobacterium;s__Flavobacterium branchiophilum
GCA_000253275	4	FQ859183.1	DMS_other	FQ859183.1_484	PDLC03616	REase_MTase_IIG_00021	REase_MTase_IIG	4.3e-207	5.4e-207	0.987	0.993	556035	558062	-	FQ859183.1_484	484	3110	PDLC03030,MTase_I_00013, 1, 2.6e-08, 0.192, 0.194 | PDLC03026,MTase_I_00009, 1, 2.8e-18, 0.383, 0.565 | PDLC03031,MTase_I_00014, 1, 1.2e-12, 0.216, 0.161 | PDLC03034,MTase_I_00017, 1, 9.3e-07, 0.178, 0.185 | PDLC03034,MTase_I_00017, 2, 31, 0.096, 0.098 | PDLC03029,MTase_I_00012, 1, 500, 0.047, 0.048 | PDLC03029,MTase_I_00012, 2, 1e-08, 0.235, 0.225 | PDLC03029,MTase_I_00012, 3, 0.069, 0.161, 0.17…	PDLC03616, REase_MTase_IIG_00021, 5.4e-207, 0.987, 0.993 | PDLC03602, REase_MTase_IIG_00007, 7.9e-61, 0.891, 0.901 | PDLC03021, MTase_I_00004, 6.9e-35, 0.462, 0.642 | PDLC03608, REase_MTase_IIG_00013, 1.1e-28, 0.513, 0.554 | PDLC03026, MTase_I_00009, 2.8e-18, 0.383, 0.565	d__Bacteria;p__Bacteroidota;c__Bacteroidia;o__Flavobacteriales;f__Flavobacteriaceae;g__Flavobacterium;s__Flavobacterium branchiophilum
GCA_000253275	20	FQ859183.1	RM_type_IIG	FQ859183.1_484	PDLC03616	REase_MTase_IIG_00021	REase_MTase_IIG	4.3e-207	5.4e-207	0.987	0.993	556035	558062	-	FQ859183.1_484	484	3110	PDLC03602,REase_MTase_IIG_00007, 1, 7.9e-61, 0.891, 0.901 | PDLC03616,REase_MTase_IIG_00021, 1, 5.4e-207, 0.987, 0.993 | PDLC03608,REase_MTase_IIG_00013, 1, 1.6e-07, 0.265, 0.257 | PDLC03608,REase_MTase_IIG_00013, 2, 1.1e-28, 0.513, 0.554 | PDLC03619,REase_MTase_IIG_00024, 1, 450, 0.044, 0.113 | PDLC03619,REase_MTase_IIG_00024, 2, 7.1e-08, 0.185, 0.493	PDLC03616, REase_MTase_IIG_00021, 5.4e-207, 0.987, 0.993 | PDLC03602, REase_MTase_IIG_00007, 7.9e-61, 0.891, 0.901 | PDLC03608, REase_MTase_IIG_00013, 1.1e-28, 0.513, 0.554 | PDLC03619, REase_MTase_IIG_00024, 7.1e-08, 0.185, 0.493	d__Bacteria;p__Bacteroidota;c__Bacteroidia;o__Flavobacteriales;f__Flavobacteriaceae;g__Flavobacterium;s__Flavobacterium branchiophilum
GCA_000253275	21	FQ859183.1	RM_type_IIG	FQ859183.1_692	PDLC03612	REase_MTase_IIG_00017	REase_MTase_IIG	2e-276	8.4e-276	0.991	0.989	781741	785607	+	FQ859183.1_692	692	3110	PDLC03618,REase_MTase_IIG_00023, 1, 1.1e-07, 0.09, 0.071 | PDLC03618,REase_MTase_IIG_00023, 2, 0.00052, 0.039, 0.033 | PDLC03618,REase_MTase_IIG_00023, 3, 0.071, 0.029, 0.027 | PDLC03596,REase_MTase_IIG_00001, 1, 0.00092, 0.099, 0.098 | PDLC03596,REase_MTase_IIG_00001, 2, 0.0024, 0.034, 0.037 | PDLC03596,REase_MTase_IIG_00001, 3, 0.00014, 0.028, 0.031 | PDLC03596,REase_MTase_IIG_00001, 4, 3.5e-54…	PDLC03612, REase_MTase_IIG_00017, 8.4e-276, 0.991, 0.989 | PDLC03596, REase_MTase_IIG_00001, 3.5e-54, 0.384, 0.421 | PDLC03609, REase_MTase_IIG_00014, 4.7e-54, 0.351, 0.406 | PDLC03601, REase_MTase_IIG_00006, 1.4e-45, 0.317, 0.363 | PDLC03604, REase_MTase_IIG_00009, 1.8e-25, 0.359, 0.472	d__Bacteria;p__Bacteroidota;c__Bacteroidia;o__Flavobacteriales;f__Flavobacteriaceae;g__Flavobacterium;s__Flavobacterium branchiophilum
GCA_000253275	5	FQ859183.1	DMS_other	FQ859183.1_831	PDLC03148	Specificity_I_00097	Specificity_I	2.3e-44	4.7e-44	0.982	0.985	957078	958436	-	FQ859183.1_831	831	3110	PDLC03115,Specificity_I_00064, 1, 3.2, 0.157, 0.149 | PDLC03115,Specificity_I_00064, 2, 0.00011, 0.382, 0.368 | PDLC03126,Specificity_I_00075, 1, 0.0029, 0.095, 0.062 | PDLC03126,Specificity_I_00075, 2, 1.8e-14, 0.404, 0.272 | PDLC03179,Specificity_I_00128, 1, 1.8e-12, 0.369, 0.292 | PDLC03179,Specificity_I_00128, 2, 1.7e-16, 0.371, 0.29 | PDLC03161,Specificity_I_00110, 1, 3.3, 0.057, 0.067 | PDL…	PDLC03148, Specificity_I_00097, 4.7e-44, 0.982, 0.985 | PDLC03134, Specificity_I_00083, 2e-42, 0.371, 0.393 | PDLC03187, Specificity_I_00136, 1.9e-37, 0.36, 0.436 | PDLC03057, Specificity_I_00006, 4.6e-36, 0.371, 0.408 | PDLC03090, Specificity_I_00039, 3.1e-34, 0.382, 0.396	d__Bacteria;p__Bacteroidota;c__Bacteroidia;o__Flavobacteriales;f__Flavobacteriaceae;g__Flavobacterium;s__Flavobacterium branchiophilum
GCA_000253275	6	FQ859183.1	DMS_other	FQ859183.1_1022	PDLC02506	BrxL_00002	BrxL	9.5e-281	1.1e-280	0.988	0.988	1185032	1187080	-	FQ859183.1_1022	1022	3110	PDLC02505,BrxL_00001, 1, 1.1e-67, 0.678, 0.969 | PDLC02506,BrxL_00002, 1, 1.1e-280, 0.988, 0.988 | PDLC02508,BrxL_00004, 1, 8.7e-171, 0.713, 0.688 | PDLC02507,BrxL_00003, 1, 8.5e-59, 0.666, 0.932 | PDLC02509,BrxL_00005, 1, 1e-31, 0.205, 0.262 | PDLC02509,BrxL_00005, 2, 1.1e-86, 0.482, 0.617	PDLC02506, BrxL_00002, 1.1e-280, 0.988, 0.988 | PDLC02508, BrxL_00004, 8.7e-171, 0.713, 0.688 | PDLC02509, BrxL_00005, 1.1e-86, 0.482, 0.617 | PDLC02505, BrxL_00001, 1.1e-67, 0.678, 0.969 | PDLC02507, BrxL_00003, 8.5e-59, 0.666, 0.932	d__Bacteria;p__Bacteroidota;c__Bacteroidia;o__Flavobacteriales;f__Flavobacteriaceae;g__Flavobacterium;s__Flavobacterium branchiophilum
GCA_000253275	1	FQ859183.1	AbiE	FQ859183.1_1024	PDLC02289	AbiEii_WP_007349585.1	AbiEii	8.4e-98	1e-97	0.943	0.968	1189355	1190404	-	FQ859183.1_1024	1024	3110	PDLC02299,AbiEii_WP_105958957.1, 1, 0.00011, 0.166, 0.163 | PDLC02289,AbiEii_WP_007349585.1, 1, 1e-97, 0.943, 0.968 | PDLC02313,AbiEii_WP_099005948.1, 1, 3.7e-05, 0.126, 0.169 | PDLC02313,AbiEii_WP_099005948.1, 2, 160, 0.111, 0.15 | PDLC02292,AbiEii_WP_010527912.1, 1, 4.3e-43, 0.889, 0.947 | PDLC02317,AbiEii_WP_096360271.1, 1, 4.9e-09, 0.174, 0.157 | PDLC02317,AbiEii_WP_096360271.1, 2, 290, 0.034…	PDLC02289, AbiEii_WP_007349585.1, 1e-97, 0.943, 0.968 | PDLC02292, AbiEii_WP_010527912.1, 4.3e-43, 0.889, 0.947 | PDLC02297, AbiEii_WP_106546964.1, 4.4e-34, 0.9, 0.974 | PDLC02315, AbiEii_WP_110076847.1, 1.2e-32, 0.911, 0.935 | PDLC02302, AbiEii_WP_076406552.1, 4.8e-32, 0.889, 0.939	d__Bacteria;p__Bacteroidota;c__Bacteroidia;o__Flavobacteriales;f__Flavobacteriaceae;g__Flavobacterium;s__Flavobacterium branchiophilum
GCA_000253275	7	FQ859183.1	DMS_other	FQ859183.1_1029	PDLC02519	PglX_00005	PglX	0	0	0.998	0.999	1193265	1196981	-	FQ859183.1_1029	1029	3110	PDLC02646,DrmMI_00009, 1, 0.019, 0.037, 0.058 | PDLC02646,DrmMI_00009, 2, 12, 0.05, 0.083 | PDLC03618,REase_MTase_IIG_00023, 1, 2.5, 0.055, 0.042 | PDLC03618,REase_MTase_IIG_00023, 2, 0.006, 0.039, 0.034 | PDLC02522,PglX_00008, 1, 1.8e-07, 0.156, 0.167 | PDLC02522,PglX_00008, 1, 1.8e-07, 0.156, 0.167 | PDLC02522,PglX_00008, 2, 3.1e-51, 0.482, 0.453 | PDLC02522,PglX_00008, 2, 3.1e-51, 0.482, 0.453…	PDLC02519, PglX_00005, 0, 0.998, 0.999 | PDLC02519, PglX_00005, 0, 0.998, 0.999 | PDLC02539, PglX_00025, 5.2e-260, 0.566, 0.997 | PDLC02539, PglX_00025, 5.2e-260, 0.566, 0.997 | PDLC02521, PglX_00007, 6.3e-130, 0.713, 0.735 | PDLC02521, PglX_00007, 6.3e-130, 0.713, 0.735	d__Bacteria;p__Bacteroidota;c__Bacteroidia;o__Flavobacteriales;f__Flavobacteriaceae;g__Flavobacterium;s__Flavobacterium branchiophilum
GCA_000253275	8	FQ859183.1	DMS_other	FQ859183.1_1323	PDLC03329	MTase_II_00115	MTase_II	2.3e-192	2.6e-192	0.979	0.985	1518397	1519683	+	FQ859183.1_1323	1323	3110	PDLC02649,DrmMII_00003, 1, 12, 0.047, 0.047 | PDLC02649,DrmMII_00003, 2, 7e-18, 0.308, 0.306 | PDLC02649,DrmMII_00003, 3, 0.21, 0.128, 0.126 | PDLC02656,DrmMII_00010, 1, 6.9e-14, 0.459, 0.418 | PDLC02656,DrmMII_00010, 2, 0.17, 0.189, 0.151 | PDLC03232,MTase_II_00018, 1, 7.1, 0.04, 0.037 | PDLC03232,MTase_II_00018, 2, 5.2e-12, 0.28, 0.273 | PDLC03232,MTase_II_00018, 3, 8.4, 0.184, 0.159 | PDLC0338…	PDLC03329, MTase_II_00115, 2.6e-192, 0.979, 0.985 | PDLC03272, MTase_II_00058, 6e-62, 0.988, 0.791 | PDLC03378, MTase_II_00164, 5.1e-46, 0.979, 0.959 | PDLC03234, MTase_II_00020, 3e-30, 0.984, 0.976 | PDLC03361, MTase_II_00147, 3.5e-29, 0.457, 0.444	d__Bacteria;p__Bacteroidota;c__Bacteroidia;o__Flavobacteriales;f__Flavobacteriaceae;g__Flavobacterium;s__Flavobacterium branchiophilum
GCA_000253275	17	FQ859183.1	RM_type_II	FQ859183.1_1323	PDLC03329	MTase_II_00115	MTase_II	2.3e-192	2.6e-192	0.979	0.985	1518397	1519683	+	FQ859183.1_1323	1323	3110	PDLC03232,MTase_II_00018, 1, 7.1, 0.04, 0.037 | PDLC03232,MTase_II_00018, 2, 5.2e-12, 0.28, 0.273 | PDLC03232,MTase_II_00018, 3, 8.4, 0.184, 0.159 | PDLC03388,MTase_II_00174, 1, 1.5e-19, 0.287, 0.328 | PDLC03388,MTase_II_00174, 2, 69, 0.259, 0.297 | PDLC03269,MTase_II_00055, 1, 1.1e-23, 0.599, 0.519 | PDLC03269,MTase_II_00055, 2, 18, 0.14, 0.133 | PDLC03384,MTase_II_00170, 1, 3.2e-08, 0.287, 0.31…	PDLC03329, MTase_II_00115, 2.6e-192, 0.979, 0.985 | PDLC03272, MTase_II_00058, 6e-62, 0.988, 0.791 | PDLC03378, MTase_II_00164, 5.1e-46, 0.979, 0.959 | PDLC03234, MTase_II_00020, 3e-30, 0.984, 0.976 | PDLC03361, MTase_II_00147, 3.5e-29, 0.457, 0.444	d__Bacteria;p__Bacteroidota;c__Bacteroidia;o__Flavobacteriales;f__Flavobacteriaceae;g__Flavobacterium;s__Flavobacterium branchiophilum
GCA_000253275	30	FQ859183.1	septu_type_I	FQ859183.1_1489	PDLC00305	PtuA1_00041	PtuA1	1.8e-160	2.1e-160	0.985	0.992	1730747	1731925	+	FQ859183.1_1489	1489	3110	PDLC00310,PtuA1_00046, 1, 1.4e-05, 0.12, 0.106 | PDLC00310,PtuA1_00046, 2, 5.4e-24, 0.506, 0.454 | PDLC00277,PtuA1_00013, 1, 2e-06, 0.186, 0.17 | PDLC00277,PtuA1_00013, 2, 1.2e-25, 0.438, 0.388 | PDLC00279,PtuA1_00015, 1, 7.4e-52, 0.985, 0.978 | PDLC00305,PtuA1_00041, 1, 2.1e-160, 0.985, 0.992 | PDLC00293,PtuA1_00029, 1, 0.0023, 0.176, 0.125 | PDLC00293,PtuA1_00029, 2, 6.3e-08, 0.364, 0.256 | PDL…	PDLC00305, PtuA1_00041, 2.1e-160, 0.985, 0.992 | PDLC00279, PtuA1_00015, 7.4e-52, 0.985, 0.978 | PDLC00304, PtuA1_00040, 5.5e-36, 0.511, 0.45 | PDLC00271, PtuA1_00007, 1.1e-35, 0.626, 0.565 | PDLC00278, PtuA1_00014, 3.2e-32, 0.573, 0.521	d__Bacteria;p__Bacteroidota;c__Bacteroidia;o__Flavobacteriales;f__Flavobacteriaceae;g__Flavobacterium;s__Flavobacterium branchiophilum
GCA_000253275	22	FQ859183.1	RM_type_IIG	FQ859183.1_1565	PDLC03598	REase_MTase_IIG_00003	REase_MTase_IIG	0	0	0.983	0.995	1820144	1823044	+	FQ859183.1_1565	1565	3110	PDLC03618,REase_MTase_IIG_00023, 1, 1.2, 0.075, 0.051 | PDLC03618,REase_MTase_IIG_00023, 2, 1.3e-10, 0.376, 0.248 | PDLC03630,REase_MTase_IIG_00035, 1, 1.4e-06, 0.085, 0.066 | PDLC03630,REase_MTase_IIG_00035, 2, 0.13, 0.03, 0.026 | PDLC03629,REase_MTase_IIG_00034, 1, 0.0013, 0.089, 0.072 | PDLC03629,REase_MTase_IIG_00034, 2, 340, 0.032, 0.026 | PDLC03611,REase_MTase_IIG_00016, 1, 0.0056, 0.099, 0…	PDLC03598, REase_MTase_IIG_00003, 0, 0.983, 0.995 | PDLC03627, REase_MTase_IIG_00032, 4.4e-90, 0.909, 0.825 | PDLC03599, REase_MTase_IIG_00004, 1.3e-62, 0.46, 0.468 | PDLC03618, REase_MTase_IIG_00023, 1.3e-10, 0.376, 0.248 | PDLC03604, REase_MTase_IIG_00009, 6.7e-07, 0.207, 0.172	d__Bacteria;p__Bacteroidota;c__Bacteroidia;o__Flavobacteriales;f__Flavobacteriaceae;g__Flavobacterium;s__Flavobacterium branchiophilum
GCA_000253275	9	FQ859183.1	DMS_other	FQ859183.1_1816	PDLC03090	Specificity_I_00039	Specificity_I	1.8e-125	2.1e-125	0.995	0.998	2121922	2123199	-	FQ859183.1_1816	1816	3110	PDLC03115,Specificity_I_00064, 1, 5.8, 0.228, 0.201 | PDLC03115,Specificity_I_00064, 2, 6.2e-07, 0.338, 0.32 | PDLC03126,Specificity_I_00075, 1, 0.0038, 0.265, 0.174 | PDLC03126,Specificity_I_00075, 2, 3.8e-11, 0.392, 0.254 | PDLC03179,Specificity_I_00128, 1, 1.8e-08, 0.369, 0.28 | PDLC03179,Specificity_I_00128, 2, 3.9e-14, 0.378, 0.776 | PDLC03161,Specificity_I_00110, 1, 0.0031, 0.169, 0.193 | P…	PDLC03090, Specificity_I_00039, 2.1e-125, 0.995, 0.998 | PDLC03072, Specificity_I_00021, 3.9e-105, 0.993, 0.973 | PDLC03105, Specificity_I_00054, 3.9e-102, 0.993, 0.967 | PDLC03191, Specificity_I_00140, 1.1e-77, 0.993, 0.972 | PDLC03073, Specificity_I_00022, 1.6e-57, 0.657, 0.638	d__Bacteria;p__Bacteroidota;c__Bacteroidia;o__Flavobacteriales;f__Flavobacteriaceae;g__Flavobacterium;s__Flavobacterium branchiophilum
GCA_000253275	14	FQ859183.1	RM_type_I	FQ859183.1_1816	PDLC03090	Specificity_I_00039	Specificity_I	1.8e-125	2.1e-125	0.995	0.998	2121922	2123199	-	FQ859183.1_1816	1816	3110	PDLC03115,Specificity_I_00064, 1, 5.8, 0.228, 0.201 | PDLC03115,Specificity_I_00064, 2, 6.2e-07, 0.338, 0.32 | PDLC03126,Specificity_I_00075, 1, 0.0038, 0.265, 0.174 | PDLC03126,Specificity_I_00075, 2, 3.8e-11, 0.392, 0.254 | PDLC03179,Specificity_I_00128, 1, 1.8e-08, 0.369, 0.28 | PDLC03179,Specificity_I_00128, 2, 3.9e-14, 0.378, 0.776 | PDLC03161,Specificity_I_00110, 1, 0.0031, 0.169, 0.193 | P…	PDLC03090, Specificity_I_00039, 2.1e-125, 0.995, 0.998 | PDLC03072, Specificity_I_00021, 3.9e-105, 0.993, 0.973 | PDLC03105, Specificity_I_00054, 3.9e-102, 0.993, 0.967 | PDLC03191, Specificity_I_00140, 1.1e-77, 0.993, 0.972 | PDLC03073, Specificity_I_00022, 1.6e-57, 0.657, 0.638	d__Bacteria;p__Bacteroidota;c__Bacteroidia;o__Flavobacteriales;f__Flavobacteriaceae;g__Flavobacterium;s__Flavobacterium branchiophilum
GCA_000253275	27	FQ859183.1	pycsar_effector	FQ859183.1_1890	PDLC02364	Pyc_3TM	PycTM	5.7e-23	6.3e-23	0.965	0.931	2203423	2203932	+	FQ859183.1_1890	1890	3110	PDLC00685,Effector_00023, 1, 4.1e-09, 0.665, 0.626 | PDLC00698,Effector_00036, 1, 7.1, 0.935, 0.909 | PDLC00711,Effector_00049, 1, 1.9e-06, 0.618, 0.591 | PDLC02365,Pyc_4TM, 1, 1.5e-15, 0.965, 0.964 | PDLC02364,Pyc_3TM, 1, 6.3e-23, 0.965, 0.931 | PDLC00700,Effector_00038, 1, 7.8e-11, 0.653, 0.642 | PDLC00668,Effector_00006, 1, 2.2e-08, 0.882, 0.837 | PDLC00678,Effector_00016, 1, 9.5e-09, 0.959, 0…	PDLC02364, Pyc_3TM, 6.3e-23, 0.965, 0.931 | PDLC02363, Pyc_2TM, 4.3e-20, 0.965, 0.968 | PDLC02365, Pyc_4TM, 1.5e-15, 0.965, 0.964 | PDLC00700, Effector_00038, 7.8e-11, 0.653, 0.642 | PDLC00685, Effector_00023, 4.1e-09, 0.665, 0.626	d__Bacteria;p__Bacteroidota;c__Bacteroidia;o__Flavobacteriales;f__Flavobacteriaceae;g__Flavobacterium;s__Flavobacterium branchiophilum
GCA_000253275	11	FQ859183.1	DMS_other	FQ859183.1_2149	PDLC03489	REase_II_00091	REase_II	1.6e-115	1.9e-115	0.953	0.946	2486559	2487326	-	FQ859183.1_2149	2149	3110	PDLC03489,REase_II_00091, 1, 1.9e-115, 0.953, 0.946	PDLC03489, REase_II_00091, 1.9e-115, 0.953, 0.946	d__Bacteria;p__Bacteroidota;c__Bacteroidia;o__Flavobacteriales;f__Flavobacteriaceae;g__Flavobacterium;s__Flavobacterium branchiophilum
GCA_000253275	18	FQ859183.1	RM_type_II	FQ859183.1_2149	PDLC03489	REase_II_00091	REase_II	1.6e-115	1.9e-115	0.953	0.946	2486559	2487326	-	FQ859183.1_2149	2149	3110	PDLC03489,REase_II_00091, 1, 1.9e-115, 0.953, 0.946	PDLC03489, REase_II_00091, 1.9e-115, 0.953, 0.946	d__Bacteria;p__Bacteroidota;c__Bacteroidia;o__Flavobacteriales;f__Flavobacteriaceae;g__Flavobacterium;s__Flavobacterium branchiophilum
GCA_000253275	23	FQ859183.1	RM_type_IIG	FQ859183.1_2527	PDLC03621	REase_MTase_IIG_00026	REase_MTase_IIG	6.1e-262	7.2e-262	0.988	0.98	2939225	2942254	-	FQ859183.1_2527	2527	3110	PDLC03610,REase_MTase_IIG_00015, 1, 1.4e-20, 0.446, 0.443 | PDLC03610,REase_MTase_IIG_00015, 2, 6.6e-37, 0.483, 0.452 | PDLC03631,REase_MTase_IIG_00036, 1, 4.6e-37, 0.373, 0.371 | PDLC03631,REase_MTase_IIG_00036, 2, 0.00064, 0.094, 0.088 | PDLC03597,REase_MTase_IIG_00002, 1, 4.4e-174, 0.843, 0.548 | PDLC03621,REase_MTase_IIG_00026, 1, 7.2e-262, 0.988, 0.98	PDLC03621, REase_MTase_IIG_00026, 7.2e-262, 0.988, 0.98 | PDLC03597, REase_MTase_IIG_00002, 4.4e-174, 0.843, 0.548 | PDLC03631, REase_MTase_IIG_00036, 4.6e-37, 0.373, 0.371 | PDLC03610, REase_MTase_IIG_00015, 6.6e-37, 0.483, 0.452	d__Bacteria;p__Bacteroidota;c__Bacteroidia;o__Flavobacteriales;f__Flavobacteriaceae;g__Flavobacterium;s__Flavobacterium branchiophilum
GCA_000253275	25	FQ859183.1	gabija	FQ859183.1_2715	PDLC00067	GajA_00007	GajA	5.4e-223	6.5e-223	0.992	0.995	3141730	3143664	+	FQ859183.1_2715	2715	3110	PDLC00086,GajA_00026, 1, 9.1e-23, 0.552, 0.598 | PDLC00086,GajA_00026, 2, 0.11, 0.158, 0.182 | PDLC00095,GajA_00035, 1, 1.9e-08, 0.087, 0.074 | PDLC00095,GajA_00035, 2, 2.1e-09, 0.332, 0.261 | PDLC00102,GajA_00042, 1, 1.9e-12, 0.544, 0.639 | PDLC00102,GajA_00042, 2, 0.0028, 0.122, 0.145 | PDLC00062,GajA_00002, 1, 2e-53, 0.563, 0.571 | PDLC00062,GajA_00002, 2, 1.6e-08, 0.243, 0.247 | PDLC00090,Gaj…	PDLC00067, GajA_00007, 6.5e-223, 0.992, 0.995 | PDLC00094, GajA_00034, 3.9e-56, 0.563, 0.638 | PDLC00062, GajA_00002, 2e-53, 0.563, 0.571 | PDLC00070, GajA_00010, 5.5e-35, 0.555, 0.592 | PDLC00065, GajA_00005, 8e-29, 0.862, 0.803	d__Bacteria;p__Bacteroidota;c__Bacteroidia;o__Flavobacteriales;f__Flavobacteriaceae;g__Flavobacterium;s__Flavobacterium branchiophilum
GCA_000253275	13	FQ859183.1	DRT_other	FQ859183.1_2930	PDLC02972	retron_type_XIII_znfinger_cluster114_1	SWIM_XIII	1.4e-236	1.8e-236	0.985	0.986	3358927	3360573	-	FQ859183.1_2930	2930	3110	PDLC02972,retron_type_XIII_znfinger_cluster114_1, 1, 1.8e-236, 0.985, 0.986	PDLC02972, retron_type_XIII_znfinger_cluster114_1, 1.8e-236, 0.985, 0.986	d__Bacteria;p__Bacteroidota;c__Bacteroidia;o__Flavobacteriales;f__Flavobacteriaceae;g__Flavobacterium;s__Flavobacterium branchiophilum
GCA_000253275	28	FQ859183.1	retron_XIII	FQ859183.1_2930	PDLC02972	retron_type_XIII_znfinger_cluster114_1	SWIM_XIII	1.4e-236	1.8e-236	0.985	0.986	3358927	3360573	-	FQ859183.1_2930	2930	3110	PDLC02972,retron_type_XIII_znfinger_cluster114_1, 1, 1.8e-236, 0.985, 0.986	PDLC02972, retron_type_XIII_znfinger_cluster114_1, 1.8e-236, 0.985, 0.986	d__Bacteria;p__Bacteroidota;c__Bacteroidia;o__Flavobacteriales;f__Flavobacteriaceae;g__Flavobacterium;s__Flavobacterium branchiophilum
GCA_000253275	12	FQ859183.1	DMS_other	FQ859183.1_2985	PDLC03470	REase_II_00072	REase_II	1.5e-46	1.8e-46	0.957	0.966	3429941	3430705	+	FQ859183.1_2985	2985	3110	PDLC03470,REase_II_00072, 1, 1.8e-46, 0.957, 0.966	PDLC03470, REase_II_00072, 1.8e-46, 0.957, 0.966	d__Bacteria;p__Bacteroidota;c__Bacteroidia;o__Flavobacteriales;f__Flavobacteriaceae;g__Flavobacterium;s__Flavobacterium branchiophilum
GCA_000253275	19	FQ859183.1	RM_type_II	FQ859183.1_2985	PDLC03470	REase_II_00072	REase_II	1.5e-46	1.8e-46	0.957	0.966	3429941	3430705	+	FQ859183.1_2985	2985	3110	PDLC03470,REase_II_00072, 1, 1.8e-46, 0.957, 0.966	PDLC03470, REase_II_00072, 1.8e-46, 0.957, 0.966	d__Bacteria;p__Bacteroidota;c__Bacteroidia;o__Flavobacteriales;f__Flavobacteriaceae;g__Flavobacterium;s__Flavobacterium branchiophilum
GCA_000255705	2	JH636439.1	darTG	JH636439.1_175	PDLC02991	darT	DarT	3.4e-58	3.9e-58	0.958	0.969	225723	226370	+	JH636439.1_175	175	1777	PDLC02991,darT, 1, 3.9e-58, 0.958, 0.969	PDLC02991, darT, 3.9e-58, 0.958, 0.969	d__Bacteria;p__Planctomycetota;c__Planctomycetia;o__Gemmatales;f__Gemmataceae;g__Zavarzinella;s__Zavarzinella formosa
GCA_000255705	1	JH636439.1	cas_type_I-G	JH636439.1_1420	PDLC01777	Cas56g_WP_068133211.1	Cas56g	1.4e-115	1.7e-115	0.994	0.995	1834725	1836191	-	JH636439.1_1420	1420	1777	PDLC00995,cas5_6_GSU0054, 1, 4.2e-78, 0.988, 0.998 | PDLC01347,cd09734, 1, 1.4e-43, 0.949, 0.984 | PDLC01779,Cas56g_WP_190416277.1, 1, 18, 0.031, 0.031 | PDLC01779,Cas56g_WP_190416277.1, 2, 0.59, 0.057, 0.058 | PDLC01779,Cas56g_WP_190416277.1, 3, 10, 0.057, 0.058 | PDLC01777,Cas56g_WP_068133211.1, 1, 1.7e-115, 0.994, 0.995 | PDLC01626,pfam09609, 1, 7.9e-41, 0.984, 0.995 | PDLC01778,Cas56g_WP_0743…	PDLC01777, Cas56g_WP_068133211.1, 1.7e-115, 0.994, 0.995 | PDLC01410, cls000315, 3.7e-82, 0.994, 0.995 | PDLC00995, cas5_6_GSU0054, 4.2e-78, 0.988, 0.998 | PDLC01347, cd09734, 1.4e-43, 0.949, 0.984 | PDLC01626, pfam09609, 7.9e-41, 0.984, 0.995	d__Bacteria;p__Planctomycetota;c__Planctomycetia;o__Gemmatales;f__Gemmataceae;g__Zavarzinella;s__Zavarzinella formosa
GCA_000255705	3	JH636440.1	septu_type_I	JH636440.1_125	PDLC00337	PtuB1_00026	PtuB1	4.1e-62	4.8e-62	0.954	0.972	132470	133120	-	JH636440.1_125	125	1055	PDLC00350,PtuB1_00039, 1, 3e-07, 0.323, 0.33 | PDLC00350,PtuB1_00039, 2, 910, 0.129, 0.134 | PDLC00336,PtuB1_00025, 1, 4.2e-26, 0.724, 0.676 | PDLC00345,PtuB1_00034, 1, 1.3e-07, 0.41, 0.422 | PDLC00345,PtuB1_00034, 2, 46, 0.295, 0.309 | PDLC00342,PtuB1_00031, 1, 6e-28, 0.922, 0.826 | PDLC00358,PtuB1_00047, 1, 2.7e-08, 0.742, 0.828 | PDLC00349,PtuB1_00038, 1, 0.2, 0.249, 0.254 | PDLC00349,PtuB1_00…	PDLC00337, PtuB1_00026, 4.8e-62, 0.954, 0.972 | PDLC00342, PtuB1_00031, 6e-28, 0.922, 0.826 | PDLC00336, PtuB1_00025, 4.2e-26, 0.724, 0.676 | PDLC00317, PtuB1_00006, 7.2e-23, 0.857, 0.791 | PDLC00292, PtuA1_00028, 1.8e-17, 0.949, 0.333	d__Bacteria;p__Planctomycetota;c__Planctomycetia;o__Gemmatales;f__Gemmataceae;g__Zavarzinella;s__Zavarzinella formosa
GCA_000255705	4	JH636442.1	argonaute_type_II	JH636442.1_555	PDLC02379	pAgo_WP_088347300.1	pAgo_II	5.9e-247	6.6e-247	0.983	0.997	711273	713612	+	JH636442.1_555	555	738	PDLC02379,pAgo_WP_088347300.1, 1, 6.6e-247, 0.983, 0.997 | PDLC02380,pAgo_WP_015329024.1, 1, 0.0011, 0.328, 0.307 | PDLC02381,pAgo_WP_016804074.1, 1, 5.3e-20, 0.403, 0.472	PDLC02379, pAgo_WP_088347300.1, 6.6e-247, 0.983, 0.997 | PDLC02381, pAgo_WP_016804074.1, 5.3e-20, 0.403, 0.472 | PDLC02380, pAgo_WP_015329024.1, 0.0011, 0.328, 0.307	d__Bacteria;p__Planctomycetota;c__Planctomycetia;o__Gemmatales;f__Gemmataceae;g__Zavarzinella;s__Zavarzinella formosa
GCA_000255705	5	JH636442.1	shedu	JH636442.1_694	PDLC00379	SduA_00003	SduA	3.5e-63	4.1e-63	0.963	0.976	819574	820221	+	JH636442.1_694	694	738	PDLC00379,SduA_00003, 1, 4.1e-63, 0.963, 0.976 | PDLC00386,SduA_00010, 1, 0.00027, 0.556, 0.429 | PDLC00389,SduA_00013, 1, 3.1e-09, 0.639, 0.329 | PDLC00387,SduA_00011, 1, 1.3e-06, 0.593, 0.211 | PDLC00378,SduA_00002, 1, 0.00039, 0.514, 0.387	PDLC00379, SduA_00003, 4.1e-63, 0.963, 0.976 | PDLC00389, SduA_00013, 3.1e-09, 0.639, 0.329 | PDLC00387, SduA_00011, 1.3e-06, 0.593, 0.211 | PDLC00386, SduA_00010, 0.00027, 0.556, 0.429 | PDLC00378, SduA_00002, 0.00039, 0.514, 0.387	d__Bacteria;p__Planctomycetota;c__Planctomycetia;o__Gemmatales;f__Gemmataceae;g__Zavarzinella;s__Zavarzinella formosa
GCA_000255705	8	JH636444.1	DMS_other	JH636444.1_297	PDLC03072	Specificity_I_00021	Specificity_I	2.9e-105	5.8e-104	0.964	0.984	370640	371965	-	JH636444.1_297	297	552	PDLC03115,Specificity_I_00064, 1, 43, 0.113, 0.108 | PDLC03115,Specificity_I_00064, 2, 0.052, 0.412, 0.374 | PDLC03179,Specificity_I_00128, 1, 4.1e-09, 0.371, 0.277 | PDLC03179,Specificity_I_00128, 2, 0.003, 0.299, 0.221 | PDLC03161,Specificity_I_00110, 1, 0.014, 0.113, 0.114 | PDLC03161,Specificity_I_00110, 2, 550, 0.081, 0.096 | PDLC03188,Specificity_I_00137, 1, 6.9e-72, 0.896, 0.828 | PDLC0312…	PDLC03072, Specificity_I_00021, 5.8e-104, 0.964, 0.984 | PDLC03105, Specificity_I_00054, 2.8e-92, 0.966, 0.98 | PDLC03073, Specificity_I_00022, 3.1e-75, 0.674, 0.705 | PDLC03188, Specificity_I_00137, 6.9e-72, 0.896, 0.828 | PDLC03083, Specificity_I_00032, 1.5e-70, 0.579, 0.354	d__Bacteria;p__Planctomycetota;c__Planctomycetia;o__Gemmatales;f__Gemmataceae;g__Zavarzinella;s__Zavarzinella formosa
GCA_000255705	10	JH636445.1	septu_type_I	JH636445.1_100	PDLC00280	PtuA1_00016	PtuA1	5.2e-60	9.6e-60	0.871	0.93	126179	127594	-	JH636445.1_100	100	408	PDLC00310,PtuA1_00046, 1, 1e-04, 0.11, 0.113 | PDLC00310,PtuA1_00046, 2, 1.1e-21, 0.172, 0.194 | PDLC00277,PtuA1_00013, 1, 0.00045, 0.131, 0.144 | PDLC00277,PtuA1_00013, 2, 7.2e-20, 0.222, 0.243 | PDLC00279,PtuA1_00015, 1, 5.5e-06, 0.11, 0.12 | PDLC00279,PtuA1_00015, 2, 3.6e-21, 0.248, 0.296 | PDLC00305,PtuA1_00041, 1, 0.0021, 0.106, 0.122 | PDLC00305,PtuA1_00041, 2, 7.5e-21, 0.229, 0.296 | PDLC0…	PDLC00280, PtuA1_00016, 9.6e-60, 0.871, 0.93 | PDLC00268, PtuA1_00004, 2.2e-27, 0.275, 0.307 | PDLC00278, PtuA1_00014, 3.5e-27, 0.222, 0.243 | PDLC00271, PtuA1_00007, 6.3e-27, 0.322, 0.354 | PDLC00298, PtuA1_00034, 1.5e-24, 0.231, 0.255	d__Bacteria;p__Planctomycetota;c__Planctomycetia;o__Gemmatales;f__Gemmataceae;g__Zavarzinella;s__Zavarzinella formosa
GCA_000255705	9	JH636445.1	AbiE	JH636445.1_357	PDLC02277	AbiEi_WP_044889424.1	AbiEi	4.3e-79	5.1e-79	0.91	0.99	458520	459182	+	JH636445.1_357	357	408	PDLC02277,AbiEi_WP_044889424.1, 1, 5.1e-79, 0.91, 0.99 | PDLC02279,AbiEi_WP_004816766.1, 1, 3.3e-38, 0.905, 0.984	PDLC02277, AbiEi_WP_044889424.1, 5.1e-79, 0.91, 0.99 | PDLC02279, AbiEi_WP_004816766.1, 3.3e-38, 0.905, 0.984	d__Bacteria;p__Planctomycetota;c__Planctomycetia;o__Gemmatales;f__Gemmataceae;g__Zavarzinella;s__Zavarzinella formosa
GCA_000255705	11	JH636447.1	DRT_other	JH636447.1_99	PDLC02956	retron_XIII	RT_XIII	9.9e-161	1.1e-160	0.977	0.881	95501	96805	-	JH636447.1_99	99	367	PDLC02954,retron_VIII, 1, 2.9e-29, 0.474, 0.557 | PDLC02961,retron_type_XII_RT_typeXII, 1, 4.8e-65, 0.655, 0.568 | PDLC03775,drt-UG36, 1, 2.7e-06, 0.349, 0.237 | PDLC02964,retron_type_I_C2_RT_typeIC2, 1, 1.8e-46, 0.68, 0.518 | PDLC03750,drt-UG13b, 1, 0.023, 0.152, 0.144 | PDLC03765,drt-UG27, 1, 0.077, 0.241, 0.236 | PDLC02944,retron_III-A3, 1, 4.7e-76, 0.745, 0.561 | PDLC03770,drt-UG31, 1, 0.0019…	PDLC02956, retron_XIII, 1.1e-160, 0.977, 0.881 | PDLC02949, retron_other, 1.9e-87, 0.775, 0.678 | PDLC02944, retron_III-A3, 4.7e-76, 0.745, 0.561 | PDLC02945, retron_III-A4, 3.9e-71, 0.729, 0.884 | PDLC02946, retron_III-A5, 3.9e-69, 0.752, 0.924	d__Bacteria;p__Planctomycetota;c__Planctomycetia;o__Gemmatales;f__Gemmataceae;g__Zavarzinella;s__Zavarzinella formosa
GCA_000255705	12	JH636451.1	cbass_type_II	JH636451.1_182	PDLC00737	Effector_00075	Effector	2.9e-166	3.2e-166	0.992	0.998	194742	196280	+	JH636451.1_182	182	202	PDLC02018,SAVED_peptidaseM48_SAVED_peptidaseM48, 1, 0.00023, 0.263, 0.271 | PDLC00752,Effector_00090, 1, 9.2e-154, 0.992, 0.996 | PDLC00741,Effector_00079, 1, 3.4e-19, 0.47, 0.468 | PDLC00741,Effector_00079, 2, 1.8e-17, 0.38, 0.376 | PDLC00735,Effector_00073, 1, 2.6e-42, 0.478, 0.53 | PDLC00737,Effector_00075, 1, 3.2e-166, 0.992, 0.998 | PDLC00744,Effector_00082, 1, 8.2e-09, 0.212, 0.22	PDLC00737, Effector_00075, 3.2e-166, 0.992, 0.998 | PDLC00752, Effector_00090, 9.2e-154, 0.992, 0.996 | PDLC00735, Effector_00073, 2.6e-42, 0.478, 0.53 | PDLC00741, Effector_00079, 3.4e-19, 0.47, 0.468 | PDLC00744, Effector_00082, 8.2e-09, 0.212, 0.22	d__Bacteria;p__Planctomycetota;c__Planctomycetia;o__Gemmatales;f__Gemmataceae;g__Zavarzinella;s__Zavarzinella formosa
GCA_000255705	14	JH636453.1	cas_type_I-G	JH636453.1_94	PDLC01770	Cas3g_WP_178640224.1	Cas3g	1e-252	1.5e-252	0.981	0.996	154198	156831	+	JH636453.1_94	94	100	PDLC01769,Cas3g_WP_066336484.1, 1, 3.7e-69, 0.719, 0.717 | PDLC01769,Cas3g_WP_066336484.1, 2, 1.8e-22, 0.23, 0.189 | PDLC00939,cas3_GSU0051, 1, 2.2e-10, 0.099, 0.11 | PDLC00939,cas3_GSU0051, 2, 3.4e-29, 0.454, 0.428 | PDLC00939,cas3_GSU0051, 3, 1.5e-09, 0.124, 0.115 | PDLC00939,cas3_GSU0051, 4, 0.00074, 0.03, 0.03 | PDLC01770,Cas3g_WP_178640224.1, 1, 1.5e-252, 0.981, 0.996	PDLC01770, Cas3g_WP_178640224.1, 1.5e-252, 0.981, 0.996 | PDLC01769, Cas3g_WP_066336484.1, 3.7e-69, 0.719, 0.717 | PDLC00939, cas3_GSU0051, 3.4e-29, 0.454, 0.428	d__Bacteria;p__Planctomycetota;c__Planctomycetia;o__Gemmatales;f__Gemmataceae;g__Zavarzinella;s__Zavarzinella formosa
GCA_000265385	5	CP003280.1	DMS_other	CP003280.1_176	PDLC03033	MTase_I_00016	MTase_I	3.1e-285	3.7e-285	0.987	0.993	179054	180682	-	CP003280.1_176	176	3200	PDLC03026,MTase_I_00009, 1, 1.2e-26, 0.676, 0.713 | PDLC03031,MTase_I_00014, 1, 3.8e-40, 0.613, 0.409 | PDLC03033,MTase_I_00016, 1, 3.7e-285, 0.987, 0.993 | PDLC03019,MTase_I_00002, 1, 2.9e-24, 0.663, 0.381 | PDLC03311,MTase_II_00097, 1, 7.3e-09, 0.413, 0.42 | PDLC03240,MTase_II_00026, 1, 3e-26, 0.667, 0.687 | PDLC03036,MTase_I_00019, 1, 6.9e-12, 0.516, 0.435 | PDLC03029,MTase_I_00012, 1, 2.2e-31…	PDLC03033, MTase_I_00016, 3.7e-285, 0.987, 0.993 | PDLC03027, MTase_I_00010, 4e-60, 0.613, 0.396 | PDLC03022, MTase_I_00005, 8.9e-59, 0.843, 0.522 | PDLC03021, MTase_I_00004, 2.3e-42, 0.794, 0.866 | PDLC03032, MTase_I_00015, 1.2e-41, 0.584, 0.305	d__Bacteria;p__Bacteroidota;c__Bacteroidia;o__Flavobacteriales;f__Flavobacteriaceae;g__Aequorivita;s__Aequorivita sublithincola
GCA_000265385	11	CP003280.1	RM_type_I	CP003280.1_176	PDLC03033	MTase_I_00016	MTase_I	3.1e-285	3.7e-285	0.987	0.993	179054	180682	-	CP003280.1_176	176	3200	PDLC03026,MTase_I_00009, 1, 1.2e-26, 0.676, 0.713 | PDLC03031,MTase_I_00014, 1, 3.8e-40, 0.613, 0.409 | PDLC03033,MTase_I_00016, 1, 3.7e-285, 0.987, 0.993 | PDLC03019,MTase_I_00002, 1, 2.9e-24, 0.663, 0.381 | PDLC03036,MTase_I_00019, 1, 6.9e-12, 0.516, 0.435 | PDLC03029,MTase_I_00012, 1, 2.2e-31, 0.597, 0.505 | PDLC03027,MTase_I_00010, 1, 4e-60, 0.613, 0.396 | PDLC03028,MTase_I_00011, 1, 5.9e-24,…	PDLC03033, MTase_I_00016, 3.7e-285, 0.987, 0.993 | PDLC03027, MTase_I_00010, 4e-60, 0.613, 0.396 | PDLC03022, MTase_I_00005, 8.9e-59, 0.843, 0.522 | PDLC03021, MTase_I_00004, 2.3e-42, 0.794, 0.866 | PDLC03032, MTase_I_00015, 1.2e-41, 0.584, 0.305	d__Bacteria;p__Bacteroidota;c__Bacteroidia;o__Flavobacteriales;f__Flavobacteriaceae;g__Aequorivita;s__Aequorivita sublithincola
GCA_000265385	6	CP003280.1	DMS_other	CP003280.1_726	PDLC03272	MTase_II_00058	MTase_II	4e-126	5.4e-126	0.89	0.936	736922	738232	+	CP003280.1_726	726	3200	PDLC02649,DrmMII_00003, 1, 0.093, 0.092, 0.095 | PDLC02649,DrmMII_00003, 2, 3e-20, 0.272, 0.28 | PDLC02649,DrmMII_00003, 3, 1.8e-09, 0.117, 0.121 | PDLC02656,DrmMII_00010, 1, 3.8e-17, 0.407, 0.426 | PDLC02656,DrmMII_00010, 2, 8.6e-06, 0.121, 0.108 | PDLC03232,MTase_II_00018, 1, 0.35, 0.092, 0.088 | PDLC03232,MTase_II_00018, 2, 2.8e-13, 0.245, 0.256 | PDLC03232,MTase_II_00018, 3, 6.2e-08, 0.098, 0…	PDLC03272, MTase_II_00058, 5.4e-126, 0.89, 0.936 | PDLC03361, MTase_II_00147, 1.3e-101, 0.84, 0.866 | PDLC02653, DrmMII_00007, 1.2e-91, 0.744, 0.937 | PDLC03217, MTase_II_00003, 1.3e-76, 0.735, 0.45 | PDLC03378, MTase_II_00164, 1.7e-68, 0.744, 0.962	d__Bacteria;p__Bacteroidota;c__Bacteroidia;o__Flavobacteriales;f__Flavobacteriaceae;g__Aequorivita;s__Aequorivita sublithincola
GCA_000265385	9	CP003280.1	DRT_class_I	CP003280.1_991	PDLC02177	Drt4_00001	Drt4	2e-219	2.4e-219	0.978	0.983	1055659	1057278	-	CP003280.1_991	991	3200	PDLC02176,Drt3b_00001, 1, 78, 0.13, 0.106 | PDLC02176,Drt3b_00001, 2, 9.3e-32, 0.267, 0.229 | PDLC03771,drt-UG32, 1, 4e-06, 0.274, 0.267 | PDLC02181,Drt5_00001, 1, 1.8e-14, 0.287, 0.3 | PDLC03750,drt-UG13b, 1, 2.5e-07, 0.47, 0.581 | PDLC02177,Drt4_00001, 1, 2.4e-219, 0.978, 0.983 | PDLC02174,Drt3a_00001, 1, 2.8e-08, 0.307, 0.385 | PDLC03770,drt-UG31, 1, 1.3e-45, 0.911, 0.965 | PDLC02179,Drt4_0000…	PDLC02177, Drt4_00001, 2.4e-219, 0.978, 0.983 | PDLC03748, drt-UG12, 4.8e-172, 0.95, 0.965 | PDLC02179, Drt4_00003, 1.2e-167, 0.935, 0.919 | PDLC03752, drt-UG15, 1.1e-81, 0.917, 0.974 | PDLC02178, Drt4_00002, 1.7e-75, 0.919, 0.958	d__Bacteria;p__Bacteroidota;c__Bacteroidia;o__Flavobacteriales;f__Flavobacteriaceae;g__Aequorivita;s__Aequorivita sublithincola
GCA_000265385	12	CP003280.1	RM_type_IIG	CP003280.1_1008	PDLC03598	REase_MTase_IIG_00003	REase_MTase_IIG	4.2e-287	4.8e-287	0.99	0.984	1074539	1077295	-	CP003280.1_1008	1008	3200	PDLC03610,REase_MTase_IIG_00015, 1, 0.004, 0.091, 0.073 | PDLC03610,REase_MTase_IIG_00015, 2, 450, 0.015, 0.013 | PDLC03630,REase_MTase_IIG_00035, 1, 2.2e-05, 0.139, 0.105 | PDLC03629,REase_MTase_IIG_00034, 1, 0.011, 0.075, 0.068 | PDLC03617,REase_MTase_IIG_00022, 1, 0.002, 0.078, 0.06 | PDLC03599,REase_MTase_IIG_00004, 1, 5.6e-36, 0.31, 0.304 | PDLC03599,REase_MTase_IIG_00004, 2, 3.4e-12, 0.269,…	PDLC03598, REase_MTase_IIG_00003, 4.8e-287, 0.99, 0.984 | PDLC03627, REase_MTase_IIG_00032, 1.2e-65, 0.791, 0.657 | PDLC03599, REase_MTase_IIG_00004, 5.6e-36, 0.31, 0.304 | PDLC03630, REase_MTase_IIG_00035, 2.2e-05, 0.139, 0.105 | PDLC03600, REase_MTase_IIG_00005, 7.2e-05, 0.073, 0.054	d__Bacteria;p__Bacteroidota;c__Bacteroidia;o__Flavobacteriales;f__Flavobacteriaceae;g__Aequorivita;s__Aequorivita sublithincola
GCA_000265385	1	CP003280.1	AbiE	CP003280.1_1009	PDLC02294	AbiEii_WP_099148274.1	AbiEii	2.3e-117	2.6e-117	0.989	0.996	1077310	1078101	-	CP003280.1_1009	1009	3200	PDLC02299,AbiEii_WP_105958957.1, 1, 2.9e-06, 0.477, 0.372 | PDLC02289,AbiEii_WP_007349585.1, 1, 2.5e-08, 0.197, 0.159 | PDLC02313,AbiEii_WP_099005948.1, 1, 0.028, 0.148, 0.146 | PDLC02313,AbiEii_WP_099005948.1, 2, 0.0018, 0.136, 0.142 | PDLC02292,AbiEii_WP_010527912.1, 1, 3e-15, 0.424, 0.382 | PDLC02292,AbiEii_WP_010527912.1, 2, 640, 0.057, 0.053 | PDLC02317,AbiEii_WP_096360271.1, 1, 1.8e-07, 0.2…	PDLC02294, AbiEii_WP_099148274.1, 2.6e-117, 0.989, 0.996 | PDLC02304, AbiEii_WP_034042188.1, 2.2e-25, 0.826, 0.838 | PDLC02305, AbiEii_WP_096461967.1, 7.2e-21, 0.883, 0.742 | PDLC02307, AbiEii_WP_156423273.1, 1.1e-16, 0.553, 0.575 | PDLC02290, AbiEii_WP_067065479.1, 1.2e-15, 0.826, 0.71	d__Bacteria;p__Bacteroidota;c__Bacteroidia;o__Flavobacteriales;f__Flavobacteriaceae;g__Aequorivita;s__Aequorivita sublithincola
GCA_000265385	7	CP003280.1	DMS_other	CP003280.1_1630	PDLC03065	Specificity_I_00014	Specificity_I	1.1e-262	1.3e-262	0.995	0.997	1758474	1759565	+	CP003280.1_1630	1630	3200	PDLC03115,Specificity_I_00064, 1, 28, 0.17, 0.13 | PDLC03115,Specificity_I_00064, 2, 6.9e-20, 0.393, 0.303 | PDLC03126,Specificity_I_00075, 1, 2.7e-10, 0.385, 0.21 | PDLC03126,Specificity_I_00075, 2, 5.5, 0.162, 0.09 | PDLC03179,Specificity_I_00128, 1, 1.7e-07, 0.409, 0.268 | PDLC03179,Specificity_I_00128, 2, 0.003, 0.335, 0.216 | PDLC03161,Specificity_I_00110, 1, 0.00095, 0.154, 0.141 | PDLC0316…	PDLC03065, Specificity_I_00014, 1.3e-262, 0.995, 0.997 | PDLC03100, Specificity_I_00049, 2.1e-80, 0.967, 0.969 | PDLC03061, Specificity_I_00010, 3.3e-34, 0.352, 0.356 | PDLC03074, Specificity_I_00023, 1.4e-33, 0.89, 0.85 | PDLC03038, MTase_I_00021, 1.6e-33, 0.448, 0.182	d__Bacteria;p__Bacteroidota;c__Bacteroidia;o__Flavobacteriales;f__Flavobacteriaceae;g__Aequorivita;s__Aequorivita sublithincola
GCA_000265385	8	CP003280.1	DMS_other	CP003280.1_2278	PDLC03616	REase_MTase_IIG_00021	REase_MTase_IIG	6.4e-237	7.4e-237	0.987	0.989	2495556	2497583	-	CP003280.1_2278	2278	3200	PDLC03030,MTase_I_00013, 1, 2.3e-06, 0.149, 0.155 | PDLC03026,MTase_I_00009, 1, 3e-09, 0.306, 0.45 | PDLC03218,MTase_II_00004, 1, 4.6e-05, 0.345, 0.47 | PDLC03602,REase_MTase_IIG_00007, 1, 2.4e-45, 0.95, 0.943 | PDLC03028,MTase_I_00011, 1, 0.00041, 0.13, 0.069 | PDLC03616,REase_MTase_IIG_00021, 1, 7.4e-237, 0.987, 0.989 | PDLC03021,MTase_I_00004, 1, 6.3e-21, 0.484, 0.664 | PDLC03025,MTase_I_00008…	PDLC03616, REase_MTase_IIG_00021, 7.4e-237, 0.987, 0.989 | PDLC03602, REase_MTase_IIG_00007, 2.4e-45, 0.95, 0.943 | PDLC03608, REase_MTase_IIG_00013, 2.1e-22, 0.464, 0.505 | PDLC03021, MTase_I_00004, 6.3e-21, 0.484, 0.664 | PDLC03026, MTase_I_00009, 3e-09, 0.306, 0.45	d__Bacteria;p__Bacteroidota;c__Bacteroidia;o__Flavobacteriales;f__Flavobacteriaceae;g__Aequorivita;s__Aequorivita sublithincola
GCA_000265385	13	CP003280.1	RM_type_IIG	CP003280.1_2278	PDLC03616	REase_MTase_IIG_00021	REase_MTase_IIG	6.4e-237	7.4e-237	0.987	0.989	2495556	2497583	-	CP003280.1_2278	2278	3200	PDLC03602,REase_MTase_IIG_00007, 1, 2.4e-45, 0.95, 0.943 | PDLC03616,REase_MTase_IIG_00021, 1, 7.4e-237, 0.987, 0.989 | PDLC03608,REase_MTase_IIG_00013, 1, 2.1e-22, 0.464, 0.505 | PDLC03619,REase_MTase_IIG_00024, 1, 1.2e-06, 0.222, 0.566	PDLC03616, REase_MTase_IIG_00021, 7.4e-237, 0.987, 0.989 | PDLC03602, REase_MTase_IIG_00007, 2.4e-45, 0.95, 0.943 | PDLC03608, REase_MTase_IIG_00013, 2.1e-22, 0.464, 0.505 | PDLC03619, REase_MTase_IIG_00024, 1.2e-06, 0.222, 0.566	d__Bacteria;p__Bacteroidota;c__Bacteroidia;o__Flavobacteriales;f__Flavobacteriaceae;g__Aequorivita;s__Aequorivita sublithincola
GCA_000265385	4	CP003280.1	AbiU	CP003280.1_2283	PDLC02357	AbiU	AbiU	4.1e-133	4.5e-133	0.965	0.953	2501334	2503043	-	CP003280.1_2283	2283	3200	PDLC02357,AbiU, 1, 4.5e-133, 0.965, 0.953	PDLC02357, AbiU, 4.5e-133, 0.965, 0.953	d__Bacteria;p__Bacteroidota;c__Bacteroidia;o__Flavobacteriales;f__Flavobacteriaceae;g__Aequorivita;s__Aequorivita sublithincola
GCA_000265385	2	CP003280.1	AbiE	CP003280.1_3050	PDLC02235	AbiEi_WP_103474522.1	AbiEi	3.5e-88	4.3e-88	0.959	0.975	3358964	3359695	+	CP003280.1_3050	3050	3200	PDLC02226,AbiEi_WP_146016717.1, 1, 0.013, 0.221, 0.267 | PDLC02261,AbiEi_WP_156800253.1, 1, 3.1e-76, 0.643, 0.981 | PDLC02283,AbiEi_pseudo_subWP_007706639.1, 1, 0.034, 0.156, 0.194 | PDLC02243,AbiEi_WP_044940787.1, 1, 1.2e-41, 0.906, 0.936 | PDLC02257,AbiEi_WP_086334408.1, 1, 2.7e-39, 0.951, 0.975 | PDLC02235,AbiEi_WP_103474522.1, 1, 4.3e-88, 0.959, 0.975	PDLC02235, AbiEi_WP_103474522.1, 4.3e-88, 0.959, 0.975 | PDLC02261, AbiEi_WP_156800253.1, 3.1e-76, 0.643, 0.981 | PDLC02243, AbiEi_WP_044940787.1, 1.2e-41, 0.906, 0.936 | PDLC02257, AbiEi_WP_086334408.1, 2.7e-39, 0.951, 0.975 | PDLC02226, AbiEi_WP_146016717.1, 0.013, 0.221, 0.267	d__Bacteria;p__Bacteroidota;c__Bacteroidia;o__Flavobacteriales;f__Flavobacteriaceae;g__Aequorivita;s__Aequorivita sublithincola
GCA_000265385	3	CP003280.1	AbiE	CP003280.1_3062	PDLC02226	AbiEi_WP_146016717.1	AbiEi	2.6e-72	3e-72	0.965	0.95	3372782	3373384	+	CP003280.1_3062	3062	3200	PDLC02251,AbiEi_WP_034820941.1, 1, 2.4e-10, 0.751, 0.665 | PDLC02236,AbiEi_WP_025580240.1, 1, 2.7e-13, 0.9, 0.903 | PDLC02226,AbiEi_WP_146016717.1, 1, 3e-72, 0.965, 0.95 | PDLC02233,AbiEi_WP_060913257.1, 1, 1e-35, 0.965, 0.944 | PDLC02276,AbiEi_WP_069691454.1, 1, 0.0051, 0.522, 0.378 | PDLC02265,AbiEi_WP_076488363.1, 1, 0.00036, 0.607, 0.561 | PDLC02232,AbiEi_WP_050009329.1, 1, 9.9e-09, 0.592, 0.…	PDLC02226, AbiEi_WP_146016717.1, 3e-72, 0.965, 0.95 | PDLC02233, AbiEi_WP_060913257.1, 1e-35, 0.965, 0.944 | PDLC02264, AbiEi_WP_007349584.1, 5.7e-22, 0.627, 0.615 | PDLC02229, AbiEi_WP_092960020.1, 1.1e-16, 0.627, 0.977 | PDLC02236, AbiEi_WP_025580240.1, 2.7e-13, 0.9, 0.903	d__Bacteria;p__Bacteroidota;c__Bacteroidia;o__Flavobacteriales;f__Flavobacteriaceae;g__Aequorivita;s__Aequorivita sublithincola
GCA_000276805	1	AKXQ01000009.1	DMS_other	AKXQ01000009.1_11	PDLC02807	DpdA_00001	DpdA	1.9e-173	5e-173	0.991	0.976	10463	11761	+	AKXQ01000009.1_11	11	156	PDLC02810,DpdA_00004, 1, 2.5e-72, 0.455, 0.888 | PDLC02809,DpdA_00003, 1, 7.3e-53, 0.323, 0.652 | PDLC02809,DpdA_00003, 2, 3.1e-14, 0.139, 0.286 | PDLC02808,DpdA_00002, 1, 1.3e-108, 0.771, 0.981 | PDLC02807,DpdA_00001, 1, 5e-173, 0.991, 0.976	PDLC02807, DpdA_00001, 5e-173, 0.991, 0.976 | PDLC02808, DpdA_00002, 1.3e-108, 0.771, 0.981 | PDLC02810, DpdA_00004, 2.5e-72, 0.455, 0.888 | PDLC02809, DpdA_00003, 7.3e-53, 0.323, 0.652	d__Bacteria;p__Pseudomonadota;c__Gammaproteobacteria;o__Enterobacterales_A;f__Moritellaceae;g__Moritella;s__Moritella dasanensis
GCA_000276805	2	AKXQ01000009.1	Dpd	AKXQ01000009.1_11	PDLC02807	DpdA_00001	DpdA	1.9e-173	5e-173	0.991	0.976	10463	11761	+	AKXQ01000009.1_11	11	156	PDLC02810,DpdA_00004, 1, 2.5e-72, 0.455, 0.888 | PDLC02809,DpdA_00003, 1, 7.3e-53, 0.323, 0.652 | PDLC02809,DpdA_00003, 2, 3.1e-14, 0.139, 0.286 | PDLC02808,DpdA_00002, 1, 1.3e-108, 0.771, 0.981 | PDLC02807,DpdA_00001, 1, 5e-173, 0.991, 0.976	PDLC02807, DpdA_00001, 5e-173, 0.991, 0.976 | PDLC02808, DpdA_00002, 1.3e-108, 0.771, 0.981 | PDLC02810, DpdA_00004, 2.5e-72, 0.455, 0.888 | PDLC02809, DpdA_00003, 7.3e-53, 0.323, 0.652	d__Bacteria;p__Pseudomonadota;c__Gammaproteobacteria;o__Enterobacterales_A;f__Moritellaceae;g__Moritella;s__Moritella dasanensis
GCA_000276805	3	AKXQ01000013.1	DRT_class_II	AKXQ01000013.1_130	PDLC02173	Drt2_00001	Drt2	8.4e-189	1.2e-188	0.971	0.984	150760	152109	-	AKXQ01000013.1_130	130	136	PDLC03765,drt-UG27, 1, 210, 0.091, 0.105 | PDLC03765,drt-UG27, 2, 290, 0.109, 0.114 | PDLC03765,drt-UG27, 3, 7.2e-09, 0.273, 0.245 | PDLC03778,drt-UG39, 1, 6.3e-19, 0.718, 0.575 | PDLC03754,drt-UG17, 1, 0.048, 0.109, 0.114 | PDLC03754,drt-UG17, 2, 4.4e-22, 0.329, 0.301 | PDLC03779,drt-UG4, 1, 1.8e-09, 0.284, 0.362 | PDLC03766,drt-UG28, 1, 1.8e-15, 0.558, 0.381 | PDLC03757,drt-UG2, 1, 6.8e-155, 0.…	PDLC02173, Drt2_00001, 1.2e-188, 0.971, 0.984 | PDLC03757, drt-UG2, 6.8e-155, 0.969, 0.767 | PDLC03754, drt-UG17, 4.4e-22, 0.329, 0.301 | PDLC03778, drt-UG39, 6.3e-19, 0.718, 0.575 | PDLC03766, drt-UG28, 1.8e-15, 0.558, 0.381	d__Bacteria;p__Pseudomonadota;c__Gammaproteobacteria;o__Enterobacterales_A;f__Moritellaceae;g__Moritella;s__Moritella dasanensis
GCA_000283275	6	CP003735.1	gabija	CP003735.1_1579	PDLC00125	GajB_00023	GajB	2.7e-294	3e-294	0.996	0.997	1732849	1734903	-	CP003735.1_1579	1579	3755	PDLC00107,GajB_00005, 1, 5.8e-15, 0.42, 0.451 | PDLC00107,GajB_00005, 2, 26, 0.025, 0.029 | PDLC00142,GajB_00040, 1, 4.6e-05, 0.426, 0.479 | PDLC00142,GajB_00040, 2, 94, 0.096, 0.105 | PDLC00134,GajB_00032, 1, 2.2e-12, 0.451, 0.654 | PDLC00109,GajB_00007, 1, 2.1e-15, 0.168, 0.176 | PDLC00109,GajB_00007, 2, 2.4e-28, 0.203, 0.212 | PDLC00109,GajB_00007, 3, 120, 0.207, 0.244 | PDLC00109,GajB_00007, …	PDLC00125, GajB_00023, 3e-294, 0.996, 0.997 | PDLC00135, GajB_00033, 1.1e-82, 0.73, 0.794 | PDLC00128, GajB_00026, 1.1e-82, 0.974, 0.964 | PDLC00143, GajB_00041, 1.4e-44, 0.696, 0.715 | PDLC00111, GajB_00009, 1.5e-44, 0.704, 0.723	d__Bacteria;p__Pseudomonadota;c__Gammaproteobacteria;o__Pseudomonadales;f__Oleiphilaceae;g__Marinobacter;s__Marinobacter psychrophilus
GCA_000283275	2	CP003735.1	DRT_class_II	CP003735.1_1860	PDLC03779	drt-UG4	RT_UG4	3.5e-129	4.4e-129	0.878	0.977	2030427	2031482	+	CP003735.1_1860	1860	3755	PDLC03765,drt-UG27, 1, 8.8e-22, 0.847, 0.736 | PDLC03778,drt-UG39, 1, 1.4, 0.094, 0.061 | PDLC03778,drt-UG39, 2, 39, 0.054, 0.035 | PDLC03778,drt-UG39, 3, 6.8e-09, 0.207, 0.139 | PDLC03754,drt-UG17, 1, 1.7e-38, 0.625, 0.501 | PDLC03764,drt-UG26, 1, 5.5e-35, 0.639, 0.585 | PDLC03777,drt-UG38, 1, 5.9e-15, 0.506, 0.57 | PDLC03779,drt-UG4, 1, 4.4e-129, 0.878, 0.977 | PDLC03766,drt-UG28, 1, 1.1e-11, 0…	PDLC03779, drt-UG4, 4.4e-129, 0.878, 0.977 | PDLC03754, drt-UG17, 1.7e-38, 0.625, 0.501 | PDLC03764, drt-UG26, 5.5e-35, 0.639, 0.585 | PDLC03755, drt-UG18, 1.5e-32, 0.554, 0.661 | PDLC03765, drt-UG27, 8.8e-22, 0.847, 0.736	d__Bacteria;p__Pseudomonadota;c__Gammaproteobacteria;o__Pseudomonadales;f__Oleiphilaceae;g__Marinobacter;s__Marinobacter psychrophilus
GCA_000283275	3	CP003735.1	DRT_class_II	CP003735.1_3262	PDLC03779	drt-UG4	RT_UG4	9.5e-129	1.2e-128	0.89	0.977	3534469	3535509	-	CP003735.1_3262	3262	3755	PDLC03765,drt-UG27, 1, 1e-21, 0.859, 0.736 | PDLC03778,drt-UG39, 1, 1.3, 0.095, 0.061 | PDLC03778,drt-UG39, 2, 6.1e-09, 0.21, 0.139 | PDLC03754,drt-UG17, 1, 3.5e-39, 0.646, 0.51 | PDLC03764,drt-UG26, 1, 3.3e-35, 0.651, 0.588 | PDLC03777,drt-UG38, 1, 750, 0.107, 0.117 | PDLC03777,drt-UG38, 2, 6.8e-15, 0.513, 0.57 | PDLC03779,drt-UG4, 1, 1.2e-128, 0.89, 0.977 | PDLC03766,drt-UG28, 1, 1.1e-11, 0.51,…	PDLC03779, drt-UG4, 1.2e-128, 0.89, 0.977 | PDLC03754, drt-UG17, 3.5e-39, 0.646, 0.51 | PDLC03764, drt-UG26, 3.3e-35, 0.651, 0.588 | PDLC03755, drt-UG18, 1.7e-32, 0.562, 0.661 | PDLC03765, drt-UG27, 1e-21, 0.859, 0.736	d__Bacteria;p__Pseudomonadota;c__Gammaproteobacteria;o__Pseudomonadales;f__Oleiphilaceae;g__Marinobacter;s__Marinobacter psychrophilus
GCA_000283275	1	CP003735.1	DMS_other	CP003735.1_3716	PDLC03033	MTase_I_00016	MTase_I	3.8e-290	4.3e-290	0.996	0.998	4014723	4016357	+	CP003735.1_3716	3716	3755	PDLC03026,MTase_I_00009, 1, 4.4e-25, 0.464, 0.499 | PDLC03031,MTase_I_00014, 1, 4.7e-40, 0.607, 0.408 | PDLC03033,MTase_I_00016, 1, 4.3e-290, 0.996, 0.998 | PDLC03019,MTase_I_00002, 1, 6.1e-31, 0.666, 0.382 | PDLC03338,MTase_II_00124, 1, 0.00019, 0.152, 0.114 | PDLC03311,MTase_II_00097, 1, 5.7e-09, 0.424, 0.433 | PDLC03240,MTase_II_00026, 1, 4.5e-25, 0.67, 0.689 | PDLC03034,MTase_I_00017, 1, 0.02…	PDLC03033, MTase_I_00016, 4.3e-290, 0.996, 0.998 | PDLC03027, MTase_I_00010, 1.2e-57, 0.661, 0.43 | PDLC03022, MTase_I_00005, 6.2e-53, 0.839, 0.516 | PDLC03021, MTase_I_00004, 2.3e-42, 0.706, 0.768 | PDLC03031, MTase_I_00014, 4.7e-40, 0.607, 0.408	d__Bacteria;p__Pseudomonadota;c__Gammaproteobacteria;o__Pseudomonadales;f__Oleiphilaceae;g__Marinobacter;s__Marinobacter psychrophilus
GCA_000283275	5	CP003735.1	RM_type_I	CP003735.1_3716	PDLC03033	MTase_I_00016	MTase_I	3.8e-290	4.3e-290	0.996	0.998	4014723	4016357	+	CP003735.1_3716	3716	3755	PDLC03026,MTase_I_00009, 1, 4.4e-25, 0.464, 0.499 | PDLC03031,MTase_I_00014, 1, 4.7e-40, 0.607, 0.408 | PDLC03033,MTase_I_00016, 1, 4.3e-290, 0.996, 0.998 | PDLC03019,MTase_I_00002, 1, 6.1e-31, 0.666, 0.382 | PDLC03034,MTase_I_00017, 1, 0.025, 0.103, 0.079 | PDLC03034,MTase_I_00017, 2, 1.3e-11, 0.237, 0.177 | PDLC03036,MTase_I_00019, 1, 8.6e-13, 0.517, 0.435 | PDLC03023,MTase_I_00006, 1, 7.5, 0.0…	PDLC03033, MTase_I_00016, 4.3e-290, 0.996, 0.998 | PDLC03027, MTase_I_00010, 1.2e-57, 0.661, 0.43 | PDLC03022, MTase_I_00005, 6.2e-53, 0.839, 0.516 | PDLC03021, MTase_I_00004, 2.3e-42, 0.706, 0.768 | PDLC03031, MTase_I_00014, 4.7e-40, 0.607, 0.408	d__Bacteria;p__Pseudomonadota;c__Gammaproteobacteria;o__Pseudomonadales;f__Oleiphilaceae;g__Marinobacter;s__Marinobacter psychrophilus
GCA_000283275	4	CP003735.1	DRT_class_III	CP003735.1_3720	PDLC03780	drt-UG5_large	RT_UG5-nitrilase	0	0	0.995	0.981	4019076	4022297	+	CP003735.1_3720	3720	3755	PDLC03804,drt-cluster285, 1, 2.4e-41, 0.238, 0.61 | PDLC03781,drt-UG5_small, 1, 1.4e-32, 0.372, 0.604 | PDLC02171,Drt1a_00001, 1, 0.94, 0.097, 0.092 | PDLC02171,Drt1a_00001, 2, 5e-06, 0.085, 0.074 | PDLC03780,drt-UG5_large, 1, 0, 0.995, 0.981 | PDLC02995,RT, 1, 2.9e-23, 0.366, 0.4 | PDLC02995,RT, 2, 1.3e-28, 0.263, 0.286 | PDLC03745,drt-UG1, 1, 8.9e-12, 0.201, 0.167 | PDLC03745,drt-UG1, 2, 1.7e-1…	PDLC03780, drt-UG5_large, 0, 0.995, 0.981 | PDLC03804, drt-cluster285, 2.4e-41, 0.238, 0.61 | PDLC03781, drt-UG5_small, 1.4e-32, 0.372, 0.604 | PDLC02995, RT, 1.3e-28, 0.263, 0.286 | PDLC03745, drt-UG1, 8.9e-12, 0.201, 0.167	d__Bacteria;p__Pseudomonadota;c__Gammaproteobacteria;o__Pseudomonadales;f__Oleiphilaceae;g__Marinobacter;s__Marinobacter psychrophilus
GCA_000293865	1	ALKN02000001.1	zorya_type_III	ALKN02000001.1_216	PDLC00658	ZorG3_00003	ZorG3	2.1e-56	2.5e-56	0.929	0.923	246070	246912	+	ALKN02000001.1_216	216	494	PDLC00658,ZorG3_00003, 1, 2.5e-56, 0.929, 0.923 | PDLC00657,ZorG3_00002, 1, 1.6e-40, 0.9, 0.956 | PDLC00656,ZorG3_00001, 1, 3.5e-16, 0.658, 0.63 | PDLC00656,ZorG3_00001, 2, 1e-07, 0.178, 0.173	PDLC00658, ZorG3_00003, 2.5e-56, 0.929, 0.923 | PDLC00657, ZorG3_00002, 1.6e-40, 0.9, 0.956 | PDLC00656, ZorG3_00001, 3.5e-16, 0.658, 0.63	d__Bacteria;p__Pseudomonadota;c__Gammaproteobacteria;o__Burkholderiales;f__Burkholderiaceae_B;g__Limnohabitans_A;s__Limnohabitans_A sp000293865
GCA_000293865	2	ALKN02000002.1	RM_type_IIG	ALKN02000002.1_269	PDLC03598	REase_MTase_IIG_00003	REase_MTase_IIG	0	0	0.974	0.993	274181	276991	+	ALKN02000002.1_269	269	359	PDLC03618,REase_MTase_IIG_00023, 1, 5.2, 0.078, 0.051 | PDLC03618,REase_MTase_IIG_00023, 2, 9.4e-06, 0.386, 0.248 | PDLC03610,REase_MTase_IIG_00015, 1, 0.028, 0.089, 0.071 | PDLC03630,REase_MTase_IIG_00035, 1, 1.2e-06, 0.092, 0.07 | PDLC03630,REase_MTase_IIG_00035, 2, 400, 0.012, 0.01 | PDLC03629,REase_MTase_IIG_00034, 1, 210, 0.053, 0.042 | PDLC03629,REase_MTase_IIG_00034, 2, 0.0071, 0.09, 0.071…	PDLC03598, REase_MTase_IIG_00003, 0, 0.974, 0.993 | PDLC03599, REase_MTase_IIG_00004, 5.2e-72, 0.721, 0.7 | PDLC03627, REase_MTase_IIG_00032, 3.2e-58, 0.413, 0.352 | PDLC03630, REase_MTase_IIG_00035, 1.2e-06, 0.092, 0.07 | PDLC03609, REase_MTase_IIG_00014, 3.1e-06, 0.158, 0.138	d__Bacteria;p__Pseudomonadota;c__Gammaproteobacteria;o__Burkholderiales;f__Burkholderiaceae_B;g__Limnohabitans_A;s__Limnohabitans_A sp000293865
GCA_000293865	3	ALKN02000005.1	cas_type_I-C	ALKN02000005.1_157	PDLC01765	Cas3c_WP_004513240.1	Cas3c	1.8e-223	2e-223	0.978	0.966	157928	160246	+	ALKN02000005.1_157	157	224	PDLC01766,Cas3c_WP_097654879.1, 1, 1.1e-203, 0.972, 0.668 | PDLC01765,Cas3c_WP_004513240.1, 1, 2e-223, 0.978, 0.966	PDLC01765, Cas3c_WP_004513240.1, 2e-223, 0.978, 0.966 | PDLC01766, Cas3c_WP_097654879.1, 1.1e-203, 0.972, 0.668	d__Bacteria;p__Pseudomonadota;c__Gammaproteobacteria;o__Burkholderiales;f__Burkholderiaceae_B;g__Limnohabitans_A;s__Limnohabitans_A sp000293865
GCA_000293865	4	ALKN02000008.1	dXTPase	ALKN02000008.1_51	PDLC02374	dGTPase	dGTPase	8.5e-105	1.1e-104	0.909	0.873	53313	54500	+	ALKN02000008.1_51	51	185	PDLC02374,dGTPase, 1, 1.1e-104, 0.909, 0.873	PDLC02374, dGTPase, 1.1e-104, 0.909, 0.873	d__Bacteria;p__Pseudomonadota;c__Gammaproteobacteria;o__Burkholderiales;f__Burkholderiaceae_B;g__Limnohabitans_A;s__Limnohabitans_A sp000293865
GCA_000293865	5	ALKN02000038.1	thoeris_type_I	ALKN02000038.1_1	PDLC00431	ThsB1_00015	ThsB1	2.3e-57	2e-56	0.986	0.994	411	851	-	ALKN02000038.1_1	1	2	PDLC00433,ThsB1_00017, 1, 4.6e-32, 0.741, 0.652 | PDLC00433,ThsB1_00017, 2, 84, 0.088, 0.079 | PDLC00437,ThsB1_00021, 1, 0.0047, 0.755, 0.845 | PDLC00429,ThsB1_00013, 1, 7.5e-05, 0.415, 0.377 | PDLC00426,ThsB1_00010, 1, 0.00067, 0.435, 0.179 | PDLC00431,ThsB1_00015, 1, 2e-56, 0.986, 0.994 | PDLC00428,ThsB1_00012, 1, 4.7e-08, 0.585, 0.457 | PDLC00438,ThsB1_00022, 1, 0.00037, 0.483, 0.33 | PDLC0041…	PDLC00431, ThsB1_00015, 2e-56, 0.986, 0.994 | PDLC00433, ThsB1_00017, 4.6e-32, 0.741, 0.652 | PDLC00428, ThsB1_00012, 4.7e-08, 0.585, 0.457 | PDLC00418, ThsB1_00002, 2.3e-05, 0.558, 0.529 | PDLC00436, ThsB1_00020, 4e-05, 0.558, 0.432	d__Bacteria;p__Pseudomonadota;c__Gammaproteobacteria;o__Burkholderiales;f__Burkholderiaceae_B;g__Limnohabitans_A;s__Limnohabitans_A sp000293865
GCA_000294595	1	ALPM01000004.1	ietAS	ALPM01000004.1_66	PDLC02196	IetA_00002	IetA	1.8e-72	2.5e-72	0.956	0.842	60000	60956	-	ALPM01000004.1_66	66	72	PDLC02195,IetA_00001, 1, 6.5e-61, 0.683, 0.552 | PDLC02196,IetA_00002, 1, 2.5e-72, 0.956, 0.842	PDLC02196, IetA_00002, 2.5e-72, 0.956, 0.842 | PDLC02195, IetA_00001, 6.5e-61, 0.683, 0.552	d__Bacteria;p__Actinomycetota;c__Actinomycetia;o__Actinomycetales;f__Micrococcaceae;g__Arthrobacter_D;s__Arthrobacter_D sp003075455
GCA_000294595	2	ALPM01000033.1	DMS_other	ALPM01000033.1_4	PDLC02630	DrmD_00013	DrmD	4.2e-49	4.9e-49	0.892	0.896	2067	2843	+	ALPM01000033.1_4	4	6	PDLC02630,DrmD_00013, 1, 4.9e-49, 0.892, 0.896	PDLC02630, DrmD_00013, 4.9e-49, 0.892, 0.896	d__Bacteria;p__Actinomycetota;c__Actinomycetia;o__Actinomycetales;f__Micrococcaceae;g__Arthrobacter_D;s__Arthrobacter_D sp003075455
GCA_000294595	3	ALPM01000034.1	RM_type_IV	ALPM01000034.1_6	PDLC03659	mREase_IV_00005	mREase_IV	0	0	0.889	0.978	3679	6834	+	ALPM01000034.1_6	6	59	PDLC03659,mREase_IV_00005, 1, 0, 0.889, 0.978 | PDLC03658,mREase_IV_00004, 1, 6e-85, 0.574, 0.622 | PDLC03658,mREase_IV_00004, 2, 0.37, 0.078, 0.081	PDLC03659, mREase_IV_00005, 0, 0.889, 0.978 | PDLC03658, mREase_IV_00004, 6e-85, 0.574, 0.622	d__Bacteria;p__Actinomycetota;c__Actinomycetia;o__Actinomycetales;f__Micrococcaceae;g__Arthrobacter_D;s__Arthrobacter_D sp003075455
GCA_000294595	4	ALPM01000056.1	cbass_type_IIs	ALPM01000056.1_73	PDLC00666	Effector_00004	Effector	7.2e-69	8.4e-69	0.897	0.897	75724	76245	-	ALPM01000056.1_73	73	164	PDLC00665,Effector_00003, 1, 1.1e-34, 0.833, 0.809 | PDLC00666,Effector_00004, 1, 8.4e-69, 0.897, 0.897	PDLC00666, Effector_00004, 8.4e-69, 0.897, 0.897 | PDLC00665, Effector_00003, 1.1e-34, 0.833, 0.809	d__Bacteria;p__Actinomycetota;c__Actinomycetia;o__Actinomycetales;f__Micrococcaceae;g__Arthrobacter_D;s__Arthrobacter_D sp003075455
GCA_000294595	5	ALPM01000056.1	qatABCD_other	ALPM01000056.1_124	PDLC02214	QatC_00001	QatC	1.5e-63	2e-63	0.852	0.839	120773	122047	-	ALPM01000056.1_124	124	164	PDLC02214,QatC_00001, 1, 2e-63, 0.852, 0.839	PDLC02214, QatC_00001, 2e-63, 0.852, 0.839	d__Bacteria;p__Actinomycetota;c__Actinomycetia;o__Actinomycetales;f__Micrococcaceae;g__Arthrobacter_D;s__Arthrobacter_D sp003075455
GCA_000294595	6	ALPM01000089.1	dXTPase	ALPM01000089.1_60	PDLC02374	dGTPase	dGTPase	1.3e-118	1.8e-118	0.938	0.878	60738	62039	-	ALPM01000089.1_60	60	86	PDLC02374,dGTPase, 1, 1.8e-118, 0.938, 0.878	PDLC02374, dGTPase, 1.8e-118, 0.938, 0.878	d__Bacteria;p__Actinomycetota;c__Actinomycetia;o__Actinomycetales;f__Micrococcaceae;g__Arthrobacter_D;s__Arthrobacter_D sp003075455
GCA_000296775	4	AJLE01000003.1	DRT_other	AJLE01000003.1_133	PDLC02916	retron_type_V_csd_cluster85_1	CSD_V	2.6e-17	3e-17	0.877	0.922	151472	151690	+	AJLE01000003.1_133	133	288	PDLC02916,retron_type_V_csd_cluster85_1, 1, 3e-17, 0.877, 0.922	PDLC02916, retron_type_V_csd_cluster85_1, 3e-17, 0.877, 0.922	d__Bacteria;p__Campylobacterota;c__Campylobacteria;o__Campylobacterales;f__Sulfurovaceae;g__Sulfurovum;s__Sulfurovum sp000296775
GCA_000296775	6	AJLE01000003.1	retron_III-A	AJLE01000003.1_137	PDLC02975	retron_type_III_A2_wh_cluster1121_1	WH_III-A	3.1e-25	3.6e-25	0.904	0.981	153717	154058	-	AJLE01000003.1_137	137	288	PDLC02974,retron_type_III_A1_wh_cluster742_1, 1, 3.6e-05, 0.596, 0.683 | PDLC02975,retron_type_III_A2_wh_cluster1121_1, 1, 3.6e-25, 0.904, 0.981	PDLC02975, retron_type_III_A2_wh_cluster1121_1, 3.6e-25, 0.904, 0.981 | PDLC02974, retron_type_III_A1_wh_cluster742_1, 3.6e-05, 0.596, 0.683	d__Bacteria;p__Campylobacterota;c__Campylobacteria;o__Campylobacterales;f__Sulfurovaceae;g__Sulfurovum;s__Sulfurovum sp000296775
GCA_000296775	3	AJLE01000003.1	DMS_other	AJLE01000003.1_160	PDLC03234	MTase_II_00020	MTase_II	1.3e-95	1.5e-95	0.944	0.971	177147	178376	-	AJLE01000003.1_160	160	288	PDLC02649,DrmMII_00003, 1, 2.5e-13, 0.107, 0.104 | PDLC02649,DrmMII_00003, 2, 5.6e-92, 0.827, 0.808 | PDLC02656,DrmMII_00010, 1, 5.6e-50, 0.546, 0.47 | PDLC02656,DrmMII_00010, 2, 6.9e-35, 0.32, 0.277 | PDLC03232,MTase_II_00018, 1, 3.6e-10, 0.122, 0.112 | PDLC03232,MTase_II_00018, 2, 7.3e-83, 0.759, 0.714 | PDLC03388,MTase_II_00174, 1, 2.1e-08, 0.276, 0.297 | PDLC03388,MTase_II_00174, 2, 460, 0.10…	PDLC03234, MTase_II_00020, 1.5e-95, 0.944, 0.971 | PDLC02649, DrmMII_00003, 5.6e-92, 0.827, 0.808 | PDLC03232, MTase_II_00018, 7.3e-83, 0.759, 0.714 | PDLC03326, MTase_II_00112, 3.5e-82, 0.939, 0.903 | PDLC03378, MTase_II_00164, 7.3e-80, 0.941, 0.956	d__Bacteria;p__Campylobacterota;c__Campylobacteria;o__Campylobacterales;f__Sulfurovaceae;g__Sulfurovum;s__Sulfurovum sp000296775
GCA_000296775	5	AJLE01000003.1	RM_type_II	AJLE01000003.1_160	PDLC03234	MTase_II_00020	MTase_II	1.3e-95	1.5e-95	0.944	0.971	177147	178376	-	AJLE01000003.1_160	160	288	PDLC03232,MTase_II_00018, 1, 3.6e-10, 0.122, 0.112 | PDLC03232,MTase_II_00018, 2, 7.3e-83, 0.759, 0.714 | PDLC03388,MTase_II_00174, 1, 2.1e-08, 0.276, 0.297 | PDLC03388,MTase_II_00174, 2, 460, 0.102, 0.117 | PDLC03388,MTase_II_00174, 3, 33, 0.095, 0.122 | PDLC03269,MTase_II_00055, 1, 3.1e-21, 0.478, 0.391 | PDLC03269,MTase_II_00055, 2, 0.00055, 0.102, 0.096 | PDLC03384,MTase_II_00170, 1, 5.2e-34,…	PDLC03234, MTase_II_00020, 1.5e-95, 0.944, 0.971 | PDLC03232, MTase_II_00018, 7.3e-83, 0.759, 0.714 | PDLC03326, MTase_II_00112, 3.5e-82, 0.939, 0.903 | PDLC03378, MTase_II_00164, 7.3e-80, 0.941, 0.956 | PDLC03272, MTase_II_00058, 1.7e-68, 0.966, 0.803	d__Bacteria;p__Campylobacterota;c__Campylobacteria;o__Campylobacterales;f__Sulfurovaceae;g__Sulfurovum;s__Sulfurovum sp000296775
GCA_000296775	7	AJLE01000009.1	DMS_other	AJLE01000009.1_83	PDLC02759	SspA_00001	SspA	1.9e-131	2.1e-131	0.933	0.997	89422	90627	-	AJLE01000009.1_83	83	118	PDLC02657,DndA_00001, 1, 7.5e-131, 0.92, 0.992 | PDLC02759,SspA_00001, 1, 2.1e-131, 0.933, 0.997	PDLC02759, SspA_00001, 2.1e-131, 0.933, 0.997 | PDLC02657, DndA_00001, 7.5e-131, 0.92, 0.992	d__Bacteria;p__Campylobacterota;c__Campylobacteria;o__Campylobacterales;f__Sulfurovaceae;g__Sulfurovum;s__Sulfurovum sp000296775
GCA_000297055	7	AP013066.1	RM_type_IV	AP013066.1_171	PDLC03657	mREase_IV_00003	mREase_IV	2.4e-97	2.8e-97	0.99	0.994	179675	180592	+	AP013066.1_171	171	2992	PDLC03657,mREase_IV_00003, 1, 2.8e-97, 0.99, 0.994 | PDLC03663,mREase_IV_00009, 1, 3.5e-10, 0.415, 0.222	PDLC03657, mREase_IV_00003, 2.8e-97, 0.99, 0.994 | PDLC03663, mREase_IV_00009, 3.5e-10, 0.415, 0.222	d__Bacteria;p__Pseudomonadota;c__Gammaproteobacteria;o__Burkholderiales;f__Sulfuricellaceae;g__Sulfuricella;s__Sulfuricella denitrificans
GCA_000297055	1	AP013066.1	DMS_other	AP013066.1_955	PDLC03021	MTase_I_00004	MTase_I	2.1e-131	2.6e-131	0.987	0.992	966058	967707	+	AP013066.1_955	955	2992	PDLC03030,MTase_I_00013, 1, 2.6e-09, 0.351, 0.269 | PDLC03030,MTase_I_00013, 2, 1.9e-08, 0.147, 0.119 | PDLC03026,MTase_I_00009, 1, 1.2e-57, 0.815, 0.869 | PDLC03031,MTase_I_00014, 1, 2.8e-10, 0.147, 0.103 | PDLC03031,MTase_I_00014, 2, 5.5e-13, 0.438, 0.297 | PDLC03033,MTase_I_00016, 1, 0.063, 0.107, 0.118 | PDLC03033,MTase_I_00016, 2, 1.6e-12, 0.209, 0.213 | PDLC03019,MTase_I_00002, 1, 0.00029, …	PDLC03021, MTase_I_00004, 2.6e-131, 0.987, 0.992 | PDLC03026, MTase_I_00009, 1.2e-57, 0.815, 0.869 | PDLC03025, MTase_I_00008, 7.1e-56, 0.656, 0.605 | PDLC03036, MTase_I_00019, 1.6e-38, 0.495, 0.395 | PDLC03218, MTase_II_00004, 3e-20, 0.498, 0.472	d__Bacteria;p__Pseudomonadota;c__Gammaproteobacteria;o__Burkholderiales;f__Sulfuricellaceae;g__Sulfuricella;s__Sulfuricella denitrificans
GCA_000297055	5	AP013066.1	RM_type_I	AP013066.1_955	PDLC03021	MTase_I_00004	MTase_I	2.1e-131	2.6e-131	0.987	0.992	966058	967707	+	AP013066.1_955	955	2992	PDLC03030,MTase_I_00013, 1, 2.6e-09, 0.351, 0.269 | PDLC03030,MTase_I_00013, 2, 1.9e-08, 0.147, 0.119 | PDLC03026,MTase_I_00009, 1, 1.2e-57, 0.815, 0.869 | PDLC03031,MTase_I_00014, 1, 2.8e-10, 0.147, 0.103 | PDLC03031,MTase_I_00014, 2, 5.5e-13, 0.438, 0.297 | PDLC03033,MTase_I_00016, 1, 0.063, 0.107, 0.118 | PDLC03033,MTase_I_00016, 2, 1.6e-12, 0.209, 0.213 | PDLC03019,MTase_I_00002, 1, 0.00029, …	PDLC03021, MTase_I_00004, 2.6e-131, 0.987, 0.992 | PDLC03026, MTase_I_00009, 1.2e-57, 0.815, 0.869 | PDLC03025, MTase_I_00008, 7.1e-56, 0.656, 0.605 | PDLC03036, MTase_I_00019, 1.6e-38, 0.495, 0.395 | PDLC03022, MTase_I_00005, 2.5e-19, 0.438, 0.272	d__Bacteria;p__Pseudomonadota;c__Gammaproteobacteria;o__Burkholderiales;f__Sulfuricellaceae;g__Sulfuricella;s__Sulfuricella denitrificans
GCA_000297055	2	AP013066.1	DMS_other	AP013066.1_1073	PDLC02658	DndB_00001	DndB	9.4e-172	1.1e-171	0.972	0.989	1082682	1083770	+	AP013066.1_1073	1073	2992	PDLC02658,DndB_00001, 1, 1.1e-171, 0.972, 0.989 | PDLC02811,DpdB_00001, 1, 1.7e-05, 0.3, 0.297	PDLC02658, DndB_00001, 1.1e-171, 0.972, 0.989 | PDLC02811, DpdB_00001, 1.7e-05, 0.3, 0.297	d__Bacteria;p__Pseudomonadota;c__Gammaproteobacteria;o__Burkholderiales;f__Sulfuricellaceae;g__Sulfuricella;s__Sulfuricella denitrificans
GCA_000297055	4	AP013066.1	PT_DndABCDE	AP013066.1_1073	PDLC02658	DndB_00001	DndB	9.4e-172	1.1e-171	0.972	0.989	1082682	1083770	+	AP013066.1_1073	1073	2992	PDLC02658,DndB_00001, 1, 1.1e-171, 0.972, 0.989	PDLC02658, DndB_00001, 1.1e-171, 0.972, 0.989	d__Bacteria;p__Pseudomonadota;c__Gammaproteobacteria;o__Burkholderiales;f__Sulfuricellaceae;g__Sulfuricella;s__Sulfuricella denitrificans
GCA_000297055	3	AP013066.1	DMS_other	AP013066.1_1240	PDLC02759	SspA_00001	SspA	2.2e-129	2.5e-129	0.953	0.984	1270115	1271263	+	AP013066.1_1240	1240	2992	PDLC02657,DndA_00001, 1, 1.3e-127, 0.945, 0.984 | PDLC02759,SspA_00001, 1, 2.5e-129, 0.953, 0.984	PDLC02759, SspA_00001, 2.5e-129, 0.953, 0.984 | PDLC02657, DndA_00001, 1.3e-127, 0.945, 0.984	d__Bacteria;p__Pseudomonadota;c__Gammaproteobacteria;o__Burkholderiales;f__Sulfuricellaceae;g__Sulfuricella;s__Sulfuricella denitrificans
GCA_000297055	6	AP013066.1	RM_type_IIG	AP013066.1_1411	PDLC03621	REase_MTase_IIG_00026	REase_MTase_IIG	0	0	0.987	0.981	1440326	1443430	+	AP013066.1_1411	1411	2992	PDLC03610,REase_MTase_IIG_00015, 1, 0.56, 0.108, 0.099 | PDLC03610,REase_MTase_IIG_00015, 2, 1.3e-17, 0.171, 0.176 | PDLC03610,REase_MTase_IIG_00015, 3, 1.3e-34, 0.491, 0.453 | PDLC03631,REase_MTase_IIG_00036, 1, 1.3e-43, 0.479, 0.468 | PDLC03631,REase_MTase_IIG_00036, 2, 0.066, 0.15, 0.145 | PDLC03597,REase_MTase_IIG_00002, 1, 7.1e-181, 0.85, 0.552 | PDLC03601,REase_MTase_IIG_00006, 1, 280, 0.01…	PDLC03621, REase_MTase_IIG_00026, 0, 0.987, 0.981 | PDLC03597, REase_MTase_IIG_00002, 7.1e-181, 0.85, 0.552 | PDLC03631, REase_MTase_IIG_00036, 1.3e-43, 0.479, 0.468 | PDLC03610, REase_MTase_IIG_00015, 1.3e-34, 0.491, 0.453 | PDLC03601, REase_MTase_IIG_00006, 0.0023, 0.1, 0.08	d__Bacteria;p__Pseudomonadota;c__Gammaproteobacteria;o__Burkholderiales;f__Sulfuricellaceae;g__Sulfuricella;s__Sulfuricella denitrificans
GCA_000297055	8	AP013066.1	dXTPase	AP013066.1_2906	PDLC02374	dGTPase	dGTPase	2.1e-110	2.7e-110	0.936	0.866	3017764	3018888	+	AP013066.1_2906	2906	2992	PDLC02374,dGTPase, 1, 2.7e-110, 0.936, 0.866	PDLC02374, dGTPase, 2.7e-110, 0.936, 0.866	d__Bacteria;p__Pseudomonadota;c__Gammaproteobacteria;o__Burkholderiales;f__Sulfuricellaceae;g__Sulfuricella;s__Sulfuricella denitrificans
GCA_000302595	1	AKZJ01000015.1	RM_type_IIG	AKZJ01000015.1_50	PDLC03603	REase_MTase_IIG_00008	REase_MTase_IIG	3.7e-129	4.9e-129	0.968	0.978	54470	57538	-	AKZJ01000015.1_50	50	100	PDLC03603,REase_MTase_IIG_00008, 1, 4.9e-129, 0.968, 0.978 | PDLC03631,REase_MTase_IIG_00036, 1, 0.0094, 0.148, 0.152 | PDLC03611,REase_MTase_IIG_00016, 1, 3.3, 0.087, 0.06 | PDLC03611,REase_MTase_IIG_00016, 2, 0.0044, 0.101, 0.077 | PDLC03617,REase_MTase_IIG_00022, 1, 1.1e-05, 0.114, 0.095 | PDLC03601,REase_MTase_IIG_00006, 1, 0.55, 0.123, 0.122 | PDLC03601,REase_MTase_IIG_00006, 2, 0.0025, 0.08…	PDLC03603, REase_MTase_IIG_00008, 4.9e-129, 0.968, 0.978 | PDLC03623, REase_MTase_IIG_00028, 7.5e-33, 0.763, 0.755 | PDLC03604, REase_MTase_IIG_00009, 4.7e-17, 0.378, 0.423 | PDLC03617, REase_MTase_IIG_00022, 1.1e-05, 0.114, 0.095 | PDLC03601, REase_MTase_IIG_00006, 0.0025, 0.082, 0.075	d__Bacteria;p__Bacteroidota;c__Bacteroidia;o__Sphingobacteriales;f__Sphingobacteriaceae;g__Pelobium;s__Pelobium arcticum
GCA_000302595	2	JH947125.1	AbiE	JH947125.1_759	PDLC02230	AbiEi_WP_022933255.1	AbiEi	6.1e-67	6.7e-67	0.974	0.932	939826	940404	+	JH947125.1_759	759	1047	PDLC02274,AbiEi_WP_020504080.1, 1, 1e-22, 0.813, 0.714 | PDLC02269,AbiEi_WP_101304315.1, 1, 1.1e-09, 0.466, 0.363 | PDLC02276,AbiEi_WP_069691454.1, 1, 1.7e-05, 0.611, 0.444 | PDLC02255,AbiEi_WP_026161743.1, 1, 2.5e-05, 0.648, 0.618 | PDLC02240,AbiEi_WP_013606017.1, 1, 1.5e-28, 0.803, 0.708 | PDLC02265,AbiEi_WP_076488363.1, 1, 2.9e-05, 0.642, 0.616 | PDLC02271,AbiEi_WP_035488911.1, 1, 0.0013, 0.57…	PDLC02230, AbiEi_WP_022933255.1, 6.7e-67, 0.974, 0.932 | PDLC02272, AbiEi_WP_005862062.1, 1.8e-34, 0.865, 0.76 | PDLC02240, AbiEi_WP_013606017.1, 1.5e-28, 0.803, 0.708 | PDLC02241, AbiEi_WP_139786902.1, 1.6e-28, 0.845, 0.759 | PDLC02274, AbiEi_WP_020504080.1, 1e-22, 0.813, 0.714	d__Bacteria;p__Bacteroidota;c__Bacteroidia;o__Sphingobacteriales;f__Sphingobacteriaceae;g__Pelobium;s__Pelobium arcticum
GCA_000302595	3	JH947125.1	DMS_other	JH947125.1_887	PDLC03272	MTase_II_00058	MTase_II	7.2e-133	8.1e-133	0.936	0.946	1061096	1062319	+	JH947125.1_887	887	1047	PDLC02649,DrmMII_00003, 1, 0.8, 0.1, 0.097 | PDLC02649,DrmMII_00003, 2, 6.6e-18, 0.341, 0.344 | PDLC02649,DrmMII_00003, 3, 2.5e-06, 0.267, 0.254 | PDLC02656,DrmMII_00010, 1, 670, 0.069, 0.057 | PDLC02656,DrmMII_00010, 2, 3.3e-14, 0.412, 0.411 | PDLC02656,DrmMII_00010, 3, 7.2e-08, 0.301, 0.238 | PDLC03232,MTase_II_00018, 1, 3.8, 0.091, 0.082 | PDLC03232,MTase_II_00018, 2, 1.2e-10, 0.275, 0.267 | P…	PDLC03272, MTase_II_00058, 8.1e-133, 0.936, 0.946 | PDLC03361, MTase_II_00147, 3.5e-76, 0.86, 0.846 | PDLC02653, DrmMII_00007, 6.1e-69, 0.765, 0.925 | PDLC03217, MTase_II_00003, 3.5e-65, 0.767, 0.451 | PDLC03378, MTase_II_00164, 6e-58, 0.765, 0.951	d__Bacteria;p__Bacteroidota;c__Bacteroidia;o__Sphingobacteriales;f__Sphingobacteriaceae;g__Pelobium;s__Pelobium arcticum
GCA_000302595	4	JH947125.1	RM_type_II	JH947125.1_887	PDLC03272	MTase_II_00058	MTase_II	7.2e-133	8.1e-133	0.936	0.946	1061096	1062319	+	JH947125.1_887	887	1047	PDLC03232,MTase_II_00018, 1, 3.8, 0.091, 0.082 | PDLC03232,MTase_II_00018, 2, 1.2e-10, 0.275, 0.267 | PDLC03232,MTase_II_00018, 3, 0.84, 0.174, 0.148 | PDLC03388,MTase_II_00174, 1, 9.5e-29, 0.664, 0.725 | PDLC03269,MTase_II_00055, 1, 4.7e-37, 0.473, 0.432 | PDLC03269,MTase_II_00055, 2, 240, 0.098, 0.089 | PDLC03384,MTase_II_00170, 1, 5e-16, 0.458, 0.512 | PDLC03384,MTase_II_00170, 2, 11, 0.12, 0.…	PDLC03272, MTase_II_00058, 8.1e-133, 0.936, 0.946 | PDLC03361, MTase_II_00147, 3.5e-76, 0.86, 0.846 | PDLC03217, MTase_II_00003, 3.5e-65, 0.767, 0.451 | PDLC03378, MTase_II_00164, 6e-58, 0.765, 0.951 | PDLC03242, MTase_II_00028, 9.6e-54, 0.748, 0.711	d__Bacteria;p__Bacteroidota;c__Bacteroidia;o__Sphingobacteriales;f__Sphingobacteriaceae;g__Pelobium;s__Pelobium arcticum
GCA_000302595	5	JH947126.1	DMS_other	JH947126.1_890	PDLC03430	REase_II_00032	REase_II	6.4e-103	7.7e-103	0.96	0.972	1022725	1023696	-	JH947126.1_890	890	891	PDLC03430,REase_II_00032, 1, 7.7e-103, 0.96, 0.972	PDLC03430, REase_II_00032, 7.7e-103, 0.96, 0.972	d__Bacteria;p__Bacteroidota;c__Bacteroidia;o__Sphingobacteriales;f__Sphingobacteriaceae;g__Pelobium;s__Pelobium arcticum
GCA_000302595	6	JH947126.1	RM_type_II	JH947126.1_890	PDLC03430	REase_II_00032	REase_II	6.4e-103	7.7e-103	0.96	0.972	1022725	1023696	-	JH947126.1_890	890	891	PDLC03430,REase_II_00032, 1, 7.7e-103, 0.96, 0.972	PDLC03430, REase_II_00032, 7.7e-103, 0.96, 0.972	d__Bacteria;p__Bacteroidota;c__Bacteroidia;o__Sphingobacteriales;f__Sphingobacteriaceae;g__Pelobium;s__Pelobium arcticum
GCA_000302595	8	JH947127.1	AbiE	JH947127.1_833	PDLC02234	AbiEi_WP_050726758.1	AbiEi	3.8e-91	4.3e-91	0.945	0.99	938428	939027	+	JH947127.1_833	833	871	PDLC02251,AbiEi_WP_034820941.1, 1, 1.3e-10, 0.395, 0.343 | PDLC02236,AbiEi_WP_025580240.1, 1, 6.4e-08, 0.785, 0.812 | PDLC02226,AbiEi_WP_146016717.1, 1, 9.3e-23, 0.92, 0.921 | PDLC02233,AbiEi_WP_060913257.1, 1, 5.2e-07, 0.535, 0.523 | PDLC02265,AbiEi_WP_076488363.1, 1, 0.009, 0.26, 0.258 | PDLC02242,AbiEi_WP_091247243.1, 1, 0.0016, 0.195, 0.188 | PDLC02242,AbiEi_WP_091247243.1, 2, 110, 0.18, 0.18…	PDLC02234, AbiEi_WP_050726758.1, 4.3e-91, 0.945, 0.99 | PDLC02226, AbiEi_WP_146016717.1, 9.3e-23, 0.92, 0.921 | PDLC02251, AbiEi_WP_034820941.1, 1.3e-10, 0.395, 0.343 | PDLC02264, AbiEi_WP_007349584.1, 8.2e-09, 0.41, 0.405 | PDLC02236, AbiEi_WP_025580240.1, 6.4e-08, 0.785, 0.812	d__Bacteria;p__Bacteroidota;c__Bacteroidia;o__Sphingobacteriales;f__Sphingobacteriaceae;g__Pelobium;s__Pelobium arcticum
[truncated: 6,380 more rows]

## Sheet: Output_cctyper
Output_cctyper: Results from CRISPRCasTyper analysis. subtype probability >0.75
AccessionID	Contig	CRISPR	Start	End	Consensus_repeat	N_repeats	Repeat_len	Spacer_len_avg	Repeat_identity	Spacer_identity	Spacer_len_sem	Trusted	Prediction	system	Subtype_probability
GCA_000153485	CP003879.1	CP003879.1_1	320383	322485	CCTGTGAATTATCACTAAAAATACAATTTTGAAAGCAATTCACAAC	28	46	30.2	93.5	41.7	0.4	TRUE	II-C	II-C	0.998
[truncated: 230 more rows]

## Sheet: PADLOC_cctyper_combined
PADLOC_cctyper_combined: Antiphase system as predicted by PADLOC and cctyper. Inclusion criteria applied
[truncated: 5,658 more rows]

[truncated: 3 more sheets: system_percentage_of_genomes, systems_heatmap_phylum, systems_heatmap_family]
