# Supplementary material for: Exploring the Frozen Armory: Antiphage Defense Systems in Cold-Adapted Bacteria with a Focus on CRISPR-Cas Systems
Source: Microorganisms. 2024 May 20;12(5):1028. doi: 10.3390/microorganisms12051028 (PMC11124354; doi:10.3390/microorganisms12051028)
Supplement: Supplementary file 1 [file microorganisms-12-01028-s001.zip › Supplementary File S4.xlsx]

## Sheet: cas_operons_orphan.tab
cas_operons_orphan.tab: Orphan Cas operons
AccessionID	Contig	Operon	Start	End	Prediction	Complete_Interference	Complete_Adaptation	Best_type	Best_score	Genes	Positions	E-values	CoverageSeq	CoverageHMM	Strand_Interference	Strand_Adaptation
GCA_000239855.2 BADT01000099.1	BADT01000099.1@1	3	4767	I-F_T	0.8	NA	I-F_T	10	['Cas6f_1_CAS-I-II-III-IV-V-VI', 'Cas7f_1_CAS-I-F', 'Cas8f_0_CAS-I-F', 'TniQ_1_I-F']	[1, 2, 3, 4]	['5.80e-35', '1.30e-100', '4.10e-153', '1.40e-139']	[0.971, 0.98, 0.602, 0.992]	[0.854, 0.997, 0.983, 0.998]	-1	NA
GCA_003242115.1 QBMP01000049.1	QBMP01000049.1@2	19380	22830	III-D	0.5	NA	III-D	8	['Csx10gr5_1_CAS-III-D', 'Csm3gr7_2_CAS-III-A-III-D', 'Csx19_1_CAS-III-D']	[27, 28, 30]	['6.10e-17', '4.40e-29', '2.30e-34']	[0.488, 0.533, 0.939]	[0.56, 0.989, 0.93]	1	NA
GCA_003242125.1 QBMQ01000033.1	QBMQ01000033.1@2	41018	41866	V-K	0.25	NA	V-K	4	['Cas12k_0_V-K']	[43]	['4.60e-109']	[0.993]	[0.438]	-1	NA
GCA_004116575.1 PDKH01000002.1	PDKH01000002.1@2	29314	40885	III-D	0.67	NA	III-D	17	['Csx20_2_CAS-I-III', 'Csx23_0_CAS-III-D', 'Cas6_10_CAS-I-II-III-IV-V-VI', 'Cas10_7_CAS-III', 'Csm3gr7_11_CAS-III-A-III-D', 'Csx10gr5_2_CAS-III-D', 'Csm3gr7_2_CAS-III-A-III-D', 'Csx19_8_CAS-III-D', 'Csm3gr7_4_CAS-III-A-III-D', 'Csx1_18_CAS-III', 'Cas2_11_CAS-I-II-III-IV-V-VI']	[35, 37, 38, 39, 41, 42, 43, 44, 45, 46, 50]	['1.90e-49', '4.90e-23', '7.50e-34', '2.80e-29', '2.00e-17', '4.50e-68', '2.30e-33', '3.20e-44', '1.10e-100', '1.80e-15', '1.70e-18']	[0.992, 0.877, 0.966, 0.903, 0.973, 0.915, 0.763, 0.965, 0.845, 0.791, 0.758]	[0.977, 0.862, 0.947, 0.437, 0.898, 0.876, 0.994, 0.912, 0.956, 0.816, 0.958]	1	NA
GCA_011378715.1 WTKU01000014.1	WTKU01000014.1@3	87135	88319	II-D	1	0	II-D	4	['Cas9_0_II-D']	[72]	['2.20e-12']	[0.575]	[0.44]	-1	NA
GCA_015864485.1 JADYXB010000004.1	JADYXB010000004.1@3	101207	106061	I-F_T	0.8	NA	I-F_T	10	['Cas6f_1_CAS-I-II-III-IV-V-VI', 'Cas7f_1_CAS-I-F', 'Cas8f_0_CAS-I-F', 'TniQ_1_I-F']	[83, 84, 85, 86]	['1.60e-41', '1.50e-100', '5.00e-154', '1.60e-136']	[0.965, 0.98, 0.602, 0.992]	[0.989, 0.997, 0.983, 0.998]	-1	NA
AccessionID	Contig	Operon	Start	End	Prediction	Complete_Interference	Complete_Adaptation	Best_type	Best_score	Genes	Positions	E-values	CoverageSeq	CoverageHMM	Strand_Interference	Strand_Adaptation
GCA_000015285.1 CP000510.1	CP000510.1@19	1717002	1720872	I-F	0.8	0	I-F	8.3	['Cas8f_3_CAS-I-F', 'Cas5f_3_CAS-I-F', 'Cas7f_2_CAS-I-F', 'Cas6f_2_CAS-I-II-III-IV-V-VI']	[1414, 1415, 1416, 1417]	['1.30e-132', '1.90e-105', '8.30e-152', '9.80e-64']	[0.874, 0.903, 0.968, 0.979]	[0.995, 1.0, 1.0, 1.0]	1	NA
GCA_001941645.1 CP016077.1	CP016077.1@70	5538375	5546391	I-E	1	0	I-E	20	['Cas6e_2_CAS-I-II-III-IV-V-VI', 'Cas5_0_IE', 'Cas7_1_CAS-I-E', 'Cse2gr11_7_CAS-I-E', 'Cas8e_4_CAS-I-E', 'Cas3_0_CAS-I']	[4687, 4688, 4689, 4690, 4691, 4693]	['3.70e-49', '2.10e-42', '3.00e-107', '8.60e-26', '1.90e-96', '2.30e-49']	[0.965, 0.674, 0.933, 0.642, 0.878, 0.487]	[0.995, 0.813, 0.967, 0.993, 0.998, 0.98]	-1	NA
GCA_001941645.1 CP016077.1	CP016077.1@71	5562632	5567532	I-E	0.83	0	I-E	18	['Cas8e_1_CAS-I-E', 'Cse2gr11_2_CAS-I-E', 'Cas7_1_CAS-I-E', 'Cas5_0_IE', 'Cas6e_1_CAS-I-II-III-IV-V-VI']	[4707, 4708, 4709, 4710, 4711]	['9.50e-85', '8.20e-20', '8.40e-105', '1.20e-54', '1.20e-41']	[0.905, 0.93, 0.872, 0.871, 0.963]	[0.958, 0.938, 0.908, 0.991, 1.0]	1	NA
AccessionID	Contig	Operon	Start	End	Prediction	Complete_Interference	Complete_Adaptation	Best_type	Best_score	Genes	Positions	E-values	CoverageSeq	CoverageHMM	Strand_Interference	Strand_Adaptation
GCA_000009705 BA000020.2	BA000020.2@11	290453	291736	II-D	1	0	II-D	4	['Cas9_0_II-D']	[278]	['2.60e-32']	[0.432]	[0.233]	-1	NA
GCA_000009705 BA000019.2	BA000019.2@49	3282086	3284110	V-K	0.25	NA	V-K	4	['Cas12k_0_V-K']	[2707]	['3.50e-176']	[0.972]	[0.991]	1	NA
GCA_000169095 AAVU01000025.1	AAVU01000025.1@3	53374	65945	III-D	0.83	NA	III-D	22	['WYL_2_CAS-I-II-III-IV-V-VI', 'Csx3_2_CAS-I-III', 'Cas10_4_CAS-III', 'Csm3gr7_8_CAS-III-A-III-D', 'Csx10_0_IIID', 'Csm2_0_IIID', 'Csm6_2_CAS-III', 'Csm3gr7_0_CAS-III-A-III-D', 'Csm3_1_IIID', 'Csx19_0_CAS-III-D', 'Csm3gr7_4_CAS-III-A-III-D', 'Csx21_0_CAS-III-A-III-D']	[41, 42, 43, 44, 45, 46, 47, 48, 49, 50, 51, 52]	['8.30e-179', '2.10e-93', '3.10e-72', '1.90e-26', '2.20e-128', '6.30e-58', '2.40e-56', '9.90e-75', '8.00e-57', '1.50e-54', '1.40e-42', '1.10e-95']	[0.972, 0.927, 0.877, 0.867, 0.995, 0.912, 0.464, 0.748, 0.734, 0.974, 0.905, 0.985]	[0.989, 0.968, 0.856, 0.805, 0.998, 0.926, 0.967, 0.995, 0.907, 0.993, 0.558, 0.967]	1	NA
GCA_000169095 AAVU01000043.1	AAVU01000043.1@2	17482	18306	V-K	0.25	NA	V-K	4	['Cas12k_0_V-K']	[17]	['7.40e-108']	[0.975]	[0.422]	-1	NA
GCA_000169095 AAVU01000014.1	AAVU01000014.1@2	21419	31802	III-D	0.67	NA	III-D	13	['Csm3_0_IIIAD', 'Csx19_1_CAS-III-D', 'Csm3gr7_2_CAS-III-A-III-D', 'Csx10gr5_1_CAS-III-D', 'Csm3gr7_11_CAS-III-A-III-D', 'Cas10_7_CAS-III', 'Csx1_16_CAS-III']	[22, 24, 25, 26, 27, 28, 29]	['6.60e-121', '2.10e-58', '2.10e-32', '6.40e-54', '3.80e-67', '1.80e-130', '1.00e-145']	[0.878, 0.947, 0.614, 0.688, 0.941, 0.793, 0.977]	[0.917, 0.935, 0.994, 0.985, 0.968, 0.998, 0.988]	-1	NA
GCA_000255705 JH636453.1	JH636453.1@2	154198	161876	I-G	0.75	0	I-G	16	['Cas3_0_IU', 'Csx17_0_IU', 'Csb1gr7_0_CAS-I-U', 'Cas5u_1_CAS-I-U']	[94, 95, 96, 97]	['6.00e-58', '1.20e-176', '1.50e-43', '1.80e-37']	[0.712, 0.988, 0.528, 0.95]	[0.688, 0.996, 0.994, 0.998]	1	NA
GCA_000315055 BAER01000006.1	BAER01000006.1@1	3	4974	I-F	0.2	1	I-F	8	['Cas3-Cas2_0_CAS-I-F', 'Cas1_0_IF', 'WYL_0_CAS-I-II-III-IV-V-VI']	[1, 4, 5]	['2.20e-231', '7.30e-142', '1.00e-17']	[0.999, 0.944, 0.623]	[0.693, 0.997, 0.556]	-1	-1
GCA_000970265 CP009515.1	CP009515.1@8	365116	366399	II-D	1	0	II-D	4	['Cas9_0_II-D']	[303]	['2.80e-17']	[0.453]	[0.259]	1	NA
GCA_000970265 CP009515.1	CP009515.1@30	1202265	1203548	II-D	1	0	II-D	4	['Cas9_0_II-D']	[1041]	['1.60e-17']	[0.547]	[0.53]	1	NA
GCA_000970265 CP009515.1	CP009515.1@39	1460356	1462659	II-D	1	0	II-D	4	['Cas9_0_II-D', 'AbiEii_0_CAS-III']	[1271, 1272]	['4.20e-16', '7.10e-08']	[0.495, 0.426]	[0.283, 0.458]	1	NA
GCA_000970265 CP009515.1	CP009515.1@66	2155056	2156354	II-D	1	0	II-D	4	['Cas9_0_II-D']	[1816]	['5.70e-29']	[0.381]	[0.212]	-1	NA
GCA_000970265 CP009515.1	CP009515.1@36	1415741	1418352	II-D	1	0	II-D	4	['Cas9_0_II-D', 'Cas3_0_CAS-I']	[1238, 1239]	['5.20e-26', '3.70e-05']	[0.355, 0.605]	[0.227, 0.371]	-1	NA
GCA_000970265 CP009515.1	CP009515.1@58	1987289	1990522	II-D	1	0	II-D	4	['Cas3_0_CAS-I', 'Cas9_0_II-D']	[1693, 1695]	['1.30e-11', '1.00e-16']	[0.644, 0.535]	[0.745, 0.515]	1	NA
GCA_000970265 CP009515.1	CP009515.1@9	441267	442550	II-D	1	0	II-D	4	['Cas9_0_II-D']	[371]	['7.80e-17']	[0.435]	[0.244]	-1	NA
GCA_000970265 CP009515.1	CP009515.1@28	1104319	1105602	II-D	1	0	II-D	4	['Cas9_0_II-D']	[954]	['5.20e-17']	[0.589]	[0.312]	-1	NA
GCA_000970265 CP009515.1	CP009515.1@26	905827	907110	II-D	1	0	II-D	4	['Cas9_0_II-D']	[785]	['1.10e-15']	[0.486]	[0.232]	-1	NA
GCA_000970265 CP009515.1	CP009515.1@15	533944	535260	II-D	1	0	II-D	4	['Cas9_0_II-D']	[458]	['1.10e-26']	[0.401]	[0.226]	1	NA
GCA_000970265 CP009515.1	CP009515.1@34	1372882	1374198	II-D	1	0	II-D	4	['Cas9_0_II-D']	[1198]	['4.00e-28']	[0.449]	[0.265]	1	NA
GCA_000970265 CP009515.1	CP009515.1@101	3182655	3183938	II-D	1	0	II-D	4	['Cas9_0_II-D']	[2659]	['1.50e-16']	[0.493]	[0.281]	1	NA
GCA_000970265 CP009515.1	CP009515.1@75	2407312	2408595	II-D	1	0	II-D	4	['Cas9_0_II-D']	[2029]	['5.40e-17']	[0.591]	[0.301]	-1	NA
GCA_000970265 CP009515.1	CP009515.1@55	1902572	1908685	II-D	1	0	II-D	4	['AbiEii_0_CAS-III', 'Cas9_0_II-D']	[1624, 1628]	['1.70e-05', '1.60e-17']	[0.378, 0.465]	[0.405, 0.252]	1	NA
GCA_000970265 CP009515.1	CP009515.1@119	3941781	3943130	II-D	1	0	II-D	4	['Cas9_0_II-D']	[3302]	['8.90e-17']	[0.54]	[0.377]	1	NA
GCA_000970265 CP009515.1	CP009515.1@46	1616933	1618216	II-D	1	0	II-D	4	['Cas9_0_II-D']	[1406]	['2.20e-16']	[0.591]	[0.313]	-1	NA
GCA_000970265 CP009515.1	CP009515.1@83	2609190	2610473	II-D	1	0	II-D	4	['Cas9_0_II-D']	[2176]	['1.10e-16']	[0.591]	[0.301]	-1	NA
GCA_000970265 CP009515.1	CP009515.1@56	1930148	1935181	II-D	1	0	II-D	4	['TPR_1_CAS-III-A', 'Cas9_0_II-D']	[1646, 1650]	['2.10e-05', '4.70e-16']	[0.475, 0.458]	[0.45, 0.259]	-1	NA
GCA_000970265 CP009515.1	CP009515.1@67	2161008	2162324	II-D	1	0	II-D	4	['Cas9_0_II-D']	[1822]	['4.00e-28']	[0.355]	[0.203]	1	NA
GCA_000970265 CP009515.1	CP009515.1@23	732990	736998	II-D	1	0	II-D	4	['Cas9_0_II-D', 'Csa3_1_CAS-I-II-III-IV-V-VI']	[635, 639]	['2.90e-17', '2.20e-19']	[0.449, 0.912]	[0.251, 0.78]	-1	NA
GCA_000970265 CP009515.1	CP009515.1@12	464386	465702	II-D	1	0	II-D	4	['Cas9_0_II-D']	[394]	['7.30e-29']	[0.355]	[0.203]	-1	NA
GCA_000970265 CP009515.1	CP009515.1@59	1997497	1998813	II-D	1	0	II-D	4	['Cas9_0_II-D']	[1702]	['5.90e-26']	[0.358]	[0.204]	1	NA
GCA_000970265 CP009515.1	CP009515.1@48	1678412	1679728	II-D	1	0	II-D	4	['Cas9_0_II-D']	[1460]	['4.70e-27']	[0.399]	[0.225]	1	NA
GCA_000970265 CP009515.1	CP009515.1@110	3632035	3636199	II-D	1	0	II-D	4	['HEAT_CxxC_PDDEXK_0_CAS-I-C', 'Cas9_0_II-D']	[3059, 3062]	['7.20e-14', '4.00e-16']	[0.549, 0.589]	[0.34, 0.313]	-1	NA
GCA_000970265 CP009515.1	CP009515.1@57	1953755	1954705	II-D	1	0	II-D	4	['Cas9_0_II-D']	[1662]	['9.10e-16']	[0.615]	[0.259]	1	NA
GCA_000970265 CP009515.1	CP009515.1@63	2072311	2073594	II-D	1	0	II-D	4	['Cas9_0_II-D']	[1759]	['3.60e-17']	[0.432]	[0.243]	-1	NA
GCA_000970265 CP009515.1	CP009515.1@112	3743597	3744460	II-D	1	0	II-D	4	['Cas9_0_II-D']	[3144]	['6.40e-27']	[0.542]	[0.203]	-1	NA
GCA_000970265 CP009515.1	CP009515.1@2	156715	158061	II-D	1	0	II-D	4	['Cas9_0_II-D']	[128]	['2.80e-16']	[0.61]	[0.322]	1	NA
GCA_000970265 CP009515.1	CP009515.1@62	2063075	2064358	II-D	1	0	II-D	4	['Cas9_0_II-D']	[1754]	['4.00e-17']	[0.484]	[0.272]	-1	NA
GCA_000970265 CP009515.1	CP009515.1@52	1786992	1788275	II-D	1	0	II-D	4	['Cas9_0_II-D']	[1528]	['2.50e-16']	[0.463]	[0.261]	-1	NA
GCA_000970265 CP009515.1	CP009515.1@65	2104372	2114464	II-D	1	0	II-D	4	['Cas11_3_IVC', 'Cas9_0_II-D']	[1780, 1785]	['8.20e-03', '2.50e-16']	[0.338, 0.458]	[0.319, 0.26]	1	NA
GCA_000970265 CP009515.1	CP009515.1@90	2809893	2811209	II-D	1	0	II-D	4	['Cas9_0_II-D']	[2338]	['4.60e-29']	[0.358]	[0.21]	1	NA
GCA_000970265 CP009515.1	CP009515.1@122	4085618	4086916	II-D	1	0	II-D	4	['Cas9_0_II-D']	[3420]	['6.00e-26']	[0.406]	[0.226]	-1	NA
GCA_000970265 CP009515.1	CP009515.1@91	2841232	2842515	II-D	1	0	II-D	4	['Cas9_0_II-D']	[2360]	['4.60e-16']	[0.502]	[0.243]	1	NA
GCA_000970265 CP009515.1	CP009515.1@71	2335314	2336630	II-D	1	0	II-D	4	['Cas9_0_II-D']	[1969]	['4.60e-29']	[0.358]	[0.21]	-1	NA
GCA_000970265 CP009515.1	CP009515.1@94	2899220	2902811	II-D	1	0	II-D	4	['Cas9_0_II-D', 'Cas9_0_II-D']	[2405, 2407]	['1.60e-26', '6.90e-20']	[0.399, 0.491]	[0.225, 0.283]	-1	NA
GCA_000970265 CP009515.1	CP009515.1@121	4061133	4062371	II-D	1	0	II-D	4	['Cas9_0_II-D']	[3398]	['6.50e-17']	[0.625]	[0.311]	1	NA
GCA_000970265 CP009515.1	CP009515.1@93	2878620	2886391	II-D	1	0	II-D	4	['Cas9_0_II-D', 'Csa3_1_CAS-I-II-III-IV-V-VI', 'Csa3_1_CAS-I-II-III-IV-V-VI']	[2388, 2392, 2393]	['1.10e-20', '1.20e-04', '7.10e-04']	[0.474, 0.53, 0.551]	[0.27, 0.627, 0.542]	1	NA
GCA_000970265 CP009515.1	CP009515.1@105	3305734	3307023	II-D	1	0	II-D	4	['Cas9_0_II-D']	[2764]	['1.50e-16']	[0.593]	[0.315]	1	NA
GCA_000970265 CP009515.1	CP009515.1@89	2789217	2789984	II-D	1	0	II-D	4	['Cas9_0_II-D']	[2321]	['4.50e-16']	[0.594]	[0.198]	1	NA
GCA_000970265 CP009515.1	CP009515.1@92	2868813	2870114	II-D	1	0	II-D	4	['Cas9_0_II-D']	[2381]	['3.80e-15']	[0.426]	[0.243]	1	NA
GCA_000970265 CP009515.1	CP009515.1@25	835049	835843	II-D	1	0	II-D	4	['Cas9_0_II-D']	[731]	['5.50e-28']	[0.592]	[0.204]	-1	NA
GCA_000970265 CP009515.1	CP009515.1@61	2033312	2036552	II-D	1	0	II-D	4	['Cas9_0_II-D', 'Cas9_0_II-D']	[1733, 1734]	['1.00e-25', '8.10e-14']	[0.396, 0.617]	[0.224, 0.331]	1	NA
GCA_000970265 CP009515.1	CP009515.1@54	1886087	1894486	II-D	1	0	II-D	4	['HEAT_CxxC_PDDEXK_0_CAS-I-C', 'Csa3_1_CAS-I-II-III-IV-V-VI', 'Cas9_0_II-D']	[1608, 1612, 1614]	['2.60e-13', '7.60e-08', '3.60e-17']	[0.753, 0.579, 0.467]	[0.337, 0.72, 0.264]	1	NA
GCA_000970265 CP009515.1	CP009515.1@100	3124820	3126112	II-D	1	0	II-D	4	['Cas9_0_II-D']	[2605]	['1.60e-16']	[0.469]	[0.277]	-1	NA
GCA_002072955 LPUF01000002.1	LPUF01000002.1@4	171878	180800	I-E	0.83	0.5	I-E	22	['Cas1_0_IE', 'Cas8e_1_CAS-I-E', 'Cas5_0_CAS-I-E', 'Cas7_0_CAS-I-E', 'Cse2_0_IE', 'Cas6e_1_CAS-I-II-III-IV-V-VI', 'WYL_3_CAS-I-II-III-IV-V-VI', 'WYL_0_CAS-I-II-III-IV-V-VI']	[161, 164, 165, 166, 167, 169, 173, 174]	['6.00e-34', '1.60e-41', '4.10e-44', '9.30e-92', '6.00e-03', '2.10e-39', '3.60e-10', '1.00e-22']	[0.967, 0.936, 0.774, 0.889, 0.8, 0.945, 0.869, 0.888]	[0.327, 0.992, 0.962, 0.991, 0.409, 0.925, 0.488, 0.53]	-1	-1
GCA_002217205 MUGT01000091.1	MUGT01000091.1@1	4275	12312	V-A	1	1	V-A	8	['Cas12a_0_VA', 'Cas4_0_V', 'Cas1_0_V', 'Cas2_2_CAS-I-II-III-IV-V-VI']	[5, 9, 10, 11]	['0.00e+00', '2.10e-64', '4.20e-121', '7.60e-16']	[0.998, 0.947, 0.963, 0.802]	[0.999, 0.983, 1.0, 0.886]	1	1
GCA_003149515 CP029145.1	CP029145.1@22	2344434	2344925	II-D	1	0	II-D	4	['Cas9_0_II-D']	[2084]	['2.50e-18']	[0.689]	[0.13]	-1	NA
GCA_003865095 BHYK01000021.1	BHYK01000021.1@1	32820	34307	V-F1	1	0	V-F1	4	['Cas12f1_2_CAS-V-F']	[43]	['1.80e-122']	[0.933]	[0.991]	1	NA
GCA_007748135 CP036347.1	CP036347.1@48	6918570	6922382	I-C	1	0	I-C	13	['Cas3_0_I', 'Cas5_1_CAS-I-C', 'Cas8c_3_CAS-I-C', 'Cas7_0_IC']	[5344, 5345, 5346, 5347]	['2.80e-06', '3.10e-80', '1.90e-157', '2.00e-118']	[0.842, 0.932, 0.964, 0.98]	[0.413, 1.0, 1.0, 0.996]	1	NA
GCA_007859735 SIHI01000048.1	SIHI01000048.1@1	14790	15479	II-D	1	0	II-D	4	['Cas9_0_II-D']	[13]	['6.30e-19']	[0.383]	[0.102]	1	NA
GCA_016903675 JADQBA010000195.1	JADQBA010000195.1@1	9606	10463	II-D	1	0	II-D	4	['Cas9_0_II-D']	[10]	['8.10e-27']	[0.545]	[0.199]	1	NA
GCA_016903675 JADQBA010000104.1	JADQBA010000104.1@1	176	1432	II-D	1	0	II-D	4	['Cas9_0_II-D']	[1]	['5.40e-33']	[0.453]	[0.242]	1	NA
GCA_016903675 JADQBA010000023.1	JADQBA010000023.1@1	18040	19011	II-D	1	0	II-D	4	['Cas9_0_II-D']	[21]	['6.50e-30']	[0.485]	[0.2]	-1	NA
GCA_016903675 JADQBA010000028.1	JADQBA010000028.1@1	2433	3767	II-D	1	0	II-D	4	['Cas9_0_II-D']	[3]	['2.80e-13']	[0.436]	[0.253]	-1	NA
GCA_016903675 JADQBA010000391.1	JADQBA010000391.1@1	290	1621	II-D	1	0	II-D	4	['Cas9_0_II-D']	[1]	['2.30e-15']	[0.401]	[0.219]	1	NA
GCA_016903675 JADQBA010000082.1	JADQBA010000082.1@1	8460	9863	II-D	1	0	II-D	4	['Cas9_0_II-D']	[6]	['9.30e-33']	[0.541]	[0.297]	-1	NA
GCA_016903675 JADQBA010000030.1	JADQBA010000030.1@3	42535	48425	III-B	0.67	NA	III-B	11	['Csx1_15_CAS-III', 'Cmr6gr7_0_CAS-III-B-III-C', 'Cmr5gr11_13_CAS-III-B', 'Cmr4_0_IIIB', 'Cmr3gr5_4_CAS-III-B-III-C']	[43, 44, 45, 46, 47]	['2.40e-14', '3.70e-48', '1.20e-74', '1.10e-25', '2.60e-77']	[0.414, 0.814, 0.882, 0.9, 0.973]	[0.384, 0.824, 0.794, 0.986, 1.0]	-1	NA
GCA_018861315 JAHLDL010000002.1	JAHLDL010000002.1@3	166479	167858	II-D	1	0	II-D	4	['Cas9_0_II-D']	[146]	['1.60e-27']	[0.367]	[0.21]	-1	NA
GCA_018861315 JAHLDL010000004.1	JAHLDL010000004.1@3	151451	152704	II-D	1	0	II-D	4	['Cas9_0_II-D']	[142]	['4.10e-11']	[0.447]	[0.234]	1	NA
GCA_900166965 FUZI01000014.1	FUZI01000014.1@1	5517	14159	I-E	1	1	I-E	26	['Cas2_1_CAS-I-II-III-IV-V-VI', 'Cas1_0_IE', 'Cas6e_2_CAS-I-II-III-IV-V-VI', 'Cas6e_1_CAS-I-II-III-IV-V-VI', 'Cas5_0_CAS-I-E', 'Cas7_1_CAS-I-E', 'Cse2gr11_1_CAS-I-E', 'Cas8e_1_CAS-I-E', 'Cas8e_1_CAS-I-E', 'Cas3_1_CAS-I']	[6, 7, 8, 9, 10, 11, 14, 16, 17, 18]	['1.30e-39', '3.70e-91', '7.10e-30', '5.90e-17', '9.50e-55', '4.30e-58', '1.10e-26', '2.90e-34', '1.70e-82', '1.50e-70']	[0.91, 0.817, 0.853, 0.973, 0.68, 0.898, 0.764, 0.931, 0.938, 0.63]	[1.0, 0.796, 0.465, 0.335, 0.94, 0.474, 0.902, 0.384, 0.603, 0.697]	-1	-1
AccessionID	Contig	Operon	Start	End	Prediction	Complete_Interference	Complete_Adaptation	Best_type	Best_score	Genes	Positions	E-values	CoverageSeq	CoverageHMM	Strand_Interference	Strand_Adaptation
TARA_SAMEA4397215_METAG_IFBFPIAA TARA_SAMEA4397215_METAG-scaffold_2041	TARA_SAMEA4397215_METAG-scaffold_2041@1	25014	35165	I-C	1	0.67	I-C	20	['Cas3_1_CAS-I', 'Cas5_1_CAS-I-C', 'Cas8c_3_CAS-I-C', 'Cas7_0_IC', 'ST_Kinase_0_CAS-I-C', 'ST_Kinase_0_CAS-I-C', 'Cas4_0_I-II', 'Cas1_0_IC']	[27, 29, 30, 31, 34, 35, 36, 37]	['5.80e-46', '1.30e-49', '2.30e-60', '9.70e-93', '1.40e-19', '1.20e-54', '1.00e-39', '3.20e-146']	[0.441, 0.9, 0.785, 0.947, 0.985, 0.968, 0.808, 0.985]	[0.458, 0.99, 0.971, 0.996, 0.409, 0.555, 0.994, 0.997]	1	1
TARA_SAMEA4397330_METAG_EKBCNCBM TARA_SAMEA4397330_METAG-scaffold_15351	TARA_SAMEA4397330_METAG-scaffold_15351@1	1452	7243	I-B	1	0	I-B	15	['Cas7_3_CAS-I-B', 'Cas8b6_0_CAS-I-B', 'Cas3_1_CAS-I', 'Cas5_9_CAS-I-B', 'Cas6_0_I-III']	[3, 4, 5, 6, 7]	['5.10e-182', '1.40e-166', '3.70e-75', '7.30e-85', '6.30e-27']	[0.98, 0.995, 0.462, 0.99, 0.832]	[0.994, 0.998, 0.454, 0.995, 0.985]	-1	NA
TARA_SAMEA4397445_METAG_GIPEALJA TARA_SAMEA4397445_METAG-scaffold_709	TARA_SAMEA4397445_METAG-scaffold_709@1	110	11095	III-D	0.67	NA	III-D	14	['Csx20_1_CAS-I-III', 'Csx1_18_CAS-III', 'Can2_Card1_17_CAS-III', 'Csm3gr7_4_CAS-III-A-III-D', 'Csx19_9_CAS-III-D', 'Csm3gr7_2_CAS-III-A-III-D', 'Csx10gr5_2_CAS-III-D', 'Csm3gr7_11_CAS-III-A-III-D', 'Cas10_7_CAS-III', 'Cas6_5_CAS-I-II-III-IV-V-VI']	[1, 2, 3, 4, 5, 6, 7, 8, 9, 10]	['1.20e-34', '7.60e-61', '7.80e-32', '2.10e-89', '1.20e-35', '2.30e-34', '2.30e-81', '1.50e-15', '4.20e-101', '1.00e-49']	[0.991, 0.903, 0.882, 0.84, 0.866, 0.716, 0.969, 0.954, 0.787, 0.969]	[0.976, 1.0, 0.895, 0.931, 0.926, 0.989, 0.992, 0.889, 0.995, 0.986]	-1	NA
TARA_SAMEA4397747_METAG_CPCGJFFJ TARA_SAMEA4397747_METAG-scaffold_1	TARA_SAMEA4397747_METAG-scaffold_1@1	133695	134306	II-D	1	0	II-D	4	['Cas9_0_II-D']	[124]	['9.00e-14']	[0.451]	[0.113]	-1	NA
TARA_SAMEA4397747_METAG_HMNAJNKB TARA_SAMEA4397747_METAG-scaffold_49	TARA_SAMEA4397747_METAG-scaffold_49@2	23842	25212	II-D	1	0	II-D	4	['Cas9_0_II-D']	[23]	['5.80e-29']	[0.365]	[0.211]	1	NA
TARA_SAMEA4397948_METAG_HMKPJJLE TARA_SAMEA4397948_METAG-scaffold_36	TARA_SAMEA4397948_METAG-scaffold_36@2	85627	86889	II-D	1	0	II-D	4	['Cas9_0_II-D']	[68]	['1.90e-16']	[0.656]	[0.336]	1	NA
TARA_SAMEA4398238_METAG_DNPPHHEA TARA_SAMEA4398238_METAG-scaffold_13	TARA_SAMEA4398238_METAG-scaffold_13@4	244649	245311	II-D	1	0	II-D	4	['Cas9_0_II-D']	[248]	['3.60e-14']	[0.394]	[0.106]	-1	NA

## Sheet: cas_operons_putative.tab
cas_operons_putative.tab: Putative Cas operons
AccessionID	Contig	Operon	Start	End	Prediction	Complete_Interference	Complete_Adaptation	Best_type	Best_score	Genes	Positions	E-values	CoverageSeq	CoverageHMM	Strand_Interference	Strand_Adaptation
GCA_000009705	BA000019.2	BA000019.2@35	2020071	2020526	FALSE	0	0	I-A	0	['Csa3_1_CAS-I-II-III-IV-V-VI']	[1707]	['3.30e-03']	[0.474]	[0.534]	NA	NA
GCA_000009705	BA000019.2	BA000019.2@15	1111860	1112309	FALSE	0	0	I-A	0	['Csa3_1_CAS-I-II-III-IV-V-VI']	[967]	['1.10e-03']	[0.573]	[0.678]	NA	NA
GCA_000009705	BA000019.2	BA000019.2@20	1292936	1293256	FALSE	0	0	I-A	0	['Csa3_1_CAS-I-II-III-IV-V-VI']	[1115]	['3.10e-25']	[0.822]	[0.797]	NA	NA
GCA_000009705	BA000019.2	BA000019.2@71	4519587	4519949	FALSE	0	0	I-A	0	['Csa3_1_CAS-I-II-III-IV-V-VI']	[3767]	['6.60e-18']	[0.785]	[0.881]	NA	NA
GCA_000009705	BA000019.2	BA000019.2@55	3602089	3603009	FALSE	0	0	I-A	0	['RT_0_CAS-I-II-III-IV-V-VI']	[2980]	['2.70e-15']	[0.606]	[0.967]	NA	NA
GCA_000009705	BA000019.2	BA000019.2@14	956795	957157	FALSE	0	0	I-A	0	['Csa3_1_CAS-I-II-III-IV-V-VI']	[839]	['2.40e-21']	[0.81]	[0.907]	NA	NA
GCA_000009705	BA000019.2	BA000019.2@53	3445449	3446261	FALSE	0	0	I-A	0	['2OG_1_CAS-I-II-III-IV-V-VI']	[2848]	['2.20e-03']	[0.373]	[0.819]	NA	NA
GCA_000009705	BA000019.2	BA000019.2@103	6029578	6029922	FALSE	0	0	I-A	0	['Csa3_1_CAS-I-II-III-IV-V-VI']	[5065]	['1.20e-17']	[0.843]	[0.898]	NA	NA
GCA_000009705	BA000019.2	BA000019.2@38	2229356	2229694	FALSE	0	0	I-A	0	['Csa3_1_CAS-I-II-III-IV-V-VI']	[1882]	['3.20e-12']	[0.699]	[0.822]	NA	NA
GCA_000009705	BA000019.2	BA000019.2@106	6255429	6256262	FALSE	0	0	I-A	0	['2OG_1_CAS-I-II-III-IV-V-VI']	[5249]	['1.90e-15']	[0.327]	[0.936]	NA	NA
GCA_000009705	BA000019.2	BA000019.2@78	4707361	4707738	FALSE	0	0	I-A	0	['Csa3_1_CAS-I-II-III-IV-V-VI']	[3924]	['2.10e-13']	[0.69]	[0.814]	NA	NA
GCA_000009705	BA000020.2	BA000020.2@7	166955	167464	FALSE	0	0	I-A	0	['Csa3_1_CAS-I-II-III-IV-V-VI']	[167]	['2.20e-04']	[0.771]	[0.678]	NA	NA
GCA_000009705	BA000020.2	BA000020.2@15	402406	403041	FALSE	0	0	I-A	0	['PD_DExK_1_CAS-I-II-III-IV-V-VI']	[386]	['1.80e-05']	[0.731]	[0.764]	NA	NA
GCA_000009705	BA000019.2	BA000019.2@73	4582607	4583236	FALSE	0	0	I-A	0	['DEDDh_0_CAS-I-II-III-IV-V-VI']	[3815]	['8.20e-05']	[0.414]	[0.562]	NA	NA
GCA_000009705	AP003602.1	AP003602.1@1	114007	114417	FALSE	0	0	I-A	0	['Csa3_1_CAS-I-II-III-IV-V-VI']	[125]	['4.60e-18']	[0.591]	[0.763]	NA	NA
GCA_000009705	BA000019.2	BA000019.2@83	5004817	5005710	FALSE	0	0	I-A	0	['2OG_1_CAS-I-II-III-IV-V-VI']	[4183]	['2.10e-04']	[0.329]	[0.83]	NA	NA
GCA_000009705	BA000019.2	BA000019.2@48	3121459	3122055	FALSE	0	0	I-A	0	['Csa3_1_CAS-I-II-III-IV-V-VI']	[2628]	['6.00e-05']	[0.422]	[0.669]	NA	NA
GCA_000009705	BA000019.2	BA000019.2@51	3362493	3362819	FALSE	0	0	I-A	0	['Csa3_1_CAS-I-II-III-IV-V-VI']	[2783]	['1.70e-21']	[0.706]	[0.712]	NA	NA
GCA_000009705	BA000019.2	BA000019.2@46	2990780	2991463	FALSE	0	0	I-A	0	['Csa3_1_CAS-I-II-III-IV-V-VI']	[2509]	['2.10e-05']	[0.338]	[0.669]	NA	NA
GCA_000012305	CP000082.1	CP000082.1@7	656824	657582	FALSE	0	0	I-A	0	['2OG_1_CAS-I-II-III-IV-V-VI']	[572]	['1.70e-20']	[0.352]	[0.989]	NA	NA
GCA_000012305	CP000082.1	CP000082.1@10	1000960	1002543	FALSE	0	0	I-A	0	['DEDDh_0_CAS-I-II-III-IV-V-VI']	[847]	['8.50e-38']	[0.305]	[0.994]	NA	NA
GCA_000012305	CP000082.1	CP000082.1@25	2019038	2019757	FALSE	0	0	I-A	0	['DEDDh_0_CAS-I-II-III-IV-V-VI']	[1677]	['1.30e-24']	[0.742]	[0.994]	NA	NA
GCA_000012305	CP000082.1	CP000082.1@22	1666288	1667379	FALSE	0	0	I-A	0	['WYL_3_CAS-I-II-III-IV-V-VI']	[1416]	['1.40e-26']	[0.508]	[0.983]	NA	NA
GCA_000012305	CP000082.1	CP000082.1@26	2202083	2202430	FALSE	0	0	I-A	0	['Csa3_1_CAS-I-II-III-IV-V-VI']	[1837]	['3.80e-17']	[0.776]	[0.839]	NA	NA
GCA_000012305	CP000082.1	CP000082.1@21	1595533	1596684	FALSE	0	0	I-A	0	['WYL_3_CAS-I-II-III-IV-V-VI']	[1359]	['1.60e-19']	[0.466]	[0.953]	NA	NA
GCA_000012305	CP000082.1	CP000082.1@16	1285357	1285680	FALSE	0	0	I-A	0	['Csa3_1_CAS-I-II-III-IV-V-VI']	[1107]	['1.30e-17']	[0.667]	[0.661]	NA	NA
GCA_000012305	CP000082.1	CP000082.1@5	489872	490477	FALSE	0	0	I-A	0	['DEDDh_0_CAS-I-II-III-IV-V-VI']	[392]	['4.90e-32']	[0.812]	[0.994]	NA	NA
GCA_000012305	CP000082.1	CP000082.1@19	1474615	1475103	FALSE	0	0	I-A	0	['CasR_1_CAS-I-II-III-IV-V-VI']	[1263]	['1.20e-06']	[0.399]	[0.312]	NA	NA
GCA_000012305	CP000082.1	CP000082.1@2	319768	320202	FALSE	0	0	I-A	0	['Csa3_1_CAS-I-II-III-IV-V-VI']	[266]	['7.50e-03']	[0.407]	[0.483]	NA	NA
GCA_000012305	CP000082.1	CP000082.1@23	1902885	1903472	FALSE	0	0	I-A	0	['DEDDh_0_CAS-I-II-III-IV-V-VI']	[1593]	['2.40e-11']	[0.796]	[0.95]	NA	NA
GCA_000012305	CP000082.1	CP000082.1@13	1137936	1138310	FALSE	0	0	I-A	0	['Csa3_1_CAS-I-II-III-IV-V-VI']	[968]	['9.50e-11']	[0.544]	[0.61]	NA	NA
GCA_000012325.1	CP000083.1	CP000083.1@63	5213562	5214356	FALSE	0	0	I-A	0	['2OG_1_CAS-I-II-III-IV-V-VI']	[4394]	['6.00e-22']	[0.415]	[0.989]	NA	NA
GCA_000012325.1	CP000083.1	CP000083.1@10	542440	543045	FALSE	0	0	I-A	0	['WYL_2_CAS-I-II-III-IV-V-VI']	[478]	['1.80e-03']	[0.757]	[0.333]	NA	NA
GCA_000012325.1	CP000083.1	CP000083.1@49	3611793	3612488	FALSE	0	0	I-A	0	['DEDDh_0_CAS-I-II-III-IV-V-VI']	[3072]	['7.80e-25']	[0.759]	[0.994]	NA	NA
GCA_000012325.1	CP000083.1	CP000083.1@13	820790	821182	FALSE	0	0	I-A	0	['Csa3_1_CAS-I-II-III-IV-V-VI']	[700]	['4.70e-03']	[0.351]	[0.39]	NA	NA
GCA_000012325.1	CP000083.1	CP000083.1@20	1359027	1361712	FALSE	0	0	I-A	0	['CasR_1_CAS-I-II-III-IV-V-VI', '2OG_1_CAS-I-II-III-IV-V-VI']	[1161, 1163]	['4.20e-07', '2.40e-08']	[0.613, 0.542]	[0.317, 0.936]	NA	NA
GCA_000012325.1	CP000083.1	CP000083.1@19	1271596	1271901	FALSE	0	0	I-A	0	['Csa3_1_CAS-I-II-III-IV-V-VI']	[1086]	['1.50e-21']	[0.853]	[0.814]	NA	NA
GCA_000012325.1	CP000083.1	CP000083.1@12	799355	799966	FALSE	0	0	I-A	0	['DEDDh_0_CAS-I-II-III-IV-V-VI']	[680]	['1.80e-41']	[0.77]	[0.994]	NA	NA
GCA_000012325.1	CP000083.1	CP000083.1@34	2353720	2354490	FALSE	0	0	I-A	0	['DEDDh_0_CAS-I-II-III-IV-V-VI']	[2008]	['4.60e-29']	[0.681]	[0.994]	NA	NA
GCA_000012325.1	CP000083.1	CP000083.1@48	3561591	3562262	FALSE	0	0	I-A	0	['2OG_1_CAS-I-II-III-IV-V-VI']	[3028]	['5.50e-14']	[0.375]	[0.904]	NA	NA
GCA_000012325.1	CP000083.1	CP000083.1@14	938739	939635	FALSE	0	0	I-A	0	['CasR_1_CAS-I-II-III-IV-V-VI']	[813]	['3.50e-03']	[0.321]	[0.44]	NA	NA
GCA_000012325.1	CP000083.1	CP000083.1@31	2086576	2088039	FALSE	0	0	I-A	0	['DEDDh_0_CAS-I-II-III-IV-V-VI']	[1779]	['6.60e-13']	[0.375]	[0.975]	NA	NA
GCA_000012325.1	CP000083.1	CP000083.1@2	125095	125523	FALSE	0	0	I-A	0	['CasR_0_CAS-I-II-III-IV-V-VI']	[95]	['4.40e-07']	[0.58]	[0.313]	NA	NA
GCA_000012325.1	CP000083.1	CP000083.1@37	2571949	2572239	FALSE	0	0	I-A	0	['Csa3_1_CAS-I-II-III-IV-V-VI']	[2178]	['8.30e-14']	[0.784]	[0.627]	NA	NA
GCA_000012325.1	CP000083.1	CP000083.1@41	3005552	3006247	FALSE	0	0	I-A	0	['2OG_1_CAS-I-II-III-IV-V-VI']	[2555]	['2.40e-17']	[0.397]	[0.979]	NA	NA
GCA_000012325.1	CP000083.1	CP000083.1@65	5258708	5259424	FALSE	0	0	I-A	0	['DEDDh_0_CAS-I-II-III-IV-V-VI']	[4424]	['6.30e-34']	[0.686]	[0.994]	NA	NA
GCA_000012325.1	CP000083.1	CP000083.1@7	247194	247904	FALSE	0	0	I-A	0	['2OG_1_CAS-I-II-III-IV-V-VI']	[211]	['7.70e-04']	[0.426]	[0.734]	NA	NA
GCA_000013725	CP000300.1	CP000300.1@3	206805	207638	FALSE	0	0	I-A	0	['Csa3_1_CAS-I-II-III-IV-V-VI']	[239]	['1.10e-11']	[0.504]	[0.636]	NA	NA
GCA_000013725	CP000300.1	CP000300.1@29	1541670	1542431	FALSE	0	0	I-A	0	['DEDDh_0_CAS-I-II-III-IV-V-VI']	[1573]	['3.70e-08']	[0.406]	[0.669]	NA	NA
GCA_000013725	CP000300.1	CP000300.1@34	1765396	1765773	FALSE	0	0	I-A	0	['Csa3_1_CAS-I-II-III-IV-V-VI']	[1803]	['1.20e-03']	[0.635]	[0.593]	NA	NA
GCA_000013725	CP000300.1	CP000300.1@25	1226641	1226988	FALSE	0	0	I-A	0	['CasR_0_CAS-I-II-III-IV-V-VI']	[1232]	['5.80e-07']	[0.828]	[0.48]	NA	NA
GCA_000013725	CP000300.1	CP000300.1@40	1927079	1927813	FALSE	0	0	I-A	0	['Csa3_1_CAS-I-II-III-IV-V-VI']	[1958]	['3.90e-05']	[0.461]	[0.661]	NA	NA
GCA_000013725	CP000300.1	CP000300.1@27	1308635	1309780	FALSE	0	0	I-A	0	['PD_DExK_0_CAS-I-II-III-IV-V-VI']	[1312]	['1.80e-48']	[0.691]	[0.937]	NA	NA
GCA_000013725	CP000300.1	CP000300.1@47	2092443	2092790	FALSE	0	0	I-A	0	['Csa3_1_CAS-I-II-III-IV-V-VI']	[2123]	['2.50e-03']	[0.776]	[0.636]	NA	NA
GCA_000013725	CP000300.1	CP000300.1@56	2531275	2531607	FALSE	0	0	I-A	0	['Csa3_1_CAS-I-II-III-IV-V-VI']	[2576]	['2.70e-12']	[0.64]	[0.661]	NA	NA
GCA_000013725	CP000300.1	CP000300.1@50	2176042	2176479	FALSE	0	0	I-A	0	['CasR_1_CAS-I-II-III-IV-V-VI']	[2213]	['9.50e-07']	[0.466]	[0.317]	NA	NA
GCA_000013725	CP000300.1	CP000300.1@14	718149	718430	FALSE	0	0	I-A	0	['Csa3_1_CAS-I-II-III-IV-V-VI']	[756]	['1.90e-04']	[0.787]	[0.661]	NA	NA
GCA_000013725	CP000300.1	CP000300.1@1	145456	145980	FALSE	0	0	I-A	0	['Csa3_1_CAS-I-II-III-IV-V-VI']	[174]	['4.50e-07']	[0.429]	[0.644]	NA	NA
GCA_000013725	CP000300.1	CP000300.1@39	1915804	1916535	FALSE	0	0	I-A	0	['Csa3_1_CAS-I-II-III-IV-V-VI']	[1941]	['1.00e-08']	[0.451]	[0.644]	NA	NA
GCA_000013725	CP000300.1	CP000300.1@11	675720	676274	FALSE	0	0	I-A	0	['CasR_1_CAS-I-II-III-IV-V-VI']	[712]	['3.70e-03']	[0.416]	[0.349]	NA	NA
GCA_000013725	CP000300.1	CP000300.1@19	1025554	1026069	FALSE	0	0	I-A	0	['CasR_1_CAS-I-II-III-IV-V-VI']	[1027]	['1.60e-09']	[0.459]	[0.367]	NA	NA
GCA_000013905	CP000323.1	CP000323.1@32	2304990	2305730	FALSE	0	0	I-A	0	['DEDDh_0_CAS-I-II-III-IV-V-VI']	[1891]	['5.30e-25']	[0.721]	[0.994]	NA	NA
GCA_000013905	CP000323.1	CP000323.1@18	1407357	1407845	FALSE	0	0	I-A	0	['CasR_1_CAS-I-II-III-IV-V-VI']	[1170]	['5.00e-05']	[0.393]	[0.307]	NA	NA
GCA_000013905	CP000323.1	CP000323.1@7	647767	648525	FALSE	0	0	I-A	0	['2OG_1_CAS-I-II-III-IV-V-VI']	[556]	['1.40e-20']	[0.352]	[0.989]	NA	NA
GCA_000013905	CP000323.1	CP000323.1@34	2535804	2536079	FALSE	0	0	I-A	0	['Csa3_1_CAS-I-II-III-IV-V-VI']	[2097]	['4.60e-17']	[0.913]	[0.788]	NA	NA
GCA_000013905	CP000323.1	CP000323.1@5	534746	535351	FALSE	0	0	I-A	0	['DEDDh_0_CAS-I-II-III-IV-V-VI']	[441]	['2.30e-30']	[0.812]	[0.994]	NA	NA
GCA_000013905	CP000323.1	CP000323.1@30	2220788	2221219	FALSE	0	0	I-A	0	['CasR_1_CAS-I-II-III-IV-V-VI']	[1819]	['1.20e-06']	[0.465]	[0.307]	NA	NA
GCA_000013905	CP000323.1	CP000323.1@11	1011925	1013523	FALSE	0	0	I-A	0	['DEDDh_0_CAS-I-II-III-IV-V-VI']	[864]	['3.80e-37']	[0.302]	[0.994]	NA	NA
GCA_000013905	CP000323.1	CP000323.1@25	1806874	1807257	FALSE	0	0	I-A	0	['Csa3_1_CAS-I-II-III-IV-V-VI']	[1479]	['8.60e-13']	[0.703]	[0.814]	NA	NA
GCA_000013905	CP000323.1	CP000323.1@13	1123770	1124858	FALSE	0	0	I-A	0	['WYL_3_CAS-I-II-III-IV-V-VI']	[953]	['8.10e-23']	[0.515]	[0.994]	NA	NA
GCA_000013905	CP000323.1	CP000323.1@1	349425	349859	FALSE	0	0	I-A	0	['Csa3_1_CAS-I-II-III-IV-V-VI']	[295]	['5.00e-03']	[0.407]	[0.483]	NA	NA
GCA_000013905	CP000323.1	CP000323.1@29	2149178	2149765	FALSE	0	0	I-A	0	['DEDDh_0_CAS-I-II-III-IV-V-VI']	[1755]	['4.30e-11']	[0.796]	[0.95]	NA	NA
GCA_000013905	CP000323.1	CP000323.1@4	435596	436063	FALSE	0	0	I-A	0	['CasR_1_CAS-I-II-III-IV-V-VI']	[360]	['1.90e-05']	[0.41]	[0.307]	NA	NA
GCA_000013905	CP000323.1	CP000323.1@36	2718167	2718895	FALSE	0	0	I-A	0	['DEDDh_0_CAS-I-II-III-IV-V-VI']	[2242]	['8.60e-21']	[0.593]	[1.0]	NA	NA
GCA_000013905	CP000323.1	CP000323.1@16	1268430	1269566	FALSE	0	0	I-A	0	['WYL_3_CAS-I-II-III-IV-V-VI']	[1063]	['6.90e-19']	[0.462]	[0.93]	NA	NA
GCA_000013905	CP000323.1	CP000323.1@22	1695866	1696189	FALSE	0	0	I-A	0	['Csa3_1_CAS-I-II-III-IV-V-VI']	[1399]	['1.40e-17']	[0.667]	[0.661]	NA	NA
GCA_000013905	CP000323.1	CP000323.1@12	1096434	1097336	FALSE	0	0	I-A	0	['WYL_0_CAS-I-II-III-IV-V-VI']	[932]	['8.10e-27']	[0.88]	[0.834]	NA	NA
GCA_000013985.1	CP000356.1	CP000356.1@31	2665085	2665558	FALSE	0	0	I-A	0	['Csa3_1_CAS-I-II-III-IV-V-VI']	[2553]	['9.00e-03']	[0.386]	[0.559]	NA	NA
GCA_000013985.1	CP000356.1	CP000356.1@2	46964	47410	FALSE	0	0	I-A	0	['Csa3_1_CAS-I-II-III-IV-V-VI']	[49]	['3.40e-03']	[0.443]	[0.576]	NA	NA
GCA_000013985.1	CP000356.1	CP000356.1@5	470045	470395	FALSE	0	0	I-A	0	['Csa3_1_CAS-I-II-III-IV-V-VI']	[458]	['4.50e-17']	[0.624]	[0.669]	NA	NA
GCA_000013985.1	CP000356.1	CP000356.1@7	643328	643672	FALSE	0	0	I-A	0	['Csa3_1_CAS-I-II-III-IV-V-VI']	[631]	['6.10e-03']	[0.357]	[0.347]	NA	NA
GCA_000013985.1	CP000356.1	CP000356.1@21	2009118	2009774	FALSE	0	0	I-A	0	['2OG_1_CAS-I-II-III-IV-V-VI']	[1918]	['4.20e-15']	[0.416]	[0.968]	NA	NA
GCA_000013985.1	CP000356.1	CP000356.1@4	380313	381038	FALSE	0	0	I-A	0	['2OG_1_CAS-I-II-III-IV-V-VI']	[369]	['7.90e-07']	[0.438]	[0.979]	NA	NA
GCA_000013985.1	CP000356.1	CP000356.1@11	993446	993781	FALSE	0	0	I-A	0	['Csa3_1_CAS-I-II-III-IV-V-VI']	[967]	['1.40e-15']	[0.83]	[0.771]	NA	NA
GCA_000013985.1	CP000356.1	CP000356.1@27	2491350	2492045	FALSE	0	0	I-A	0	['WYL_0_CAS-I-II-III-IV-V-VI']	[2391]	['1.50e-66']	[0.922]	[0.693]	NA	NA
GCA_000013985.1	CP000356.1	CP000356.1@34	2991379	2992074	FALSE	0	0	I-A	0	['DEDDh_0_CAS-I-II-III-IV-V-VI']	[2863]	['2.50e-40']	[0.69]	[0.994]	NA	NA
GCA_000013985.1	CP000356.1	CP000356.1@24	2176080	2176505	FALSE	0	0	I-A	0	['Csa3_1_CAS-I-II-III-IV-V-VI']	[2079]	['4.50e-04']	[0.669]	[0.712]	NA	NA
GCA_000013985.1	CP000356.1	CP000356.1@22	2042340	2042672	FALSE	0	0	I-A	0	['WYL_3_CAS-I-II-III-IV-V-VI']	[1945]	['6.20e-04']	[0.721]	[0.448]	NA	NA
GCA_000013985.1	CP000356.1	CP000356.1@33	2821340	2821858	FALSE	0	0	I-A	0	['Csa3_1_CAS-I-II-III-IV-V-VI']	[2699]	['6.90e-03']	[0.711]	[0.669]	NA	NA
GCA_000013985.1	CP000356.1	CP000356.1@16	1587606	1588262	FALSE	0	0	I-A	0	['2OG_1_CAS-I-II-III-IV-V-VI']	[1530]	['7.20e-16']	[0.475]	[0.989]	NA	NA
GCA_000013985.1	CP000356.1	CP000356.1@1	32993	33979	FALSE	0	0	I-A	0	['Csa3_1_CAS-I-II-III-IV-V-VI']	[37]	['1.30e-16']	[0.307]	[0.653]	NA	NA
GCA_000013985.1	CP000356.1	CP000356.1@28	2538365	2538694	FALSE	0	0	I-A	0	['Csa3_1_CAS-I-II-III-IV-V-VI']	[2426]	['4.20e-16']	[0.718]	[0.788]	NA	NA
GCA_000013985.1	CP000356.1	CP000356.1@32	2680425	2680874	FALSE	0	0	I-A	0	['Csa3_1_CAS-I-II-III-IV-V-VI']	[2568]	['7.90e-13']	[0.66]	[0.89]	NA	NA
GCA_000013985.1	CP000356.1	CP000356.1@26	2470343	2470960	FALSE	0	0	I-A	0	['DEDDh_0_CAS-I-II-III-IV-V-VI']	[2366]	['3.30e-06']	[0.417]	[0.562]	NA	NA
GCA_000013985.1	CP000356.1	CP000356.1@3	371373	371741	FALSE	0	0	I-A	0	['Csa3_1_CAS-I-II-III-IV-V-VI']	[359]	['3.40e-03']	[0.528]	[0.508]	NA	NA
GCA_000013985.1	CP000356.1	CP000356.1@19	1897996	1898346	FALSE	0	0	I-A	0	['Csa3_1_CAS-I-II-III-IV-V-VI']	[1812]	['4.90e-14']	[0.821]	[0.898]	NA	NA
GCA_000013985.1	CP000356.1	CP000356.1@25	2466471	2466815	FALSE	0	0	I-A	0	['Csa3_1_CAS-I-II-III-IV-V-VI']	[2361]	['7.80e-10']	[0.748]	[0.78]	NA	NA
GCA_000015285.1	CP000510.1	CP000510.1@41	2996651	2997274	FALSE	0	0	I-A	0	['DEDDh_0_CAS-I-II-III-IV-V-VI']	[2494]	['4.70e-25']	[0.841]	[0.994]	NA	NA
GCA_000015285.1	CP000510.1	CP000510.1@40	2984434	2985894	FALSE	0	0	I-A	0	['DEDDh_0_CAS-I-II-III-IV-V-VI']	[2480]	['1.60e-16']	[0.37]	[0.975]	NA	NA
GCA_000015285.1	CP000510.1	CP000510.1@77	4451850	4452197	FALSE	0	0	I-A	0	['Csa3_1_CAS-I-II-III-IV-V-VI']	[3718]	['3.80e-16']	[0.612]	[0.653]	NA	NA
GCA_000015285.1	CP000510.1	CP000510.1@15	1215661	1216377	FALSE	0	0	I-A	0	['DEDDh_0_CAS-I-II-III-IV-V-VI']	[986]	['5.50e-35']	[0.72]	[1.0]	NA	NA
GCA_000015285.1	CP000510.1	CP000510.1@44	3029483	3030340	FALSE	0	0	I-A	0	['WYL_0_CAS-I-II-III-IV-V-VI']	[2522]	['1.70e-23']	[0.71]	[0.719]	NA	NA
GCA_000015285.1	CP000510.1	CP000510.1@72	4122992	4123531	FALSE	0	0	I-A	0	['DEDDh_0_CAS-I-II-III-IV-V-VI']	[3410]	['9.90e-13']	[0.867]	[0.95]	NA	NA
GCA_000015285.1	CP000510.1	CP000510.1@63	3742246	3742542	FALSE	0	0	I-A	0	['PD_DExK_2_CAS-I-II-III-IV-V-VI']	[3111]	['3.60e-03']	[0.444]	[0.346]	NA	NA
GCA_000015285.1	CP000510.1	CP000510.1@2	347145	347831	FALSE	0	0	I-A	0	['DEDDh_0_CAS-I-II-III-IV-V-VI']	[276]	['1.20e-35']	[0.707]	[0.988]	NA	NA
GCA_000015285.1	CP000510.1	CP000510.1@7	630552	631271	FALSE	0	0	I-A	0	['DEDDh_0_CAS-I-II-III-IV-V-VI']	[508]	['3.00e-40']	[0.696]	[0.994]	NA	NA
GCA_000015285.1	CP000510.1	CP000510.1@76	4445917	4446228	FALSE	0	0	I-A	0	['Csa3_1_CAS-I-II-III-IV-V-VI']	[3712]	['6.70e-18']	[0.827]	[0.805]	NA	NA
GCA_000015285.1	CP000510.1	CP000510.1@65	3787310	3787942	FALSE	0	0	I-A	0	['2OG_1_CAS-I-II-III-IV-V-VI']	[3155]	['2.10e-20']	[0.436]	[0.989]	NA	NA
GCA_000015285.1	CP000510.1	CP000510.1@56	3613116	3613865	FALSE	0	0	I-A	0	['Csa3_1_CAS-I-II-III-IV-V-VI']	[2990]	['4.90e-03']	[0.388]	[0.492]	NA	NA
GCA_000015285.1	CP000510.1	CP000510.1@42	3016667	3017563	FALSE	0	0	I-A	0	['WYL_0_CAS-I-II-III-IV-V-VI']	[2509]	['1.40e-17']	[0.746]	[0.78]	NA	NA
GCA_000015285.1	CP000510.1	CP000510.1@37	2813522	2815490	FALSE	0	0	I-A	0	['CasR_0_CAS-I-II-III-IV-V-VI', '2OG_1_CAS-I-II-III-IV-V-VI']	[2352, 2354]	['6.60e-04', '6.90e-07']	[0.419, 0.369]	[0.308, 0.904]	NA	NA
GCA_000015285.1	CP000510.1	CP000510.1@47	3262187	3263086	FALSE	0	0	I-A	0	['2OG_1_CAS-I-II-III-IV-V-VI']	[2723]	['3.60e-12']	[0.34]	[0.947]	NA	NA
GCA_000015285.1	CP000510.1	CP000510.1@29	2291243	2291857	FALSE	0	0	I-A	0	['DEDDh_0_CAS-I-II-III-IV-V-VI']	[1917]	['6.10e-41']	[0.766]	[0.994]	NA	NA
GCA_000015505	CP000529.1	CP000529.1@12	850962	851555	FALSE	0	0	I-A	0	['CasR_1_CAS-I-II-III-IV-V-VI']	[805]	['4.80e-03']	[0.46]	[0.399]	NA	NA
GCA_000015505	CP000529.1	CP000529.1@56	3467481	3469133	FALSE	0	0	I-A	0	['DEDDh_0_CAS-I-II-III-IV-V-VI']	[3272]	['2.20e-25']	[0.336]	[0.994]	NA	NA
GCA_000015505	CP000529.1	CP000529.1@35	2259895	2260404	FALSE	0	0	I-A	0	['Csa3_1_CAS-I-II-III-IV-V-VI']	[2134]	['2.90e-03']	[0.512]	[0.5]	NA	NA
GCA_000015505	CP000529.1	CP000529.1@36	2335320	2335736	FALSE	0	0	I-A	0	['Csa3_1_CAS-I-II-III-IV-V-VI']	[2203]	['1.20e-03']	[0.547]	[0.661]	NA	NA
GCA_000015505	CP000529.1	CP000529.1@30	2056001	2059247	FALSE	0	0	I-A	0	['DEDDh_0_CAS-I-II-III-IV-V-VI', 'CasR_0_CAS-I-II-III-IV-V-VI']	[1947, 1949]	['3.80e-15', '9.90e-04']	[0.373, 0.451]	[0.975, 0.333]	NA	NA
GCA_000015505	CP000529.1	CP000529.1@20	1483192	1484097	FALSE	0	0	I-A	0	['WYL_3_CAS-I-II-III-IV-V-VI']	[1406]	['7.70e-16']	[0.464]	[0.791]	NA	NA
GCA_000015505	CP000529.1	CP000529.1@38	2426499	2427221	FALSE	0	0	I-A	0	['DEDDh_0_CAS-I-II-III-IV-V-VI']	[2295]	['2.50e-36']	[0.672]	[0.994]	NA	NA
GCA_000015505	CP000529.1	CP000529.1@43	2720818	2721171	FALSE	0	0	I-A	0	['Csa3_1_CAS-I-II-III-IV-V-VI']	[2595]	['2.20e-08']	[0.78]	[0.729]	NA	NA
GCA_000015505	CP000529.1	CP000529.1@64	4042944	4043396	FALSE	0	0	I-A	0	['Csa3_1_CAS-I-II-III-IV-V-VI']	[3802]	['7.50e-03']	[0.45]	[0.559]	NA	NA
GCA_000015505	CP000534.1	CP000534.1@1	16835	17920	FALSE	0	0	I-A	0	['PD_DExK_0_CAS-I-II-III-IV-V-VI']	[21]	['5.10e-43']	[0.641]	[0.969]	NA	NA
GCA_000015505	CP000529.1	CP000529.1@4	502623	503285	FALSE	0	0	I-A	0	['DEDDh_0_CAS-I-II-III-IV-V-VI']	[482]	['2.30e-32']	[0.765]	[0.994]	NA	NA
GCA_000015505	CP000529.1	CP000529.1@67	4242776	4244515	FALSE	0	0	I-A	0	['RT_0_CAS-I-II-III-IV-V-VI']	[3980]	['2.30e-12']	[0.338]	[0.873]	NA	NA
GCA_000015505	CP000529.1	CP000529.1@14	1043932	1045011	FALSE	0	0	I-A	0	['PD_DExK_0_CAS-I-II-III-IV-V-VI']	[994]	['2.40e-50']	[0.453]	[1.0]	NA	NA
GCA_000015505	CP000529.1	CP000529.1@42	2697480	2698163	FALSE	0	0	I-A	0	['2OG_1_CAS-I-II-III-IV-V-VI']	[2566]	['5.40e-18']	[0.412]	[0.968]	NA	NA
GCA_000015505	CP000529.1	CP000529.1@47	2890549	2891454	FALSE	0	0	I-A	0	['WYL_3_CAS-I-II-III-IV-V-VI']	[2754]	['1.20e-30']	[0.563]	[0.988]	NA	NA
GCA_000015505	CP000529.1	CP000529.1@69	4408360	4408971	FALSE	0	0	I-A	0	['DEDDh_0_CAS-I-II-III-IV-V-VI']	[4124]	['9.90e-43']	[0.765]	[0.988]	NA	NA
GCA_000015505	CP000535.1	CP000535.1@1	3998	4507	FALSE	0	0	I-A	0	['DEDDh_0_CAS-I-II-III-IV-V-VI']	[6]	['3.80e-04']	[0.882]	[0.975]	NA	NA
GCA_000015505	CP000529.1	CP000529.1@49	2969564	2969902	FALSE	0	0	I-A	0	['Csa3_1_CAS-I-II-III-IV-V-VI']	[2836]	['2.60e-18']	[0.743]	[0.788]	NA	NA
GCA_000015825.1	CP000562.1	CP000562.1@42	2070347	2071162	FALSE	0	0	I-A	0	['Csa3_1_CAS-I-II-III-IV-V-VI']	[2059]	['1.80e-12']	[0.364]	[0.653]	NA	NA
GCA_000015825.1	CP000562.1	CP000562.1@26	1250242	1255621	FALSE	0	0	I-A	0	['PD_DExK_0_CAS-I-II-III-IV-V-VI', 'Csa3_1_CAS-I-II-III-IV-V-VI']	[1259, 1262]	['1.00e-41', '1.20e-07']	[0.526, 0.407]	[0.616, 0.593]	NA	NA
GCA_000015825.1	CP000562.1	CP000562.1@1	8169	10323	FALSE	0	0	I-A	0	['Csa3_1_CAS-I-II-III-IV-V-VI', 'Csa3_1_CAS-I-II-III-IV-V-VI']	[11, 13]	['3.30e-18', '9.50e-15']	[0.558, 0.586]	[0.712, 0.695]	NA	NA
GCA_000015825.1	CP000562.1	CP000562.1@35	1571518	1572141	FALSE	0	0	I-A	0	['Csa3_1_CAS-I-II-III-IV-V-VI']	[1551]	['3.00e-08']	[0.596]	[0.831]	NA	NA
GCA_000015825.1	CP000562.1	CP000562.1@7	128620	129093	FALSE	0	0	I-A	0	['Csa3_1_CAS-I-II-III-IV-V-VI']	[140]	['4.80e-10']	[0.443]	[0.661]	NA	NA
GCA_000015825.1	CP000562.1	CP000562.1@20	1093022	1093363	FALSE	0	0	I-A	0	['Csa3_1_CAS-I-II-III-IV-V-VI']	[1091]	['2.10e-05']	[0.711]	[0.703]	NA	NA
GCA_000015825.1	CP000562.1	CP000562.1@41	2059009	2059815	FALSE	0	0	I-A	0	['Csa3_1_CAS-I-II-III-IV-V-VI']	[2048]	['3.40e-22']	[0.494]	[0.644]	NA	NA
GCA_000015825.1	CP000562.1	CP000562.1@6	118268	118741	FALSE	0	0	I-A	0	['Csa3_1_CAS-I-II-III-IV-V-VI']	[129]	['4.20e-09']	[0.462]	[0.703]	NA	NA
GCA_000015825.1	CP000562.1	CP000562.1@24	1209498	1210046	FALSE	0	0	I-A	0	['Csa3_1_CAS-I-II-III-IV-V-VI']	[1220]	['2.30e-12']	[0.47]	[0.678]	NA	NA
GCA_000015825.1	CP000562.1	CP000562.1@44	2156947	2157735	FALSE	0	0	I-A	0	['Csa3_1_CAS-I-II-III-IV-V-VI']	[2141]	['1.00e-13']	[0.529]	[0.746]	NA	NA
GCA_000015825.1	CP000562.1	CP000562.1@32	1411886	1412494	FALSE	0	0	I-A	0	['CasR_0_CAS-I-II-III-IV-V-VI']	[1410]	['3.10e-03']	[0.557]	[0.394]	NA	NA
GCA_000015825.1	CP000562.1	CP000562.1@4	84319	85053	FALSE	0	0	I-A	0	['Csa3_1_CAS-I-II-III-IV-V-VI']	[91]	['2.70e-10']	[0.486]	[0.559]	NA	NA
GCA_000015825.1	CP000562.1	CP000562.1@23	1201117	1202271	FALSE	0	0	I-A	0	['PD_DExK_0_CAS-I-II-III-IV-V-VI']	[1209]	['1.60e-48']	[0.416]	[0.994]	NA	NA
GCA_000015825.1	CP000562.1	CP000562.1@29	1380708	1381088	FALSE	0	0	I-A	0	['Csa3_1_CAS-I-II-III-IV-V-VI']	[1378]	['2.50e-03']	[0.638]	[0.619]	NA	NA
GCA_000015825.1	CP000562.1	CP000562.1@47	2429136	2429369	FALSE	0	0	I-A	0	['Csa3_1_CAS-I-II-III-IV-V-VI']	[2428]	['2.30e-05']	[0.795]	[0.542]	NA	NA
GCA_000015825.1	CP000562.1	CP000562.1@17	800287	800730	FALSE	0	0	I-A	0	['CasR_1_CAS-I-II-III-IV-V-VI']	[805]	['5.30e-03']	[0.439]	[0.303]	NA	NA
GCA_000017705.1	CP000790.1	CP000790.1@31	1730222	1730962	FALSE	0	0	I-A	0	['CasR_1_CAS-I-II-III-IV-V-VI']	[1629]	['8.40e-07']	[0.328]	[0.372]	NA	NA
GCA_000017705.1	CP000789.1	CP000789.1@44	2199484	2199966	FALSE	0	0	I-A	0	['Csa3_1_CAS-I-II-III-IV-V-VI']	[2027]	['1.60e-04']	[0.516]	[0.695]	NA	NA
GCA_000017705.1	CP000789.1	CP000789.1@11	506012	506476	FALSE	0	0	I-A	0	['CasR_1_CAS-I-II-III-IV-V-VI']	[446]	['1.60e-04']	[0.535]	[0.394]	NA	NA
GCA_000017705.1	CP000789.1	CP000789.1@36	1809932	1810426	FALSE	0	0	I-A	0	['CasR_1_CAS-I-II-III-IV-V-VI']	[1633]	['3.20e-05']	[0.521]	[0.399]	NA	NA
GCA_000017705.1	CP000789.1	CP000789.1@70	3235888	3236604	FALSE	0	0	I-A	0	['DEDDh_0_CAS-I-II-III-IV-V-VI']	[2978]	['5.50e-38']	[0.703]	[0.994]	NA	NA
GCA_000017705.1	CP000790.1	CP000790.1@5	397918	398547	FALSE	0	0	I-A	0	['Csa3_1_CAS-I-II-III-IV-V-VI']	[382]	['1.30e-04']	[0.581]	[0.602]	NA	NA
GCA_000017705.1	CP000789.1	CP000789.1@5	170896	171528	FALSE	0	0	I-A	0	['DEDDh_0_CAS-I-II-III-IV-V-VI']	[154]	['1.70e-32']	[0.773]	[0.994]	NA	NA
GCA_000017705.1	CP000789.1	CP000789.1@61	2852356	2852970	FALSE	0	0	I-A	0	['DEDDh_0_CAS-I-II-III-IV-V-VI']	[2615]	['2.60e-42']	[0.766]	[0.994]	NA	NA
GCA_000017705.1	CP000789.1	CP000789.1@22	1122946	1125282	FALSE	0	0	I-A	0	['PrimPol_0_CAS-I-II-III-IV-V-VI']	[1008]	['1.60e-102']	[0.454]	[0.95]	NA	NA
GCA_000017705.1	CP000790.1	CP000790.1@15	912483	912776	FALSE	0	0	I-A	0	['Csa3_1_CAS-I-II-III-IV-V-VI']	[873]	['8.20e-16']	[0.888]	[0.814]	NA	NA
GCA_000017705.1	CP000789.1	CP000789.1@54	2470822	2471571	FALSE	0	0	I-A	0	['DEDDh_0_CAS-I-II-III-IV-V-VI']	[2272]	['9.30e-36']	[0.688]	[1.0]	NA	NA
GCA_000017705.1	CP000790.1	CP000790.1@7	512326	512619	FALSE	0	0	I-A	0	['Csa3_1_CAS-I-II-III-IV-V-VI']	[482]	['2.80e-10']	[0.796]	[0.661]	NA	NA
GCA_000017705.1	CP000789.1	CP000789.1@49	2306127	2306750	FALSE	0	0	I-A	0	['DEDDh_0_CAS-I-II-III-IV-V-VI']	[2131]	['3.20e-31']	[0.832]	[0.994]	NA	NA
GCA_000017705.1	CP000789.1	CP000789.1@40	1899522	1900241	FALSE	0	0	I-A	0	['DEDDh_0_CAS-I-II-III-IV-V-VI']	[1724]	['7.00e-33']	[0.717]	[1.0]	NA	NA
GCA_000017705.1	CP000789.1	CP000789.1@42	2086183	2086992	FALSE	0	0	I-A	0	['Csa3_1_CAS-I-II-III-IV-V-VI']	[1924]	['8.20e-04']	[0.411]	[0.525]	NA	NA
GCA_000017705.1	CP000789.1	CP000789.1@82	3743180	3743824	FALSE	0	0	I-A	0	['CasR_1_CAS-I-II-III-IV-V-VI']	[3429]	['1.50e-03']	[0.386]	[0.335]	NA	NA
GCA_000017705.1	CP000790.1	CP000790.1@38	1965489	1965917	FALSE	0	0	I-A	0	['CasR_1_CAS-I-II-III-IV-V-VI']	[1854]	['9.50e-05']	[0.462]	[0.307]	NA	NA
GCA_000017705.1	CP000789.1	CP000789.1@7	285152	285487	FALSE	0	0	I-A	0	['Csa3_1_CAS-I-II-III-IV-V-VI']	[253]	['3.30e-17']	[0.625]	[0.644]	NA	NA
GCA_000017705.1	CP000789.1	CP000789.1@19	982940	983245	FALSE	0	0	I-A	0	['Csa3_1_CAS-I-II-III-IV-V-VI']	[879]	['2.20e-21']	[0.941]	[0.89]	NA	NA
GCA_000017705.1	CP000791.1	CP000791.1@1	27553	27849	FALSE	0	0	I-A	0	['Csa3_1_CAS-I-II-III-IV-V-VI']	[34]	['1.30e-09']	[0.717]	[0.636]	NA	NA
GCA_000017705.1	CP000789.1	CP000789.1@43	2124366	2125787	FALSE	0	0	I-A	0	['DEDDh_0_CAS-I-II-III-IV-V-VI']	[1953]	['1.30e-15']	[0.382]	[0.981]	NA	NA
GCA_000017705.1	CP000789.1	CP000789.1@28	1500884	1501180	FALSE	0	0	I-A	0	['Csa3_1_CAS-I-II-III-IV-V-VI']	[1354]	['1.10e-08']	[0.737]	[0.619]	NA	NA
GCA_000017705.1	CP000790.1	CP000790.1@1	13884	14366	FALSE	0	0	I-A	0	['CasR_0_CAS-I-II-III-IV-V-VI']	[18]	['1.90e-04']	[0.609]	[0.495]	NA	NA
GCA_000017705.1	CP000789.1	CP000789.1@33	1696388	1697242	FALSE	0	0	I-A	0	['WYL_0_CAS-I-II-III-IV-V-VI']	[1531]	['9.50e-37']	[0.968]	[0.942]	NA	NA
GCA_000017705.1	CP000789.1	CP000789.1@3	107370	107915	FALSE	0	0	I-A	0	['DEDDh_0_CAS-I-II-III-IV-V-VI']	[98]	['1.30e-12']	[0.852]	[0.944]	NA	NA
GCA_000017705.1	CP000789.1	CP000789.1@73	3413651	3414427	FALSE	0	0	I-A	0	['CasR_1_CAS-I-II-III-IV-V-VI']	[3137]	['6.70e-03']	[0.32]	[0.376]	NA	NA
GCA_000017705.1	CP000790.1	CP000790.1@8	586689	587171	FALSE	0	0	I-A	0	['CasR_0_CAS-I-II-III-IV-V-VI']	[562]	['4.40e-03']	[0.385]	[0.313]	NA	NA
GCA_000017705.1	CP000789.1	CP000789.1@56	2538705	2539235	FALSE	0	0	I-A	0	['DEDDh_0_CAS-I-II-III-IV-V-VI']	[2330]	['6.00e-09']	[0.938]	[0.994]	NA	NA
GCA_000018025.1	CP000821.1	CP000821.1@27	2514787	2515206	FALSE	0	0	I-A	0	['CasR_0_CAS-I-II-III-IV-V-VI']	[2139]	['1.30e-05']	[0.514]	[0.369]	NA	NA
GCA_000018025.1	CP000821.1	CP000821.1@1	34180	34488	FALSE	0	0	I-A	0	['Csa3_1_CAS-I-II-III-IV-V-VI']	[28]	['7.50e-17']	[0.767]	[0.746]	NA	NA
GCA_000018025.1	CP000821.1	CP000821.1@52	3774695	3775345	FALSE	0	0	I-A	0	['Csa3_1_CAS-I-II-III-IV-V-VI']	[3229]	['1.10e-15']	[0.571]	[0.856]	NA	NA
GCA_000018025.1	CP000821.1	CP000821.1@24	2261121	2261540	FALSE	0	0	I-A	0	['CasR_1_CAS-I-II-III-IV-V-VI']	[1933]	['1.90e-03']	[0.693]	[0.445]	NA	NA
GCA_000018025.1	CP000821.1	CP000821.1@40	3231227	3232099	FALSE	0	0	I-A	0	['WYL_0_CAS-I-II-III-IV-V-VI']	[2771]	['2.90e-16']	[0.447]	[0.419]	NA	NA
GCA_000018025.1	CP000821.1	CP000821.1@20	2105033	2105713	FALSE	0	0	I-A	0	['DEDDh_0_CAS-I-II-III-IV-V-VI']	[1804]	['8.20e-33']	[0.714]	[0.988]	NA	NA
GCA_000018025.1	CP000821.1	CP000821.1@10	937079	937624	FALSE	0	0	I-A	0	['DEDDh_0_CAS-I-II-III-IV-V-VI']	[813]	['1.40e-12']	[0.852]	[0.944]	NA	NA
GCA_000018025.1	CP000821.1	CP000821.1@14	1417317	1417613	FALSE	0	0	I-A	0	['Csa3_1_CAS-I-II-III-IV-V-VI']	[1225]	['6.70e-20']	[0.939]	[0.856]	NA	NA
GCA_000018025.1	CP000821.1	CP000821.1@45	3359111	3359800	FALSE	0	0	I-A	0	['WYL_0_CAS-I-II-III-IV-V-VI']	[2881]	['2.40e-65']	[0.961]	[0.716]	NA	NA
GCA_000018025.1	CP000821.1	CP000821.1@22	2226589	2227260	FALSE	0	0	I-A	0	['DEDDh_0_CAS-I-II-III-IV-V-VI']	[1909]	['5.60e-22']	[0.781]	[0.994]	NA	NA
GCA_000018025.1	CP000821.1	CP000821.1@26	2409727	2410455	FALSE	0	0	I-A	0	['DEDDh_0_CAS-I-II-III-IV-V-VI']	[2054]	['1.00e-39']	[0.691]	[0.994]	NA	NA
GCA_000018025.1	CP000821.1	CP000821.1@34	2931924	2932550	FALSE	0	0	I-A	0	['DEDDh_0_CAS-I-II-III-IV-V-VI']	[2496]	['1.10e-40']	[0.751]	[0.994]	NA	NA
GCA_000018025.1	CP000821.1	CP000821.1@62	4577823	4578500	FALSE	0	0	I-A	0	['2OG_1_CAS-I-II-III-IV-V-VI']	[3874]	['3.10e-23']	[0.434]	[0.989]	NA	NA
GCA_000018025.1	CP000821.1	CP000821.1@9	700340	700684	FALSE	0	0	I-A	0	['Csa3_1_CAS-I-II-III-IV-V-VI']	[587]	['2.30e-19']	[0.713]	[0.771]	NA	NA
GCA_000018025.1	CP000821.1	CP000821.1@39	3169751	3171163	FALSE	0	0	I-A	0	['DEDDh_0_CAS-I-II-III-IV-V-VI']	[2714]	['7.40e-16']	[0.484]	[0.975]	NA	NA
GCA_000018025.1	CP000821.1	CP000821.1@59	4386752	4387048	FALSE	0	0	I-A	0	['Csa3_1_CAS-I-II-III-IV-V-VI']	[3710]	['2.60e-10']	[0.727]	[0.602]	NA	NA
GCA_000018885	CP000910.1	CP000910.1@27	1339825	1340475	FALSE	0	0	I-A	0	['Csa3_1_CAS-I-II-III-IV-V-VI']	[1541]	['2.30e-08']	[0.525]	[0.856]	NA	NA
GCA_000018885	CP000910.1	CP000910.1@4	260043	260354	FALSE	0	0	I-A	0	['Csa3_1_CAS-I-II-III-IV-V-VI']	[297]	['3.80e-03']	[0.558]	[0.517]	NA	NA
GCA_000018885	CP000910.1	CP000910.1@24	1271093	1272070	FALSE	0	0	I-A	0	['DEDDh_0_CAS-I-II-III-IV-V-VI']	[1457]	['1.90e-24']	[0.472]	[0.981]	NA	NA
GCA_000018885	CP000910.1	CP000910.1@26	1320706	1321509	FALSE	0	0	I-A	0	['WYL_0_CAS-I-II-III-IV-V-VI']	[1515]	['3.80e-28']	[0.687]	[0.585]	NA	NA
GCA_000018885	CP000910.1	CP000910.1@46	2380400	2380855	FALSE	0	0	I-A	0	['CasR_1_CAS-I-II-III-IV-V-VI']	[2630]	['1.10e-06']	[0.566]	[0.399]	NA	NA
GCA_000018885	CP000910.1	CP000910.1@35	1962410	1962748	FALSE	0	0	I-A	0	['Csa3_1_CAS-I-II-III-IV-V-VI']	[2196]	['2.90e-15']	[0.513]	[0.551]	NA	NA
GCA_000018885	CP000910.1	CP000910.1@1	59380	59739	FALSE	0	0	I-A	0	['Csa3_1_CAS-I-II-III-IV-V-VI']	[60]	['6.40e-20']	[0.758]	[0.856]	NA	NA
GCA_000018885	CP000910.1	CP000910.1@17	813080	813472	FALSE	0	0	I-A	0	['Csa3_1_CAS-I-II-III-IV-V-VI']	[931]	['7.30e-05']	[0.473]	[0.5]	NA	NA
GCA_000018885	CP000910.1	CP000910.1@23	1202880	1208220	FALSE	0	0	I-A	0	['Csa3_1_CAS-I-II-III-IV-V-VI', 'WYL_0_CAS-I-II-III-IV-V-VI']	[1384, 1386]	['4.70e-17', '2.20e-56']	[0.903, 0.981]	[0.873, 0.981]	NA	NA
GCA_000018885	CP000910.1	CP000910.1@25	1316071	1316535	FALSE	0	0	I-A	0	['Csa3_1_CAS-I-II-III-IV-V-VI']	[1509]	['2.10e-03']	[0.361]	[0.559]	NA	NA
GCA_000018885	CP000910.1	CP000910.1@56	2944879	2945484	FALSE	0	0	I-A	0	['DEDDh_0_CAS-I-II-III-IV-V-VI']	[3273]	['1.00e-04']	[0.752]	[0.919]	NA	NA
GCA_000018885	CP000910.1	CP000910.1@14	781167	781628	FALSE	0	0	I-A	0	['Csa3_1_CAS-I-II-III-IV-V-VI']	[894]	['8.60e-09']	[0.506]	[0.737]	NA	NA
GCA_000018885	CP000910.1	CP000910.1@48	2451560	2452129	FALSE	0	0	I-A	0	['Csa3_1_CAS-I-II-III-IV-V-VI']	[2715]	['9.60e-09']	[0.389]	[0.644]	NA	NA
GCA_000018885	CP000910.1	CP000910.1@47	2436736	2437233	FALSE	0	0	I-A	0	['Csa3_1_CAS-I-II-III-IV-V-VI']	[2699]	['2.10e-17']	[0.404]	[0.627]	NA	NA
GCA_000018885	CP000910.1	CP000910.1@9	505619	506371	FALSE	0	0	I-A	0	['Csa3_1_CAS-I-II-III-IV-V-VI']	[582]	['3.60e-04']	[0.331]	[0.593]	NA	NA
GCA_000018885	CP000910.1	CP000910.1@53	2788891	2789787	FALSE	0	0	I-A	0	['WYL_0_CAS-I-II-III-IV-V-VI']	[3106]	['2.90e-50']	[0.93]	[0.863]	NA	NA
GCA_000018885	CP000910.1	CP000910.1@39	2154337	2154708	FALSE	0	0	I-A	0	['Csa3_1_CAS-I-II-III-IV-V-VI']	[2398]	['2.60e-04']	[0.516]	[0.508]	NA	NA
GCA_000018885	CP000910.1	CP000910.1@8	441010	441393	FALSE	0	0	I-A	0	['Csa3_1_CAS-I-II-III-IV-V-VI']	[511]	['6.50e-11']	[0.688]	[0.661]	NA	NA
GCA_000018885	CP000910.1	CP000910.1@33	1924466	1924756	FALSE	0	0	I-A	0	['Csa3_1_CAS-I-II-III-IV-V-VI']	[2164]	['2.90e-17']	[0.938]	[0.847]	NA	NA
GCA_000018885	CP000910.1	CP000910.1@30	1795982	1798000	FALSE	0	0	I-A	0	['WYL_0_CAS-I-II-III-IV-V-VI']	[2008]	['1.00e-81']	[0.944]	[0.974]	NA	NA
GCA_000018885	CP000910.1	CP000910.1@54	2807025	2807348	FALSE	0	0	I-A	0	['Csa3_1_CAS-I-II-III-IV-V-VI']	[3129]	['3.20e-12']	[0.824]	[0.661]	NA	NA
GCA_000018885	CP000910.1	CP000910.1@3	242375	242851	FALSE	0	0	I-A	0	['CasR_1_CAS-I-II-III-IV-V-VI']	[275]	['1.30e-04']	[0.428]	[0.321]	NA	NA
GCA_000018885	CP000910.1	CP000910.1@6	410209	410556	FALSE	0	0	I-A	0	['WYL_3_CAS-I-II-III-IV-V-VI']	[475]	['1.00e-04']	[0.603]	[0.43]	NA	NA
GCA_000018885	CP000910.1	CP000910.1@11	639929	640363	FALSE	0	0	I-A	0	['CasR_1_CAS-I-II-III-IV-V-VI']	[745]	['1.70e-04']	[0.538]	[0.33]	NA	NA
GCA_000019185.1	CP000931.1	CP000931.1@39	2787445	2788086	FALSE	0	0	I-A	0	['DEDDh_0_CAS-I-II-III-IV-V-VI']	[2359]	['5.30e-42']	[0.734]	[0.994]	NA	NA
GCA_000019185.1	CP000931.1	CP000931.1@18	1207079	1207372	FALSE	0	0	I-A	0	['Csa3_1_CAS-I-II-III-IV-V-VI']	[1007]	['4.00e-11']	[0.673]	[0.593]	NA	NA
GCA_000019185.1	CP000931.1	CP000931.1@1	25667	25972	FALSE	0	0	I-A	0	['Csa3_1_CAS-I-II-III-IV-V-VI']	[21]	['1.10e-16']	[0.833]	[0.797]	NA	NA
GCA_000019185.1	CP000931.1	CP000931.1@48	3527707	3528105	FALSE	0	0	I-A	0	['Csa3_1_CAS-I-II-III-IV-V-VI']	[2966]	['6.10e-03']	[0.406]	[0.415]	NA	NA
GCA_000019185.1	CP000931.1	CP000931.1@8	620220	625347	FALSE	0	0	I-A	0	['RT_0_CAS-I-II-III-IV-V-VI', 'RT_0_CAS-I-II-III-IV-V-VI']	[530, 534]	['1.70e-20', '4.80e-19']	[0.517, 0.562]	[0.92, 0.925]	NA	NA
GCA_000019185.1	CP000931.1	CP000931.1@36	2248372	2249100	FALSE	0	0	I-A	0	['DEDDh_0_CAS-I-II-III-IV-V-VI']	[1920]	['5.50e-42']	[0.691]	[0.994]	NA	NA
GCA_000019185.1	CP000931.1	CP000931.1@19	1240507	1241130	FALSE	0	0	I-A	0	['2OG_1_CAS-I-II-III-IV-V-VI']	[1040]	['1.40e-18']	[0.438]	[0.989]	NA	NA
GCA_000019185.1	CP000931.1	CP000931.1@30	2019116	2019811	FALSE	0	0	I-A	0	['DEDDh_0_CAS-I-II-III-IV-V-VI']	[1725]	['2.40e-22']	[0.754]	[0.994]	NA	NA
GCA_000019185.1	CP000931.1	CP000931.1@63	4636685	4637032	FALSE	0	0	I-A	0	['Csa3_1_CAS-I-II-III-IV-V-VI']	[3910]	['3.50e-13']	[0.543]	[0.585]	NA	NA
GCA_000019185.1	CP000931.1	CP000931.1@32	2134513	2135919	FALSE	0	0	I-A	0	['DEDDh_0_CAS-I-II-III-IV-V-VI']	[1828]	['3.10e-17']	[0.554]	[0.975]	NA	NA
GCA_000019185.1	CP000931.1	CP000931.1@44	3102580	3103257	FALSE	0	0	I-A	0	['DEDDh_0_CAS-I-II-III-IV-V-VI']	[2622]	['1.00e-33']	[0.717]	[0.988]	NA	NA
GCA_000019185.1	CP000931.1	CP000931.1@60	4439674	4440219	FALSE	0	0	I-A	0	['DEDDh_0_CAS-I-II-III-IV-V-VI']	[3723]	['1.60e-11']	[0.863]	[0.956]	NA	NA
GCA_000019185.1	CP000931.1	CP000931.1@61	4492353	4492991	FALSE	0	0	I-A	0	['CasR_1_CAS-I-II-III-IV-V-VI']	[3774]	['2.20e-03']	[0.347]	[0.335]	NA	NA
GCA_000019185.1	CP000931.1	CP000931.1@21	1370298	1370612	FALSE	0	0	I-A	0	['Csa3_1_CAS-I-II-III-IV-V-VI']	[1156]	['4.70e-22']	[0.914]	[0.881]	NA	NA
GCA_000019185.1	CP000931.1	CP000931.1@20	1350475	1350750	FALSE	0	0	I-A	0	['CasR_0_CAS-I-II-III-IV-V-VI']	[1140]	['4.60e-04']	[0.772]	[0.364]	NA	NA
GCA_000021745	CP001280.1	CP001280.1@4	151100	151714	FALSE	0	0	I-A	0	['DEDDh_0_CAS-I-II-III-IV-V-VI']	[155]	['1.90e-04']	[0.454]	[0.606]	NA	NA
GCA_000021745	CP001280.1	CP001280.1@16	1490474	1490923	FALSE	0	0	I-A	0	['CasR_1_CAS-I-II-III-IV-V-VI']	[1379]	['9.00e-03']	[0.467]	[0.303]	NA	NA
GCA_000021745	CP001280.1	CP001280.1@35	2868646	2869314	FALSE	0	0	I-A	0	['DEDDh_0_CAS-I-II-III-IV-V-VI']	[2623]	['2.10e-38']	[0.735]	[0.994]	NA	NA
GCA_000021745	CP001280.1	CP001280.1@32	2774347	2775054	FALSE	0	0	I-A	0	['DEDDh_0_CAS-I-II-III-IV-V-VI']	[2540]	['6.90e-42']	[0.678]	[0.994]	NA	NA
GCA_000021745	CP001280.1	CP001280.1@14	1208124	1208462	FALSE	0	0	I-A	0	['Csa3_1_CAS-I-II-III-IV-V-VI']	[1123]	['9.30e-12']	[0.717]	[0.754]	NA	NA
GCA_000021745	CP001280.1	CP001280.1@36	3096463	3096699	FALSE	0	0	I-A	0	['Csa3_1_CAS-I-II-III-IV-V-VI']	[2824]	['7.40e-04']	[0.785]	[0.576]	NA	NA
GCA_000021745	CP001280.1	CP001280.1@33	2805875	2806225	FALSE	0	0	I-A	0	['Csa3_1_CAS-I-II-III-IV-V-VI']	[2572]	['2.90e-14']	[0.735]	[0.805]	NA	NA
GCA_000021745	CP001280.1	CP001280.1@26	2464154	2464825	FALSE	0	0	I-A	0	['CasR_0_CAS-I-II-III-IV-V-VI']	[2274]	['1.20e-03']	[0.321]	[0.374]	NA	NA
GCA_000021745	CP001280.1	CP001280.1@3	93626	93970	FALSE	0	0	I-A	0	['Csa3_1_CAS-I-II-III-IV-V-VI']	[101]	['1.90e-14']	[0.774]	[0.805]	NA	NA
GCA_000021745	CP001280.1	CP001280.1@18	1767669	1768568	FALSE	0	0	I-A	0	['2OG_1_CAS-I-II-III-IV-V-VI']	[1638]	['2.20e-14']	[0.327]	[0.957]	NA	NA
GCA_000025945.1	CR522870.1	CR522870.1@15	1079935	1080654	FALSE	0	0	I-A	0	['DEDDh_0_CAS-I-II-III-IV-V-VI']	[963]	['1.00e-34']	[0.717]	[1.0]	NA	NA
GCA_000025945.1	CR522870.1	CR522870.1@14	1053974	1054291	FALSE	0	0	I-A	0	['Csa3_1_CAS-I-II-III-IV-V-VI']	[942]	['8.40e-16']	[0.858]	[0.754]	NA	NA
GCA_000025945.1	CR522870.1	CR522870.1@35	2166791	2167597	FALSE	0	0	I-A	0	['WYL_0_CAS-I-II-III-IV-V-VI']	[1939]	['6.20e-04']	[0.405]	[0.361]	NA	NA
GCA_000025945.1	CR522870.1	CR522870.1@29	1685978	1686544	FALSE	0	0	I-A	0	['DEDDh_0_CAS-I-II-III-IV-V-VI']	[1517]	['1.30e-14']	[0.915]	[0.975]	NA	NA
GCA_000025945.1	CR522870.1	CR522870.1@11	926954	927391	FALSE	0	0	I-A	0	['Csa3_1_CAS-I-II-III-IV-V-VI']	[831]	['6.50e-15']	[0.589]	[0.805]	NA	NA
GCA_000025945.1	CR522870.1	CR522870.1@3	149127	149477	FALSE	0	0	I-A	0	['Csa3_1_CAS-I-II-III-IV-V-VI']	[137]	['1.70e-18']	[0.752]	[0.822]	NA	NA
GCA_000026085.1	CR954246.1	CR954246.1@11	616124	616747	FALSE	0	0	I-A	0	['DEDDh_0_CAS-I-II-III-IV-V-VI']	[548]	['2.30e-36']	[0.784]	[0.994]	NA	NA
GCA_000026085.1	CR954246.1	CR954246.1@40	3008103	3008405	FALSE	0	0	I-A	0	['Csa3_1_CAS-I-II-III-IV-V-VI']	[2678]	['2.90e-19']	[0.772]	[0.729]	NA	NA
GCA_000026085.1	CR954246.1	CR954246.1@34	2451329	2451949	FALSE	0	0	I-A	0	['2OG_1_CAS-I-II-III-IV-V-VI']	[2188]	['1.30e-23']	[0.43]	[0.989]	NA	NA
GCA_000026085.1	CR954246.1	CR954246.1@42	3117154	3117513	FALSE	0	0	I-A	0	['WYL_0_CAS-I-II-III-IV-V-VI']	[2783]	['3.40e-04']	[0.75]	[0.335]	NA	NA
GCA_000026085.1	CR954246.1	CR954246.1@8	505919	506464	FALSE	0	0	I-A	0	['DEDDh_0_CAS-I-II-III-IV-V-VI']	[456]	['1.60e-12']	[0.857]	[0.95]	NA	NA
GCA_000026085.1	CR954247.1	CR954247.1@6	220203	220547	FALSE	0	0	I-A	0	['Csa3_1_CAS-I-II-III-IV-V-VI']	[177]	['8.70e-17']	[0.583]	[0.619]	NA	NA
GCA_000026085.1	CR954247.1	CR954247.1@13	606765	607196	FALSE	0	0	I-A	0	['CasR_0_CAS-I-II-III-IV-V-VI']	[519]	['1.60e-05']	[0.667]	[0.465]	NA	NA
GCA_000026085.1	CR954246.1	CR954246.1@23	1796346	1796825	FALSE	0	0	I-A	0	['CasR_0_CAS-I-II-III-IV-V-VI']	[1628]	['1.50e-03']	[0.438]	[0.348]	NA	NA
GCA_000026085.1	CR954246.1	CR954246.1@1	55661	56116	FALSE	0	0	I-A	0	['CasR_1_CAS-I-II-III-IV-V-VI']	[50]	['6.70e-05']	[0.487]	[0.33]	NA	NA
GCA_000026085.1	CR954246.1	CR954246.1@4	198203	198907	FALSE	0	0	I-A	0	['2OG_1_CAS-I-II-III-IV-V-VI']	[177]	['8.20e-15']	[0.391]	[0.979]	NA	NA
GCA_000026085.1	CR954246.1	CR954246.1@44	3180372	3181232	FALSE	0	0	I-A	0	['WYL_0_CAS-I-II-III-IV-V-VI']	[2832]	['1.30e-20']	[0.899]	[0.895]	NA	NA
GCA_000026085.1	CR954246.1	CR954246.1@29	2234245	2234943	FALSE	0	0	I-A	0	['DEDDh_0_CAS-I-II-III-IV-V-VI']	[1996]	['2.20e-24']	[0.751]	[0.994]	NA	NA
GCA_000026085.1	CR954247.1	CR954247.1@2	56680	57201	FALSE	0	0	I-A	0	['CasR_1_CAS-I-II-III-IV-V-VI']	[52]	['2.20e-04']	[0.374]	[0.312]	NA	NA
GCA_000026085.1	CR954246.1	CR954246.1@27	2067731	2068444	FALSE	0	0	I-A	0	['DEDDh_0_CAS-I-II-III-IV-V-VI']	[1856]	['1.30e-39']	[0.739]	[0.994]	NA	NA
GCA_000026085.1	CR954246.1	CR954246.1@14	1309608	1311053	FALSE	0	0	I-A	0	['DEDDh_0_CAS-I-II-III-IV-V-VI']	[1182]	['2.50e-12']	[0.373]	[0.975]	NA	NA
GCA_000026085.1	CR954247.1	CR954247.1@11	489078	489506	FALSE	0	0	I-A	0	['CasR_0_CAS-I-II-III-IV-V-VI']	[409]	['5.80e-07']	[0.469]	[0.328]	NA	NA
GCA_000093025.1	CP002056.1	CP002056.1@9	739817	740131	FALSE	0	0	I-A	0	['Csa3_1_CAS-I-II-III-IV-V-VI']	[678]	['4.70e-06']	[0.562]	[0.542]	NA	NA
GCA_000093025.1	CP002056.1	CP002056.1@2	225080	225409	FALSE	0	0	I-A	0	['Csa3_1_CAS-I-II-III-IV-V-VI']	[190]	['1.40e-11']	[0.727]	[0.754]	NA	NA
GCA_000093025.1	CP002056.1	CP002056.1@10	954614	955117	FALSE	0	0	I-A	0	['Csa3_1_CAS-I-II-III-IV-V-VI']	[845]	['1.10e-05']	[0.827]	[0.678]	NA	NA
GCA_000093025.1	CP002056.1	CP002056.1@34	2889762	2890067	FALSE	0	0	I-A	0	['Csa3_1_CAS-I-II-III-IV-V-VI']	[2642]	['7.60e-06']	[0.647]	[0.61]	NA	NA
GCA_000093025.1	CP002056.1	CP002056.1@7	538661	538984	FALSE	0	0	I-A	0	['Csa3_1_CAS-I-II-III-IV-V-VI']	[489]	['1.40e-09']	[0.704]	[0.695]	NA	NA
GCA_000093025.1	CP002056.1	CP002056.1@32	2772123	2772803	FALSE	0	0	I-A	0	['2OG_1_CAS-I-II-III-IV-V-VI']	[2525]	['1.90e-14']	[0.41]	[0.968]	NA	NA
GCA_000093025.1	CP002056.1	CP002056.1@22	1697680	1698387	FALSE	0	0	I-A	0	['DEDDh_0_CAS-I-II-III-IV-V-VI']	[1528]	['1.90e-38']	[0.691]	[1.0]	NA	NA
GCA_000093025.1	CP002056.1	CP002056.1@29	2423983	2424903	FALSE	0	0	I-A	0	['RT_0_CAS-I-II-III-IV-V-VI']	[2193]	['3.60e-10']	[0.505]	[0.789]	NA	NA
GCA_000153225.1	CH724148.1	CH724148.1@8	801896	802234	FALSE	0	0	I-A	0	['Csa3_1_CAS-I-II-III-IV-V-VI']	[700]	['8.30e-04']	[0.646]	[0.585]	NA	NA
GCA_000153225.1	CH724148.1	CH724148.1@22	2170662	2171141	FALSE	0	0	I-A	0	['CasR_1_CAS-I-II-III-IV-V-VI']	[1907]	['6.90e-06']	[0.575]	[0.427]	NA	NA
GCA_000153225.1	CH724148.1	CH724148.1@3	493614	495002	FALSE	0	0	I-A	0	['DEDDh_0_CAS-I-II-III-IV-V-VI']	[425]	['3.20e-43']	[0.333]	[0.988]	NA	NA
GCA_000153225.1	CH724148.1	CH724148.1@13	1612427	1613254	FALSE	0	0	I-A	0	['DEDDh_0_CAS-I-II-III-IV-V-VI']	[1421]	['3.90e-35']	[0.63]	[0.994]	NA	NA
GCA_000153225.1	CH724148.1	CH724148.1@20	2125222	2125785	FALSE	0	0	I-A	0	['CasR_1_CAS-I-II-III-IV-V-VI']	[1866]	['2.30e-03']	[0.404]	[0.344]	NA	NA
GCA_000153225.1	CH724148.1	CH724148.1@19	2117352	2117849	FALSE	0	0	I-A	0	['CasR_0_CAS-I-II-III-IV-V-VI']	[1860]	['1.10e-04']	[0.494]	[0.374]	NA	NA
GCA_000153225.1	CH724148.1	CH724148.1@6	765428	766030	FALSE	0	0	I-A	0	['CasR_0_CAS-I-II-III-IV-V-VI']	[668]	['3.10e-03']	[0.413]	[0.399]	NA	NA
GCA_000153485.2	CP003879.1	CP003879.1@22	1575553	1576251	FALSE	0	0	I-A	0	['PD_DExK_1_CAS-I-II-III-IV-V-VI']	[1397]	['2.90e-03']	[0.335]	[0.374]	NA	NA
GCA_000153485.2	CP003879.1	CP003879.1@19	1403951	1404592	FALSE	0	0	I-A	0	['2OG_1_CAS-I-II-III-IV-V-VI']	[1242]	['1.50e-24']	[0.425]	[0.979]	NA	NA
GCA_000153485.2	CP003879.1	CP003879.1@14	964629	965327	FALSE	0	0	I-A	0	['Csa3_1_CAS-I-II-III-IV-V-VI']	[853]	['4.00e-03']	[0.442]	[0.644]	NA	NA
GCA_000153485.2	CP003879.1	CP003879.1@3	49487	49933	FALSE	0	0	I-A	0	['CasR_0_CAS-I-II-III-IV-V-VI']	[46]	['5.70e-04']	[0.584]	[0.439]	NA	NA
GCA_000153485.2	CP003879.1	CP003879.1@12	800139	801413	FALSE	0	0	I-A	0	['DEDDh_0_CAS-I-II-III-IV-V-VI']	[717]	['8.80e-26']	[0.499]	[1.0]	NA	NA
GCA_000153485.2	CP003879.1	CP003879.1@15	985165	987035	FALSE	0	0	I-A	0	['WYL_3_CAS-I-II-III-IV-V-VI', 'WYL_3_CAS-I-II-III-IV-V-VI']	[869, 870]	['2.60e-20', '7.50e-27']	[0.579, 0.576]	[0.959, 0.977]	NA	NA
GCA_000153485.2	CP003879.1	CP003879.1@39	2982630	2983601	FALSE	0	0	I-A	0	['2OG_1_CAS-I-II-III-IV-V-VI']	[2589]	['2.20e-04']	[0.306]	[0.819]	NA	NA
GCA_000153485.2	CP003879.1	CP003879.1@6	417420	417980	FALSE	0	0	I-A	0	['WYL_3_CAS-I-II-III-IV-V-VI']	[369]	['3.20e-03']	[0.508]	[0.337]	NA	NA
GCA_000153485.2	CP003879.1	CP003879.1@37	2805259	2806029	FALSE	0	0	I-A	0	['DEDDh_0_CAS-I-II-III-IV-V-VI']	[2422]	['2.70e-37']	[0.607]	[0.994]	NA	NA
GCA_000153485.2	CP003879.1	CP003879.1@44	3456581	3457039	FALSE	0	0	I-A	0	['CasR_1_CAS-I-II-III-IV-V-VI']	[3016]	['1.70e-04']	[0.425]	[0.312]	NA	NA
GCA_000153485.2	CP003879.1	CP003879.1@31	2363827	2364156	FALSE	0	0	I-A	0	['Csa3_1_CAS-I-II-III-IV-V-VI']	[2037]	['1.20e-12']	[0.709]	[0.644]	NA	NA
GCA_000153485.2	CP003879.1	CP003879.1@9	576868	578232	FALSE	0	0	I-A	0	['DEDDh_0_CAS-I-II-III-IV-V-VI']	[519]	['1.40e-41']	[0.42]	[0.994]	NA	NA
GCA_000153485.2	CP003879.1	CP003879.1@16	994725	995624	FALSE	0	0	I-A	0	['WYL_3_CAS-I-II-III-IV-V-VI']	[877]	['3.70e-35']	[0.58]	[0.977]	NA	NA
GCA_000155675.2	CP003740.1	CP003740.1@10	615262	615609	FALSE	0	0	I-A	0	['Csa3_1_CAS-I-II-III-IV-V-VI']	[677]	['8.00e-13']	[0.638]	[0.703]	NA	NA
GCA_000155675.2	CP003740.1	CP003740.1@5	375931	376440	FALSE	0	0	I-A	0	['Csa3_1_CAS-I-II-III-IV-V-VI']	[408]	['8.70e-03']	[0.471]	[0.5]	NA	NA
GCA_000155675.2	CP003740.1	CP003740.1@29	1863438	1864049	FALSE	0	0	I-A	0	['DEDDh_0_CAS-I-II-III-IV-V-VI']	[2001]	['6.80e-24']	[0.76]	[0.994]	NA	NA
GCA_000155675.2	CP003740.1	CP003740.1@31	1938937	1939395	FALSE	0	0	I-A	0	['CasR_1_CAS-I-II-III-IV-V-VI']	[2058]	['6.50e-03']	[0.542]	[0.362]	NA	NA
GCA_000155675.2	CP003740.1	CP003740.1@32	1963112	1963831	FALSE	0	0	I-A	0	['WYL_0_CAS-I-II-III-IV-V-VI']	[2084]	['2.60e-40']	[0.896]	[0.661]	NA	NA
GCA_000155675.2	CP003740.1	CP003740.1@35	2022887	2023411	FALSE	0	0	I-A	0	['Csa3_1_CAS-I-II-III-IV-V-VI']	[2147]	['9.60e-03']	[0.457]	[0.5]	NA	NA
GCA_000155675.2	CP003740.1	CP003740.1@55	3744274	3744891	FALSE	0	0	I-A	0	['Csa3_1_CAS-I-II-III-IV-V-VI']	[4062]	['9.60e-03']	[0.369]	[0.576]	NA	NA
GCA_000155675.2	CP003740.1	CP003740.1@3	229020	229529	FALSE	0	0	I-A	0	['Csa3_1_CAS-I-II-III-IV-V-VI']	[240]	['9.50e-03']	[0.471]	[0.5]	NA	NA
GCA_000155675.2	CP003740.1	CP003740.1@58	3820651	3821175	FALSE	0	0	I-A	0	['Csa3_1_CAS-I-II-III-IV-V-VI']	[4140]	['9.60e-03']	[0.457]	[0.5]	NA	NA
GCA_000155675.2	CP003740.1	CP003740.1@23	1368628	1368930	FALSE	0	0	I-A	0	['Csa3_1_CAS-I-II-III-IV-V-VI']	[1451]	['3.00e-14']	[0.931]	[0.754]	NA	NA
GCA_000155675.2	CP003740.1	CP003740.1@65	4271113	4271637	FALSE	0	0	I-A	0	['Csa3_1_CAS-I-II-III-IV-V-VI']	[4641]	['9.60e-03']	[0.457]	[0.5]	NA	NA
GCA_000155675.2	CP003740.1	CP003740.1@68	4352815	4353339	FALSE	0	0	I-A	0	['Csa3_1_CAS-I-II-III-IV-V-VI']	[4744]	['9.30e-03']	[0.457]	[0.5]	NA	NA
GCA_000155675.2	CP003740.1	CP003740.1@1	140232	140756	FALSE	0	0	I-A	0	['Csa3_1_CAS-I-II-III-IV-V-VI']	[144]	['9.60e-03']	[0.457]	[0.5]	NA	NA
GCA_000155675.2	CP003740.1	CP003740.1@11	618511	619278	FALSE	0	0	I-A	0	['Csa3_1_CAS-I-II-III-IV-V-VI']	[683]	['8.80e-03']	[0.359]	[0.441]	NA	NA
GCA_000155675.2	CP003740.1	CP003740.1@60	3993513	3994022	FALSE	0	0	I-A	0	['Csa3_1_CAS-I-II-III-IV-V-VI']	[4349]	['8.70e-03']	[0.471]	[0.5]	NA	NA
GCA_000155675.2	CP003740.1	CP003740.1@28	1844552	1844851	FALSE	0	0	I-A	0	['Csa3_1_CAS-I-II-III-IV-V-VI']	[1978]	['5.00e-10']	[0.89]	[0.703]	NA	NA
GCA_000155675.2	CP003740.1	CP003740.1@12	646642	647331	FALSE	0	0	I-A	0	['WYL_0_CAS-I-II-III-IV-V-VI']	[710]	['9.30e-70']	[0.922]	[0.69]	NA	NA
GCA_000155675.2	CP003740.1	CP003740.1@61	4006713	4007222	FALSE	0	0	I-A	0	['Csa3_1_CAS-I-II-III-IV-V-VI']	[4368]	['9.50e-03']	[0.471]	[0.5]	NA	NA
GCA_000155675.2	CP003740.1	CP003740.1@38	2177315	2177923	FALSE	0	0	I-A	0	['CasR_1_CAS-I-II-III-IV-V-VI']	[2315]	['4.80e-03']	[0.389]	[0.372]	NA	NA
GCA_000155675.2	CP003740.1	CP003740.1@72	4736206	4736934	FALSE	0	0	I-A	0	['DEDDh_0_CAS-I-II-III-IV-V-VI']	[5164]	['1.00e-33']	[0.712]	[0.994]	NA	NA
GCA_000155675.2	CP003740.1	CP003740.1@51	3525806	3526279	FALSE	0	0	I-A	0	['Csa3_1_CAS-I-II-III-IV-V-VI']	[3824]	['5.60e-03']	[0.373]	[0.517]	NA	NA
GCA_000155675.2	CP003740.1	CP003740.1@26	1781073	1781537	FALSE	0	0	I-A	0	['CasR_0_CAS-I-II-III-IV-V-VI']	[1908]	['7.20e-04']	[0.484]	[0.369]	NA	NA
GCA_000155675.2	CP003740.1	CP003740.1@54	3723513	3723842	FALSE	0	0	I-A	0	['Csa3_1_CAS-I-II-III-IV-V-VI']	[4037]	['2.90e-11']	[0.573]	[0.593]	NA	NA
GCA_000155675.2	CP003740.1	CP003740.1@44	3075168	3075851	FALSE	0	0	I-A	0	['CasR_0_CAS-I-II-III-IV-V-VI']	[3305]	['5.90e-05']	[0.32]	[0.364]	NA	NA
GCA_000155675.2	CP003740.1	CP003740.1@69	4565141	4565752	FALSE	0	0	I-A	0	['DEDDh_0_CAS-I-II-III-IV-V-VI']	[4993]	['3.30e-04']	[0.407]	[0.544]	NA	NA
GCA_000155675.2	CP003740.1	CP003740.1@6	438792	439316	FALSE	0	0	I-A	0	['Csa3_1_CAS-I-II-III-IV-V-VI']	[477]	['9.30e-03']	[0.457]	[0.5]	NA	NA
GCA_000155675.2	CP003740.1	CP003740.1@52	3563900	3564169	FALSE	0	0	I-A	0	['Csa3_1_CAS-I-II-III-IV-V-VI']	[3865]	['1.10e-03']	[0.567]	[0.458]	NA	NA
GCA_000155675.2	CP003740.1	CP003740.1@10	615262	615609	FALSE	0	0	I-A	0	['Csa3_1_CAS-I-II-III-IV-V-VI']	[677]	['8.00e-13']	[0.638]	[0.703]	NA	NA
GCA_000155675.2	CP003740.1	CP003740.1@5	375931	376440	FALSE	0	0	I-A	0	['Csa3_1_CAS-I-II-III-IV-V-VI']	[408]	['8.70e-03']	[0.471]	[0.5]	NA	NA
GCA_000155675.2	CP003740.1	CP003740.1@58	3820651	3821175	FALSE	0	0	I-A	0	['Csa3_1_CAS-I-II-III-IV-V-VI']	[4140]	['9.60e-03']	[0.457]	[0.5]	NA	NA
GCA_000155675.2	CP003740.1	CP003740.1@61	4006713	4007222	FALSE	0	0	I-A	0	['Csa3_1_CAS-I-II-III-IV-V-VI']	[4368]	['9.50e-03']	[0.471]	[0.5]	NA	NA
GCA_000155675.2	CP003740.1	CP003740.1@1	140232	140756	FALSE	0	0	I-A	0	['Csa3_1_CAS-I-II-III-IV-V-VI']	[144]	['9.60e-03']	[0.457]	[0.5]	NA	NA
GCA_000155675.2	CP003740.1	CP003740.1@65	4271113	4271637	FALSE	0	0	I-A	0	['Csa3_1_CAS-I-II-III-IV-V-VI']	[4641]	['9.60e-03']	[0.457]	[0.5]	NA	NA
GCA_000155675.2	CP003740.1	CP003740.1@52	3563900	3564169	FALSE	0	0	I-A	0	['Csa3_1_CAS-I-II-III-IV-V-VI']	[3865]	['1.10e-03']	[0.567]	[0.458]	NA	NA
GCA_000155675.2	CP003740.1	CP003740.1@31	1938937	1939395	FALSE	0	0	I-A	0	['CasR_1_CAS-I-II-III-IV-V-VI']	[2058]	['6.50e-03']	[0.542]	[0.362]	NA	NA
GCA_000155675.2	CP003740.1	CP003740.1@26	1781073	1781537	FALSE	0	0	I-A	0	['CasR_0_CAS-I-II-III-IV-V-VI']	[1908]	['7.20e-04']	[0.484]	[0.369]	NA	NA
GCA_000155675.2	CP003740.1	CP003740.1@69	4565141	4565752	FALSE	0	0	I-A	0	['DEDDh_0_CAS-I-II-III-IV-V-VI']	[4993]	['3.30e-04']	[0.407]	[0.544]	NA	NA
GCA_000155675.2	CP003740.1	CP003740.1@68	4352815	4353339	FALSE	0	0	I-A	0	['Csa3_1_CAS-I-II-III-IV-V-VI']	[4744]	['9.30e-03']	[0.457]	[0.5]	NA	NA
GCA_000155675.2	CP003740.1	CP003740.1@72	4736206	4736934	FALSE	0	0	I-A	0	['DEDDh_0_CAS-I-II-III-IV-V-VI']	[5164]	['1.00e-33']	[0.712]	[0.994]	NA	NA
GCA_000155675.2	CP003740.1	CP003740.1@3	229020	229529	FALSE	0	0	I-A	0	['Csa3_1_CAS-I-II-III-IV-V-VI']	[240]	['9.50e-03']	[0.471]	[0.5]	NA	NA
GCA_000155675.2	CP003740.1	CP003740.1@55	3744274	3744891	FALSE	0	0	I-A	0	['Csa3_1_CAS-I-II-III-IV-V-VI']	[4062]	['9.60e-03']	[0.369]	[0.576]	NA	NA
GCA_000155675.2	CP003740.1	CP003740.1@38	2177315	2177923	FALSE	0	0	I-A	0	['CasR_1_CAS-I-II-III-IV-V-VI']	[2315]	['4.80e-03']	[0.389]	[0.372]	NA	NA
GCA_000155675.2	CP003740.1	CP003740.1@51	3525806	3526279	FALSE	0	0	I-A	0	['Csa3_1_CAS-I-II-III-IV-V-VI']	[3824]	['5.60e-03']	[0.373]	[0.517]	NA	NA
GCA_000155675.2	CP003740.1	CP003740.1@28	1844552	1844851	FALSE	0	0	I-A	0	['Csa3_1_CAS-I-II-III-IV-V-VI']	[1978]	['5.00e-10']	[0.89]	[0.703]	NA	NA
GCA_000155675.2	CP003740.1	CP003740.1@32	1963112	1963831	FALSE	0	0	I-A	0	['WYL_0_CAS-I-II-III-IV-V-VI']	[2084]	['2.60e-40']	[0.896]	[0.661]	NA	NA
GCA_000155675.2	CP003740.1	CP003740.1@29	1863438	1864049	FALSE	0	0	I-A	0	['DEDDh_0_CAS-I-II-III-IV-V-VI']	[2001]	['6.80e-24']	[0.76]	[0.994]	NA	NA
GCA_000155675.2	CP003740.1	CP003740.1@35	2022887	2023411	FALSE	0	0	I-A	0	['Csa3_1_CAS-I-II-III-IV-V-VI']	[2147]	['9.60e-03']	[0.457]	[0.5]	NA	NA
GCA_000155675.2	CP003740.1	CP003740.1@60	3993513	3994022	FALSE	0	0	I-A	0	['Csa3_1_CAS-I-II-III-IV-V-VI']	[4349]	['8.70e-03']	[0.471]	[0.5]	NA	NA
GCA_000155675.2	CP003740.1	CP003740.1@12	646642	647331	FALSE	0	0	I-A	0	['WYL_0_CAS-I-II-III-IV-V-VI']	[710]	['9.30e-70']	[0.922]	[0.69]	NA	NA
GCA_000155675.2	CP003740.1	CP003740.1@44	3075168	3075851	FALSE	0	0	I-A	0	['CasR_0_CAS-I-II-III-IV-V-VI']	[3305]	['5.90e-05']	[0.32]	[0.364]	NA	NA
GCA_000155675.2	CP003740.1	CP003740.1@6	438792	439316	FALSE	0	0	I-A	0	['Csa3_1_CAS-I-II-III-IV-V-VI']	[477]	['9.30e-03']	[0.457]	[0.5]	NA	NA
GCA_000155675.2	CP003740.1	CP003740.1@11	618511	619278	FALSE	0	0	I-A	0	['Csa3_1_CAS-I-II-III-IV-V-VI']	[683]	['8.80e-03']	[0.359]	[0.441]	NA	NA
GCA_000155675.2	CP003740.1	CP003740.1@54	3723513	3723842	FALSE	0	0	I-A	0	['Csa3_1_CAS-I-II-III-IV-V-VI']	[4037]	['2.90e-11']	[0.573]	[0.593]	NA	NA
GCA_000155675.2	CP003740.1	CP003740.1@23	1368628	1368930	FALSE	0	0	I-A	0	['Csa3_1_CAS-I-II-III-IV-V-VI']	[1451]	['3.00e-14']	[0.931]	[0.754]	NA	NA
GCA_000155735.2	CP003742.1	CP003742.1@18	1820854	1821450	FALSE	0	0	I-A	0	['DEDDh_0_CAS-I-II-III-IV-V-VI']	[2005]	['3.00e-24']	[0.774]	[0.988]	NA	NA
GCA_000155735.2	CP003742.1	CP003742.1@49	4127887	4132114	FALSE	0	0	I-A	0	['Csa3_1_CAS-I-II-III-IV-V-VI', 'DEDDh_0_CAS-I-II-III-IV-V-VI']	[4528, 4531]	['5.30e-03', '9.70e-16']	[0.302, 0.396]	[0.644, 0.981]	NA	NA
GCA_000155735.2	CP003742.1	CP003742.1@57	4702836	4703564	FALSE	0	0	I-A	0	['DEDDh_0_CAS-I-II-III-IV-V-VI']	[5150]	['6.70e-34']	[0.712]	[0.994]	NA	NA
GCA_000155735.2	CP003742.1	CP003742.1@26	2933324	2933641	FALSE	0	0	I-A	0	['Csa3_1_CAS-I-II-III-IV-V-VI']	[3211]	['3.30e-13']	[0.66]	[0.653]	NA	NA
GCA_000155735.2	CP003742.1	CP003742.1@19	1951792	1952412	FALSE	0	0	I-A	0	['DEDDh_0_CAS-I-II-III-IV-V-VI']	[2137]	['3.20e-24']	[0.744]	[0.988]	NA	NA
GCA_000155735.2	CP003742.1	CP003742.1@53	4519866	4520417	FALSE	0	0	I-A	0	['2OG_1_CAS-I-II-III-IV-V-VI']	[4955]	['2.90e-16']	[0.5]	[0.989]	NA	NA
GCA_000155735.2	CP003742.1	CP003742.1@51	4201782	4206428	FALSE	0	0	I-A	0	['WYL_3_CAS-I-II-III-IV-V-VI', 'DEDDh_0_CAS-I-II-III-IV-V-VI']	[4611, 4613]	['9.80e-32', '9.30e-18']	[0.619, 0.441]	[0.994, 0.981]	NA	NA
GCA_000155735.2	CP003742.1	CP003742.1@3	521366	521704	FALSE	0	0	I-A	0	['Csa3_1_CAS-I-II-III-IV-V-VI']	[553]	['8.60e-14']	[0.637]	[0.602]	NA	NA
GCA_000155735.2	CP003742.1	CP003742.1@61	5131012	5131623	FALSE	0	0	I-A	0	['DEDDh_0_CAS-I-II-III-IV-V-VI']	[5635]	['4.60e-04']	[0.407]	[0.544]	NA	NA
GCA_000155735.2	CP003742.1	CP003742.1@6	805130	805633	FALSE	0	0	I-A	0	['CasR_1_CAS-I-II-III-IV-V-VI']	[864]	['3.90e-06']	[0.429]	[0.33]	NA	NA
GCA_000155735.2	CP003742.1	CP003742.1@40	3793443	3793790	FALSE	0	0	I-A	0	['Csa3_1_CAS-I-II-III-IV-V-VI']	[4135]	['1.40e-12']	[0.647]	[0.712]	NA	NA
GCA_000155735.2	CP003742.1	CP003742.1@39	3758576	3759262	FALSE	0	0	I-A	0	['WYL_0_CAS-I-II-III-IV-V-VI']	[4096]	['2.40e-70']	[0.921]	[0.687]	NA	NA
GCA_000155735.2	CP003742.1	CP003742.1@60	5085515	5086249	FALSE	0	0	I-A	0	['Csa3_1_CAS-I-II-III-IV-V-VI']	[5581]	['3.80e-03']	[0.318]	[0.644]	NA	NA
GCA_000155735.2	CP003742.1	CP003742.1@16	1770608	1771228	FALSE	0	0	I-A	0	['DEDDh_0_CAS-I-II-III-IV-V-VI']	[1945]	['3.20e-21']	[0.744]	[0.988]	NA	NA
GCA_000155735.2	CP003742.1	CP003742.1@48	4069201	4070193	FALSE	0	0	I-A	0	['WYL_3_CAS-I-II-III-IV-V-VI']	[4447]	['1.20e-30']	[0.502]	[0.936]	NA	NA
GCA_000155735.2	CP003742.1	CP003742.1@50	4157892	4158884	FALSE	0	0	I-A	0	['WYL_3_CAS-I-II-III-IV-V-VI']	[4563]	['1.30e-26']	[0.562]	[0.901]	NA	NA
GCA_000155735.2	CP003742.1	CP003742.1@23	2216138	2217640	FALSE	0	0	I-A	0	['DEDDh_0_CAS-I-II-III-IV-V-VI']	[2436]	['9.90e-18']	[0.365]	[0.988]	NA	NA
GCA_000155735.2	CP003742.1	CP003742.1@27	3018225	3018911	FALSE	0	0	I-A	0	['WYL_0_CAS-I-II-III-IV-V-VI']	[3308]	['2.10e-42']	[0.926]	[0.706]	NA	NA
GCA_000155735.2	CP003742.1	CP003742.1@6	805130	805633	FALSE	0	0	I-A	0	['CasR_1_CAS-I-II-III-IV-V-VI']	[864]	['3.90e-06']	[0.429]	[0.33]	NA	NA
GCA_000155735.2	CP003742.1	CP003742.1@49	4127887	4132114	FALSE	0	0	I-A	0	['Csa3_1_CAS-I-II-III-IV-V-VI', 'DEDDh_0_CAS-I-II-III-IV-V-VI']	[4528, 4531]	['5.30e-03', '9.70e-16']	[0.302, 0.396]	[0.644, 0.981]	NA	NA
GCA_000155735.2	CP003742.1	CP003742.1@40	3793443	3793790	FALSE	0	0	I-A	0	['Csa3_1_CAS-I-II-III-IV-V-VI']	[4135]	['1.40e-12']	[0.647]	[0.712]	NA	NA
GCA_000155735.2	CP003742.1	CP003742.1@26	2933324	2933641	FALSE	0	0	I-A	0	['Csa3_1_CAS-I-II-III-IV-V-VI']	[3211]	['3.30e-13']	[0.66]	[0.653]	NA	NA
GCA_000155735.2	CP003742.1	CP003742.1@39	3758576	3759262	FALSE	0	0	I-A	0	['WYL_0_CAS-I-II-III-IV-V-VI']	[4096]	['2.40e-70']	[0.921]	[0.687]	NA	NA
GCA_000155735.2	CP003742.1	CP003742.1@23	2216138	2217640	FALSE	0	0	I-A	0	['DEDDh_0_CAS-I-II-III-IV-V-VI']	[2436]	['9.90e-18']	[0.365]	[0.988]	NA	NA
GCA_000155735.2	CP003742.1	CP003742.1@51	4201782	4206428	FALSE	0	0	I-A	0	['WYL_3_CAS-I-II-III-IV-V-VI', 'DEDDh_0_CAS-I-II-III-IV-V-VI']	[4611, 4613]	['9.80e-32', '9.30e-18']	[0.619, 0.441]	[0.994, 0.981]	NA	NA
GCA_000155735.2	CP003742.1	CP003742.1@61	5131012	5131623	FALSE	0	0	I-A	0	['DEDDh_0_CAS-I-II-III-IV-V-VI']	[5635]	['4.60e-04']	[0.407]	[0.544]	NA	NA
GCA_000155735.2	CP003742.1	CP003742.1@53	4519866	4520417	FALSE	0	0	I-A	0	['2OG_1_CAS-I-II-III-IV-V-VI']	[4955]	['2.90e-16']	[0.5]	[0.989]	NA	NA
GCA_000155735.2	CP003742.1	CP003742.1@18	1820854	1821450	FALSE	0	0	I-A	0	['DEDDh_0_CAS-I-II-III-IV-V-VI']	[2005]	['3.00e-24']	[0.774]	[0.988]	NA	NA
GCA_000155735.2	CP003742.1	CP003742.1@19	1951792	1952412	FALSE	0	0	I-A	0	['DEDDh_0_CAS-I-II-III-IV-V-VI']	[2137]	['3.20e-24']	[0.744]	[0.988]	NA	NA
GCA_000155735.2	CP003742.1	CP003742.1@27	3018225	3018911	FALSE	0	0	I-A	0	['WYL_0_CAS-I-II-III-IV-V-VI']	[3308]	['2.10e-42']	[0.926]	[0.706]	NA	NA
GCA_000155735.2	CP003742.1	CP003742.1@16	1770608	1771228	FALSE	0	0	I-A	0	['DEDDh_0_CAS-I-II-III-IV-V-VI']	[1945]	['3.20e-21']	[0.744]	[0.988]	NA	NA
GCA_000155735.2	CP003742.1	CP003742.1@50	4157892	4158884	FALSE	0	0	I-A	0	['WYL_3_CAS-I-II-III-IV-V-VI']	[4563]	['1.30e-26']	[0.562]	[0.901]	NA	NA
GCA_000155735.2	CP003742.1	CP003742.1@60	5085515	5086249	FALSE	0	0	I-A	0	['Csa3_1_CAS-I-II-III-IV-V-VI']	[5581]	['3.80e-03']	[0.318]	[0.644]	NA	NA
GCA_000155735.2	CP003742.1	CP003742.1@57	4702836	4703564	FALSE	0	0	I-A	0	['DEDDh_0_CAS-I-II-III-IV-V-VI']	[5150]	['6.70e-34']	[0.712]	[0.994]	NA	NA
GCA_000155735.2	CP003742.1	CP003742.1@3	521366	521704	FALSE	0	0	I-A	0	['Csa3_1_CAS-I-II-III-IV-V-VI']	[553]	['8.60e-14']	[0.637]	[0.602]	NA	NA
GCA_000155735.2	CP003742.1	CP003742.1@48	4069201	4070193	FALSE	0	0	I-A	0	['WYL_3_CAS-I-II-III-IV-V-VI']	[4447]	['1.20e-30']	[0.502]	[0.936]	NA	NA
GCA_000167355.1	AAEW02000018.1	AAEW02000018.1@2	43359	43721	FALSE	0	0	I-A	0	['Csa3_1_CAS-I-II-III-IV-V-VI']	[37]	['7.70e-17']	[0.595]	[0.661]	NA	NA
GCA_000167355.1	AAEW02000012.1	AAEW02000012.1@1	2	583	FALSE	0	0	I-A	0	['DEDDh_0_CAS-I-II-III-IV-V-VI']	[1]	['4.50e-46']	[0.809]	[0.994]	NA	NA
GCA_000167355.1	AAEW02000010.1	AAEW02000010.1@1	28755	30512	FALSE	0	0	I-A	0	['RT_0_CAS-I-II-III-IV-V-VI']	[23]	['3.90e-29']	[0.362]	[0.986]	NA	NA
GCA_000167355.1	AAEW02000020.1	AAEW02000020.1@1	36895	37311	FALSE	0	0	I-A	0	['CasR_0_CAS-I-II-III-IV-V-VI']	[36]	['6.60e-05']	[0.46]	[0.318]	NA	NA
GCA_000167355.1	AAEW02000002.1	AAEW02000002.1@1	56621	57463	FALSE	0	0	I-A	0	['WYL_0_CAS-I-II-III-IV-V-VI']	[53]	['5.90e-16']	[0.53]	[0.46]	NA	NA
GCA_000167355.1	AAEW02000046.1	AAEW02000046.1@1	1534	1851	FALSE	0	0	I-A	0	['Csa3_1_CAS-I-II-III-IV-V-VI']	[3]	['5.30e-10']	[0.679]	[0.669]	NA	NA
GCA_000167355.1	AAEW02000002.1	AAEW02000002.1@4	222988	223323	FALSE	0	0	I-A	0	['Csa3_1_CAS-I-II-III-IV-V-VI']	[194]	['5.50e-17']	[0.714]	[0.737]	NA	NA
GCA_000167355.1	AAEW02000005.1	AAEW02000005.1@1	181073	181726	FALSE	0	0	I-A	0	['DEDDh_0_CAS-I-II-III-IV-V-VI']	[147]	['4.40e-44']	[0.725]	[1.0]	NA	NA
GCA_000167355.1	AAEW02000004.1	AAEW02000004.1@1	54203	54670	FALSE	0	0	I-A	0	['CasR_0_CAS-I-II-III-IV-V-VI']	[48]	['4.40e-06']	[0.513]	[0.399]	NA	NA
GCA_000169095	AAVU01000002.1	AAVU01000002.1@1	31871	32776	FALSE	0	0	I-A	0	['2OG_1_CAS-I-II-III-IV-V-VI']	[26]	['3.60e-20']	[0.354]	[1.0]	NA	NA
GCA_000169095	AAVU01000026.1	AAVU01000026.1@3	37644	38579	FALSE	0	0	I-A	0	['2OG_1_CAS-I-II-III-IV-V-VI']	[32]	['9.40e-03']	[0.314]	[0.83]	NA	NA
GCA_000169095	AAVU01000022.1	AAVU01000022.1@1	6779	7108	FALSE	0	0	I-A	0	['Csa3_1_CAS-I-II-III-IV-V-VI']	[9]	['2.40e-23']	[0.818]	[0.839]	NA	NA
GCA_000169095	AAVU01000007.1	AAVU01000007.1@2	125081	125656	FALSE	0	0	I-A	0	['DEDDh_0_CAS-I-II-III-IV-V-VI']	[103]	['4.20e-12']	[0.885]	[0.988]	NA	NA
GCA_000169095	AAVU01000080.1	AAVU01000080.1@1	9400	10065	FALSE	0	0	I-A	0	['2OG_1_CAS-I-II-III-IV-V-VI']	[9]	['8.80e-17']	[0.401]	[0.968]	NA	NA
GCA_000169095	AAVU01000026.1	AAVU01000026.1@2	9025	9657	FALSE	0	0	I-A	0	['PD_DExK_1_CAS-I-II-III-IV-V-VI']	[10]	['1.10e-04']	[0.597]	[0.65]	NA	NA
GCA_000169095	AAVU01000003.1	AAVU01000003.1@2	118417	119064	FALSE	0	0	I-A	0	['CasR_0_CAS-I-II-III-IV-V-VI']	[118]	['1.20e-04']	[0.319]	[0.359]	NA	NA
GCA_000169095	AAVU01000012.1	AAVU01000012.1@1	316	1221	FALSE	0	0	I-A	0	['Csa3_1_CAS-I-II-III-IV-V-VI']	[2]	['4.10e-05']	[0.331]	[0.729]	NA	NA
GCA_000169095	AAVU01000017.1	AAVU01000017.1@1	27009	27428	FALSE	0	0	I-A	0	['Csa3_1_CAS-I-II-III-IV-V-VI']	[29]	['1.50e-20']	[0.65]	[0.847]	NA	NA
GCA_000169095	AAVU01000015.1	AAVU01000015.1@2	10790	11416	FALSE	0	0	I-A	0	['DEDDh_0_CAS-I-II-III-IV-V-VI']	[12]	['2.00e-04']	[0.45]	[0.506]	NA	NA
GCA_000169095	AAVU01000038.1	AAVU01000038.1@1	5793	6398	FALSE	0	0	I-A	0	['PD_DExK_1_CAS-I-II-III-IV-V-VI']	[5]	['1.30e-60']	[0.985]	[0.961]	NA	NA
GCA_000170795.1	ABCM01000011.1	ABCM01000011.1@1	42949	43332	FALSE	0	0	I-A	0	['CasR_0_CAS-I-II-III-IV-V-VI']	[34]	['2.90e-03']	[0.695]	[0.424]	NA	NA
GCA_000170795.1	ABCM01000008.1	ABCM01000008.1@2	224374	225396	FALSE	0	0	I-A	0	['WYL_3_CAS-I-II-III-IV-V-VI']	[191]	['1.90e-27']	[0.522]	[0.994]	NA	NA
GCA_000170795.1	ABCM01000018.1	ABCM01000018.1@2	35502	35864	FALSE	0	0	I-A	0	['Csa3_1_CAS-I-II-III-IV-V-VI']	[25]	['3.20e-03']	[0.455]	[0.517]	NA	NA
GCA_000170795.1	ABCM01000002.1	ABCM01000002.1@2	144760	145764	FALSE	0	0	I-A	0	['DEDDh_0_CAS-I-II-III-IV-V-VI']	[120]	['8.70e-33']	[0.463]	[0.988]	NA	NA
GCA_000170795.1	ABCM01000011.1	ABCM01000011.1@3	78318	79094	FALSE	0	0	I-A	0	['CasR_1_CAS-I-II-III-IV-V-VI']	[64]	['1.40e-06']	[0.32]	[0.381]	NA	NA
GCA_000170795.1	ABCM01000001.1	ABCM01000001.1@3	106578	107084	FALSE	0	0	I-A	0	['Csa3_1_CAS-I-II-III-IV-V-VI']	[97]	['7.40e-03']	[0.55]	[0.737]	NA	NA
GCA_000170795.1	ABCM01000004.1	ABCM01000004.1@4	288276	288716	FALSE	0	0	I-A	0	['CasR_1_CAS-I-II-III-IV-V-VI']	[256]	['1.60e-04']	[0.762]	[0.537]	NA	NA
GCA_000170795.1	ABCM01000024.1	ABCM01000024.1@1	22310	22612	FALSE	0	0	I-A	0	['Csa3_1_CAS-I-II-III-IV-V-VI']	[14]	['3.60e-04']	[0.624]	[0.568]	NA	NA
GCA_000170795.1	ABCM01000022.1	ABCM01000022.1@1	71021	71350	FALSE	0	0	I-A	0	['Csa3_1_CAS-I-II-III-IV-V-VI']	[58]	['9.10e-09']	[0.555]	[0.568]	NA	NA
GCA_000170795.1	ABCM01000003.1	ABCM01000003.1@2	265171	266184	FALSE	0	0	I-A	0	['PD_DExK_2_CAS-I-II-III-IV-V-VI']	[260]	['8.40e-20']	[0.396]	[0.953]	NA	NA
GCA_000170795.1	ABCM01000007.1	ABCM01000007.1@2	71600	72070	FALSE	0	0	I-A	0	['CasR_1_CAS-I-II-III-IV-V-VI']	[63]	['4.60e-05']	[0.478]	[0.344]	NA	NA
GCA_000170795.1	ABCM01000006.1	ABCM01000006.1@2	170451	171821	FALSE	0	0	I-A	0	['DEDDh_0_CAS-I-II-III-IV-V-VI']	[159]	['7.80e-43']	[0.337]	[0.988]	NA	NA
GCA_000170795.1	ABCM01000012.1	ABCM01000012.1@2	141175	141891	FALSE	0	0	I-A	0	['WYL_0_CAS-I-II-III-IV-V-VI']	[111]	['1.20e-48']	[0.941]	[0.709]	NA	NA
GCA_000170795.1	ABCM01000013.1	ABCM01000013.1@2	122924	123535	FALSE	0	0	I-A	0	['CasR_1_CAS-I-II-III-IV-V-VI']	[93]	['5.10e-04']	[0.387]	[0.362]	NA	NA
GCA_000170795.1	ABCM01000006.1	ABCM01000006.1@4	254011	254274	FALSE	0	0	I-A	0	['Csa3_1_CAS-I-II-III-IV-V-VI']	[225]	['1.40e-06']	[0.534]	[0.449]	NA	NA
GCA_000170795.1	ABCM01000038.1	ABCM01000038.1@1	1622	2167	FALSE	0	0	I-A	0	['DEDDh_0_CAS-I-II-III-IV-V-VI']	[4]	['3.30e-07']	[0.923]	[0.994]	NA	NA
GCA_000170795.1	ABCM01000010.1	ABCM01000010.1@4	157594	158577	FALSE	0	0	I-A	0	['PD_DExK_0_CAS-I-II-III-IV-V-VI']	[144]	['1.50e-37']	[0.564]	[1.0]	NA	NA
GCA_000178955	CP003130.1	CP003130.1@9	1082640	1083017	FALSE	0	0	I-A	0	['Csa3_1_CAS-I-II-III-IV-V-VI']	[926]	['1.20e-15']	[0.722]	[0.847]	NA	NA
GCA_000178955	CP003130.1	CP003130.1@21	3487546	3487998	FALSE	0	0	I-A	0	['Csa3_1_CAS-I-II-III-IV-V-VI']	[2844]	['3.70e-06']	[0.556]	[0.695]	NA	NA
GCA_000178955	CP003130.1	CP003130.1@17	2853543	2854316	FALSE	0	0	I-A	0	['2OG_1_CAS-I-II-III-IV-V-VI']	[2362]	['7.20e-07']	[0.457]	[0.979]	NA	NA
GCA_000178955	CP003130.1	CP003130.1@34	5925244	5925612	FALSE	0	0	I-A	0	['Csa3_1_CAS-I-II-III-IV-V-VI']	[4664]	['2.40e-17']	[0.846]	[0.873]	NA	NA
GCA_000178955	CP003130.1	CP003130.1@3	252769	253506	FALSE	0	0	I-A	0	['WYL_0_CAS-I-II-III-IV-V-VI']	[219]	['4.40e-76']	[0.923]	[0.728]	NA	NA
GCA_000178955	CP003130.1	CP003130.1@5	349738	350826	FALSE	0	0	I-A	0	['PD_DExK_0_CAS-I-II-III-IV-V-VI']	[308]	['2.10e-65']	[0.441]	[0.994]	NA	NA
GCA_000178955	CP003130.1	CP003130.1@20	3458731	3459105	FALSE	0	0	I-A	0	['Csa3_1_CAS-I-II-III-IV-V-VI']	[2824]	['1.10e-16']	[0.68]	[0.797]	NA	NA
GCA_000178955	CP003130.1	CP003130.1@28	4722881	4724317	FALSE	0	0	I-A	0	['2OG_1_CAS-I-II-III-IV-V-VI', '2OG_1_CAS-I-II-III-IV-V-VI']	[3730, 3731]	['2.50e-03', '2.70e-07']	[0.358, 0.411]	[0.883, 0.979]	NA	NA
GCA_000178955	CP003130.1	CP003130.1@13	1878113	1878604	FALSE	0	0	I-A	0	['CasR_1_CAS-I-II-III-IV-V-VI']	[1623]	['2.20e-06']	[0.53]	[0.381]	NA	NA
GCA_000178955	CP003130.1	CP003130.1@8	913232	914260	FALSE	0	0	I-A	0	['RT_0_CAS-I-II-III-IV-V-VI']	[799]	['1.80e-27']	[0.525]	[0.925]	NA	NA
GCA_000178955	CP003130.1	CP003130.1@29	4914901	4915596	FALSE	0	0	I-A	0	['2OG_1_CAS-I-II-III-IV-V-VI']	[3892]	['9.50e-17']	[0.543]	[0.979]	NA	NA
GCA_000178955	CP003130.1	CP003130.1@25	4286516	4286920	FALSE	0	0	I-A	0	['Csa3_1_CAS-I-II-III-IV-V-VI']	[3416]	['6.70e-03']	[0.467]	[0.542]	NA	NA
GCA_000178955	CP003130.1	CP003130.1@27	4627935	4628282	FALSE	0	0	I-A	0	['Csa3_1_CAS-I-II-III-IV-V-VI']	[3656]	['1.40e-12']	[0.793]	[0.822]	NA	NA
GCA_000178955	CP003130.1	CP003130.1@14	2527081	2527446	FALSE	0	0	I-A	0	['Csa3_1_CAS-I-II-III-IV-V-VI']	[2130]	['1.60e-16']	[0.689]	[0.754]	NA	NA
GCA_000178955	CP003130.1	CP003130.1@4	338861	339445	FALSE	0	0	I-A	0	['2OG_1_CAS-I-II-III-IV-V-VI']	[298]	['4.40e-08']	[0.451]	[0.936]	NA	NA
GCA_000178955	CP003130.1	CP003130.1@35	6043543	6043974	FALSE	0	0	I-A	0	['Csa3_1_CAS-I-II-III-IV-V-VI']	[4755]	['6.30e-15']	[0.514]	[0.636]	NA	NA
GCA_000178955	CP003130.1	CP003130.1@11	1288337	1288663	FALSE	0	0	I-A	0	['Csa3_1_CAS-I-II-III-IV-V-VI']	[1103]	['2.30e-15']	[0.881]	[0.89]	NA	NA
GCA_000178955	CP003130.1	CP003130.1@16	2578329	2578664	FALSE	0	0	I-A	0	['Csa3_1_CAS-I-II-III-IV-V-VI']	[2173]	['5.60e-03']	[0.375]	[0.407]	NA	NA
GCA_000178955	CP003130.1	CP003130.1@1	124860	125255	FALSE	0	0	I-A	0	['Csa3_1_CAS-I-II-III-IV-V-VI']	[106]	['2.80e-05']	[0.492]	[0.576]	NA	NA
GCA_000178955	CP003130.1	CP003130.1@2	156376	156834	FALSE	0	0	I-A	0	['CasR_0_CAS-I-II-III-IV-V-VI']	[138]	['7.10e-04']	[0.471]	[0.364]	NA	NA
GCA_000178975	CP002481.1	CP002481.1@1	98615	99052	FALSE	0	0	I-A	0	['PD_DExK_0_CAS-I-II-III-IV-V-VI']	[66]	['1.80e-23']	[0.616]	[0.566]	NA	NA
GCA_000178975	CP002480.1	CP002480.1@3	673938	674564	FALSE	0	0	I-A	0	['CasR_0_CAS-I-II-III-IV-V-VI']	[565]	['6.50e-04']	[0.373]	[0.409]	NA	NA
GCA_000178975	CP002480.1	CP002480.1@2	556281	556955	FALSE	0	0	I-A	0	['CasR_0_CAS-I-II-III-IV-V-VI']	[466]	['4.10e-03']	[0.4]	[0.449]	NA	NA
GCA_000178975	CP002480.1	CP002480.1@11	1434743	1435123	FALSE	0	0	I-A	0	['Csa3_1_CAS-I-II-III-IV-V-VI']	[1212]	['5.20e-10']	[0.543]	[0.61]	NA	NA
GCA_000178975	CP002483.1	CP002483.1@2	96462	96836	FALSE	0	0	I-A	0	['Csa3_1_CAS-I-II-III-IV-V-VI']	[96]	['1.40e-15']	[0.648]	[0.703]	NA	NA
GCA_000178975	CP002480.1	CP002480.1@21	3034126	3034770	FALSE	0	0	I-A	0	['CasR_1_CAS-I-II-III-IV-V-VI']	[2603]	['1.40e-03']	[0.428]	[0.376]	NA	NA
GCA_000178975	CP002480.1	CP002480.1@24	3482805	3483779	FALSE	0	0	I-A	0	['WYL_0_CAS-I-II-III-IV-V-VI']	[3012]	['2.80e-62']	[0.96]	[0.981]	NA	NA
GCA_000178975	CP002483.1	CP002483.1@3	133616	134794	FALSE	0	0	I-A	0	['PD_DExK_0_CAS-I-II-III-IV-V-VI']	[135]	['2.20e-63']	[0.407]	[0.994]	NA	NA
GCA_000178975	CP002480.1	CP002480.1@14	1856080	1856376	FALSE	0	0	I-A	0	['Csa3_1_CAS-I-II-III-IV-V-VI']	[1605]	['3.50e-03']	[0.576]	[0.534]	NA	NA
GCA_000178975	CP002480.1	CP002480.1@23	3177431	3178117	FALSE	0	0	I-A	0	['2OG_1_CAS-I-II-III-IV-V-VI']	[2731]	['4.40e-17']	[0.41]	[0.979]	NA	NA
GCA_000178975	CP002482.1	CP002482.1@1	270819	271886	FALSE	0	0	I-A	0	['PD_DExK_0_CAS-I-II-III-IV-V-VI']	[183]	['3.90e-49']	[0.455]	[1.0]	NA	NA
GCA_000178975	CP002481.1	CP002481.1@2	180194	180826	FALSE	0	0	I-A	0	['CasR_0_CAS-I-II-III-IV-V-VI']	[118]	['8.60e-03']	[0.355]	[0.394]	NA	NA
GCA_000186265	CP002453.1	CP002453.1@8	657176	658549	FALSE	0	0	I-A	0	['DEDDh_0_CAS-I-II-III-IV-V-VI']	[560]	['2.90e-41']	[0.336]	[0.988]	NA	NA
GCA_000186265	CP002453.1	CP002453.1@24	2764661	2765437	FALSE	0	0	I-A	0	['DEDDh_0_CAS-I-II-III-IV-V-VI']	[2417]	['4.20e-35']	[0.602]	[0.994]	NA	NA
GCA_000186265	CP002453.1	CP002453.1@22	2510091	2510654	FALSE	0	0	I-A	0	['CasR_0_CAS-I-II-III-IV-V-VI']	[2188]	['2.00e-03']	[0.362]	[0.308]	NA	NA
GCA_000186265	CP002453.1	CP002453.1@26	3221490	3222239	FALSE	0	0	I-A	0	['CasR_1_CAS-I-II-III-IV-V-VI']	[2794]	['8.30e-03']	[0.32]	[0.349]	NA	NA
GCA_000186265	CP002453.1	CP002453.1@49	4857055	4858425	FALSE	0	0	I-A	0	['DEDDh_0_CAS-I-II-III-IV-V-VI']	[4245]	['3.50e-43']	[0.339]	[0.994]	NA	NA
GCA_000186265	CP002453.1	CP002453.1@6	447767	448225	FALSE	0	0	I-A	0	['CasR_0_CAS-I-II-III-IV-V-VI']	[391]	['1.90e-04']	[0.654]	[0.52]	NA	NA
GCA_000186265	CP002453.1	CP002453.1@11	1627719	1628051	FALSE	0	0	I-A	0	['Csa3_1_CAS-I-II-III-IV-V-VI']	[1408]	['2.50e-09']	[0.568]	[0.585]	NA	NA
GCA_000186265	CP002453.1	CP002453.1@23	2516121	2516750	FALSE	0	0	I-A	0	['CasR_1_CAS-I-II-III-IV-V-VI']	[2194]	['1.40e-03']	[0.414]	[0.422]	NA	NA
GCA_000186265	CP002453.1	CP002453.1@31	3727281	3727943	FALSE	0	0	I-A	0	['DEDDh_0_CAS-I-II-III-IV-V-VI']	[3243]	['6.50e-33']	[0.733]	[0.988]	NA	NA
GCA_000190755	JH109154.1	JH109154.1@4	170644	171267	FALSE	0	0	I-A	0	['DEDDh_0_CAS-I-II-III-IV-V-VI']	[159]	['1.10e-25']	[0.841]	[0.994]	NA	NA
GCA_000190755	JH109152.1	JH109152.1@28	2287235	2287861	FALSE	0	0	I-A	0	['CasR_0_CAS-I-II-III-IV-V-VI']	[2144]	['1.60e-06']	[0.354]	[0.369]	NA	NA
GCA_000190755	JH109153.1	JH109153.1@7	1344215	1345720	FALSE	0	0	I-A	0	['DEDDh_0_CAS-I-II-III-IV-V-VI']	[1151]	['1.20e-15']	[0.359]	[0.975]	NA	NA
GCA_000190755	JH109152.1	JH109152.1@20	1811487	1812119	FALSE	0	0	I-A	0	['CasR_1_CAS-I-II-III-IV-V-VI']	[1733]	['1.20e-05']	[0.322]	[0.326]	NA	NA
GCA_000190755	JH109152.1	JH109152.1@26	2118455	2119552	FALSE	0	0	I-A	0	['PD_DExK_0_CAS-I-II-III-IV-V-VI']	[1999]	['5.10e-55']	[0.574]	[1.0]	NA	NA
GCA_000190755	JH109152.1	JH109152.1@16	1261639	1261992	FALSE	0	0	I-A	0	['Csa3_1_CAS-I-II-III-IV-V-VI']	[1202]	['1.00e-14']	[0.585]	[0.636]	NA	NA
GCA_000190755	JH109152.1	JH109152.1@35	2869615	2869944	FALSE	0	0	I-A	0	['CasR_0_CAS-I-II-III-IV-V-VI']	[2670]	['7.80e-03']	[0.727]	[0.379]	NA	NA
GCA_000190755	JH109154.1	JH109154.1@5	218389	220837	FALSE	0	0	I-A	0	['Csa3_1_CAS-I-II-III-IV-V-VI', 'Csa3_1_CAS-I-II-III-IV-V-VI']	[208, 210]	['3.50e-11', '1.50e-03']	[0.814, 0.453]	[0.831, 0.593]	NA	NA
GCA_000190755	JH109153.1	JH109153.1@5	875050	875595	FALSE	0	0	I-A	0	['DEDDh_0_CAS-I-II-III-IV-V-VI']	[721]	['9.90e-11']	[0.841]	[0.931]	NA	NA
GCA_000190755	JH109154.1	JH109154.1@2	83423	83977	FALSE	0	0	I-A	0	['Csa3_1_CAS-I-II-III-IV-V-VI']	[76]	['7.70e-03']	[0.33]	[0.525]	NA	NA
GCA_000190755	JH109152.1	JH109152.1@32	2600598	2600912	FALSE	0	0	I-A	0	['Csa3_1_CAS-I-II-III-IV-V-VI']	[2415]	['1.50e-13']	[0.867]	[0.847]	NA	NA
GCA_000194605	CP002542.1	CP002542.1@19	1796011	1796334	FALSE	0	0	I-A	0	['Csa3_1_CAS-I-II-III-IV-V-VI']	[1578]	['1.50e-06']	[0.528]	[0.534]	NA	NA
GCA_000194605	CP002542.1	CP002542.1@40	3048618	3049472	FALSE	0	0	I-A	0	['DEDDh_0_CAS-I-II-III-IV-V-VI']	[2660]	['1.00e-39']	[0.551]	[1.0]	NA	NA
GCA_000194605	CP002542.1	CP002542.1@44	3220618	3222174	FALSE	0	0	I-A	0	['RT_0_CAS-I-II-III-IV-V-VI']	[2809]	['1.80e-19']	[0.328]	[0.704]	NA	NA
GCA_000194605	CP002542.1	CP002542.1@17	1740349	1740651	FALSE	0	0	I-A	0	['Csa3_1_CAS-I-II-III-IV-V-VI']	[1533]	['2.00e-08']	[0.683]	[0.627]	NA	NA
GCA_000194605	CP002542.1	CP002542.1@55	3728738	3729373	FALSE	0	0	I-A	0	['2OG_1_CAS-I-II-III-IV-V-VI']	[3259]	['2.90e-22']	[0.458]	[0.968]	NA	NA
GCA_000194605	CP002542.1	CP002542.1@52	3528265	3528597	FALSE	0	0	I-A	0	['Csa3_1_CAS-I-II-III-IV-V-VI']	[3079]	['1.30e-10']	[0.586]	[0.602]	NA	NA
GCA_000194605	CP002542.1	CP002542.1@61	4293671	4294360	FALSE	0	0	I-A	0	['WYL_0_CAS-I-II-III-IV-V-VI']	[3780]	['2.40e-50']	[0.943]	[0.696]	NA	NA
GCA_000194605	CP002542.1	CP002542.1@4	652666	654390	FALSE	0	0	I-A	0	['WYL_3_CAS-I-II-III-IV-V-VI']	[561]	['9.40e-28']	[0.308]	[0.988]	NA	NA
GCA_000194605	CP002542.1	CP002542.1@22	1940684	1941667	FALSE	0	0	I-A	0	['WYL_3_CAS-I-II-III-IV-V-VI']	[1695]	['4.20e-26']	[0.518]	[0.988]	NA	NA
GCA_000194605	CP002542.1	CP002542.1@14	1606574	1607014	FALSE	0	0	I-A	0	['CasR_0_CAS-I-II-III-IV-V-VI']	[1416]	['4.00e-04']	[0.503]	[0.369]	NA	NA
GCA_000194605	CP002542.1	CP002542.1@65	4413666	4414004	FALSE	0	0	I-A	0	['Csa3_1_CAS-I-II-III-IV-V-VI']	[3902]	['1.20e-05']	[0.504]	[0.534]	NA	NA
GCA_000194605	CP002542.1	CP002542.1@49	3462704	3463537	FALSE	0	0	I-A	0	['PD_DExK_2_CAS-I-II-III-IV-V-VI']	[3004]	['3.50e-35']	[0.471]	[0.992]	NA	NA
GCA_000194605	CP002542.1	CP002542.1@38	2919859	2920311	FALSE	0	0	I-A	0	['CasR_1_CAS-I-II-III-IV-V-VI']	[2538]	['1.60e-03']	[0.483]	[0.335]	NA	NA
GCA_000194605	CP002542.1	CP002542.1@35	2864710	2865720	FALSE	0	0	I-A	0	['WYL_3_CAS-I-II-III-IV-V-VI']	[2491]	['2.10e-32']	[0.519]	[0.988]	NA	NA
GCA_000194605	CP002542.1	CP002542.1@47	3351669	3352352	FALSE	0	0	I-A	0	['WYL_0_CAS-I-II-III-IV-V-VI']	[2913]	['2.10e-50']	[0.904]	[0.661]	NA	NA
GCA_000194605	CP002542.1	CP002542.1@51	3504991	3506133	FALSE	0	0	I-A	0	['PD_DExK_0_CAS-I-II-III-IV-V-VI']	[3059]	['7.40e-41']	[0.415]	[0.994]	NA	NA
GCA_000194605	CP002542.1	CP002542.1@64	4388551	4388871	FALSE	0	0	I-A	0	['Csa3_1_CAS-I-II-III-IV-V-VI']	[3875]	['1.70e-14']	[0.804]	[0.814]	NA	NA
GCA_000194605	CP002542.1	CP002542.1@67	4571052	4572428	FALSE	0	0	I-A	0	['DEDDh_0_CAS-I-II-III-IV-V-VI']	[4047]	['6.60e-44']	[0.336]	[0.988]	NA	NA
GCA_000194605	CP002542.1	CP002542.1@60	4284088	4284408	FALSE	0	0	I-A	0	['Csa3_1_CAS-I-II-III-IV-V-VI']	[3771]	['4.10e-13']	[0.738]	[0.754]	NA	NA
GCA_000194605	CP002542.1	CP002542.1@34	2821938	2822387	FALSE	0	0	I-A	0	['Csa3_1_CAS-I-II-III-IV-V-VI']	[2454]	['3.40e-03']	[0.527]	[0.534]	NA	NA
GCA_000195085.1	CP002511.1	CP002511.1@6	509973	511394	FALSE	0	0	I-A	0	['DEDDh_0_CAS-I-II-III-IV-V-VI']	[570]	['4.40e-18']	[0.38]	[0.981]	NA	NA
GCA_000195085.1	CP002511.1	CP002511.1@9	650381	651043	FALSE	0	0	I-A	0	['2OG_1_CAS-I-II-III-IV-V-VI']	[730]	['3.10e-04']	[0.371]	[0.915]	NA	NA
GCA_000195085.1	CP002511.1	CP002511.1@5	362275	362952	FALSE	0	0	I-A	0	['DEDDh_0_CAS-I-II-III-IV-V-VI']	[392]	['1.60e-44']	[0.704]	[0.994]	NA	NA
GCA_000195085.1	CP002511.1	CP002511.1@3	320127	320570	FALSE	0	0	I-A	0	['Csa3_1_CAS-I-II-III-IV-V-VI']	[344]	['8.20e-04']	[0.662]	[0.703]	NA	NA
GCA_000195205.2	AEPR01000353.1	AEPR01000353.1@1	1	1005	FALSE	0	0	I-A	0	['PD_DExK_0_CAS-I-II-III-IV-V-VI']	[1]	['2.00e-44']	[0.716]	[0.987]	NA	NA
GCA_000195205.2	AEPR01000239.1	AEPR01000239.1@1	5366	6061	FALSE	0	0	I-A	0	['2OG_1_CAS-I-II-III-IV-V-VI']	[7]	['2.50e-15']	[0.405]	[0.968]	NA	NA
GCA_000195205.2	AEPR01000695.1	AEPR01000695.1@1	39	998	FALSE	0	0	I-A	0	['2OG_1_CAS-I-II-III-IV-V-VI']	[1]	['4.30e-19']	[0.328]	[1.0]	NA	NA
GCA_000195205.2	AEPR01000527.1	AEPR01000527.1@1	2138	3013	FALSE	0	0	I-A	0	['PD_DExK_0_CAS-I-II-III-IV-V-VI']	[5]	['3.70e-38']	[0.613]	[0.994]	NA	NA
GCA_000195205.2	AEPR01000005.1	AEPR01000005.1@1	8322	9029	FALSE	0	0	I-A	0	['DEDDh_0_CAS-I-II-III-IV-V-VI']	[9]	['1.60e-39']	[0.686]	[0.994]	NA	NA
GCA_000195205.2	AEPR01000031.1	AEPR01000031.1@1	402	1130	FALSE	0	0	I-A	0	['CasR_1_CAS-I-II-III-IV-V-VI']	[2]	['8.70e-03']	[0.329]	[0.367]	NA	NA
GCA_000195205.2	AEPR01000194.1	AEPR01000194.1@1	186	515	FALSE	0	0	I-A	0	['Csa3_1_CAS-I-II-III-IV-V-VI']	[1]	['2.30e-17']	[0.773]	[0.797]	NA	NA
GCA_000195205.2	AEPR01000213.1	AEPR01000213.1@1	7307	8353	FALSE	0	0	I-A	0	['PD_DExK_0_CAS-I-II-III-IV-V-VI']	[7]	['4.30e-47']	[0.711]	[0.962]	NA	NA
GCA_000195205.2	AEPR01000137.1	AEPR01000137.1@1	8525	9172	FALSE	0	0	I-A	0	['CasR_0_CAS-I-II-III-IV-V-VI']	[8]	['4.90e-04']	[0.454]	[0.51]	NA	NA
GCA_000195205.2	AEPR01000723.1	AEPR01000723.1@1	1350	1955	FALSE	0	0	I-A	0	['DEDDh_0_CAS-I-II-III-IV-V-VI']	[2]	['5.10e-12']	[0.777]	[0.956]	NA	NA
GCA_000195205.2	AEPR01000707.1	AEPR01000707.1@1	1346	1672	FALSE	0	0	I-A	0	['Csa3_1_CAS-I-II-III-IV-V-VI']	[3]	['6.30e-09']	[0.688]	[0.602]	NA	NA
GCA_000195205.2	AEPR01000895.1	AEPR01000895.1@1	436	1533	FALSE	0	0	I-A	0	['PD_DExK_0_CAS-I-II-III-IV-V-VI']	[2]	['2.30e-63']	[0.437]	[0.994]	NA	NA
GCA_000195205.2	AEPR01000779.1	AEPR01000779.1@1	1314	1616	FALSE	0	0	I-A	0	['Csa3_1_CAS-I-II-III-IV-V-VI']	[2]	['6.20e-09']	[0.653]	[0.627]	NA	NA
GCA_000195205.2	AEPR01000087.1	AEPR01000087.1@1	1419	2078	FALSE	0	0	I-A	0	['PD_DExK_0_CAS-I-II-III-IV-V-VI']	[2]	['3.60e-45']	[0.65]	[0.874]	NA	NA
GCA_000195205.2	AEPR01000836.1	AEPR01000836.1@1	2470	2952	FALSE	0	0	I-A	0	['Csa3_1_CAS-I-II-III-IV-V-VI']	[2]	['5.90e-04']	[0.342]	[0.424]	NA	NA
GCA_000195205.2	AEPR01000029.1	AEPR01000029.1@2	35136	36524	FALSE	0	0	I-A	0	['DEDDh_0_CAS-I-II-III-IV-V-VI']	[44]	['5.20e-43']	[0.328]	[0.981]	NA	NA
GCA_000195205.2	AEPR01000029.1	AEPR01000029.1@1	1464	1922	FALSE	0	0	I-A	0	['CasR_1_CAS-I-II-III-IV-V-VI']	[3]	['1.10e-03']	[0.477]	[0.326]	NA	NA
GCA_000195205.2	AEPR01000326.1	AEPR01000326.1@1	2524	3957	FALSE	0	0	I-A	0	['DEDDh_0_CAS-I-II-III-IV-V-VI']	[4]	['4.00e-14']	[0.377]	[0.975]	NA	NA
GCA_000195205.2	AEPR01000113.1	AEPR01000113.1@1	391	1089	FALSE	0	0	I-A	0	['DEDDh_0_CAS-I-II-III-IV-V-VI']	[2]	['8.30e-38']	[0.665]	[0.975]	NA	NA
GCA_000195205.2	AEPR01000716.1	AEPR01000716.1@1	955	1539	FALSE	0	0	I-A	0	['WYL_0_CAS-I-II-III-IV-V-VI']	[3]	['7.40e-04']	[0.738]	[0.409]	NA	NA
GCA_000195205.2	AEPR01000266.1	AEPR01000266.1@1	1624	2283	FALSE	0	0	I-A	0	['Csa3_1_CAS-I-II-III-IV-V-VI']	[2]	['2.90e-03']	[0.482]	[0.534]	NA	NA
GCA_000195205.2	AEPR01000416.1	AEPR01000416.1@1	2097	2588	FALSE	0	0	I-A	0	['CasR_1_CAS-I-II-III-IV-V-VI']	[3]	['4.30e-03']	[0.433]	[0.326]	NA	NA
GCA_000196255.1	CR354531.1	CR354531.1@40	2951984	2952838	FALSE	0	0	I-A	0	['WYL_0_CAS-I-II-III-IV-V-VI']	[2616]	['2.70e-40']	[0.954]	[0.93]	NA	NA
GCA_000196255.1	CR354531.1	CR354531.1@29	2378565	2379476	FALSE	0	0	I-A	0	['WYL_0_CAS-I-II-III-IV-V-VI']	[2126]	['9.10e-12']	[0.405]	[0.396]	NA	NA
GCA_000196255.1	CR354531.1	CR354531.1@54	3852759	3853382	FALSE	0	0	I-A	0	['DEDDh_0_CAS-I-II-III-IV-V-VI']	[3401]	['4.90e-31']	[0.784]	[0.994]	NA	NA
GCA_000196255.1	CR354531.1	CR354531.1@18	1683636	1684052	FALSE	0	0	I-A	0	['CasR_0_CAS-I-II-III-IV-V-VI']	[1518]	['4.00e-05']	[0.561]	[0.394]	NA	NA
GCA_000196255.1	CR354531.1	CR354531.1@36	2711766	2712260	FALSE	0	0	I-A	0	['Csa3_1_CAS-I-II-III-IV-V-VI']	[2414]	['2.10e-03']	[0.436]	[0.449]	NA	NA
GCA_000196255.1	CR354532.1	CR354532.1@26	1791060	1793593	FALSE	0	0	I-A	0	['Csa3_1_CAS-I-II-III-IV-V-VI', '2OG_1_CAS-I-II-III-IV-V-VI']	[1762, 1764]	['7.60e-12', '9.10e-08']	[0.874, 0.555]	[0.703, 0.936]	NA	NA
GCA_000196255.1	CR354532.1	CR354532.1@9	648365	649321	FALSE	0	0	I-A	0	['RT_0_CAS-I-II-III-IV-V-VI']	[593]	['1.80e-07']	[0.555]	[0.906]	NA	NA
GCA_000196255.1	CR354531.1	CR354531.1@33	2542749	2543447	FALSE	0	0	I-A	0	['Csa3_1_CAS-I-II-III-IV-V-VI']	[2268]	['1.60e-17']	[0.386]	[0.805]	NA	NA
GCA_000196255.1	CR354531.1	CR354531.1@6	639898	640176	FALSE	0	0	I-A	0	['Csa3_1_CAS-I-II-III-IV-V-VI']	[584]	['1.10e-20']	[0.914]	[0.797]	NA	NA
GCA_000196255.1	CR354532.1	CR354532.1@15	1235775	1236317	FALSE	0	0	I-A	0	['RT_0_CAS-I-II-III-IV-V-VI']	[1175]	['4.10e-03']	[0.475]	[0.371]	NA	NA
GCA_000196255.1	CR354531.1	CR354531.1@22	1937769	1939193	FALSE	0	0	I-A	0	['DEDDh_0_CAS-I-II-III-IV-V-VI']	[1737]	['9.30e-17']	[0.383]	[0.988]	NA	NA
GCA_000196255.1	CR354531.1	CR354531.1@24	2061449	2061739	FALSE	0	0	I-A	0	['WYL_3_CAS-I-II-III-IV-V-VI']	[1842]	['7.10e-05']	[0.856]	[0.471]	NA	NA
GCA_000196255.1	CR354531.1	CR354531.1@53	3810333	3810878	FALSE	0	0	I-A	0	['DEDDh_0_CAS-I-II-III-IV-V-VI']	[3368]	['1.40e-12']	[0.852]	[0.944]	NA	NA
GCA_000196255.1	CR354532.1	CR354532.1@24	1583189	1583650	FALSE	0	0	I-A	0	['CasR_1_CAS-I-II-III-IV-V-VI']	[1528]	['5.40e-04']	[0.591]	[0.422]	NA	NA
GCA_000196255.1	CR354532.1	CR354532.1@27	1891946	1892656	FALSE	0	0	I-A	0	['DEDDh_0_CAS-I-II-III-IV-V-VI']	[1854]	['7.40e-34']	[0.692]	[0.994]	NA	NA
GCA_000196255.1	CR354531.1	CR354531.1@11	1303215	1303709	FALSE	0	0	I-A	0	['CasR_1_CAS-I-II-III-IV-V-VI']	[1169]	['5.60e-05']	[0.515]	[0.394]	NA	NA
GCA_000196255.1	CR354531.1	CR354531.1@41	2977313	2977984	FALSE	0	0	I-A	0	['DEDDh_0_CAS-I-II-III-IV-V-VI']	[2644]	['1.50e-21']	[0.786]	[0.994]	NA	NA
GCA_000196255.1	CR354531.1	CR354531.1@38	2912796	2913515	FALSE	0	0	I-A	0	['DEDDh_0_CAS-I-II-III-IV-V-VI']	[2590]	['5.10e-35']	[0.717]	[1.0]	NA	NA
GCA_000196255.1	CR354532.1	CR354532.1@1	15930	16490	FALSE	0	0	I-A	0	['DEDDh_0_CAS-I-II-III-IV-V-VI']	[11]	['2.10e-10']	[0.877]	[0.981]	NA	NA
GCA_000196255.1	CR354531.1	CR354531.1@28	2374572	2375006	FALSE	0	0	I-A	0	['CasR_1_CAS-I-II-III-IV-V-VI']	[2121]	['7.80e-03']	[0.628]	[0.353]	NA	NA
GCA_000196255.1	CR354531.1	CR354531.1@46	3350149	3350889	FALSE	0	0	I-A	0	['DEDDh_0_CAS-I-II-III-IV-V-VI']	[2965]	['7.60e-38']	[0.676]	[0.994]	NA	NA
GCA_000196255.1	CR354532.1	CR354532.1@20	1404421	1404780	FALSE	0	0	I-A	0	['Csa3_1_CAS-I-II-III-IV-V-VI']	[1350]	['5.80e-13']	[0.558]	[0.619]	NA	NA
GCA_000196255.1	CR354532.1	CR354532.1@19	1394441	1394875	FALSE	0	0	I-A	0	['CasR_1_CAS-I-II-III-IV-V-VI']	[1338]	['1.40e-03']	[0.517]	[0.326]	NA	NA
GCA_000196255.1	CR354532.1	CR354532.1@29	2103908	2104357	FALSE	0	0	I-A	0	['CasR_1_CAS-I-II-III-IV-V-VI']	[2030]	['4.80e-06']	[0.453]	[0.312]	NA	NA
GCA_000196495.1	FM178379.1	FM178379.1@34	2568079	2568810	FALSE	0	0	I-A	0	['DEDDh_0_CAS-I-II-III-IV-V-VI']	[2504]	['8.70e-37']	[0.689]	[0.994]	NA	NA
GCA_000196495.1	FM178380.1	FM178380.1@4	212806	213063	FALSE	0	0	I-A	0	['Csa3_1_CAS-I-II-III-IV-V-VI']	[198]	['6.50e-03']	[0.419]	[0.331]	NA	NA
GCA_000196495.1	FM178379.1	FM178379.1@2	134012	134728	FALSE	0	0	I-A	0	['DEDDh_0_CAS-I-II-III-IV-V-VI']	[106]	['3.00e-33']	[0.72]	[1.0]	NA	NA
GCA_000196495.1	FM178379.1	FM178379.1@10	633619	633930	FALSE	0	0	I-A	0	['Csa3_1_CAS-I-II-III-IV-V-VI']	[607]	['7.40e-20']	[0.788]	[0.771]	NA	NA
GCA_000196495.1	FM178380.1	FM178380.1@5	225434	225739	FALSE	0	0	I-A	0	['Csa3_1_CAS-I-II-III-IV-V-VI']	[215]	['2.00e-10']	[0.775]	[0.661]	NA	NA
GCA_000196495.1	FM178379.1	FM178379.1@21	1949064	1949594	FALSE	0	0	I-A	0	['DEDDh_0_CAS-I-II-III-IV-V-VI']	[1907]	['1.00e-09']	[0.932]	[0.988]	NA	NA
GCA_000196495.1	FM178379.1	FM178379.1@20	1775608	1777032	FALSE	0	0	I-A	0	['DEDDh_0_CAS-I-II-III-IV-V-VI']	[1752]	['1.40e-17']	[0.383]	[0.988]	NA	NA
GCA_000196495.1	FM178379.1	FM178379.1@39	3015920	3016465	FALSE	0	0	I-A	0	['DEDDh_0_CAS-I-II-III-IV-V-VI']	[2903]	['3.60e-12']	[0.852]	[0.944]	NA	NA
GCA_000196495.1	FM178379.1	FM178379.1@40	3052910	3053239	FALSE	0	0	I-A	0	['Csa3_1_CAS-I-II-III-IV-V-VI']	[2941]	['5.70e-15']	[0.627]	[0.636]	NA	NA
GCA_000196495.1	FM178379.1	FM178379.1@43	3190919	3191380	FALSE	0	0	I-A	0	['CasR_1_CAS-I-II-III-IV-V-VI']	[3071]	['3.40e-04']	[0.481]	[0.339]	NA	NA
GCA_000196495.1	FM178379.1	FM178379.1@23	1997835	1998500	FALSE	0	0	I-A	0	['DEDDh_0_CAS-I-II-III-IV-V-VI']	[1946]	['2.50e-22']	[0.793]	[0.994]	NA	NA
GCA_000196495.1	FM178380.1	FM178380.1@6	246951	247592	FALSE	0	0	I-A	0	['DEDDh_0_CAS-I-II-III-IV-V-VI']	[236]	['4.70e-42']	[0.738]	[1.0]	NA	NA
GCA_000196495.1	FM178379.1	FM178379.1@41	3070724	3071356	FALSE	0	0	I-A	0	['DEDDh_0_CAS-I-II-III-IV-V-VI']	[2954]	['3.30e-33']	[0.773]	[0.994]	NA	NA
GCA_000218705.1	GL947594.1	GL947594.1@13	700271	700540	FALSE	0	0	I-A	0	['Csa3_1_CAS-I-II-III-IV-V-VI']	[953]	['2.10e-18']	[0.733]	[0.619]	NA	NA
GCA_000218705.1	GL947594.1	GL947594.1@27	1448129	1448773	FALSE	0	0	I-A	0	['DEDDh_0_CAS-I-II-III-IV-V-VI']	[1872]	['3.00e-03']	[0.386]	[0.544]	NA	NA
GCA_000218705.1	GL947594.1	GL947594.1@4	149919	150728	FALSE	0	0	I-A	0	['DEDDh_0_CAS-I-II-III-IV-V-VI']	[176]	['5.40e-25']	[0.57]	[0.994]	NA	NA
GCA_000218745.1	GL947595.1	GL947595.1@1	11664	12329	FALSE	0	0	I-A	0	['2OG_1_CAS-I-II-III-IV-V-VI']	[16]	['7.50e-14']	[0.392]	[0.968]	NA	NA
GCA_000218745.1	GL947595.1	GL947595.1@14	659208	659660	FALSE	0	0	I-A	0	['Csa3_1_CAS-I-II-III-IV-V-VI']	[815]	['1.70e-03']	[0.325]	[0.381]	NA	NA
GCA_000218745.1	GL947595.1	GL947595.1@13	646108	646863	FALSE	0	0	I-A	0	['DEDDh_0_CAS-I-II-III-IV-V-VI']	[797]	['3.30e-23']	[0.615]	[1.0]	NA	NA
GCA_000224335.2	AFXZ01000002.1	AFXZ01000002.1@3	199175	199753	FALSE	0	0	I-A	0	['CasR_1_CAS-I-II-III-IV-V-VI']	[186]	['6.30e-03']	[0.477]	[0.33]	NA	NA
GCA_000224335.2	AFXZ01000032.1	AFXZ01000032.1@1	51653	52429	FALSE	0	0	I-A	0	['DEDDh_0_CAS-I-II-III-IV-V-VI']	[43]	['2.20e-37']	[0.602]	[0.994]	NA	NA
GCA_000224335.2	AFXZ01000034.1	AFXZ01000034.1@2	115162	115803	FALSE	0	0	I-A	0	['2OG_1_CAS-I-II-III-IV-V-VI']	[103]	['5.00e-23']	[0.435]	[0.979]	NA	NA
GCA_000224335.2	AFXZ01000006.1	AFXZ01000006.1@1	148	456	FALSE	0	0	I-A	0	['Csa3_1_CAS-I-II-III-IV-V-VI']	[1]	['1.30e-11']	[0.583]	[0.559]	NA	NA
GCA_000224335.2	AFXZ01000061.1	AFXZ01000061.1@2	49479	50669	FALSE	0	0	I-A	0	['DEDDh_0_CAS-I-II-III-IV-V-VI']	[48]	['1.10e-25']	[0.332]	[0.631]	NA	NA
GCA_000224335.2	AFXZ01000051.1	AFXZ01000051.1@1	2018	3037	FALSE	0	0	I-A	0	['RT_0_CAS-I-II-III-IV-V-VI']	[4]	['5.10e-26']	[0.529]	[0.944]	NA	NA
GCA_000224335.2	AFXZ01000003.1	AFXZ01000003.1@1	18134	19462	FALSE	0	0	I-A	0	['DEDDh_0_CAS-I-II-III-IV-V-VI']	[15]	['2.70e-41']	[0.388]	[0.988]	NA	NA
GCA_000224335.2	AFXZ01000005.1	AFXZ01000005.1@2	61255	61647	FALSE	0	0	I-A	0	['CasR_1_CAS-I-II-III-IV-V-VI']	[58]	['4.20e-03']	[0.595]	[0.349]	NA	NA
GCA_000224335.2	AFXZ01000002.1	AFXZ01000002.1@1	100676	101155	FALSE	0	0	I-A	0	['CasR_1_CAS-I-II-III-IV-V-VI']	[95]	['3.40e-06']	[0.419]	[0.321]	NA	NA
GCA_000238395	CP011025.1	CP011025.1@26	1915198	1915593	FALSE	0	0	I-A	0	['Csa3_1_CAS-I-II-III-IV-V-VI']	[1687]	['3.10e-10']	[0.538]	[0.644]	NA	NA
GCA_000238395	CP011025.1	CP011025.1@36	2537432	2538145	FALSE	0	0	I-A	0	['DEDDh_0_CAS-I-II-III-IV-V-VI']	[2212]	['2.00e-39']	[0.685]	[0.994]	NA	NA
GCA_000238395	CP011026.1	CP011026.1@7	620241	620711	FALSE	0	0	I-A	0	['CasR_0_CAS-I-II-III-IV-V-VI']	[554]	['7.50e-08']	[0.471]	[0.364]	NA	NA
GCA_000238395	CP011025.1	CP011025.1@13	708377	709396	FALSE	0	0	I-A	0	['WYL_3_CAS-I-II-III-IV-V-VI']	[617]	['2.60e-21']	[0.5]	[0.948]	NA	NA
GCA_000238395	CP011026.1	CP011026.1@2	184988	185962	FALSE	0	0	I-A	0	['WYL_0_CAS-I-II-III-IV-V-VI']	[157]	['1.20e-09']	[0.991]	[0.978]	NA	NA
GCA_000238395	CP011025.1	CP011025.1@20	1729833	1730312	FALSE	0	0	I-A	0	['CasR_0_CAS-I-II-III-IV-V-VI']	[1512]	['2.20e-03']	[0.431]	[0.343]	NA	NA
GCA_000238395	CP011025.1	CP011025.1@42	3144507	3144803	FALSE	0	0	I-A	0	['Csa3_1_CAS-I-II-III-IV-V-VI']	[2747]	['2.70e-12']	[0.778]	[0.644]	NA	NA
GCA_000238395	CP011025.1	CP011025.1@10	643031	643711	FALSE	0	0	I-A	0	['2OG_1_CAS-I-II-III-IV-V-VI']	[543]	['1.20e-17']	[0.41]	[0.968]	NA	NA
GCA_000238395	CP011026.1	CP011026.1@4	261811	262173	FALSE	0	0	I-A	0	['2OG_1_CAS-I-II-III-IV-V-VI']	[228]	['5.20e-06']	[0.636]	[0.957]	NA	NA
GCA_000238395	CP011025.1	CP011025.1@48	3416167	3416916	FALSE	0	0	I-A	0	['Csa3_1_CAS-I-II-III-IV-V-VI']	[2987]	['3.50e-04']	[0.66]	[0.771]	NA	NA
GCA_000238395	CP011026.1	CP011026.1@3	222359	222715	FALSE	0	0	I-A	0	['Csa3_1_CAS-I-II-III-IV-V-VI']	[187]	['1.50e-17']	[0.571]	[0.627]	NA	NA
GCA_000238395	CP011025.1	CP011025.1@32	2397771	2398508	FALSE	0	0	I-A	0	['Csa3_1_CAS-I-II-III-IV-V-VI']	[2110]	['8.30e-03']	[0.362]	[0.381]	NA	NA
GCA_000238395	CP011025.1	CP011025.1@4	199308	200012	FALSE	0	0	I-A	0	['2OG_1_CAS-I-II-III-IV-V-VI']	[176]	['1.20e-14']	[0.391]	[0.979]	NA	NA
GCA_000238395	CP011025.1	CP011025.1@40	3035384	3036010	FALSE	0	0	I-A	0	['2OG_1_CAS-I-II-III-IV-V-VI']	[2656]	['2.10e-24']	[0.426]	[0.989]	NA	NA
GCA_000238395	CP011025.1	CP011025.1@37	2749421	2750113	FALSE	0	0	I-A	0	['DEDDh_0_CAS-I-II-III-IV-V-VI']	[2398]	['7.70e-26']	[0.758]	[0.994]	NA	NA
GCA_000238395	CP011025.1	CP011025.1@19	1487801	1489252	FALSE	0	0	I-A	0	['DEDDh_0_CAS-I-II-III-IV-V-VI']	[1295]	['9.30e-12']	[0.372]	[0.975]	NA	NA
GCA_000238395	CP011025.1	CP011025.1@11	663184	663729	FALSE	0	0	I-A	0	['DEDDh_0_CAS-I-II-III-IV-V-VI']	[563]	['7.60e-12']	[0.857]	[0.95]	NA	NA
GCA_000238395	CP011025.1	CP011025.1@41	3121940	3122563	FALSE	0	0	I-A	0	['DEDDh_0_CAS-I-II-III-IV-V-VI']	[2732]	['9.80e-33']	[0.784]	[0.994]	NA	NA
GCA_000238895.2	BADV01000027.1	BADV01000027.1@1	31388	32833	FALSE	0	0	I-A	0	['DEDDh_0_CAS-I-II-III-IV-V-VI']	[29]	['8.80e-12']	[0.373]	[0.975]	NA	NA
GCA_000238895.2	BADV01000015.1	BADV01000015.1@2	102222	102692	FALSE	0	0	I-A	0	['CasR_0_CAS-I-II-III-IV-V-VI']	[86]	['7.10e-08']	[0.471]	[0.364]	NA	NA
GCA_000238895.2	BADV01000069.1	BADV01000069.1@1	29016	29636	FALSE	0	0	I-A	0	['2OG_1_CAS-I-II-III-IV-V-VI']	[27]	['2.00e-24']	[0.43]	[0.989]	NA	NA
GCA_000238895.2	BADV01000092.1	BADV01000092.1@1	7815	8171	FALSE	0	0	I-A	0	['Csa3_1_CAS-I-II-III-IV-V-VI']	[10]	['3.40e-17']	[0.571]	[0.627]	NA	NA
GCA_000238895.2	BADV01000012.1	BADV01000012.1@2	38480	39199	FALSE	0	0	I-A	0	['2OG_1_CAS-I-II-III-IV-V-VI']	[32]	['7.60e-06']	[0.467]	[0.894]	NA	NA
GCA_000238895.2	BADV01000073.1	BADV01000073.1@1	181	726	FALSE	0	0	I-A	0	['DEDDh_0_CAS-I-II-III-IV-V-VI']	[1]	['7.20e-12']	[0.857]	[0.95]	NA	NA
GCA_000238895.2	BADV01000073.1	BADV01000073.1@2	18394	19074	FALSE	0	0	I-A	0	['2OG_1_CAS-I-II-III-IV-V-VI']	[20]	['1.20e-17']	[0.41]	[0.968]	NA	NA
GCA_000238895.2	BADV01000084.1	BADV01000084.1@1	12441	13415	FALSE	0	0	I-A	0	['WYL_0_CAS-I-II-III-IV-V-VI']	[8]	['1.90e-11']	[0.994]	[0.981]	NA	NA
GCA_000238895.2	BADV01000081.1	BADV01000081.1@2	24897	25634	FALSE	0	0	I-A	0	['Csa3_1_CAS-I-II-III-IV-V-VI']	[16]	['7.90e-03']	[0.362]	[0.381]	NA	NA
GCA_000238895.2	BADV01000006.1	BADV01000006.1@1	14398	15102	FALSE	0	0	I-A	0	['2OG_1_CAS-I-II-III-IV-V-VI']	[12]	['5.70e-15']	[0.391]	[0.979]	NA	NA
GCA_000238895.2	BADV01000089.1	BADV01000089.1@2	36081	36830	FALSE	0	0	I-A	0	['Csa3_1_CAS-I-II-III-IV-V-VI']	[30]	['3.40e-04']	[0.66]	[0.771]	NA	NA
GCA_000238895.2	BADV01000042.1	BADV01000042.1@1	8300	8779	FALSE	0	0	I-A	0	['CasR_0_CAS-I-II-III-IV-V-VI']	[9]	['2.10e-03']	[0.431]	[0.343]	NA	NA
GCA_000238895.2	BADV01000029.1	BADV01000029.1@1	3493	4179	FALSE	0	0	I-A	0	['DEDDh_0_CAS-I-II-III-IV-V-VI']	[4]	['7.20e-26']	[0.764]	[0.994]	NA	NA
GCA_000238895.2	BADV01000115.1	BADV01000115.1@1	49762	50385	FALSE	0	0	I-A	0	['DEDDh_0_CAS-I-II-III-IV-V-VI']	[47]	['4.90e-34']	[0.784]	[0.994]	NA	NA
GCA_000238895.2	BADV01000066.1	BADV01000066.1@1	44222	44584	FALSE	0	0	I-A	0	['2OG_1_CAS-I-II-III-IV-V-VI']	[39]	['3.70e-06']	[0.636]	[0.957]	NA	NA
GCA_000238895.2	BADV01000088.1	BADV01000088.1@1	1477	2190	FALSE	0	0	I-A	0	['DEDDh_0_CAS-I-II-III-IV-V-VI']	[2]	['1.90e-39']	[0.685]	[0.994]	NA	NA
GCA_000239855.2	BADT01000283.1	BADT01000283.1@1	507	1958	FALSE	0	0	I-A	0	['DEDDh_0_CAS-I-II-III-IV-V-VI']	[1]	['9.00e-12']	[0.372]	[0.975]	NA	NA
GCA_000239855.2	BADT01000062.1	BADT01000062.1@1	12320	12940	FALSE	0	0	I-A	0	['2OG_1_CAS-I-II-III-IV-V-VI']	[17]	['6.80e-24']	[0.43]	[0.989]	NA	NA
GCA_000239855.2	BADT01000074.1	BADT01000074.1@1	12702	13412	FALSE	0	0	I-A	0	['DEDDh_0_CAS-I-II-III-IV-V-VI']	[13]	['1.50e-36']	[0.81]	[1.0]	NA	NA
GCA_000239855.2	BADT01000167.1	BADT01000167.1@1	2250	2549	FALSE	0	0	I-A	0	['2OG_1_CAS-I-II-III-IV-V-VI']	[4]	['4.30e-06']	[0.76]	[0.947]	NA	NA
GCA_000239855.2	BADT01000218.1	BADT01000218.1@1	19045	19668	FALSE	0	0	I-A	0	['DEDDh_0_CAS-I-II-III-IV-V-VI']	[13]	['1.30e-34']	[0.784]	[0.994]	NA	NA
GCA_000239855.2	BADT01000015.1	BADT01000015.1@1	21993	22346	FALSE	0	0	I-A	0	['Csa3_1_CAS-I-II-III-IV-V-VI']	[24]	['5.10e-17']	[0.61]	[0.686]	NA	NA
GCA_000239855.2	BADT01000029.1	BADT01000029.1@1	3839	4714	FALSE	0	0	I-A	0	['WYL_0_CAS-I-II-III-IV-V-VI']	[6]	['5.10e-13']	[0.397]	[0.377]	NA	NA
GCA_000239855.2	BADT01000101.1	BADT01000101.1@1	8229	8708	FALSE	0	0	I-A	0	['CasR_0_CAS-I-II-III-IV-V-VI']	[7]	['2.20e-03']	[0.431]	[0.343]	NA	NA
GCA_000239855.2	BADT01000241.1	BADT01000241.1@1	2136	2681	FALSE	0	0	I-A	0	['DEDDh_0_CAS-I-II-III-IV-V-VI']	[3]	['9.60e-12']	[0.857]	[0.95]	NA	NA
GCA_000239855.2	BADT01000136.1	BADT01000136.1@1	3427	4131	FALSE	0	0	I-A	0	['DEDDh_0_CAS-I-II-III-IV-V-VI']	[4]	['8.00e-26']	[0.745]	[0.994]	NA	NA
GCA_000239855.2	BADT01000093.1	BADT01000093.1@1	10769	11131	FALSE	0	0	I-A	0	['2OG_1_CAS-I-II-III-IV-V-VI']	[17]	['3.20e-06']	[0.636]	[0.957]	NA	NA
GCA_000239855.2	BADT01000183.1	BADT01000183.1@1	7717	8397	FALSE	0	0	I-A	0	['2OG_1_CAS-I-II-III-IV-V-VI']	[8]	['1.90e-17']	[0.41]	[0.968]	NA	NA
GCA_000239855.2	BADT01000041.1	BADT01000041.1@2	40397	41116	FALSE	0	0	I-A	0	['2OG_1_CAS-I-II-III-IV-V-VI']	[36]	['2.30e-05']	[0.467]	[0.894]	NA	NA
GCA_000239855.2	BADT01000131.1	BADT01000131.1@1	18486	18914	FALSE	0	0	I-A	0	['CasR_0_CAS-I-II-III-IV-V-VI']	[17]	['8.30e-06']	[0.503]	[0.354]	NA	NA
GCA_000239855.2	BADT01000063.1	BADT01000063.1@1	15641	16345	FALSE	0	0	I-A	0	['2OG_1_CAS-I-II-III-IV-V-VI']	[11]	['8.20e-15']	[0.391]	[0.979]	NA	NA
GCA_000239855.2	BADT01000120.1	BADT01000120.1@2	51861	52574	FALSE	0	0	I-A	0	['DEDDh_0_CAS-I-II-III-IV-V-VI']	[47]	['9.20e-40']	[0.685]	[0.994]	NA	NA
GCA_000239855.2	BADT01000170.1	BADT01000170.1@1	444	1193	FALSE	0	0	I-A	0	['Csa3_1_CAS-I-II-III-IV-V-VI']	[1]	['3.40e-04']	[0.66]	[0.771]	NA	NA
GCA_000239875.2	BADU01000154.1	BADU01000154.1@2	67490	68191	FALSE	0	0	I-A	0	['DEDDh_0_CAS-I-II-III-IV-V-VI']	[62]	['8.40e-36']	[0.731]	[1.0]	NA	NA
GCA_000239875.2	BADU01000190.1	BADU01000190.1@1	28778	29398	FALSE	0	0	I-A	0	['2OG_1_CAS-I-II-III-IV-V-VI']	[29]	['1.40e-24']	[0.43]	[0.989]	NA	NA
GCA_000239875.2	BADU01000181.1	BADU01000181.1@1	25121	25423	FALSE	0	0	I-A	0	['Csa3_1_CAS-I-II-III-IV-V-VI']	[30]	['2.10e-19']	[0.733]	[0.678]	NA	NA
GCA_000239875.2	BADU01000088.1	BADU01000088.1@1	1421	1849	FALSE	0	0	I-A	0	['CasR_0_CAS-I-II-III-IV-V-VI']	[2]	['4.00e-07']	[0.469]	[0.343]	NA	NA
GCA_000239875.2	BADU01000063.1	BADU01000063.1@1	786	1028	FALSE	0	0	I-A	0	['DEDDh_0_CAS-I-II-III-IV-V-VI']	[2]	['1.60e-12']	[0.802]	[0.425]	NA	NA
GCA_000239875.2	BADU01000022.1	BADU01000022.1@1	44673	46118	FALSE	0	0	I-A	0	['DEDDh_0_CAS-I-II-III-IV-V-VI']	[46]	['3.90e-12']	[0.373]	[0.975]	NA	NA
GCA_000239875.2	BADU01000067.1	BADU01000067.1@2	16365	17039	FALSE	0	0	I-A	0	['DEDDh_0_CAS-I-II-III-IV-V-VI']	[14]	['4.90e-26']	[0.778]	[0.994]	NA	NA
GCA_000239875.2	BADU01000065.1	BADU01000065.1@2	47445	48068	FALSE	0	0	I-A	0	['DEDDh_0_CAS-I-II-III-IV-V-VI']	[52]	['1.00e-36']	[0.784]	[0.994]	NA	NA
GCA_000239875.2	BADU01000153.1	BADU01000153.1@1	114878	115591	FALSE	0	0	I-A	0	['DEDDh_0_CAS-I-II-III-IV-V-VI']	[108]	['6.20e-39']	[0.685]	[0.994]	NA	NA
GCA_000239875.2	BADU01000084.1	BADU01000084.1@1	51647	52192	FALSE	0	0	I-A	0	['CasR_1_CAS-I-II-III-IV-V-VI']	[45]	['5.90e-05']	[0.445]	[0.353]	NA	NA
GCA_000239875.2	BADU01000098.1	BADU01000098.1@1	24250	24960	FALSE	0	0	I-A	0	['2OG_1_CAS-I-II-III-IV-V-VI']	[23]	['1.80e-04']	[0.418]	[0.734]	NA	NA
GCA_000239875.2	BADU01000014.1	BADU01000014.1@2	60990	61343	FALSE	0	0	I-A	0	['Csa3_1_CAS-I-II-III-IV-V-VI']	[51]	['4.60e-17']	[0.644]	[0.72]	NA	NA
GCA_000239875.2	BADU01000188.1	BADU01000188.1@1	26582	27127	FALSE	0	0	I-A	0	['DEDDh_0_CAS-I-II-III-IV-V-VI']	[27]	['1.80e-11']	[0.857]	[0.95]	NA	NA
GCA_000239875.2	BADU01000156.1	BADU01000156.1@1	89632	90381	FALSE	0	0	I-A	0	['CasR_0_CAS-I-II-III-IV-V-VI']	[78]	['4.20e-04']	[0.364]	[0.434]	NA	NA
GCA_000239875.2	BADU01000066.1	BADU01000066.1@1	12543	14951	FALSE	0	0	I-A	0	['PrimPol_0_CAS-I-II-III-IV-V-VI']	[11]	['1.40e-108']	[0.45]	[0.975]	NA	NA
GCA_000239875.2	BADU01000067.1	BADU01000067.1@1	4412	5446	FALSE	0	0	I-A	0	['PD_DExK_0_CAS-I-II-III-IV-V-VI']	[4]	['4.70e-57']	[0.47]	[1.0]	NA	NA
GCA_000239875.2	BADU01000002.1	BADU01000002.1@2	77423	78127	FALSE	0	0	I-A	0	['2OG_1_CAS-I-II-III-IV-V-VI']	[75]	['6.80e-15']	[0.391]	[0.979]	NA	NA
GCA_000241165.2	BADW01000036.1	BADW01000036.1@1	24257	24967	FALSE	0	0	I-A	0	['2OG_1_CAS-I-II-III-IV-V-VI']	[23]	['1.80e-04']	[0.418]	[0.734]	NA	NA
GCA_000241165.2	BADW01000078.1	BADW01000078.1@1	5474	6187	FALSE	0	0	I-A	0	['DEDDh_0_CAS-I-II-III-IV-V-VI']	[7]	['6.10e-39']	[0.685]	[0.994]	NA	NA
GCA_000241165.2	BADW01000099.1	BADW01000099.1@1	136262	137011	FALSE	0	0	I-A	0	['CasR_0_CAS-I-II-III-IV-V-VI']	[126]	['4.10e-04']	[0.364]	[0.434]	NA	NA
GCA_000241165.2	BADW01000186.1	BADW01000186.1@2	47817	48137	FALSE	0	0	I-A	0	['2OG_1_CAS-I-II-III-IV-V-VI']	[43]	['5.80e-03']	[0.607]	[0.84]	NA	NA
GCA_000241165.2	BADW01000002.1	BADW01000002.1@1	653	1042	FALSE	0	0	I-A	0	['CasR_0_CAS-I-II-III-IV-V-VI']	[2]	['8.60e-03']	[0.454]	[0.308]	NA	NA
GCA_000241165.2	BADW01000219.1	BADW01000219.1@1	39241	39594	FALSE	0	0	I-A	0	['Csa3_1_CAS-I-II-III-IV-V-VI']	[34]	['4.50e-17']	[0.644]	[0.72]	NA	NA
GCA_000241165.2	BADW01000077.1	BADW01000077.1@2	39779	40480	FALSE	0	0	I-A	0	['DEDDh_0_CAS-I-II-III-IV-V-VI']	[36]	['8.20e-36']	[0.731]	[1.0]	NA	NA
GCA_000241165.2	BADW01000147.1	BADW01000147.1@1	23962	24264	FALSE	0	0	I-A	0	['Csa3_1_CAS-I-II-III-IV-V-VI']	[28]	['8.10e-19']	[0.822]	[0.78]	NA	NA
GCA_000241165.2	BADW01000088.1	BADW01000088.1@1	1421	1849	FALSE	0	0	I-A	0	['CasR_0_CAS-I-II-III-IV-V-VI']	[2]	['3.90e-07']	[0.469]	[0.343]	NA	NA
GCA_000241165.2	BADW01000065.1	BADW01000065.1@1	2596	3489	FALSE	0	0	I-A	0	['WYL_0_CAS-I-II-III-IV-V-VI']	[4]	['3.60e-10']	[0.493]	[0.377]	NA	NA
GCA_000241165.2	BADW01000204.1	BADW01000204.1@1	1204	1824	FALSE	0	0	I-A	0	['2OG_1_CAS-I-II-III-IV-V-VI']	[2]	['7.70e-24']	[0.43]	[0.989]	NA	NA
GCA_000241165.2	BADW01000055.1	BADW01000055.1@1	26690	27235	FALSE	0	0	I-A	0	['DEDDh_0_CAS-I-II-III-IV-V-VI']	[28]	['2.70e-11']	[0.857]	[0.95]	NA	NA
GCA_000241165.2	BADW01000047.1	BADW01000047.1@1	50964	51587	FALSE	0	0	I-A	0	['DEDDh_0_CAS-I-II-III-IV-V-VI']	[39]	['1.00e-36']	[0.784]	[0.994]	NA	NA
GCA_000241165.2	BADW01000010.1	BADW01000010.1@1	41917	43362	FALSE	0	0	I-A	0	['DEDDh_0_CAS-I-II-III-IV-V-VI']	[33]	['3.90e-12']	[0.373]	[0.975]	NA	NA
GCA_000241165.2	BADW01000080.1	BADW01000080.1@1	6701	7375	FALSE	0	0	I-A	0	['DEDDh_0_CAS-I-II-III-IV-V-VI']	[8]	['4.80e-26']	[0.778]	[0.994]	NA	NA
GCA_000241165.2	BADW01000168.1	BADW01000168.1@1	3961	4731	FALSE	0	0	I-A	0	['2OG_1_CAS-I-II-III-IV-V-VI']	[5]	['1.10e-04']	[0.424]	[0.872]	NA	NA
GCA_000241165.2	BADW01000024.1	BADW01000024.1@1	41437	41982	FALSE	0	0	I-A	0	['CasR_1_CAS-I-II-III-IV-V-VI']	[40]	['5.50e-05']	[0.505]	[0.417]	NA	NA
GCA_000241165.2	BADW01000072.1	BADW01000072.1@1	5560	6435	FALSE	0	0	I-A	0	['WYL_0_CAS-I-II-III-IV-V-VI']	[7]	['4.80e-18']	[0.442]	[0.415]	NA	NA
GCA_000241165.2	BADW01000223.1	BADW01000223.1@2	65317	66021	FALSE	0	0	I-A	0	['2OG_1_CAS-I-II-III-IV-V-VI']	[64]	['6.70e-15']	[0.391]	[0.979]	NA	NA
GCA_000241185.2	BADY01000118.1	BADY01000118.1@1	43493	43849	FALSE	0	0	I-A	0	['Csa3_1_CAS-I-II-III-IV-V-VI']	[39]	['1.30e-16']	[0.571]	[0.627]	NA	NA
GCA_000241185.2	BADY01000203.1	BADY01000203.1@2	15978	16952	FALSE	0	0	I-A	0	['WYL_0_CAS-I-II-III-IV-V-VI']	[14]	['5.30e-11']	[0.994]	[0.981]	NA	NA
GCA_000241185.2	BADY01000002.1	BADY01000002.1@1	8628	8990	FALSE	0	0	I-A	0	['2OG_1_CAS-I-II-III-IV-V-VI']	[10]	['5.40e-06']	[0.636]	[0.957]	NA	NA
GCA_000241185.2	BADY01000057.1	BADY01000057.1@2	37580	39031	FALSE	0	0	I-A	0	['DEDDh_0_CAS-I-II-III-IV-V-VI']	[48]	['9.50e-12']	[0.372]	[0.975]	NA	NA
GCA_000241185.2	BADY01000111.1	BADY01000111.1@2	42161	42460	FALSE	0	0	I-A	0	['2OG_1_CAS-I-II-III-IV-V-VI']	[31]	['5.00e-06']	[0.75]	[0.936]	NA	NA
GCA_000241185.2	BADY01000061.1	BADY01000061.1@1	12825	13370	FALSE	0	0	I-A	0	['DEDDh_0_CAS-I-II-III-IV-V-VI']	[12]	['1.00e-11']	[0.857]	[0.95]	NA	NA
GCA_000241185.2	BADY01000203.1	BADY01000203.1@1	7686	8780	FALSE	0	0	I-A	0	['PD_DExK_0_CAS-I-II-III-IV-V-VI']	[6]	['4.20e-55']	[0.512]	[1.0]	NA	NA
GCA_000241185.2	BADY01000135.1	BADY01000135.1@1	3119	4033	FALSE	0	0	I-A	0	['2OG_1_CAS-I-II-III-IV-V-VI']	[5]	['3.10e-04']	[0.4]	[0.777]	NA	NA
GCA_000241185.2	BADY01000041.1	BADY01000041.1@3	90500	91120	FALSE	0	0	I-A	0	['2OG_1_CAS-I-II-III-IV-V-VI']	[92]	['7.50e-24']	[0.43]	[0.989]	NA	NA
GCA_000241185.2	BADY01000057.1	BADY01000057.1@1	33456	34580	FALSE	0	0	I-A	0	['WYL_3_CAS-I-II-III-IV-V-VI']	[43]	['3.50e-03']	[0.341]	[0.628]	NA	NA
GCA_000241185.2	BADY01000158.1	BADY01000158.1@3	108553	108861	FALSE	0	0	I-A	0	['Csa3_1_CAS-I-II-III-IV-V-VI']	[103]	['1.00e-15']	[0.806]	[0.78]	NA	NA
GCA_000241185.2	BADY01000094.1	BADY01000094.1@1	3456	4148	FALSE	0	0	I-A	0	['DEDDh_0_CAS-I-II-III-IV-V-VI']	[4]	['4.40e-25']	[0.758]	[0.994]	NA	NA
GCA_000241185.2	BADY01000010.1	BADY01000010.1@1	16096	17283	FALSE	0	0	I-A	0	['RT_0_CAS-I-II-III-IV-V-VI']	[14]	['1.10e-22']	[0.49]	[0.92]	NA	NA
GCA_000241185.2	BADY01000035.1	BADY01000035.1@1	7544	8224	FALSE	0	0	I-A	0	['2OG_1_CAS-I-II-III-IV-V-VI']	[8]	['1.60e-17']	[0.41]	[0.968]	NA	NA
GCA_000241185.2	BADY01000085.1	BADY01000085.1@1	30331	31080	FALSE	0	0	I-A	0	['Csa3_1_CAS-I-II-III-IV-V-VI']	[32]	['3.30e-04']	[0.664]	[0.78]	NA	NA
GCA_000241185.2	BADY01000001.1	BADY01000001.1@2	42337	43041	FALSE	0	0	I-A	0	['2OG_1_CAS-I-II-III-IV-V-VI']	[39]	['1.20e-14']	[0.391]	[0.979]	NA	NA
GCA_000241185.2	BADY01000153.1	BADY01000153.1@1	1475	2188	FALSE	0	0	I-A	0	['DEDDh_0_CAS-I-II-III-IV-V-VI']	[2]	['9.20e-40']	[0.685]	[0.994]	NA	NA
GCA_000241185.2	BADY01000095.1	BADY01000095.1@1	50659	51087	FALSE	0	0	I-A	0	['CasR_0_CAS-I-II-III-IV-V-VI']	[43]	['9.10e-06']	[0.503]	[0.354]	NA	NA
GCA_000241185.2	BADY01000129.1	BADY01000129.1@1	51198	51821	FALSE	0	0	I-A	0	['DEDDh_0_CAS-I-II-III-IV-V-VI']	[45]	['1.40e-32']	[0.784]	[0.994]	NA	NA
GCA_000241185.2	BADY01000167.1	BADY01000167.1@1	9202	9633	FALSE	0	0	I-A	0	['CasR_0_CAS-I-II-III-IV-V-VI']	[11]	['1.60e-04']	[0.569]	[0.394]	NA	NA
GCA_000241185.2	BADY01000031.1	BADY01000031.1@1	12893	13381	FALSE	0	0	I-A	0	['CasR_0_CAS-I-II-III-IV-V-VI']	[11]	['3.20e-03']	[0.368]	[0.303]	NA	NA
GCA_000241365.2	BADX01000070.1	BADX01000070.1@1	65817	66440	FALSE	0	0	I-A	0	['DEDDh_0_CAS-I-II-III-IV-V-VI']	[62]	['4.70e-36']	[0.784]	[0.994]	NA	NA
GCA_000241365.2	BADX01000022.1	BADX01000022.1@1	28135	28839	FALSE	0	0	I-A	0	['2OG_1_CAS-I-II-III-IV-V-VI']	[25]	['5.70e-15']	[0.391]	[0.979]	NA	NA
GCA_000241365.2	BADX01000099.1	BADX01000099.1@2	55941	56486	FALSE	0	0	I-A	0	['DEDDh_0_CAS-I-II-III-IV-V-VI']	[56]	['1.20e-11']	[0.857]	[0.95]	NA	NA
GCA_000241365.2	BADX01000134.1	BADX01000134.1@1	11587	12336	FALSE	0	0	I-A	0	['Csa3_1_CAS-I-II-III-IV-V-VI']	[14]	['1.10e-03']	[0.608]	[0.669]	NA	NA
GCA_000241365.2	BADX01000048.1	BADX01000048.1@1	22852	23280	FALSE	0	0	I-A	0	['CasR_0_CAS-I-II-III-IV-V-VI']	[19]	['9.70e-07']	[0.503]	[0.354]	NA	NA
GCA_000241365.2	BADX01000166.1	BADX01000166.1@1	3891	4925	FALSE	0	0	I-A	0	['PD_DExK_0_CAS-I-II-III-IV-V-VI']	[3]	['5.00e-57']	[0.47]	[1.0]	NA	NA
GCA_000241365.2	BADX01000028.1	BADX01000028.1@1	10412	10900	FALSE	0	0	I-A	0	['CasR_0_CAS-I-II-III-IV-V-VI']	[13]	['2.00e-03']	[0.423]	[0.343]	NA	NA
GCA_000241365.2	BADX01000157.1	BADX01000157.1@1	3896	4609	FALSE	0	0	I-A	0	['DEDDh_0_CAS-I-II-III-IV-V-VI']	[6]	['2.40e-39']	[0.685]	[0.994]	NA	NA
GCA_000241365.2	BADX01000075.1	BADX01000075.1@2	31358	32077	FALSE	0	0	I-A	0	['2OG_1_CAS-I-II-III-IV-V-VI']	[29]	['9.60e-03']	[0.417]	[0.723]	NA	NA
GCA_000241365.2	BADX01000057.1	BADX01000057.1@1	14915	15370	FALSE	0	0	I-A	0	['CasR_1_CAS-I-II-III-IV-V-VI']	[16]	['3.70e-06']	[0.487]	[0.33]	NA	NA
GCA_000241365.2	BADX01000001.1	BADX01000001.1@1	52027	52572	FALSE	0	0	I-A	0	['CasR_1_CAS-I-II-III-IV-V-VI']	[51]	['7.30e-05']	[0.44]	[0.349]	NA	NA
GCA_000241365.2	BADX01000169.1	BADX01000169.1@2	32093	32797	FALSE	0	0	I-A	0	['DEDDh_0_CAS-I-II-III-IV-V-VI']	[28]	['4.70e-36']	[0.728]	[1.0]	NA	NA
GCA_000241365.2	BADX01000166.1	BADX01000166.1@3	167228	168100	FALSE	0	0	I-A	0	['WYL_0_CAS-I-II-III-IV-V-VI']	[166]	['6.80e-17']	[0.344]	[0.316]	NA	NA
GCA_000241365.2	BADX01000037.1	BADX01000037.1@1	41	1486	FALSE	0	0	I-A	0	['DEDDh_0_CAS-I-II-III-IV-V-VI']	[1]	['3.50e-12']	[0.373]	[0.975]	NA	NA
GCA_000241365.2	BADX01000085.1	BADX01000085.1@1	34211	34567	FALSE	0	0	I-A	0	['2OG_1_CAS-I-II-III-IV-V-VI']	[33]	['2.00e-06']	[0.647]	[0.957]	NA	NA
GCA_000241365.2	BADX01000002.1	BADX01000002.1@1	32530	33417	FALSE	0	0	I-A	0	['Csa3_1_CAS-I-II-III-IV-V-VI']	[32]	['8.10e-03']	[0.385]	[0.619]	NA	NA
GCA_000241365.2	BADX01000090.1	BADX01000090.1@1	47112	47465	FALSE	0	0	I-A	0	['Csa3_1_CAS-I-II-III-IV-V-VI']	[45]	['9.20e-17']	[0.576]	[0.627]	NA	NA
GCA_000241365.2	BADX01000166.1	BADX01000166.1@2	15876	16559	FALSE	0	0	I-A	0	['DEDDh_0_CAS-I-II-III-IV-V-VI']	[13]	['1.10e-24']	[0.768]	[0.994]	NA	NA
GCA_000242915	AFRZ01000001.1	AFRZ01000001.1@7	463383	464000	FALSE	0	0	I-A	0	['DEDDh_0_CAS-I-II-III-IV-V-VI']	[439]	['9.00e-39']	[0.791]	[0.994]	NA	NA
GCA_000242915	AFRZ01000001.1	AFRZ01000001.1@27	1743374	1744117	FALSE	0	0	I-A	0	['DEDDh_0_CAS-I-II-III-IV-V-VI']	[1732]	['4.50e-29']	[0.661]	[0.994]	NA	NA
GCA_000242915	AFRZ01000001.1	AFRZ01000001.1@31	1947002	1947697	FALSE	0	0	I-A	0	['DEDDh_0_CAS-I-II-III-IV-V-VI']	[1928]	['1.00e-28']	[0.677]	[0.994]	NA	NA
GCA_000242915	AFRZ01000001.1	AFRZ01000001.1@36	2094364	2095323	FALSE	0	0	I-A	0	['WYL_3_CAS-I-II-III-IV-V-VI']	[2061]	['3.00e-14']	[0.456]	[0.791]	NA	NA
GCA_000242915	AFRZ01000001.1	AFRZ01000001.1@3	190836	191363	FALSE	0	0	I-A	0	['DEDDh_0_CAS-I-II-III-IV-V-VI']	[195]	['6.70e-17']	[0.943]	[0.994]	NA	NA
GCA_000242915	AFRZ01000001.1	AFRZ01000001.1@15	1159684	1160280	FALSE	0	0	I-A	0	['2OG_1_CAS-I-II-III-IV-V-VI']	[1141]	['2.30e-23']	[0.497]	[0.989]	NA	NA
GCA_000242915	AFRZ01000001.1	AFRZ01000001.1@25	1635033	1635401	FALSE	0	0	I-A	0	['Csa3_1_CAS-I-II-III-IV-V-VI']	[1624]	['1.00e-09']	[0.715]	[0.653]	NA	NA
GCA_000242915	AFRZ01000001.1	AFRZ01000001.1@12	983527	983838	FALSE	0	0	I-A	0	['Csa3_1_CAS-I-II-III-IV-V-VI']	[947]	['7.90e-15']	[0.692]	[0.686]	NA	NA
GCA_000242915	AFRZ01000001.1	AFRZ01000001.1@10	694114	694932	FALSE	0	0	I-A	0	['DEDDh_0_CAS-I-II-III-IV-V-VI']	[660]	['6.70e-36']	[0.571]	[1.0]	NA	NA
GCA_000243235	JH594606.1	JH594606.1@29	3004716	3006089	FALSE	0	0	I-A	0	['DEDDh_0_CAS-I-II-III-IV-V-VI']	[2674]	['4.90e-43']	[0.338]	[0.994]	NA	NA
GCA_000243235	JH594606.1	JH594606.1@8	750964	751320	FALSE	0	0	I-A	0	['Csa3_1_CAS-I-II-III-IV-V-VI']	[650]	['1.80e-08']	[0.504]	[0.559]	NA	NA
GCA_000243235	JH594606.1	JH594606.1@25	2899020	2899463	FALSE	0	0	I-A	0	['CasR_0_CAS-I-II-III-IV-V-VI']	[2572]	['1.40e-03']	[0.743]	[0.439]	NA	NA
GCA_000243235	JH594606.1	JH594606.1@12	1157053	1157661	FALSE	0	0	I-A	0	['CasR_0_CAS-I-II-III-IV-V-VI']	[1028]	['1.00e-04']	[0.374]	[0.389]	NA	NA
GCA_000243235	JH594606.1	JH594606.1@36	3314223	3314549	FALSE	0	0	I-A	0	['Csa3_1_CAS-I-II-III-IV-V-VI']	[2950]	['5.40e-11']	[0.734]	[0.754]	NA	NA
GCA_000243235	JH594606.1	JH594606.1@30	3044603	3046069	FALSE	0	0	I-A	0	['DEDDh_0_CAS-I-II-III-IV-V-VI']	[2706]	['9.50e-41']	[0.337]	[0.994]	NA	NA
GCA_000243235	JH594606.1	JH594606.1@7	648263	649039	FALSE	0	0	I-A	0	['DEDDh_0_CAS-I-II-III-IV-V-VI']	[556]	['1.00e-35']	[0.602]	[0.994]	NA	NA
GCA_000243235	JH594606.1	JH594606.1@15	1811020	1811673	FALSE	0	0	I-A	0	['2OG_1_CAS-I-II-III-IV-V-VI']	[1630]	['5.90e-25']	[0.477]	[0.979]	NA	NA
GCA_000243235	JH594606.1	JH594606.1@37	3322751	3323077	FALSE	0	0	I-A	0	['Csa3_1_CAS-I-II-III-IV-V-VI']	[2961]	['5.40e-11']	[0.734]	[0.754]	NA	NA
GCA_000252125.2	AHKF01000025.1	AHKF01000025.1@1	67840	68868	FALSE	0	0	I-A	0	['RT_0_CAS-I-II-III-IV-V-VI']	[69]	['1.90e-24']	[0.504]	[0.897]	NA	NA
GCA_000252125.2	AHKF01000004.1	AHKF01000004.1@2	119781	122716	FALSE	0	0	I-A	0	['DEDDh_0_CAS-I-II-III-IV-V-VI', 'DEDDh_0_CAS-I-II-III-IV-V-VI']	[132, 133]	['4.50e-40', '2.30e-43']	[0.335, 0.341]	[0.988, 0.994]	NA	NA
GCA_000252125.2	AHKF01000018.1	AHKF01000018.1@3	106217	106471	FALSE	0	0	I-A	0	['Csa3_1_CAS-I-II-III-IV-V-VI']	[95]	['1.20e-15']	[0.788]	[0.627]	NA	NA
GCA_000252125.2	AHKF01000018.1	AHKF01000018.1@9	443991	444449	FALSE	0	0	I-A	0	['Csa3_1_CAS-I-II-III-IV-V-VI']	[395]	['7.90e-03']	[0.569]	[0.61]	NA	NA
GCA_000252125.2	AHKF01000028.1	AHKF01000028.1@2	19847	20179	FALSE	0	0	I-A	0	['Csa3_1_CAS-I-II-III-IV-V-VI']	[15]	['6.80e-12']	[0.577]	[0.593]	NA	NA
GCA_000252125.2	AHKF01000020.1	AHKF01000020.1@2	117191	117667	FALSE	0	0	I-A	0	['Csa3_1_CAS-I-II-III-IV-V-VI']	[99]	['9.20e-03']	[0.365]	[0.458]	NA	NA
GCA_000252125.2	AHKF01000018.1	AHKF01000018.1@7	336114	337475	FALSE	0	0	I-A	0	['DEDDh_0_CAS-I-II-III-IV-V-VI']	[295]	['1.00e-43']	[0.341]	[0.994]	NA	NA
GCA_000252125.2	AHKF01000020.1	AHKF01000020.1@1	22919	23980	FALSE	0	0	I-A	0	['RT_0_CAS-I-II-III-IV-V-VI']	[25]	['4.30e-24']	[0.537]	[0.991]	NA	NA
GCA_000252125.2	AHKF01000018.1	AHKF01000018.1@8	434837	435208	FALSE	0	0	I-A	0	['Csa3_1_CAS-I-II-III-IV-V-VI']	[386]	['2.30e-09']	[0.516]	[0.593]	NA	NA
GCA_000252125.2	AHKF01000017.1	AHKF01000017.1@1	25231	25713	FALSE	0	0	I-A	0	['DEDDh_0_CAS-I-II-III-IV-V-VI']	[24]	['7.50e-26']	[0.957]	[0.994]	NA	NA
GCA_000252125.2	AHKF01000018.1	AHKF01000018.1@2	91132	91902	FALSE	0	0	I-A	0	['DEDDh_0_CAS-I-II-III-IV-V-VI']	[75]	['1.70e-36']	[0.607]	[0.994]	NA	NA
GCA_000252125.2	AHKF01000016.1	AHKF01000016.1@1	118472	119245	FALSE	0	0	I-A	0	['CasR_0_CAS-I-II-III-IV-V-VI']	[99]	['5.50e-06']	[0.322]	[0.424]	NA	NA
GCA_000252125.2	AHKF01000010.1	AHKF01000010.1@1	190658	190999	FALSE	0	0	I-A	0	['Csa3_1_CAS-I-II-III-IV-V-VI']	[170]	['5.80e-03']	[0.605]	[0.534]	NA	NA
GCA_000252125.2	AHKF01000025.1	AHKF01000025.1@2	97996	99000	FALSE	0	0	I-A	0	['WYL_3_CAS-I-II-III-IV-V-VI']	[91]	['2.60e-23']	[0.552]	[0.965]	NA	NA
GCA_000252125.2	AHKF01000028.1	AHKF01000028.1@1	16188	16568	FALSE	0	0	I-A	0	['Csa3_1_CAS-I-II-III-IV-V-VI']	[10]	['2.90e-17']	[0.63]	[0.746]	NA	NA
GCA_000252125.2	AHKF01000030.1	AHKF01000030.1@1	31523	32116	FALSE	0	0	I-A	0	['2OG_1_CAS-I-II-III-IV-V-VI']	[26]	['2.30e-21']	[0.444]	[0.979]	NA	NA
GCA_000252125.2	AHKF01000022.1	AHKF01000022.1@1	95260	95856	FALSE	0	0	I-A	0	['DEDDh_0_CAS-I-II-III-IV-V-VI']	[86]	['5.00e-14']	[0.764]	[0.956]	NA	NA
GCA_000253275	FQ859183.1	FQ859183.1@36	2955780	2956679	FALSE	0	0	I-A	0	['WYL_3_CAS-I-II-III-IV-V-VI']	[2542]	['3.70e-35']	[0.58]	[0.971]	NA	NA
GCA_000253275	FQ859183.1	FQ859183.1@1	82391	83443	FALSE	0	0	I-A	0	['PD_DExK_0_CAS-I-II-III-IV-V-VI']	[77]	['5.40e-37']	[0.655]	[0.761]	NA	NA
GCA_000253275	FQ859183.1	FQ859183.1@29	2461640	2462413	FALSE	0	0	I-A	0	['DEDDh_0_CAS-I-II-III-IV-V-VI']	[2125]	['1.00e-36']	[0.605]	[0.994]	NA	NA
GCA_000253275	FQ859183.1	FQ859183.1@34	2829767	2830291	FALSE	0	0	I-A	0	['Csa3_1_CAS-I-II-III-IV-V-VI']	[2435]	['4.50e-03']	[0.331]	[0.407]	NA	NA
GCA_000253275	FQ859183.1	FQ859183.1@40	3131331	3132356	FALSE	0	0	I-A	0	['WYL_3_CAS-I-II-III-IV-V-VI']	[2706]	['9.50e-25']	[0.518]	[0.988]	NA	NA
GCA_000253275	FQ859183.1	FQ859183.1@14	1556918	1557751	FALSE	0	0	I-A	0	['CasR_0_CAS-I-II-III-IV-V-VI']	[1347]	['1.70e-03']	[0.313]	[0.409]	NA	NA
GCA_000253275	FQ859183.1	FQ859183.1@44	3363915	3365426	FALSE	0	0	I-A	0	['RT_0_CAS-I-II-III-IV-V-VI']	[2932]	['1.00e-29']	[0.423]	[0.995]	NA	NA
GCA_000253275	FQ859183.1	FQ859183.1@13	1432217	1436415	FALSE	0	0	I-A	0	['PD_DExK_0_CAS-I-II-III-IV-V-VI', 'Csa3_1_CAS-I-II-III-IV-V-VI']	[1242, 1245]	['1.30e-03', '7.20e-04']	[0.554, 0.565]	[0.39, 0.508]	NA	NA
GCA_000253275	FQ859183.1	FQ859183.1@20	1878996	1879292	FALSE	0	0	I-A	0	['Csa3_1_CAS-I-II-III-IV-V-VI']	[1615]	['1.30e-03']	[0.586]	[0.542]	NA	NA
GCA_000253275	FQ859183.1	FQ859183.1@27	2230767	2232128	FALSE	0	0	I-A	0	['DEDDh_0_CAS-I-II-III-IV-V-VI']	[1924]	['2.50e-44']	[0.341]	[0.994]	NA	NA
GCA_000253275	FQ859183.1	FQ859183.1@35	2897013	2897336	FALSE	0	0	I-A	0	['Csa3_1_CAS-I-II-III-IV-V-VI']	[2493]	['7.00e-10']	[0.593]	[0.593]	NA	NA
GCA_000253275	FQ859183.1	FQ859183.1@3	184934	185926	FALSE	0	0	I-A	0	['PD_DExK_0_CAS-I-II-III-IV-V-VI']	[166]	['3.40e-37']	[0.755]	[0.925]	NA	NA
GCA_000253275	FQ859183.1	FQ859183.1@10	1053394	1054209	FALSE	0	0	I-A	0	['2OG_1_CAS-I-II-III-IV-V-VI']	[916]	['1.90e-15']	[0.404]	[0.957]	NA	NA
GCA_000253275	FQ859183.1	FQ859183.1@24	2040374	2043118	FALSE	0	0	I-A	0	['WYL_3_CAS-I-II-III-IV-V-VI', 'RT_0_CAS-I-II-III-IV-V-VI']	[1756, 1757]	['7.80e-24', '1.50e-24']	[0.518, 0.519]	[0.983, 1.0]	NA	NA
GCA_000255705	JH636439.1	JH636439.1@9	826883	827446	FALSE	0	0	I-A	0	['DEDDh_0_CAS-I-II-III-IV-V-VI']	[635]	['5.10e-28']	[0.798]	[0.981]	NA	NA
GCA_000255705	JH636443.1	JH636443.1@6	471466	472077	FALSE	0	0	I-A	0	['PD_DExK_1_CAS-I-II-III-IV-V-VI']	[393]	['7.20e-64']	[0.956]	[0.941]	NA	NA
GCA_000255705	JH636443.1	JH636443.1@1	35741	36424	FALSE	0	0	I-A	0	['2OG_1_CAS-I-II-III-IV-V-VI']	[23]	['1.20e-03']	[0.342]	[0.628]	NA	NA
GCA_000255705	JH636443.1	JH636443.1@8	625598	625975	FALSE	0	0	I-A	0	['Csa3_1_CAS-I-II-III-IV-V-VI']	[515]	['1.10e-12']	[0.762]	[0.89]	NA	NA
GCA_000255705	JH636452.1	JH636452.1@3	77491	77859	FALSE	0	0	I-A	0	['Csa3_1_CAS-I-II-III-IV-V-VI']	[73]	['1.90e-18']	[0.691]	[0.805]	NA	NA
GCA_000255705	JH636453.1	JH636453.1@1	56843	57097	FALSE	0	0	I-A	0	['DEDDh_0_CAS-I-II-III-IV-V-VI']	[36]	['1.20e-18']	[0.812]	[0.438]	NA	NA
GCA_000255705	JH636440.1	JH636440.1@2	252625	253008	FALSE	0	0	I-A	0	['CasR_0_CAS-I-II-III-IV-V-VI']	[238]	['4.10e-03']	[0.555]	[0.328]	NA	NA
GCA_000255705	JH636440.1	JH636440.1@1	9644	9979	FALSE	0	0	I-A	0	['Csa3_1_CAS-I-II-III-IV-V-VI']	[14]	['3.20e-11']	[0.571]	[0.602]	NA	NA
GCA_000255705	JH636442.1	JH636442.1@1	430324	430701	FALSE	0	0	I-A	0	['Csa3_1_CAS-I-II-III-IV-V-VI']	[335]	['2.30e-17']	[0.611]	[0.754]	NA	NA
GCA_000255705	JH636442.1	JH636442.1@2	513059	513442	FALSE	0	0	I-A	0	['Csa3_1_CAS-I-II-III-IV-V-VI']	[400]	['4.80e-04']	[0.641]	[0.686]	NA	NA
GCA_000255705	JH636440.1	JH636440.1@6	1055387	1055761	FALSE	0	0	I-A	0	['Csa3_1_CAS-I-II-III-IV-V-VI']	[931]	['1.20e-13']	[0.544]	[0.627]	NA	NA
GCA_000255705	JH636447.1	JH636447.1@2	95501	96805	FALSE	0	0	I-A	0	['RT_0_CAS-I-II-III-IV-V-VI']	[99]	['8.60e-25']	[0.467]	[0.925]	NA	NA
GCA_000255705	JH636443.1	JH636443.1@7	598378	598725	FALSE	0	0	I-A	0	['Csa3_1_CAS-I-II-III-IV-V-VI']	[495]	['1.60e-19']	[0.828]	[0.898]	NA	NA
GCA_000255705	JH636440.1	JH636440.1@7	1110641	1111732	FALSE	0	0	I-A	0	['PD_DExK_0_CAS-I-II-III-IV-V-VI']	[985]	['3.60e-61']	[0.442]	[0.994]	NA	NA
GCA_000255705	JH636443.1	JH636443.1@3	303728	304330	FALSE	0	0	I-A	0	['DEDDh_0_CAS-I-II-III-IV-V-VI']	[248]	['5.20e-07']	[0.831]	[0.994]	NA	NA
GCA_000255705	JH636439.1	JH636439.1@1	24085	24858	FALSE	0	0	I-A	0	['DEDDh_0_CAS-I-II-III-IV-V-VI']	[13]	['9.00e-38']	[0.601]	[0.994]	NA	NA
GCA_000255705	JH636441.1	JH636441.1@3	695042	695818	FALSE	0	0	I-A	0	['DEDDh_0_CAS-I-II-III-IV-V-VI']	[525]	['2.30e-22']	[0.583]	[0.769]	NA	NA
GCA_000255705	JH636452.1	JH636452.1@2	62405	63232	FALSE	0	0	I-A	0	['2OG_1_CAS-I-II-III-IV-V-VI']	[62]	['1.20e-14']	[0.359]	[0.968]	NA	NA
GCA_000255705	JH636441.1	JH636441.1@2	421141	421743	FALSE	0	0	I-A	0	['PD_DExK_1_CAS-I-II-III-IV-V-VI']	[328]	['3.70e-59']	[0.98]	[0.966]	NA	NA
GCA_000255705	JH636452.1	JH636452.1@4	81592	82449	FALSE	0	0	I-A	0	['2OG_1_CAS-I-II-III-IV-V-VI']	[78]	['1.60e-04']	[0.399]	[0.904]	NA	NA
GCA_000255705	JH636452.1	JH636452.1@1	46157	46765	FALSE	0	0	I-A	0	['PD_DExK_1_CAS-I-II-III-IV-V-VI']	[46]	['1.50e-59']	[0.97]	[0.951]	NA	NA
GCA_000255705	JH636452.1	JH636452.1@5	142647	143111	FALSE	0	0	I-A	0	['CasR_1_CAS-I-II-III-IV-V-VI']	[128]	['5.40e-03']	[0.452]	[0.307]	NA	NA
GCA_000255705	JH636443.1	JH636443.1@9	638664	639248	FALSE	0	0	I-A	0	['2OG_1_CAS-I-II-III-IV-V-VI']	[526]	['2.20e-12']	[0.462]	[0.915]	NA	NA
GCA_000255705	JH636452.1	JH636452.1@6	158024	158575	FALSE	0	0	I-A	0	['2OG_1_CAS-I-II-III-IV-V-VI']	[144]	['1.90e-11']	[0.446]	[0.936]	NA	NA
GCA_000255705	JH636441.1	JH636441.1@5	1043686	1044000	FALSE	0	0	I-A	0	['Csa3_1_CAS-I-II-III-IV-V-VI']	[842]	['1.20e-11']	[0.714]	[0.695]	NA	NA
GCA_000265385	CP003280.1	CP003280.1@23	2201770	2202075	FALSE	0	0	I-A	0	['CasR_0_CAS-I-II-III-IV-V-VI']	[2011]	['5.50e-03']	[0.539]	[0.303]	NA	NA
GCA_000265385	CP003280.1	CP003280.1@24	2259009	2259782	FALSE	0	0	I-A	0	['DEDDh_0_CAS-I-II-III-IV-V-VI']	[2058]	['2.30e-37']	[0.605]	[0.994]	NA	NA
GCA_000265385	CP003280.1	CP003280.1@25	2304233	2305498	FALSE	0	0	I-A	0	['DEDDh_0_CAS-I-II-III-IV-V-VI']	[2102]	['4.60e-21']	[0.464]	[0.988]	NA	NA
GCA_000265385	CP003280.1	CP003280.1@2	261599	261853	FALSE	0	0	I-A	0	['Csa3_1_CAS-I-II-III-IV-V-VI']	[258]	['1.80e-16']	[0.812]	[0.644]	NA	NA
GCA_000265385	CP003280.1	CP003280.1@36	2837276	2837755	FALSE	0	0	I-A	0	['CasR_1_CAS-I-II-III-IV-V-VI']	[2601]	['8.10e-08']	[0.425]	[0.326]	NA	NA
GCA_000265385	CP003280.1	CP003280.1@44	3485833	3487212	FALSE	0	0	I-A	0	['DEDDh_0_CAS-I-II-III-IV-V-VI']	[3171]	['3.20e-43']	[0.335]	[0.988]	NA	NA
GCA_000265385	CP003280.1	CP003280.1@10	758956	760434	FALSE	0	0	I-A	0	['DEDDh_0_CAS-I-II-III-IV-V-VI']	[739]	['4.40e-41']	[0.379]	[0.994]	NA	NA
GCA_000265385	CP003280.1	CP003280.1@6	372007	372390	FALSE	0	0	I-A	0	['CasR_1_CAS-I-II-III-IV-V-VI']	[364]	['5.10e-04']	[0.57]	[0.353]	NA	NA
GCA_000265385	CP003280.1	CP003280.1@15	1129168	1129803	FALSE	0	0	I-A	0	['2OG_1_CAS-I-II-III-IV-V-VI']	[1049]	['2.80e-23']	[0.425]	[0.979]	NA	NA
GCA_000276805.1	AKXQ01000026.1	AKXQ01000026.1@1	33706	34326	FALSE	0	0	I-A	0	['DEDDh_0_CAS-I-II-III-IV-V-VI']	[34]	['8.60e-41']	[0.758]	[0.994]	NA	NA
GCA_000276805.1	AKXQ01000020.1	AKXQ01000020.1@1	35696	36013	FALSE	0	0	I-A	0	['Csa3_1_CAS-I-II-III-IV-V-VI']	[35]	['3.50e-09']	[0.698]	[0.619]	NA	NA
GCA_000276805.1	AKXQ01000004.1	AKXQ01000004.1@8	243441	244196	FALSE	0	0	I-A	0	['DEDDh_0_CAS-I-II-III-IV-V-VI']	[223]	['5.30e-23']	[0.694]	[0.994]	NA	NA
GCA_000276805.1	AKXQ01000012.1	AKXQ01000012.1@1	8049	8936	FALSE	0	0	I-A	0	['PrimPol_1_CAS-I-II-III-IV-V-VI']	[8]	['2.40e-03']	[0.392]	[0.615]	NA	NA
GCA_000276805.1	AKXQ01000015.1	AKXQ01000015.1@2	51198	51902	FALSE	0	0	I-A	0	['DEDDh_0_CAS-I-II-III-IV-V-VI']	[47]	['9.20e-36']	[0.698]	[0.994]	NA	NA
GCA_000276805.1	AKXQ01000001.1	AKXQ01000001.1@5	303990	304238	FALSE	0	0	I-A	0	['Csa3_1_CAS-I-II-III-IV-V-VI']	[266]	['1.60e-09']	[0.614]	[0.424]	NA	NA
GCA_000276805.1	AKXQ01000009.1	AKXQ01000009.1@3	47838	48830	FALSE	0	0	I-A	0	['WYL_3_CAS-I-II-III-IV-V-VI']	[37]	['3.00e-32']	[0.526]	[0.988]	NA	NA
GCA_000276805.1	AKXQ01000039.1	AKXQ01000039.1@1	4553	5389	FALSE	0	0	I-A	0	['2OG_1_CAS-I-II-III-IV-V-VI']	[6]	['2.80e-09']	[0.409]	[0.936]	NA	NA
GCA_000276805.1	AKXQ01000001.1	AKXQ01000001.1@2	190718	191542	FALSE	0	0	I-A	0	['CasR_1_CAS-I-II-III-IV-V-VI']	[168]	['1.60e-03']	[0.385]	[0.518]	NA	NA
GCA_000276805.1	AKXQ01000001.1	AKXQ01000001.1@1	46210	46929	FALSE	0	0	I-A	0	['DEDDh_0_CAS-I-II-III-IV-V-VI']	[36]	['2.40e-32']	[0.721]	[1.0]	NA	NA
GCA_000276805.1	AKXQ01000029.1	AKXQ01000029.1@1	27873	28610	FALSE	0	0	I-A	0	['DEDDh_0_CAS-I-II-III-IV-V-VI']	[29]	['1.00e-39']	[0.683]	[0.994]	NA	NA
GCA_000276805.1	AKXQ01000012.1	AKXQ01000012.1@2	33592	34158	FALSE	0	0	I-A	0	['DEDDh_0_CAS-I-II-III-IV-V-VI']	[29]	['3.80e-10']	[0.672]	[0.713]	NA	NA
GCA_000276805.1	AKXQ01000009.1	AKXQ01000009.1@2	39408	41759	FALSE	0	0	I-A	0	['PrimPol_0_CAS-I-II-III-IV-V-VI']	[30]	['4.30e-104']	[0.436]	[0.92]	NA	NA
GCA_000276805.1	AKXQ01000041.1	AKXQ01000041.1@1	13960	14454	FALSE	0	0	I-A	0	['CasR_1_CAS-I-II-III-IV-V-VI']	[13]	['3.00e-05']	[0.497]	[0.381]	NA	NA
GCA_000276805.1	AKXQ01000001.1	AKXQ01000001.1@3	220541	220846	FALSE	0	0	I-A	0	['Csa3_1_CAS-I-II-III-IV-V-VI']	[196]	['1.50e-16']	[0.853]	[0.814]	NA	NA
GCA_000276805.1	AKXQ01000004.1	AKXQ01000004.1@6	189515	189862	FALSE	0	0	I-A	0	['Csa3_1_CAS-I-II-III-IV-V-VI']	[173]	['5.40e-15']	[0.629]	[0.695]	NA	NA
GCA_000276805.1	AKXQ01000009.1	AKXQ01000009.1@4	70924	72378	FALSE	0	0	I-A	0	['DEDDh_0_CAS-I-II-III-IV-V-VI']	[56]	['7.90e-15']	[0.371]	[0.975]	NA	NA
GCA_000276805.1	AKXQ01000033.1	AKXQ01000033.1@2	34492	34836	FALSE	0	0	I-A	0	['Csa3_1_CAS-I-II-III-IV-V-VI']	[37]	['1.30e-12']	[0.687]	[0.746]	NA	NA
GCA_000276805.1	AKXQ01000020.1	AKXQ01000020.1@2	53655	54476	FALSE	0	0	I-A	0	['2OG_1_CAS-I-II-III-IV-V-VI']	[58]	['6.90e-15']	[0.343]	[0.947]	NA	NA
GCA_000276805.1	AKXQ01000004.1	AKXQ01000004.1@7	198116	198718	FALSE	0	0	I-A	0	['2OG_1_CAS-I-II-III-IV-V-VI']	[184]	['7.10e-21']	[0.443]	[0.989]	NA	NA
GCA_000276805.1	AKXQ01000005.1	AKXQ01000005.1@1	124374	124652	FALSE	0	0	I-A	0	['Csa3_1_CAS-I-II-III-IV-V-VI']	[103]	['2.00e-21']	[0.968]	[0.839]	NA	NA
GCA_000283275.1	CP003735.1	CP003735.1@50	2835382	2836905	FALSE	0	0	I-A	0	['DEDDh_0_CAS-I-II-III-IV-V-VI']	[2580]	['5.80e-18']	[0.354]	[0.975]	NA	NA
GCA_000283275.1	CP003735.1	CP003735.1@7	388755	389501	FALSE	0	0	I-A	0	['CasR_0_CAS-I-II-III-IV-V-VI']	[346]	['2.60e-03']	[0.301]	[0.379]	NA	NA
GCA_000283275.1	CP003735.1	CP003735.1@5	206218	206955	FALSE	0	0	I-A	0	['DEDDh_0_CAS-I-II-III-IV-V-VI']	[188]	['6.90e-34']	[0.699]	[1.0]	NA	NA
GCA_000283275.1	CP003735.1	CP003735.1@17	1337905	1338786	FALSE	0	0	I-A	0	['2OG_1_CAS-I-II-III-IV-V-VI']	[1196]	['2.60e-03']	[0.558]	[0.691]	NA	NA
GCA_000283275.1	CP003735.1	CP003735.1@20	1513277	1513975	FALSE	0	0	I-A	0	['DEDDh_0_CAS-I-II-III-IV-V-VI']	[1366]	['7.40e-34']	[0.682]	[0.988]	NA	NA
GCA_000283275.1	CP003735.1	CP003735.1@30	2018638	2019252	FALSE	0	0	I-A	0	['DEDDh_0_CAS-I-II-III-IV-V-VI']	[1850]	['6.40e-10']	[0.859]	[0.994]	NA	NA
GCA_000283275.1	CP003735.1	CP003735.1@56	3102578	3102874	FALSE	0	0	I-A	0	['Csa3_1_CAS-I-II-III-IV-V-VI']	[2848]	['1.00e-12']	[0.889]	[0.669]	NA	NA
GCA_000283275.1	CP003735.1	CP003735.1@36	2218900	2219610	FALSE	0	0	I-A	0	['DEDDh_0_CAS-I-II-III-IV-V-VI']	[2041]	['7.70e-43']	[0.684]	[0.994]	NA	NA
GCA_000283275.1	CP003735.1	CP003735.1@74	3937918	3938364	FALSE	0	0	I-A	0	['Csa3_1_CAS-I-II-III-IV-V-VI']	[3643]	['6.80e-03']	[0.544]	[0.661]	NA	NA
GCA_000283275.1	CP003735.1	CP003735.1@53	3060822	3061271	FALSE	0	0	I-A	0	['CasR_0_CAS-I-II-III-IV-V-VI']	[2805]	['2.00e-03']	[0.5]	[0.369]	NA	NA
GCA_000283275.1	CP003735.1	CP003735.1@45	2480480	2480977	FALSE	0	0	I-A	0	['CasR_1_CAS-I-II-III-IV-V-VI']	[2265]	['1.60e-05']	[0.476]	[0.376]	NA	NA
GCA_000283275.1	CP003735.1	CP003735.1@65	3447154	3448605	FALSE	0	0	I-A	0	['DEDDh_0_CAS-I-II-III-IV-V-VI']	[3180]	['1.10e-42']	[0.316]	[0.981]	NA	NA
GCA_000283275.1	CP003735.1	CP003735.1@2	125054	125956	FALSE	0	0	I-A	0	['WYL_0_CAS-I-II-III-IV-V-VI']	[110]	['6.90e-22']	[0.791]	[0.859]	NA	NA
GCA_000283275.1	CP003735.1	CP003735.1@6	367165	367920	FALSE	0	0	I-A	0	['WYL_0_CAS-I-II-III-IV-V-VI']	[326]	['6.10e-07']	[0.425]	[0.323]	NA	NA
GCA_000283275.1	CP003735.1	CP003735.1@52	2926852	2927394	FALSE	0	0	I-A	0	['DEDDh_0_CAS-I-II-III-IV-V-VI']	[2670]	['1.10e-11']	[0.862]	[0.95]	NA	NA
GCA_000283275.1	CP003735.1	CP003735.1@10	566186	569620	FALSE	0	0	I-A	0	['2OG_1_CAS-I-II-III-IV-V-VI', '2OG_1_CAS-I-II-III-IV-V-VI']	[515, 517]	['2.00e-22', '2.00e-05']	[0.426, 0.329]	[0.989, 0.883]	NA	NA
GCA_000283275.1	CP003735.1	CP003735.1@19	1470437	1471081	FALSE	0	0	I-A	0	['DEDDh_0_CAS-I-II-III-IV-V-VI']	[1334]	['5.10e-23']	[0.814]	[0.994]	NA	NA
GCA_000293865	ALKN02000013.1	ALKN02000013.1@2	67327	67659	FALSE	0	0	I-A	0	['Csa3_1_CAS-I-II-III-IV-V-VI']	[70]	['6.00e-15']	[0.667]	[0.686]	NA	NA
GCA_000293865	ALKN02000006.1	ALKN02000006.1@2	107810	108421	FALSE	0	0	I-A	0	['DEDDh_0_CAS-I-II-III-IV-V-VI']	[108]	['3.20e-42']	[0.765]	[0.988]	NA	NA
GCA_000293865	ALKN02000010.1	ALKN02000010.1@1	110623	111573	FALSE	0	0	I-A	0	['DEDDh_0_CAS-I-II-III-IV-V-VI']	[108]	['8.80e-29']	[0.492]	[0.994]	NA	NA
GCA_000293865	ALKN02000002.1	ALKN02000002.1@3	130805	131440	FALSE	0	0	I-A	0	['CasR_0_CAS-I-II-III-IV-V-VI']	[126]	['1.70e-03']	[0.311]	[0.333]	NA	NA
GCA_000293865	ALKN02000001.1	ALKN02000001.1@5	303253	303579	FALSE	0	0	I-A	0	['Csa3_1_CAS-I-II-III-IV-V-VI']	[269]	['1.10e-07']	[0.642]	[0.627]	NA	NA
GCA_000293865	ALKN02000014.1	ALKN02000014.1@1	1602	2159	FALSE	0	0	I-A	0	['Csa3_1_CAS-I-II-III-IV-V-VI']	[3]	['1.40e-04']	[0.473]	[0.602]	NA	NA
GCA_000293865	ALKN02000002.1	ALKN02000002.1@6	234577	235020	FALSE	0	0	I-A	0	['CasR_0_CAS-I-II-III-IV-V-VI']	[229]	['1.60e-03']	[0.439]	[0.308]	NA	NA
GCA_000293865	ALKN02000002.1	ALKN02000002.1@2	99820	100299	FALSE	0	0	I-A	0	['DEDDh_0_CAS-I-II-III-IV-V-VI']	[100]	['1.40e-36']	[0.975]	[0.956]	NA	NA
GCA_000293865	ALKN02000002.1	ALKN02000002.1@5	225567	225926	FALSE	0	0	I-A	0	['Csa3_1_CAS-I-II-III-IV-V-VI']	[219]	['5.90e-07']	[0.683]	[0.61]	NA	NA
GCA_000293865	ALKN02000002.1	ALKN02000002.1@1	20492	21925	FALSE	0	0	I-A	0	['DEDDh_0_CAS-I-II-III-IV-V-VI']	[23]	['6.40e-40']	[0.318]	[0.981]	NA	NA
GCA_000294595.1	ALPM01000122.1	ALPM01000122.1@1	31222	31611	FALSE	0	0	I-A	0	['Csa3_1_CAS-I-II-III-IV-V-VI']	[31]	['1.40e-14']	[0.662]	[0.797]	NA	NA
GCA_000294595.1	ALPM01000006.1	ALPM01000006.1@1	10195	11193	FALSE	0	0	I-A	0	['DEDDh_0_CAS-I-II-III-IV-V-VI']	[15]	['2.40e-26']	[0.462]	[0.981]	NA	NA
GCA_000294595.1	ALPM01000100.1	ALPM01000100.1@4	24601	25647	FALSE	0	0	I-A	0	['PD_DExK_0_CAS-I-II-III-IV-V-VI']	[30]	['4.00e-48']	[0.691]	[0.962]	NA	NA
GCA_000294595.1	ALPM01000043.1	ALPM01000043.1@1	29850	30146	FALSE	0	0	I-A	0	['Csa3_1_CAS-I-II-III-IV-V-VI']	[22]	['8.70e-08']	[0.778]	[0.644]	NA	NA
GCA_000294595.1	ALPM01000100.1	ALPM01000100.1@1	332	619	FALSE	0	0	I-A	0	['Csa3_1_CAS-I-II-III-IV-V-VI']	[2]	['1.60e-03']	[0.802]	[0.542]	NA	NA
GCA_000294595.1	ALPM01000063.1	ALPM01000063.1@1	38088	40100	FALSE	0	0	I-A	0	['WYL_0_CAS-I-II-III-IV-V-VI']	[39]	['2.10e-65']	[0.896]	[0.942]	NA	NA
GCA_000294595.1	ALPM01000058.1	ALPM01000058.1@1	10372	10758	FALSE	0	0	I-A	0	['Csa3_1_CAS-I-II-III-IV-V-VI']	[12]	['1.10e-11']	[0.682]	[0.822]	NA	NA
GCA_000294595.1	ALPM01000101.1	ALPM01000101.1@1	27	314	FALSE	0	0	I-A	0	['Csa3_1_CAS-I-II-III-IV-V-VI']	[1]	['1.60e-03']	[0.802]	[0.542]	NA	NA
GCA_000294595.1	ALPM01000003.1	ALPM01000003.1@1	2081	2368	FALSE	0	0	I-A	0	['Csa3_1_CAS-I-II-III-IV-V-VI']	[3]	['1.60e-03']	[0.802]	[0.542]	NA	NA
GCA_000294595.1	ALPM01000065.1	ALPM01000065.1@2	51142	51492	FALSE	0	0	I-A	0	['Csa3_1_CAS-I-II-III-IV-V-VI']	[51]	['1.10e-09']	[0.855]	[0.932]	NA	NA
GCA_000294595.1	ALPM01000017.1	ALPM01000017.1@1	319	678	FALSE	0	0	I-A	0	['Csa3_1_CAS-I-II-III-IV-V-VI']	[2]	['3.60e-13']	[0.658]	[0.746]	NA	NA
GCA_000294595.1	ALPM01000111.1	ALPM01000111.1@1	8754	9041	FALSE	0	0	I-A	0	['Csa3_1_CAS-I-II-III-IV-V-VI']	[14]	['1.60e-03']	[0.802]	[0.542]	NA	NA
GCA_000294595.1	ALPM01000004.1	ALPM01000004.1@1	4597	4959	FALSE	0	0	I-A	0	['Csa3_1_CAS-I-II-III-IV-V-VI']	[6]	['1.70e-03']	[0.355]	[0.39]	NA	NA
GCA_000294595.1	ALPM01000072.1	ALPM01000072.1@3	19953	20921	FALSE	0	0	I-A	0	['WYL_0_CAS-I-II-III-IV-V-VI']	[17]	['6.80e-60']	[0.963]	[0.971]	NA	NA
GCA_000294595.1	ALPM01000076.1	ALPM01000076.1@1	5894	6259	FALSE	0	0	I-A	0	['Csa3_1_CAS-I-II-III-IV-V-VI']	[4]	['1.30e-04']	[0.525]	[0.508]	NA	NA
GCA_000294595.1	ALPM01000072.1	ALPM01000072.1@2	10893	11588	FALSE	0	0	I-A	0	['WYL_0_CAS-I-II-III-IV-V-VI']	[11]	['1.80e-48']	[0.884]	[0.665]	NA	NA
GCA_000294595.1	ALPM01000117.1	ALPM01000117.1@1	2808	3092	FALSE	0	0	I-A	0	['Csa3_1_CAS-I-II-III-IV-V-VI']	[4]	['5.20e-16']	[0.779]	[0.593]	NA	NA
GCA_000294595.1	ALPM01000022.1	ALPM01000022.1@2	31620	32114	FALSE	0	0	I-A	0	['Csa3_1_CAS-I-II-III-IV-V-VI']	[31]	['1.00e-05']	[0.824]	[0.831]	NA	NA
GCA_000294595.1	ALPM01000100.1	ALPM01000100.1@5	32496	32819	FALSE	0	0	I-A	0	['Csa3_1_CAS-I-II-III-IV-V-VI']	[37]	['5.80e-18']	[0.861]	[0.864]	NA	NA
GCA_000294595.1	ALPM01000041.1	ALPM01000041.1@2	122152	122556	FALSE	0	0	I-A	0	['Csa3_1_CAS-I-II-III-IV-V-VI']	[118]	['5.40e-03']	[0.778]	[0.669]	NA	NA
GCA_000294595.1	ALPM01000091.1	ALPM01000091.1@1	28509	28796	FALSE	0	0	I-A	0	['Csa3_1_CAS-I-II-III-IV-V-VI']	[21]	['8.90e-11']	[0.729]	[0.593]	NA	NA
GCA_000294595.1	ALPM01000124.1	ALPM01000124.1@1	26497	26919	FALSE	0	0	I-A	0	['CasR_0_CAS-I-II-III-IV-V-VI']	[30]	['5.80e-04']	[0.44]	[0.313]	NA	NA
GCA_000294595.1	ALPM01000100.1	ALPM01000100.1@2	7382	7744	FALSE	0	0	I-A	0	['Csa3_1_CAS-I-II-III-IV-V-VI']	[9]	['1.70e-03']	[0.421]	[0.415]	NA	NA
GCA_000294595.1	ALPM01000065.1	ALPM01000065.1@1	17689	18333	FALSE	0	0	I-A	0	['DEDDh_0_CAS-I-II-III-IV-V-VI']	[18]	['1.70e-08']	[0.735]	[0.956]	NA	NA
GCA_000294595.1	ALPM01000056.1	ALPM01000056.1@2	129043	130862	FALSE	0	0	I-A	0	['Csa3_1_CAS-I-II-III-IV-V-VI', 'Csa3_1_CAS-I-II-III-IV-V-VI']	[132, 135]	['7.10e-12', '6.20e-17']	[0.683, 0.564]	[0.771, 0.712]	NA	NA
GCA_000294595.1	ALPM01000079.1	ALPM01000079.1@2	20789	21187	FALSE	0	0	I-A	0	['WYL_0_CAS-I-II-III-IV-V-VI']	[15]	['4.40e-03']	[0.774]	[0.316]	NA	NA
GCA_000294595.1	ALPM01000098.1	ALPM01000098.1@1	332	619	FALSE	0	0	I-A	0	['Csa3_1_CAS-I-II-III-IV-V-VI']	[2]	['1.60e-03']	[0.802]	[0.542]	NA	NA
GCA_000294595.1	ALPM01000073.1	ALPM01000073.1@3	52889	53350	FALSE	0	0	I-A	0	['Csa3_1_CAS-I-II-III-IV-V-VI']	[46]	['3.30e-17']	[0.481]	[0.712]	NA	NA
GCA_000294595.1	ALPM01000041.1	ALPM01000041.1@1	98232	98612	FALSE	0	0	I-A	0	['Csa3_1_CAS-I-II-III-IV-V-VI']	[92]	['6.80e-17']	[0.63]	[0.712]	NA	NA
GCA_000296775.1	AJLE01000001.1	AJLE01000001.1@4	301393	301761	FALSE	0	0	I-A	0	['Csa3_1_CAS-I-II-III-IV-V-VI']	[302]	['7.90e-11']	[0.732]	[0.669]	NA	NA
GCA_000296775.1	AJLE01000003.1	AJLE01000003.1@1	152420	156343	FALSE	0	0	I-A	0	['RT_0_CAS-I-II-III-IV-V-VI', 'WYL_0_CAS-I-II-III-IV-V-VI']	[135, 139]	['6.40e-22', '5.30e-35']	[0.63, 0.958]	[0.859, 0.955]	NA	NA
GCA_000296775.1	AJLE01000003.1	AJLE01000003.1@2	217295	218035	FALSE	0	0	I-A	0	['DEDDh_0_CAS-I-II-III-IV-V-VI']	[205]	['6.70e-29']	[0.664]	[0.988]	NA	NA
GCA_000296775.1	AJLE01000010.1	AJLE01000010.1@1	26914	27282	FALSE	0	0	I-A	0	['Csa3_1_CAS-I-II-III-IV-V-VI']	[26]	['4.60e-03']	[0.528]	[0.534]	NA	NA
GCA_000296775.1	AJLE01000007.1	AJLE01000007.1@2	7422	8216	FALSE	0	0	I-A	0	['DEDDh_0_CAS-I-II-III-IV-V-VI']	[9]	['1.50e-37']	[0.581]	[0.994]	NA	NA
GCA_000296775.1	AJLE01000002.1	AJLE01000002.1@3	139222	139545	FALSE	0	0	I-A	0	['Csa3_1_CAS-I-II-III-IV-V-VI']	[156]	['1.70e-17']	[0.75]	[0.763]	NA	NA
GCA_000296775.1	AJLE01000010.1	AJLE01000010.1@3	205228	205950	FALSE	0	0	I-A	0	['2OG_1_CAS-I-II-III-IV-V-VI']	[210]	['4.70e-15']	[0.477]	[0.979]	NA	NA
GCA_000296775.1	AJLE01000006.1	AJLE01000006.1@1	96023	96637	FALSE	0	0	I-A	0	['DEDDh_0_CAS-I-II-III-IV-V-VI']	[95]	['2.50e-34']	[0.795]	[0.994]	NA	NA
GCA_000296775.1	AJLE01000001.1	AJLE01000001.1@2	111319	111771	FALSE	0	0	I-A	0	['CasR_1_CAS-I-II-III-IV-V-VI']	[105]	['1.90e-04']	[0.47]	[0.307]	NA	NA
GCA_000297055	AP013066.1	AP013066.1@2	140345	141415	FALSE	0	0	I-A	0	['WYL_0_CAS-I-II-III-IV-V-VI']	[129]	['1.70e-45']	[0.894]	[0.974]	NA	NA
GCA_000297055	AP013066.1	AP013066.1@19	1008834	1009808	FALSE	0	0	I-A	0	['WYL_0_CAS-I-II-III-IV-V-VI']	[995]	['7.80e-51']	[0.988]	[0.984]	NA	NA
GCA_000297055	AP013066.1	AP013066.1@24	1186235	1186942	FALSE	0	0	I-A	0	['DEDDh_0_CAS-I-II-III-IV-V-VI']	[1160]	['3.80e-40']	[0.686]	[0.994]	NA	NA
GCA_000297055	AP013066.1	AP013066.1@46	2741029	2741346	FALSE	0	0	I-A	0	['Csa3_1_CAS-I-II-III-IV-V-VI']	[2654]	['6.80e-19']	[0.849]	[0.839]	NA	NA
GCA_000297055	AP013066.1	AP013066.1@18	1005495	1006115	FALSE	0	0	I-A	0	['DEDDh_0_CAS-I-II-III-IV-V-VI']	[988]	['4.50e-43']	[0.754]	[0.988]	NA	NA
GCA_000297055	AP013066.1	AP013066.1@40	2286925	2287278	FALSE	0	0	I-A	0	['Csa3_1_CAS-I-II-III-IV-V-VI']	[2216]	['5.30e-14']	[0.678]	[0.754]	NA	NA
GCA_000297055	AP013066.1	AP013066.1@10	506918	507622	FALSE	0	0	I-A	0	['DEDDh_0_CAS-I-II-III-IV-V-VI']	[482]	['7.10e-35']	[0.681]	[0.994]	NA	NA
GCA_000297055	AP013066.1	AP013066.1@39	2198226	2198690	FALSE	0	0	I-A	0	['Csa3_1_CAS-I-II-III-IV-V-VI']	[2121]	['3.50e-18']	[0.497]	[0.695]	NA	NA
GCA_000297055	AP013067.1	AP013067.1@1	68370	68714	FALSE	0	0	I-A	0	['Csa3_1_CAS-I-II-III-IV-V-VI']	[79]	['1.90e-19']	[0.591]	[0.627]	NA	NA
GCA_000297055	AP013066.1	AP013066.1@7	260935	261474	FALSE	0	0	I-A	0	['DEDDh_0_CAS-I-II-III-IV-V-VI']	[240]	['1.30e-25']	[0.778]	[0.894]	NA	NA
GCA_000302595	JH947126.1	JH947126.1@13	794631	795428	FALSE	0	0	I-A	0	['2OG_1_CAS-I-II-III-IV-V-VI']	[695]	['2.00e-04']	[0.417]	[0.872]	NA	NA
GCA_000302595	JH947125.1	JH947125.1@15	1198244	1198933	FALSE	0	0	I-A	0	['WYL_0_CAS-I-II-III-IV-V-VI']	[1005]	['2.00e-52']	[0.926]	[0.677]	NA	NA
GCA_000302595	JH947126.1	JH947126.1@15	1013888	1014862	FALSE	0	0	I-A	0	['DEDDh_0_CAS-I-II-III-IV-V-VI']	[882]	['4.30e-34']	[0.477]	[0.988]	NA	NA
GCA_000302595	JH947125.1	JH947125.1@11	882995	883330	FALSE	0	0	I-A	0	['Csa3_1_CAS-I-II-III-IV-V-VI']	[704]	['8.00e-08']	[0.679]	[0.712]	NA	NA
GCA_000302595	JH947127.1	JH947127.1@9	785820	786341	FALSE	0	0	I-A	0	['2OG_1_CAS-I-II-III-IV-V-VI']	[705]	['5.10e-15']	[0.546]	[0.926]	NA	NA
GCA_000302595	JH947126.1	JH947126.1@12	739627	739956	FALSE	0	0	I-A	0	['Csa3_1_CAS-I-II-III-IV-V-VI']	[651]	['6.70e-12']	[0.627]	[0.636]	NA	NA
GCA_000302595	JH947125.1	JH947125.1@12	975749	976765	FALSE	0	0	I-A	0	['PD_DExK_0_CAS-I-II-III-IV-V-VI']	[798]	['1.90e-54']	[0.475]	[1.0]	NA	NA
GCA_000302595	JH947126.1	JH947126.1@2	267823	269202	FALSE	0	0	I-A	0	['DEDDh_0_CAS-I-II-III-IV-V-VI']	[236]	['1.40e-43']	[0.335]	[0.988]	NA	NA
GCA_000302595	JH947125.1	JH947125.1@10	688320	688982	FALSE	0	0	I-A	0	['PD_DExK_1_CAS-I-II-III-IV-V-VI']	[552]	['6.90e-03']	[0.534]	[0.498]	NA	NA
GCA_000302595	JH947126.1	JH947126.1@14	915169	916167	FALSE	0	0	I-A	0	['PD_DExK_0_CAS-I-II-III-IV-V-VI']	[803]	['1.10e-53']	[0.685]	[1.0]	NA	NA
GCA_000302595	JH947128.1	JH947128.1@3	474669	475478	FALSE	0	0	I-A	0	['2OG_1_CAS-I-II-III-IV-V-VI']	[343]	['5.30e-03']	[0.3]	[0.734]	NA	NA
GCA_000302595	JH947127.1	JH947127.1@8	657462	657887	FALSE	0	0	I-A	0	['CasR_1_CAS-I-II-III-IV-V-VI']	[594]	['7.10e-07']	[0.577]	[0.358]	NA	NA
GCA_000302595	JH947125.1	JH947125.1@14	1048131	1048844	FALSE	0	0	I-A	0	['WYL_0_CAS-I-II-III-IV-V-VI']	[875]	['8.30e-52']	[0.891]	[0.681]	NA	NA
GCA_000314955	BAEM01000043.1	BAEM01000043.1@3	69979	70653	FALSE	0	0	I-A	0	['DEDDh_0_CAS-I-II-III-IV-V-VI']	[70]	['3.90e-26']	[0.72]	[0.988]	NA	NA
GCA_000314955	BAEM01000007.1	BAEM01000007.1@1	193237	194100	FALSE	0	0	I-A	0	['WYL_0_CAS-I-II-III-IV-V-VI']	[135]	['6.50e-14']	[0.354]	[0.332]	NA	NA
GCA_000314955	BAEM01000032.1	BAEM01000032.1@5	296049	296522	FALSE	0	0	I-A	0	['CasR_1_CAS-I-II-III-IV-V-VI']	[238]	['2.40e-05']	[0.43]	[0.312]	NA	NA
GCA_000314955	BAEM01000033.1	BAEM01000033.1@1	61804	62151	FALSE	0	0	I-A	0	['Csa3_1_CAS-I-II-III-IV-V-VI']	[45]	['2.80e-15']	[0.629]	[0.695]	NA	NA
GCA_000314955	BAEM01000033.1	BAEM01000033.1@2	117017	117772	FALSE	0	0	I-A	0	['Csa3_1_CAS-I-II-III-IV-V-VI']	[91]	['1.70e-03']	[0.321]	[0.661]	NA	NA
GCA_000314955	BAEM01000050.1	BAEM01000050.1@2	92460	92888	FALSE	0	0	I-A	0	['CasR_0_CAS-I-II-III-IV-V-VI']	[77]	['1.60e-07']	[0.608]	[0.419]	NA	NA
GCA_000314955	BAEM01000006.1	BAEM01000006.1@4	83306	83797	FALSE	0	0	I-A	0	['CasR_1_CAS-I-II-III-IV-V-VI']	[70]	['1.00e-06']	[0.72]	[0.555]	NA	NA
GCA_000314955	BAEM01000023.1	BAEM01000023.1@1	28013	28648	FALSE	0	0	I-A	0	['DEDDh_0_CAS-I-II-III-IV-V-VI']	[26]	['4.90e-24']	[0.825]	[0.994]	NA	NA
GCA_000314955	BAEM01000060.1	BAEM01000060.1@1	46203	46496	FALSE	0	0	I-A	0	['Csa3_1_CAS-I-II-III-IV-V-VI']	[38]	['7.00e-10']	[0.786]	[0.644]	NA	NA
GCA_000314955	BAEM01000042.1	BAEM01000042.1@2	81239	81709	FALSE	0	0	I-A	0	['CasR_0_CAS-I-II-III-IV-V-VI']	[73]	['2.10e-03']	[0.439]	[0.348]	NA	NA
GCA_000314955	BAEM01000040.1	BAEM01000040.1@2	110777	111322	FALSE	0	0	I-A	0	['DEDDh_0_CAS-I-II-III-IV-V-VI']	[83]	['4.60e-10']	[0.764]	[0.794]	NA	NA
GCA_000314955	BAEM01000056.1	BAEM01000056.1@1	62022	62321	FALSE	0	0	I-A	0	['2OG_1_CAS-I-II-III-IV-V-VI']	[52]	['3.30e-05']	[0.73]	[0.915]	NA	NA
GCA_000314955	BAEM01000029.1	BAEM01000029.1@1	25964	26266	FALSE	0	0	I-A	0	['Csa3_1_CAS-I-II-III-IV-V-VI']	[25]	['4.40e-16']	[0.901]	[0.847]	NA	NA
GCA_000314955	BAEM01000040.1	BAEM01000040.1@1	6827	7519	FALSE	0	0	I-A	0	['WYL_0_CAS-I-II-III-IV-V-VI']	[7]	['1.40e-61']	[0.944]	[0.693]	NA	NA
GCA_000314955	BAEM01000021.1	BAEM01000021.1@2	49571	50020	FALSE	0	0	I-A	0	['CasR_1_CAS-I-II-III-IV-V-VI']	[47]	['3.60e-03']	[0.547]	[0.376]	NA	NA
GCA_000314955	BAEM01000034.1	BAEM01000034.1@3	274184	274963	FALSE	0	0	I-A	0	['Csa3_1_CAS-I-II-III-IV-V-VI']	[246]	['1.70e-04']	[0.4]	[0.695]	NA	NA
GCA_000314955	BAEM01000022.1	BAEM01000022.1@1	45999	46682	FALSE	0	0	I-A	0	['2OG_1_CAS-I-II-III-IV-V-VI']	[35]	['1.60e-16']	[0.412]	[0.979]	NA	NA
GCA_000314955	BAEM01000022.1	BAEM01000022.1@5	239403	240158	FALSE	0	0	I-A	0	['DEDDh_0_CAS-I-II-III-IV-V-VI']	[211]	['1.10e-41']	[0.683]	[1.0]	NA	NA
GCA_000314955	BAEM01000053.1	BAEM01000053.1@2	31807	32229	FALSE	0	0	I-A	0	['CasR_0_CAS-I-II-III-IV-V-VI']	[34]	['7.80e-03']	[0.468]	[0.318]	NA	NA
GCA_000314955	BAEM01000050.1	BAEM01000050.1@1	59894	60607	FALSE	0	0	I-A	0	['2OG_1_CAS-I-II-III-IV-V-VI']	[51]	['1.00e-13']	[0.378]	[0.957]	NA	NA
GCA_000314955	BAEM01000007.1	BAEM01000007.1@3	318358	319589	FALSE	0	0	I-A	0	['2OG_1_CAS-I-II-III-IV-V-VI', 'DEDDh_0_CAS-I-II-III-IV-V-VI']	[239, 240]	['8.30e-19', '1.10e-07']	[0.422, 0.91]	[0.989, 0.994]	NA	NA
GCA_000314955	BAEM01000016.1	BAEM01000016.1@1	80938	81717	FALSE	0	0	I-A	0	['WYL_0_CAS-I-II-III-IV-V-VI']	[68]	['5.20e-06']	[0.55]	[0.441]	NA	NA
GCA_000314955	BAEM01000029.1	BAEM01000029.1@3	101913	103343	FALSE	0	0	I-A	0	['DEDDh_0_CAS-I-II-III-IV-V-VI']	[95]	['6.00e-12']	[0.52]	[0.975]	NA	NA
GCA_000314995.1	BAEO01000056.1	BAEO01000056.1@1	64231	64857	FALSE	0	0	I-A	0	['DEDDh_0_CAS-I-II-III-IV-V-VI']	[66]	['1.10e-24']	[0.837]	[0.994]	NA	NA
GCA_000314995.1	BAEO01000010.1	BAEO01000010.1@3	121673	122041	FALSE	0	0	I-A	0	['2OG_1_CAS-I-II-III-IV-V-VI']	[102]	['2.20e-03']	[0.699]	[0.957]	NA	NA
GCA_000314995.1	BAEO01000037.1	BAEO01000037.1@1	57235	57813	FALSE	0	0	I-A	0	['CasR_0_CAS-I-II-III-IV-V-VI']	[46]	['1.40e-08']	[0.321]	[0.308]	NA	NA
GCA_000314995.1	BAEO01000024.1	BAEO01000024.1@1	69816	70322	FALSE	0	0	I-A	0	['CasR_0_CAS-I-II-III-IV-V-VI']	[64]	['2.40e-04']	[0.544]	[0.48]	NA	NA
GCA_000314995.1	BAEO01000028.1	BAEO01000028.1@1	39996	40772	FALSE	0	0	I-A	0	['CasR_1_CAS-I-II-III-IV-V-VI']	[35]	['1.00e-07']	[0.425]	[0.5]	NA	NA
GCA_000314995.1	BAEO01000049.1	BAEO01000049.1@2	21740	22225	FALSE	0	0	I-A	0	['CasR_1_CAS-I-II-III-IV-V-VI']	[22]	['4.50e-07']	[0.463]	[0.326]	NA	NA
GCA_000314995.1	BAEO01000031.1	BAEO01000031.1@3	80314	81138	FALSE	0	0	I-A	0	['WYL_0_CAS-I-II-III-IV-V-VI']	[74]	['4.90e-09']	[0.495]	[0.438]	NA	NA
GCA_000314995.1	BAEO01000010.1	BAEO01000010.1@2	83437	84111	FALSE	0	0	I-A	0	['DEDDh_0_CAS-I-II-III-IV-V-VI']	[69]	['1.80e-31']	[0.724]	[0.988]	NA	NA
GCA_000314995.1	BAEO01000062.1	BAEO01000062.1@2	104467	104799	FALSE	0	0	I-A	0	['Csa3_1_CAS-I-II-III-IV-V-VI']	[64]	['4.80e-15']	[0.604]	[0.619]	NA	NA
GCA_000314995.1	BAEO01000031.1	BAEO01000031.1@2	57453	58892	FALSE	0	0	I-A	0	['DEDDh_0_CAS-I-II-III-IV-V-VI']	[54]	['2.90e-14']	[0.375]	[0.975]	NA	NA
GCA_000314995.1	BAEO01000021.1	BAEO01000021.1@1	62781	63257	FALSE	0	0	I-A	0	['CasR_0_CAS-I-II-III-IV-V-VI']	[55]	['5.30e-03']	[0.403]	[0.318]	NA	NA
GCA_000314995.1	BAEO01000047.1	BAEO01000047.1@2	50577	50888	FALSE	0	0	I-A	0	['Csa3_1_CAS-I-II-III-IV-V-VI']	[53]	['6.20e-06']	[0.596]	[0.576]	NA	NA
GCA_000314995.1	BAEO01000060.1	BAEO01000060.1@2	57243	57671	FALSE	0	0	I-A	0	['CasR_0_CAS-I-II-III-IV-V-VI']	[48]	['3.90e-08']	[0.643]	[0.439]	NA	NA
GCA_000314995.1	BAEO01000006.1	BAEO01000006.1@1	73832	74131	FALSE	0	0	I-A	0	['Csa3_1_CAS-I-II-III-IV-V-VI']	[59]	['1.60e-17']	[0.77]	[0.729]	NA	NA
GCA_000314995.1	BAEO01000047.1	BAEO01000047.1@3	84346	85788	FALSE	0	0	I-A	0	['2OG_1_CAS-I-II-III-IV-V-VI']	[88]	['1.10e-21']	[0.362]	[0.989]	NA	NA
GCA_000314995.1	BAEO01000049.1	BAEO01000049.1@1	14377	15282	FALSE	0	0	I-A	0	['WYL_0_CAS-I-II-III-IV-V-VI']	[14]	['7.90e-17']	[0.377]	[0.367]	NA	NA
GCA_000314995.1	BAEO01000027.1	BAEO01000027.1@1	15824	16441	FALSE	0	0	I-A	0	['DEDDh_0_CAS-I-II-III-IV-V-VI']	[15]	['5.20e-42']	[0.767]	[1.0]	NA	NA
GCA_000314995.1	BAEO01000010.1	BAEO01000010.1@4	126817	127491	FALSE	0	0	I-A	0	['DEDDh_0_CAS-I-II-III-IV-V-VI']	[109]	['2.60e-25']	[0.72]	[0.988]	NA	NA
GCA_000314995.1	BAEO01000010.1	BAEO01000010.1@1	67932	68342	FALSE	0	0	I-A	0	['Csa3_1_CAS-I-II-III-IV-V-VI']	[58]	['6.10e-10']	[0.562]	[0.712]	NA	NA
GCA_000314995.1	BAEO01000051.1	BAEO01000051.1@1	15276	15821	FALSE	0	0	I-A	0	['DEDDh_0_CAS-I-II-III-IV-V-VI']	[18]	['5.60e-10']	[0.786]	[0.819]	NA	NA
GCA_000314995.1	BAEO01000009.1	BAEO01000009.1@1	56824	57114	FALSE	0	0	I-A	0	['Csa3_1_CAS-I-II-III-IV-V-VI']	[44]	['7.20e-06']	[0.67]	[0.568]	NA	NA
GCA_000314995.1	BAEO01000029.1	BAEO01000029.1@3	68738	69223	FALSE	0	0	I-A	0	['CasR_1_CAS-I-II-III-IV-V-VI']	[57]	['2.20e-04']	[0.586]	[0.321]	NA	NA
GCA_000314995.1	BAEO01000065.1	BAEO01000065.1@2	118799	119695	FALSE	0	0	I-A	0	['WYL_0_CAS-I-II-III-IV-V-VI']	[108]	['1.90e-11']	[0.492]	[0.45]	NA	NA
GCA_000315055	BAER01000044.1	BAER01000044.1@4	188402	188824	FALSE	0	0	I-A	0	['CasR_0_CAS-I-II-III-IV-V-VI']	[160]	['2.40e-03']	[0.475]	[0.323]	NA	NA
GCA_000315055	BAER01000072.1	BAER01000072.1@1	2935	3393	FALSE	0	0	I-A	0	['Csa3_1_CAS-I-II-III-IV-V-VI']	[6]	['9.40e-03']	[0.458]	[0.39]	NA	NA
GCA_000315055	BAER01000023.1	BAER01000023.1@2	30120	30989	FALSE	0	0	I-A	0	['WYL_0_CAS-I-II-III-IV-V-VI']	[26]	['2.40e-14']	[0.355]	[0.335]	NA	NA
GCA_000315055	BAER01000093.1	BAER01000093.1@1	2103	2582	FALSE	0	0	I-A	0	['CasR_0_CAS-I-II-III-IV-V-VI']	[3]	['8.80e-08']	[0.556]	[0.434]	NA	NA
GCA_000315055	BAER01000074.1	BAER01000074.1@1	32284	33039	FALSE	0	0	I-A	0	['DEDDh_0_CAS-I-II-III-IV-V-VI']	[33]	['4.50e-41']	[0.683]	[1.0]	NA	NA
GCA_000315055	BAER01000025.1	BAER01000025.1@1	47070	48500	FALSE	0	0	I-A	0	['DEDDh_0_CAS-I-II-III-IV-V-VI']	[43]	['5.90e-12']	[0.377]	[0.975]	NA	NA
GCA_000315055	BAER01000111.1	BAER01000111.1@1	4456	4815	FALSE	0	0	I-A	0	['Csa3_1_CAS-I-II-III-IV-V-VI']	[7]	['7.70e-16']	[0.617]	[0.703]	NA	NA
GCA_000315055	BAER01000024.1	BAER01000024.1@2	50777	51076	FALSE	0	0	I-A	0	['2OG_1_CAS-I-II-III-IV-V-VI']	[38]	['2.20e-05']	[0.74]	[0.926]	NA	NA
GCA_000315055	BAER01000095.1	BAER01000095.1@1	9746	10219	FALSE	0	0	I-A	0	['CasR_1_CAS-I-II-III-IV-V-VI']	[8]	['2.70e-05']	[0.43]	[0.312]	NA	NA
GCA_000315055	BAER01000113.1	BAER01000113.1@1	9812	10132	FALSE	0	0	I-A	0	['Csa3_1_CAS-I-II-III-IV-V-VI']	[11]	['1.50e-11']	[0.841]	[0.839]	NA	NA
GCA_000315055	BAER01000046.1	BAER01000046.1@1	10497	10964	FALSE	0	0	I-A	0	['CasR_1_CAS-I-II-III-IV-V-VI']	[9]	['2.60e-03']	[0.417]	[0.303]	NA	NA
GCA_000315055	BAER01000051.1	BAER01000051.1@1	52460	55142	FALSE	0	0	I-A	0	['WYL_0_CAS-I-II-III-IV-V-VI', 'DEDDh_0_CAS-I-II-III-IV-V-VI']	[50, 52]	['2.70e-21', '2.60e-28']	[0.461, 0.603]	[0.46, 0.994]	NA	NA
GCA_000315055	BAER01000083.1	BAER01000083.1@1	25351	26031	FALSE	0	0	I-A	0	['DEDDh_0_CAS-I-II-III-IV-V-VI']	[20]	['1.70e-24']	[0.714]	[0.988]	NA	NA
GCA_000315055	BAER01000058.1	BAER01000058.1@1	7177	7644	FALSE	0	0	I-A	0	['CasR_0_CAS-I-II-III-IV-V-VI']	[5]	['2.40e-03']	[0.506]	[0.414]	NA	NA
GCA_000315055	BAER01000033.1	BAER01000033.1@2	32758	33303	FALSE	0	0	I-A	0	['DEDDh_0_CAS-I-II-III-IV-V-VI']	[29]	['3.30e-10']	[0.78]	[0.812]	NA	NA
GCA_000315055	BAER01000044.1	BAER01000044.1@6	248745	249047	FALSE	0	0	I-A	0	['Csa3_1_CAS-I-II-III-IV-V-VI']	[222]	['1.10e-17']	[0.891]	[0.839]	NA	NA
GCA_000315055	BAER01000127.1	BAER01000127.1@1	63819	65077	FALSE	0	0	I-A	0	['DEDDh_0_CAS-I-II-III-IV-V-VI', '2OG_1_CAS-I-II-III-IV-V-VI']	[62, 63]	['1.20e-05', '1.60e-18']	[0.893, 0.422]	[0.994, 0.989]	NA	NA
GCA_000315055	BAER01000006.1	BAER01000006.1@2	13405	14088	FALSE	0	0	I-A	0	['2OG_1_CAS-I-II-III-IV-V-VI']	[14]	['1.90e-15']	[0.412]	[0.979]	NA	NA
GCA_000315055	BAER01000142.1	BAER01000142.1@1	149	1027	FALSE	0	0	I-A	0	['WYL_0_CAS-I-II-III-IV-V-VI']	[1]	['3.20e-13']	[0.372]	[0.342]	NA	NA
GCA_000315055	BAER01000045.1	BAER01000045.1@1	77292	77912	FALSE	0	0	I-A	0	['DEDDh_0_CAS-I-II-III-IV-V-VI']	[67]	['3.80e-44']	[0.763]	[1.0]	NA	NA
GCA_000315055	BAER01000126.1	BAER01000126.1@1	29978	30679	FALSE	0	0	I-A	0	['2OG_1_CAS-I-II-III-IV-V-VI']	[24]	['2.60e-13']	[0.385]	[0.957]	NA	NA
GCA_000315055	BAER01000117.1	BAER01000117.1@1	228	983	FALSE	0	0	I-A	0	['Csa3_1_CAS-I-II-III-IV-V-VI']	[1]	['1.60e-03']	[0.321]	[0.653]	NA	NA
GCA_000315055	BAER01000056.1	BAER01000056.1@1	12426	12896	FALSE	0	0	I-A	0	['CasR_1_CAS-I-II-III-IV-V-VI']	[11]	['6.20e-07']	[0.427]	[0.321]	NA	NA
GCA_000315055	BAER01000133.1	BAER01000133.1@1	21659	22294	FALSE	0	0	I-A	0	['DEDDh_0_CAS-I-II-III-IV-V-VI']	[21]	['4.90e-24']	[0.825]	[0.994]	NA	NA
GCA_000315055	BAER01000041.1	BAER01000041.1@1	50977	51540	FALSE	0	0	I-A	0	['WYL_0_CAS-I-II-III-IV-V-VI']	[55]	['5.30e-03']	[0.553]	[0.307]	NA	NA
GCA_000315075	BAES01000017.1	BAES01000017.1@1	47090	47539	FALSE	0	0	I-A	0	['CasR_0_CAS-I-II-III-IV-V-VI']	[44]	['3.90e-07']	[0.453]	[0.343]	NA	NA
GCA_000315075	BAES01000018.1	BAES01000018.1@6	248062	248361	FALSE	0	0	I-A	0	['Csa3_1_CAS-I-II-III-IV-V-VI']	[220]	['3.10e-15']	[0.77]	[0.729]	NA	NA
GCA_000315075	BAES01000079.1	BAES01000079.1@1	16589	17074	FALSE	0	0	I-A	0	['CasR_1_CAS-I-II-III-IV-V-VI']	[19]	['9.30e-05']	[0.444]	[0.312]	NA	NA
GCA_000315075	BAES01000034.1	BAES01000034.1@1	13165	13788	FALSE	0	0	I-A	0	['DEDDh_0_CAS-I-II-III-IV-V-VI']	[15]	['1.90e-09']	[0.692]	[0.825]	NA	NA
GCA_000315075	BAES01000018.1	BAES01000018.1@5	171599	173029	FALSE	0	0	I-A	0	['DEDDh_0_CAS-I-II-III-IV-V-VI']	[150]	['9.20e-15']	[0.377]	[0.975]	NA	NA
GCA_000315075	BAES01000091.1	BAES01000091.1@1	8733	9065	FALSE	0	0	I-A	0	['Csa3_1_CAS-I-II-III-IV-V-VI']	[10]	['1.20e-14']	[0.604]	[0.619]	NA	NA
GCA_000315075	BAES01000079.1	BAES01000079.1@2	23692	24597	FALSE	0	0	I-A	0	['WYL_0_CAS-I-II-III-IV-V-VI']	[25]	['3.50e-15']	[0.354]	[0.342]	NA	NA
GCA_000315075	BAES01000038.1	BAES01000038.1@1	139325	140035	FALSE	0	0	I-A	0	['2OG_1_CAS-I-II-III-IV-V-VI']	[115]	['3.60e-12']	[0.384]	[0.957]	NA	NA
GCA_000315075	BAES01000040.1	BAES01000040.1@2	66063	66689	FALSE	0	0	I-A	0	['DEDDh_0_CAS-I-II-III-IV-V-VI']	[61]	['2.40e-25']	[0.837]	[0.994]	NA	NA
GCA_000315075	BAES01000024.1	BAES01000024.1@1	50382	51293	FALSE	0	0	I-A	0	['CasR_1_CAS-I-II-III-IV-V-VI']	[41]	['4.90e-03']	[0.355]	[0.495]	NA	NA
GCA_000315075	BAES01000095.1	BAES01000095.1@1	73783	74334	FALSE	0	0	I-A	0	['CasR_1_CAS-I-II-III-IV-V-VI']	[71]	['9.00e-03']	[0.359]	[0.307]	NA	NA
GCA_000315075	BAES01000041.1	BAES01000041.1@1	22256	22873	FALSE	0	0	I-A	0	['DEDDh_0_CAS-I-II-III-IV-V-VI']	[17]	['1.90e-43']	[0.767]	[1.0]	NA	NA
GCA_000315075	BAES01000022.1	BAES01000022.1@1	24474	25181	FALSE	0	0	I-A	0	['2OG_1_CAS-I-II-III-IV-V-VI']	[17]	['7.00e-08']	[0.39]	[0.851]	NA	NA
GCA_000315075	BAES01000049.1	BAES01000049.1@5	156458	157132	FALSE	0	0	I-A	0	['DEDDh_0_CAS-I-II-III-IV-V-VI']	[150]	['1.10e-31']	[0.724]	[0.988]	NA	NA
GCA_000347635.1	CP003837.1	CP003837.1@2	334602	335219	FALSE	0	0	I-A	0	['DEDDh_0_CAS-I-II-III-IV-V-VI']	[303]	['1.90e-43']	[0.767]	[1.0]	NA	NA
GCA_000347635.1	CP003837.1	CP003837.1@32	2747754	2748053	FALSE	0	0	I-A	0	['Csa3_1_CAS-I-II-III-IV-V-VI']	[2598]	['3.30e-15']	[0.77]	[0.729]	NA	NA
GCA_000347635.1	CP003837.1	CP003837.1@30	2671294	2672724	FALSE	0	0	I-A	0	['DEDDh_0_CAS-I-II-III-IV-V-VI']	[2526]	['9.60e-15']	[0.377]	[0.975]	NA	NA
GCA_000347635.1	CP003837.1	CP003837.1@11	1385671	1386156	FALSE	0	0	I-A	0	['CasR_1_CAS-I-II-III-IV-V-VI']	[1313]	['9.70e-05']	[0.444]	[0.312]	NA	NA
GCA_000347635.1	CP003837.1	CP003837.1@18	1812845	1813552	FALSE	0	0	I-A	0	['2OG_1_CAS-I-II-III-IV-V-VI']	[1692]	['7.40e-08']	[0.39]	[0.851]	NA	NA
GCA_000347635.1	CP003837.1	CP003837.1@12	1392774	1393679	FALSE	0	0	I-A	0	['WYL_0_CAS-I-II-III-IV-V-VI']	[1319]	['3.70e-15']	[0.354]	[0.342]	NA	NA
GCA_000347635.1	CP003837.1	CP003837.1@53	4741708	4742259	FALSE	0	0	I-A	0	['CasR_1_CAS-I-II-III-IV-V-VI']	[4446]	['9.40e-03']	[0.359]	[0.307]	NA	NA
GCA_000347635.1	CP003837.1	CP003837.1@49	4338015	4338536	FALSE	0	0	I-A	0	['DEDDh_0_CAS-I-II-III-IV-V-VI']	[4054]	['1.20e-08']	[0.736]	[0.719]	NA	NA
GCA_000347635.1	CP003837.1	CP003837.1@40	3356811	3357260	FALSE	0	0	I-A	0	['CasR_0_CAS-I-II-III-IV-V-VI']	[3156]	['4.10e-07']	[0.453]	[0.343]	NA	NA
GCA_000347635.1	CP003837.1	CP003837.1@16	1769798	1770508	FALSE	0	0	I-A	0	['2OG_1_CAS-I-II-III-IV-V-VI']	[1658]	['3.80e-12']	[0.384]	[0.957]	NA	NA
GCA_000347635.1	CP003837.1	CP003837.1@8	715047	715379	FALSE	0	0	I-A	0	['Csa3_1_CAS-I-II-III-IV-V-VI']	[690]	['1.20e-14']	[0.604]	[0.619]	NA	NA
GCA_000347635.1	CP003837.1	CP003837.1@42	3616598	3617224	FALSE	0	0	I-A	0	['DEDDh_0_CAS-I-II-III-IV-V-VI']	[3409]	['2.50e-25']	[0.837]	[0.994]	NA	NA
GCA_000347635.1	CP003837.1	CP003837.1@39	3259727	3260401	FALSE	0	0	I-A	0	['DEDDh_0_CAS-I-II-III-IV-V-VI']	[3064]	['1.10e-31']	[0.724]	[0.988]	NA	NA
GCA_000347635.1	CP003837.1	CP003837.1@7	630816	631727	FALSE	0	0	I-A	0	['CasR_1_CAS-I-II-III-IV-V-VI']	[604]	['5.10e-03']	[0.355]	[0.495]	NA	NA
GCA_000365025.1	KB823011.1	KB823011.1@16	1197376	1198098	FALSE	0	0	I-A	0	['Csa3_1_CAS-I-II-III-IV-V-VI']	[1092]	['2.70e-03']	[0.34]	[0.61]	NA	NA
GCA_000365025.1	KB823011.1	KB823011.1@3	89443	89973	FALSE	0	0	I-A	0	['Csa3_1_CAS-I-II-III-IV-V-VI']	[94]	['1.10e-04']	[0.633]	[0.703]	NA	NA
GCA_000365025.1	KB823014.1	KB823014.1@1	212873	213184	FALSE	0	0	I-A	0	['Csa3_1_CAS-I-II-III-IV-V-VI']	[219]	['2.60e-03']	[0.683]	[0.619]	NA	NA
GCA_000365025.1	KB823011.1	KB823011.1@14	1041962	1042921	FALSE	0	0	I-A	0	['Csa3_1_CAS-I-II-III-IV-V-VI']	[957]	['8.90e-15']	[0.322]	[0.636]	NA	NA
GCA_000365025.1	KB823011.1	KB823011.1@12	878154	878540	FALSE	0	0	I-A	0	['CasR_1_CAS-I-II-III-IV-V-VI']	[812]	['4.80e-04']	[0.62]	[0.349]	NA	NA
GCA_000365025.1	KB823014.1	KB823014.1@2	274875	275210	FALSE	0	0	I-A	0	['Csa3_1_CAS-I-II-III-IV-V-VI']	[279]	['3.10e-08']	[0.83]	[0.839]	NA	NA
GCA_000365025.1	KB823013.1	KB823013.1@5	477457	478173	FALSE	0	0	I-A	0	['DEDDh_0_CAS-I-II-III-IV-V-VI']	[441]	['9.10e-39']	[0.669]	[0.994]	NA	NA
GCA_000365025.1	KB823011.1	KB823011.1@13	990405	990812	FALSE	0	0	I-A	0	['Csa3_1_CAS-I-II-III-IV-V-VI']	[908]	['8.50e-09']	[0.515]	[0.636]	NA	NA
GCA_000365025.1	KB823011.1	KB823011.1@4	194110	194439	FALSE	0	0	I-A	0	['Csa3_1_CAS-I-II-III-IV-V-VI']	[183]	['1.80e-12']	[0.8]	[0.814]	NA	NA
GCA_000365025.1	KB823011.1	KB823011.1@5	259773	260099	FALSE	0	0	I-A	0	['Csa3_1_CAS-I-II-III-IV-V-VI']	[245]	['7.50e-22']	[0.89]	[0.898]	NA	NA
GCA_000371805.1	AQUK01000001.1	AQUK01000001.1@39	1088169	1088507	FALSE	0	0	I-A	0	['Csa3_1_CAS-I-II-III-IV-V-VI']	[1209]	['4.90e-03']	[0.726]	[0.644]	NA	NA
GCA_000371805.1	AQUK01000001.1	AQUK01000001.1@42	1124604	1125353	FALSE	0	0	I-A	0	['CasR_1_CAS-I-II-III-IV-V-VI']	[1249]	['2.20e-03']	[0.52]	[0.482]	NA	NA
GCA_000371805.1	AQUK01000001.1	AQUK01000001.1@25	653082	653540	FALSE	0	0	I-A	0	['Csa3_1_CAS-I-II-III-IV-V-VI']	[738]	['5.60e-03']	[0.373]	[0.415]	NA	NA
GCA_000371805.1	AQUK01000001.1	AQUK01000001.1@22	630463	631488	FALSE	0	0	I-A	0	['Csa3_1_CAS-I-II-III-IV-V-VI']	[713]	['2.60e-04']	[0.333]	[0.644]	NA	NA
GCA_000371805.1	AQUK01000001.1	AQUK01000001.1@32	866386	867444	FALSE	0	0	I-A	0	['CasR_1_CAS-I-II-III-IV-V-VI']	[981]	['7.10e-05']	[0.558]	[0.647]	NA	NA
GCA_000371805.1	AQUK01000001.1	AQUK01000001.1@27	672933	673367	FALSE	0	0	I-A	0	['Csa3_1_CAS-I-II-III-IV-V-VI']	[768]	['3.60e-03']	[0.724]	[0.619]	NA	NA
GCA_000371805.1	AQUK01000001.1	AQUK01000001.1@15	376444	377190	FALSE	0	0	I-A	0	['WYL_3_CAS-I-II-III-IV-V-VI']	[429]	['6.80e-05']	[0.418]	[0.471]	NA	NA
GCA_000371805.1	AQUK01000001.1	AQUK01000001.1@9	189129	189515	FALSE	0	0	I-A	0	['CasR_1_CAS-I-II-III-IV-V-VI']	[212]	['4.20e-07']	[0.519]	[0.317]	NA	NA
GCA_000371805.1	AQUK01000001.1	AQUK01000001.1@12	317085	321074	FALSE	0	0	I-A	0	['CasR_0_CAS-I-II-III-IV-V-VI', 'Csa3_1_CAS-I-II-III-IV-V-VI']	[347, 350]	['1.60e-03', '4.30e-26']	[0.415, 0.967]	[0.571, 0.805]	NA	NA
GCA_000371805.1	AQUK01000001.1	AQUK01000001.1@14	358045	358470	FALSE	0	0	I-A	0	['CasR_1_CAS-I-II-III-IV-V-VI']	[397]	['8.50e-09']	[0.465]	[0.317]	NA	NA
GCA_000374005	KB893134.1	KB893134.1@8	499770	500393	FALSE	0	0	I-A	0	['DEDDh_0_CAS-I-II-III-IV-V-VI']	[467]	['3.10e-04']	[0.361]	[0.506]	NA	NA
GCA_000374005	KB893167.1	KB893167.1@3	87156	87596	FALSE	0	0	I-A	0	['CasR_1_CAS-I-II-III-IV-V-VI']	[82]	['7.70e-07']	[0.497]	[0.335]	NA	NA
GCA_000374005	KB893134.1	KB893134.1@5	389705	390010	FALSE	0	0	I-A	0	['Csa3_1_CAS-I-II-III-IV-V-VI']	[359]	['7.50e-15']	[0.931]	[0.763]	NA	NA
GCA_000374005	KB893146.1	KB893146.1@8	418082	418795	FALSE	0	0	I-A	0	['2OG_1_CAS-I-II-III-IV-V-VI']	[371]	['5.20e-08']	[0.445]	[0.979]	NA	NA
GCA_000374005	KB893168.1	KB893168.1@5	114613	115098	FALSE	0	0	I-A	0	['CasR_0_CAS-I-II-III-IV-V-VI']	[105]	['2.90e-05']	[0.562]	[0.455]	NA	NA
GCA_000374005	KB893170.1	KB893170.1@2	55769	56230	FALSE	0	0	I-A	0	['Csa3_1_CAS-I-II-III-IV-V-VI']	[54]	['5.30e-04']	[0.773]	[0.737]	NA	NA
GCA_000374005	KB893135.1	KB893135.1@6	451190	451762	FALSE	0	0	I-A	0	['2OG_1_CAS-I-II-III-IV-V-VI']	[432]	['5.70e-17']	[0.44]	[0.926]	NA	NA
GCA_000374005	KB893148.1	KB893148.1@1	5174	5920	FALSE	0	0	I-A	0	['Csa3_1_CAS-I-II-III-IV-V-VI']	[7]	['5.30e-03']	[0.301]	[0.347]	NA	NA
GCA_000374005	KB893146.1	KB893146.1@4	143742	145833	FALSE	0	0	I-A	0	['Csa3_1_CAS-I-II-III-IV-V-VI', '2OG_1_CAS-I-II-III-IV-V-VI']	[133, 136]	['3.50e-13', '3.50e-17']	[0.548, 0.402]	[0.797, 0.968]	NA	NA
GCA_000374005	KB893166.1	KB893166.1@1	54402	54878	FALSE	0	0	I-A	0	['CasR_0_CAS-I-II-III-IV-V-VI']	[53]	['2.20e-04']	[0.472]	[0.379]	NA	NA
GCA_000374005	KB893134.1	KB893134.1@6	451811	452512	FALSE	0	0	I-A	0	['WYL_0_CAS-I-II-III-IV-V-VI']	[419]	['9.20e-68']	[0.936]	[0.712]	NA	NA
GCA_000374005	KB893135.1	KB893135.1@1	99060	99749	FALSE	0	0	I-A	0	['WYL_0_CAS-I-II-III-IV-V-VI']	[84]	['6.70e-58']	[0.97]	[0.706]	NA	NA
GCA_000374005	KB893157.1	KB893157.1@1	49337	49801	FALSE	0	0	I-A	0	['CasR_0_CAS-I-II-III-IV-V-VI']	[50]	['1.80e-04']	[0.497]	[0.389]	NA	NA
GCA_000374005	KB893134.1	KB893134.1@2	133043	134742	FALSE	0	0	I-A	0	['DEDDh_0_CAS-I-II-III-IV-V-VI', 'WYL_0_CAS-I-II-III-IV-V-VI']	[119, 120]	['1.70e-41', '2.70e-46']	[0.685, 0.994]	[0.994, 0.984]	NA	NA
GCA_000374005	KB893134.1	KB893134.1@7	489715	490011	FALSE	0	0	I-A	0	['Csa3_1_CAS-I-II-III-IV-V-VI']	[454]	['5.80e-17']	[0.727]	[0.669]	NA	NA
GCA_000374005	KB893168.1	KB893168.1@2	40909	41259	FALSE	0	0	I-A	0	['Csa3_1_CAS-I-II-III-IV-V-VI']	[40]	['7.30e-16']	[0.607]	[0.593]	NA	NA
GCA_000374005	KB893135.1	KB893135.1@4	357322	357915	FALSE	0	0	I-A	0	['Csa3_1_CAS-I-II-III-IV-V-VI']	[342]	['1.30e-04']	[0.449]	[0.559]	NA	NA
GCA_000374005	KB893135.1	KB893135.1@5	435236	435928	FALSE	0	0	I-A	0	['Csa3_1_CAS-I-II-III-IV-V-VI']	[415]	['1.30e-11']	[0.364]	[0.78]	NA	NA
GCA_000374005	KB893134.1	KB893134.1@3	168066	168449	FALSE	0	0	I-A	0	['Csa3_1_CAS-I-II-III-IV-V-VI']	[158]	['6.70e-11']	[0.586]	[0.576]	NA	NA
GCA_000374005	KB893135.1	KB893135.1@3	235519	235872	FALSE	0	0	I-A	0	['Csa3_1_CAS-I-II-III-IV-V-VI']	[219]	['1.70e-11']	[0.661]	[0.729]	NA	NA
GCA_000374005	KB893169.1	KB893169.1@3	70117	70443	FALSE	0	0	I-A	0	['Csa3_1_CAS-I-II-III-IV-V-VI']	[67]	['5.10e-13']	[0.853]	[0.839]	NA	NA
GCA_000374005	KB893157.1	KB893157.1@2	60732	61169	FALSE	0	0	I-A	0	['CasR_0_CAS-I-II-III-IV-V-VI']	[60]	['2.60e-05']	[0.514]	[0.384]	NA	NA
GCA_000374005	KB893135.1	KB893135.1@2	176850	177638	FALSE	0	0	I-A	0	['2OG_1_CAS-I-II-III-IV-V-VI']	[160]	['1.50e-06']	[0.369]	[0.926]	NA	NA
GCA_000374065	KB893246.1	KB893246.1@4	433485	434012	FALSE	0	0	I-A	0	['DEDDh_0_CAS-I-II-III-IV-V-VI']	[356]	['9.50e-45']	[0.881]	[0.994]	NA	NA
GCA_000374065	KB893250.1	KB893250.1@3	103630	103959	FALSE	0	0	I-A	0	['Csa3_1_CAS-I-II-III-IV-V-VI']	[92]	['2.40e-10']	[0.555]	[0.568]	NA	NA
GCA_000374065	KB893251.1	KB893251.1@1	30798	31271	FALSE	0	0	I-A	0	['CasR_1_CAS-I-II-III-IV-V-VI']	[24]	['2.50e-05']	[0.437]	[0.317]	NA	NA
GCA_000374065	KB893262.1	KB893262.1@1	42589	42915	FALSE	0	0	I-A	0	['Csa3_1_CAS-I-II-III-IV-V-VI']	[54]	['5.40e-07']	[0.541]	[0.551]	NA	NA
GCA_000374065	KB893258.1	KB893258.1@1	87151	88161	FALSE	0	0	I-A	0	['2OG_1_CAS-I-II-III-IV-V-VI']	[71]	['5.90e-05']	[0.303]	[0.851]	NA	NA
GCA_000374065	KB893252.1	KB893252.1@2	115639	116598	FALSE	0	0	I-A	0	['WYL_0_CAS-I-II-III-IV-V-VI']	[104]	['4.90e-66']	[0.981]	[0.987]	NA	NA
GCA_000374065	KB893254.1	KB893254.1@1	27729	28505	FALSE	0	0	I-A	0	['2OG_1_CAS-I-II-III-IV-V-VI']	[19]	['9.10e-04']	[0.382]	[0.872]	NA	NA
GCA_000374065	KB893272.1	KB893272.1@1	14136	14462	FALSE	0	0	I-A	0	['Csa3_1_CAS-I-II-III-IV-V-VI']	[12]	['7.10e-10']	[0.523]	[0.534]	NA	NA
GCA_000374065	KB893249.1	KB893249.1@1	88347	88844	FALSE	0	0	I-A	0	['CasR_0_CAS-I-II-III-IV-V-VI']	[80]	['6.70e-03']	[0.428]	[0.374]	NA	NA
GCA_000374065	KB893268.1	KB893268.1@2	36052	36351	FALSE	0	0	I-A	0	['Csa3_1_CAS-I-II-III-IV-V-VI']	[38]	['9.10e-07']	[0.74]	[0.644]	NA	NA
GCA_000374065	KB893247.1	KB893247.1@1	33613	34701	FALSE	0	0	I-A	0	['WYL_3_CAS-I-II-III-IV-V-VI']	[40]	['4.20e-36']	[0.565]	[0.988]	NA	NA
GCA_000374065	KB893257.1	KB893257.1@1	55064	55885	FALSE	0	0	I-A	0	['DEDDh_0_CAS-I-II-III-IV-V-VI']	[58]	['7.20e-32']	[0.566]	[0.988]	NA	NA
GCA_000374065	KB893272.1	KB893272.1@2	17748	18086	FALSE	0	0	I-A	0	['Csa3_1_CAS-I-II-III-IV-V-VI']	[17]	['2.10e-11']	[0.575]	[0.602]	NA	NA
GCA_000374065	KB893269.1	KB893269.1@1	19429	19800	FALSE	0	0	I-A	0	['CasR_0_CAS-I-II-III-IV-V-VI']	[19]	['3.70e-04']	[0.532]	[0.338]	NA	NA
GCA_000374065	KB893311.1	KB893311.1@1	15174	15659	FALSE	0	0	I-A	0	['CasR_0_CAS-I-II-III-IV-V-VI']	[15]	['2.50e-03']	[0.784]	[0.374]	NA	NA
GCA_000374065	KB893290.1	KB893290.1@2	155326	155646	FALSE	0	0	I-A	0	['Csa3_1_CAS-I-II-III-IV-V-VI']	[118]	['4.90e-14']	[0.682]	[0.695]	NA	NA
GCA_000374065	KB893246.1	KB893246.1@2	194290	194595	FALSE	0	0	I-A	0	['Csa3_1_CAS-I-II-III-IV-V-VI']	[154]	['6.00e-12']	[0.637]	[0.602]	NA	NA
GCA_000374065	KB893245.1	KB893245.1@2	435866	436336	FALSE	0	0	I-A	0	['CasR_1_CAS-I-II-III-IV-V-VI']	[370]	['1.50e-04']	[0.478]	[0.344]	NA	NA
GCA_000374065	KB893247.1	KB893247.1@3	151512	151982	FALSE	0	0	I-A	0	['Csa3_1_CAS-I-II-III-IV-V-VI']	[140]	['7.60e-03']	[0.325]	[0.339]	NA	NA
GCA_000374065	KB893250.1	KB893250.1@2	97781	98476	FALSE	0	0	I-A	0	['2OG_1_CAS-I-II-III-IV-V-VI']	[83]	['5.50e-09']	[0.453]	[0.968]	NA	NA
GCA_000374065	KB893268.1	KB893268.1@3	106109	106726	FALSE	0	0	I-A	0	['DEDDh_0_CAS-I-II-III-IV-V-VI']	[95]	['1.40e-19']	[0.913]	[0.994]	NA	NA
GCA_000374065	KB893253.1	KB893253.1@1	136230	137324	FALSE	0	0	I-A	0	['PD_DExK_0_CAS-I-II-III-IV-V-VI']	[128]	['6.60e-50']	[0.433]	[0.987]	NA	NA
GCA_000374085	KB893559.1	KB893559.1@2	152911	153732	FALSE	0	0	I-A	0	['DEDDh_0_CAS-I-II-III-IV-V-VI']	[122]	['7.00e-32']	[0.566]	[0.988]	NA	NA
GCA_000374085	KB893522.1	KB893522.1@2	15890	16900	FALSE	0	0	I-A	0	['2OG_1_CAS-I-II-III-IV-V-VI']	[16]	['7.30e-05']	[0.303]	[0.851]	NA	NA
GCA_000374085	KB893387.1	KB893387.1@1	27721	28050	FALSE	0	0	I-A	0	['Csa3_1_CAS-I-II-III-IV-V-VI']	[21]	['4.70e-10']	[0.555]	[0.568]	NA	NA
GCA_000374085	KB893552.1	KB893552.1@1	17838	18158	FALSE	0	0	I-A	0	['Csa3_1_CAS-I-II-III-IV-V-VI']	[17]	['4.90e-17']	[0.822]	[0.763]	NA	NA
GCA_000374085	KB893569.1	KB893569.1@1	24495	24794	FALSE	0	0	I-A	0	['Csa3_1_CAS-I-II-III-IV-V-VI']	[26]	['1.30e-19']	[0.73]	[0.695]	NA	NA
GCA_000374085	KB893545.1	KB893545.1@1	6709	7047	FALSE	0	0	I-A	0	['Csa3_1_CAS-I-II-III-IV-V-VI']	[10]	['4.60e-12']	[0.575]	[0.602]	NA	NA
GCA_000374085	KB893418.1	KB893418.1@1	995	1318	FALSE	0	0	I-A	0	['Csa3_1_CAS-I-II-III-IV-V-VI']	[4]	['1.00e-13']	[0.759]	[0.78]	NA	NA
GCA_000374085	KB893560.1	KB893560.1@1	2122	3039	FALSE	0	0	I-A	0	['PrimPol_1_CAS-I-II-III-IV-V-VI']	[3]	['2.20e-11']	[0.395]	[0.992]	NA	NA
GCA_000374085	KB893450.1	KB893450.1@1	5311	5634	FALSE	0	0	I-A	0	['Csa3_1_CAS-I-II-III-IV-V-VI']	[9]	['2.00e-12']	[0.852]	[0.864]	NA	NA
GCA_000374085	KB893449.1	KB893449.1@1	3765	4040	FALSE	0	0	I-A	0	['Csa3_1_CAS-I-II-III-IV-V-VI']	[6]	['1.90e-21']	[0.902]	[0.788]	NA	NA
GCA_000374085	KB893511.1	KB893511.1@2	69692	70309	FALSE	0	0	I-A	0	['DEDDh_0_CAS-I-II-III-IV-V-VI']	[62]	['5.00e-20']	[0.913]	[0.994]	NA	NA
GCA_000374085	KB893570.1	KB893570.1@3	84037	84381	FALSE	0	0	I-A	0	['DEDDh_0_CAS-I-II-III-IV-V-VI']	[76]	['1.10e-24']	[0.852]	[0.631]	NA	NA
GCA_000374085	KB893576.1	KB893576.1@1	12638	13714	FALSE	0	0	I-A	0	['WYL_3_CAS-I-II-III-IV-V-VI']	[16]	['6.10e-38']	[0.56]	[0.988]	NA	NA
GCA_000374085	KB893499.1	KB893499.1@1	84256	84738	FALSE	0	0	I-A	0	['CasR_1_CAS-I-II-III-IV-V-VI']	[69]	['8.30e-06']	[0.422]	[0.312]	NA	NA
GCA_000374085	KB893592.1	KB893592.1@1	67763	68401	FALSE	0	0	I-A	0	['2OG_1_CAS-I-II-III-IV-V-VI']	[57]	['6.10e-12']	[0.446]	[0.968]	NA	NA
GCA_000374085	KB893511.1	KB893511.1@1	8605	8904	FALSE	0	0	I-A	0	['Csa3_1_CAS-I-II-III-IV-V-VI']	[9]	['6.30e-06']	[0.66]	[0.61]	NA	NA
GCA_000374085	KB893549.1	KB893549.1@1	2589	3548	FALSE	0	0	I-A	0	['WYL_0_CAS-I-II-III-IV-V-VI']	[5]	['1.10e-64']	[0.981]	[0.987]	NA	NA
GCA_000374085	KB893418.1	KB893418.1@2	12315	13439	FALSE	0	0	I-A	0	['PD_DExK_0_CAS-I-II-III-IV-V-VI']	[13]	['4.40e-47']	[0.699]	[0.987]	NA	NA
GCA_000374085	KB893431.1	KB893431.1@1	2579	3619	FALSE	0	0	I-A	0	['PD_DExK_0_CAS-I-II-III-IV-V-VI']	[3]	['8.00e-49']	[0.741]	[1.0]	NA	NA
GCA_000374085	KB893570.1	KB893570.1@1	6197	6472	FALSE	0	0	I-A	0	['Csa3_1_CAS-I-II-III-IV-V-VI']	[9]	['1.10e-04']	[0.696]	[0.593]	NA	NA
GCA_000374085	KB893556.1	KB893556.1@1	23822	25492	FALSE	0	0	I-A	0	['CasR_1_CAS-I-II-III-IV-V-VI', 'Csa3_1_CAS-I-II-III-IV-V-VI']	[29, 30]	['1.30e-04', '2.00e-13']	[0.507, 0.317]	[0.491, 0.653]	NA	NA
GCA_000374085	KB893592.1	KB893592.1@2	83656	83961	FALSE	0	0	I-A	0	['Csa3_1_CAS-I-II-III-IV-V-VI']	[73]	['6.50e-12']	[0.696]	[0.703]	NA	NA
GCA_000374085	KB893393.1	KB893393.1@1	5870	6253	FALSE	0	0	I-A	0	['Csa3_1_CAS-I-II-III-IV-V-VI']	[6]	['2.40e-19']	[0.719]	[0.856]	NA	NA
GCA_000374085	KB893598.1	KB893598.1@1	569	1603	FALSE	0	0	I-A	0	['PD_DExK_0_CAS-I-II-III-IV-V-VI']	[3]	['4.40e-38']	[0.739]	[0.975]	NA	NA
GCA_000376105	AQWM01000003.1	AQWM01000003.1@2	213802	214407	FALSE	0	0	I-A	0	['DEDDh_0_CAS-I-II-III-IV-V-VI']	[230]	['9.60e-29']	[0.757]	[0.988]	NA	NA
GCA_000376105	AQWM01000040.1	AQWM01000040.1@1	25015	25980	FALSE	0	0	I-A	0	['DEDDh_0_CAS-I-II-III-IV-V-VI']	[27]	['1.60e-29']	[0.481]	[0.994]	NA	NA
GCA_000376105	AQWM01000001.1	AQWM01000001.1@2	54974	55654	FALSE	0	0	I-A	0	['2OG_1_CAS-I-II-III-IV-V-VI']	[57]	['3.00e-07']	[0.374]	[0.947]	NA	NA
GCA_000376105	AQWM01000034.1	AQWM01000034.1@1	39119	39451	FALSE	0	0	I-A	0	['Csa3_1_CAS-I-II-III-IV-V-VI']	[35]	['2.00e-09']	[0.604]	[0.602]	NA	NA
GCA_000376105	AQWM01000025.1	AQWM01000025.1@1	20582	20878	FALSE	0	0	I-A	0	['Csa3_1_CAS-I-II-III-IV-V-VI']	[22]	['1.00e-06']	[0.657]	[0.5]	NA	NA
GCA_000376105	AQWM01000002.1	AQWM01000002.1@1	67190	67489	FALSE	0	0	I-A	0	['Csa3_1_CAS-I-II-III-IV-V-VI']	[81]	['9.60e-08']	[0.66]	[0.559]	NA	NA
GCA_000376105	AQWM01000037.1	AQWM01000037.1@1	12906	13211	FALSE	0	0	I-A	0	['Csa3_1_CAS-I-II-III-IV-V-VI']	[12]	['6.10e-17']	[0.804]	[0.771]	NA	NA
GCA_000376105	AQWM01000064.1	AQWM01000064.1@1	9591	9983	FALSE	0	0	I-A	0	['CasR_0_CAS-I-II-III-IV-V-VI']	[11]	['9.50e-03']	[0.489]	[0.308]	NA	NA
GCA_000376105	AQWM01000006.1	AQWM01000006.1@2	126957	127697	FALSE	0	0	I-A	0	['WYL_0_CAS-I-II-III-IV-V-VI']	[127]	['9.90e-67']	[0.923]	[0.741]	NA	NA
GCA_000376105	AQWM01000012.1	AQWM01000012.1@1	77527	78207	FALSE	0	0	I-A	0	['2OG_1_CAS-I-II-III-IV-V-VI']	[58]	['3.80e-16']	[0.41]	[0.968]	NA	NA
GCA_000376105	AQWM01000015.1	AQWM01000015.1@1	18134	18928	FALSE	0	0	I-A	0	['CasR_0_CAS-I-II-III-IV-V-VI']	[17]	['9.80e-06']	[0.309]	[0.323]	NA	NA
GCA_000376105	AQWM01000011.1	AQWM01000011.1@1	61989	62702	FALSE	0	0	I-A	0	['2OG_1_CAS-I-II-III-IV-V-VI']	[49]	['5.40e-07']	[0.445]	[0.979]	NA	NA
GCA_000376105	AQWM01000001.1	AQWM01000001.1@3	520608	520934	FALSE	0	0	I-A	0	['Csa3_1_CAS-I-II-III-IV-V-VI']	[500]	['3.80e-13']	[0.697]	[0.678]	NA	NA
GCA_000376105	AQWM01000004.1	AQWM01000004.1@2	198818	199189	FALSE	0	0	I-A	0	['Csa3_1_CAS-I-II-III-IV-V-VI']	[194]	['4.40e-10']	[0.653]	[0.771]	NA	NA
GCA_000376105	AQWM01000038.1	AQWM01000038.1@1	16108	16437	FALSE	0	0	I-A	0	['Csa3_1_CAS-I-II-III-IV-V-VI']	[15]	['2.10e-17']	[0.818]	[0.831]	NA	NA
GCA_000376105	AQWM01000002.1	AQWM01000002.1@5	370476	371165	FALSE	0	0	I-A	0	['DEDDh_0_CAS-I-II-III-IV-V-VI']	[358]	['1.60e-43']	[0.696]	[0.994]	NA	NA
GCA_000376105	AQWM01000013.1	AQWM01000013.1@2	107597	108181	FALSE	0	0	I-A	0	['2OG_1_CAS-I-II-III-IV-V-VI']	[96]	['3.20e-07']	[0.446]	[0.926]	NA	NA
GCA_000376105	AQWM01000016.1	AQWM01000016.1@1	28340	28660	FALSE	0	0	I-A	0	['Csa3_1_CAS-I-II-III-IV-V-VI']	[16]	['2.10e-05']	[0.673]	[0.585]	NA	NA
GCA_000376105	AQWM01000002.1	AQWM01000002.1@3	223168	223506	FALSE	0	0	I-A	0	['Csa3_1_CAS-I-II-III-IV-V-VI']	[225]	['5.60e-20']	[0.841]	[0.89]	NA	NA
GCA_000376105	AQWM01000047.1	AQWM01000047.1@1	300	1034	FALSE	0	0	I-A	0	['CasR_1_CAS-I-II-III-IV-V-VI']	[2]	['9.70e-03']	[0.355]	[0.385]	NA	NA
GCA_000376105	AQWM01000003.1	AQWM01000003.1@1	57153	57503	FALSE	0	0	I-A	0	['Csa3_1_CAS-I-II-III-IV-V-VI']	[62]	['7.70e-12']	[0.778]	[0.729]	NA	NA
GCA_000376105	AQWM01000009.1	AQWM01000009.1@3	119973	120317	FALSE	0	0	I-A	0	['Csa3_1_CAS-I-II-III-IV-V-VI']	[110]	['4.40e-10']	[0.791]	[0.831]	NA	NA
GCA_000378485	KB899966.1	KB899966.1@2	184261	189686	FALSE	0	0	I-A	0	['PD_DExK_0_CAS-I-II-III-IV-V-VI', 'DEDDh_0_CAS-I-II-III-IV-V-VI']	[168, 172]	['2.20e-58', '7.50e-43']	[0.482, 0.338]	[1.0, 0.994]	NA	NA
GCA_000378485	KB899969.1	KB899969.1@2	64587	65567	FALSE	0	0	I-A	0	['WYL_0_CAS-I-II-III-IV-V-VI']	[70]	['5.50e-59']	[0.945]	[0.981]	NA	NA
GCA_000378485	KB899966.1	KB899966.1@1	36168	36770	FALSE	0	0	I-A	0	['DEDDh_0_CAS-I-II-III-IV-V-VI']	[36]	['9.20e-28']	[0.791]	[0.994]	NA	NA
GCA_000378485	KB899967.1	KB899967.1@5	375155	375676	FALSE	0	0	I-A	0	['DEDDh_0_CAS-I-II-III-IV-V-VI']	[326]	['2.00e-07']	[0.678]	[0.725]	NA	NA
GCA_000378485	KB899966.1	KB899966.1@7	509882	510733	FALSE	0	0	I-A	0	['DEDDh_0_CAS-I-II-III-IV-V-VI']	[493]	['5.10e-24']	[0.528]	[0.981]	NA	NA
GCA_000378485	KB899971.1	KB899971.1@1	132878	133426	FALSE	0	0	I-A	0	['DEDDh_0_CAS-I-II-III-IV-V-VI']	[118]	['1.60e-07']	[0.918]	[0.994]	NA	NA
GCA_000378485	KB899979.1	KB899979.1@2	44679	45026	FALSE	0	0	I-A	0	['Csa3_1_CAS-I-II-III-IV-V-VI']	[44]	['3.40e-03']	[0.655]	[0.551]	NA	NA
GCA_000378485	KB899970.1	KB899970.1@2	225095	225601	FALSE	0	0	I-A	0	['CasR_1_CAS-I-II-III-IV-V-VI']	[199]	['4.50e-03']	[0.426]	[0.339]	NA	NA
GCA_000378485	KB899969.1	KB899969.1@8	354010	354606	FALSE	0	0	I-A	0	['CasR_0_CAS-I-II-III-IV-V-VI']	[299]	['6.70e-03']	[0.382]	[0.384]	NA	NA
GCA_000378485	KB899973.1	KB899973.1@1	116586	117608	FALSE	0	0	I-A	0	['PD_DExK_0_CAS-I-II-III-IV-V-VI']	[90]	['7.60e-43']	[0.443]	[1.0]	NA	NA
GCA_000378485	KB899968.1	KB899968.1@3	117318	117767	FALSE	0	0	I-A	0	['Csa3_1_CAS-I-II-III-IV-V-VI']	[101]	['4.40e-03']	[0.447]	[0.373]	NA	NA
GCA_000378485	KB899968.1	KB899968.1@1	13942	14241	FALSE	0	0	I-A	0	['Csa3_1_CAS-I-II-III-IV-V-VI']	[10]	['2.20e-14']	[0.88]	[0.678]	NA	NA
GCA_000378485	KB899968.1	KB899968.1@5	251538	251810	FALSE	0	0	I-A	0	['Csa3_1_CAS-I-II-III-IV-V-VI']	[228]	['4.10e-16']	[0.835]	[0.695]	NA	NA
GCA_000378485	KB899967.1	KB899967.1@1	85914	86246	FALSE	0	0	I-A	0	['Csa3_1_CAS-I-II-III-IV-V-VI']	[78]	['5.70e-10']	[0.568]	[0.585]	NA	NA
GCA_000378485	KB899972.1	KB899972.1@1	67511	68593	FALSE	0	0	I-A	0	['PD_DExK_0_CAS-I-II-III-IV-V-VI']	[72]	['4.60e-37']	[0.51]	[0.95]	NA	NA
GCA_000378485	KB899967.1	KB899967.1@3	229103	230488	FALSE	0	0	I-A	0	['DEDDh_0_CAS-I-II-III-IV-V-VI']	[202]	['1.00e-41']	[0.333]	[0.988]	NA	NA
GCA_000378485	KB899966.1	KB899966.1@5	342500	342805	FALSE	0	0	I-A	0	['Csa3_1_CAS-I-II-III-IV-V-VI']	[323]	['3.60e-11']	[0.912]	[0.729]	NA	NA
GCA_000378485	KB899968.1	KB899968.1@4	171805	178998	FALSE	0	0	I-A	0	['WYL_3_CAS-I-II-III-IV-V-VI', 'DEDDh_0_CAS-I-II-III-IV-V-VI']	[158, 162]	['1.30e-26', '4.00e-35']	[0.517, 0.602]	[0.994, 0.994]	NA	NA
GCA_000378485	KB899985.1	KB899985.1@1	12433	12945	FALSE	0	0	I-A	0	['DEDDh_0_CAS-I-II-III-IV-V-VI']	[9]	['7.80e-23']	[0.906]	[0.988]	NA	NA
GCA_000378485	KB899970.1	KB899970.1@1	20722	21351	FALSE	0	0	I-A	0	['2OG_1_CAS-I-II-III-IV-V-VI']	[16]	['1.80e-24']	[0.514]	[0.979]	NA	NA
GCA_000378625	KB905160.1	KB905160.1@2	374280	374990	FALSE	0	0	I-A	0	['DEDDh_0_CAS-I-II-III-IV-V-VI']	[347]	['4.40e-24']	[0.743]	[0.994]	NA	NA
GCA_000378625	KB905161.1	KB905161.1@7	378131	379093	FALSE	0	0	I-A	0	['RT_0_CAS-I-II-III-IV-V-VI']	[307]	['2.00e-09']	[0.545]	[0.901]	NA	NA
GCA_000378625	KB905166.1	KB905166.1@2	261090	261785	FALSE	0	0	I-A	0	['2OG_1_CAS-I-II-III-IV-V-VI']	[240]	['8.30e-18']	[0.397]	[0.979]	NA	NA
GCA_000378625	KB905170.1	KB905170.1@2	211017	212156	FALSE	0	0	I-A	0	['RT_0_CAS-I-II-III-IV-V-VI']	[167]	['1.40e-23']	[0.55]	[0.925]	NA	NA
GCA_000378625	KB905184.1	KB905184.1@1	21059	21364	FALSE	0	0	I-A	0	['Csa3_1_CAS-I-II-III-IV-V-VI']	[26]	['6.40e-22']	[0.853]	[0.814]	NA	NA
GCA_000378625	KB905164.1	KB905164.1@8	354696	355685	FALSE	0	0	I-A	0	['WYL_3_CAS-I-II-III-IV-V-VI']	[278]	['3.30e-17']	[0.518]	[0.948]	NA	NA
GCA_000378625	KB905164.1	KB905164.1@3	106797	106967	FALSE	0	0	I-A	0	['Csa3_1_CAS-I-II-III-IV-V-VI']	[82]	['4.50e-03']	[0.702]	[0.364]	NA	NA
GCA_000378625	KB905183.1	KB905183.1@1	17632	18294	FALSE	0	0	I-A	0	['2OG_1_CAS-I-II-III-IV-V-VI']	[18]	['2.30e-22']	[0.443]	[0.989]	NA	NA
GCA_000378625	KB905174.1	KB905174.1@2	102194	102622	FALSE	0	0	I-A	0	['CasR_0_CAS-I-II-III-IV-V-VI']	[76]	['3.80e-07']	[0.573]	[0.308]	NA	NA
GCA_000378625	KB905164.1	KB905164.1@2	76654	77439	FALSE	0	0	I-A	0	['2OG_1_CAS-I-II-III-IV-V-VI']	[63]	['2.60e-08']	[0.538]	[0.936]	NA	NA
GCA_000378625	KB905166.1	KB905166.1@1	95991	96644	FALSE	0	0	I-A	0	['2OG_0_CAS-I-II-III-IV-V-VI']	[86]	['6.60e-03']	[0.436]	[0.454]	NA	NA
GCA_000378625	KB905164.1	KB905164.1@7	216515	216946	FALSE	0	0	I-A	0	['CasR_0_CAS-I-II-III-IV-V-VI']	[172]	['4.10e-05']	[0.493]	[0.348]	NA	NA
GCA_000378625	KB905161.1	KB905161.1@5	324780	327245	FALSE	0	0	I-A	0	['CasR_1_CAS-I-II-III-IV-V-VI', 'DEDDh_0_CAS-I-II-III-IV-V-VI']	[263, 265]	['4.60e-03', '8.60e-43']	[0.312, 0.77]	[0.436, 0.994]	NA	NA
GCA_000378625	KB905164.1	KB905164.1@5	207440	208603	FALSE	0	0	I-A	0	['WYL_3_CAS-I-II-III-IV-V-VI']	[162]	['5.30e-10']	[0.433]	[0.948]	NA	NA
GCA_000378625	KB905164.1	KB905164.1@6	211010	212452	FALSE	0	0	I-A	0	['DEDDh_0_CAS-I-II-III-IV-V-VI']	[167]	['8.30e-12']	[0.38]	[0.975]	NA	NA
GCA_000378625	KB905168.1	KB905168.1@2	114834	115550	FALSE	0	0	I-A	0	['DEDDh_0_CAS-I-II-III-IV-V-VI']	[100]	['8.80e-34']	[0.682]	[0.988]	NA	NA
GCA_000378625	KB905161.1	KB905161.1@3	80964	81683	FALSE	0	0	I-A	0	['2OG_1_CAS-I-II-III-IV-V-VI']	[78]	['4.60e-04']	[0.492]	[0.851]	NA	NA
GCA_000378625	KB905165.1	KB905165.1@2	180816	181625	FALSE	0	0	I-A	0	['DEDDh_0_CAS-I-II-III-IV-V-VI']	[185]	['4.70e-29']	[0.648]	[0.994]	NA	NA
GCA_000378625	KB905169.1	KB905169.1@2	45914	47167	FALSE	0	0	I-A	0	['WYL_3_CAS-I-II-III-IV-V-VI']	[40]	['2.80e-10']	[0.498]	[0.965]	NA	NA
GCA_000378625	KB905163.1	KB905163.1@1	62424	62969	FALSE	0	0	I-A	0	['DEDDh_0_CAS-I-II-III-IV-V-VI']	[50]	['8.50e-12']	[0.857]	[0.95]	NA	NA
GCA_000378625	KB905168.1	KB905168.1@1	50048	50320	FALSE	0	0	I-A	0	['Csa3_1_CAS-I-II-III-IV-V-VI']	[54]	['1.40e-03']	[0.385]	[0.364]	NA	NA
GCA_000418305.1	CP006265.1	CP006265.1@18	1378447	1378935	FALSE	0	0	I-A	0	['CasR_1_CAS-I-II-III-IV-V-VI']	[1145]	['6.00e-06']	[0.393]	[0.307]	NA	NA
GCA_000418305.1	CP006265.1	CP006265.1@25	1787745	1788119	FALSE	0	0	I-A	0	['Csa3_1_CAS-I-II-III-IV-V-VI']	[1471]	['8.50e-09']	[0.56]	[0.627]	NA	NA
GCA_000418305.1	CP006265.1	CP006265.1@29	2090696	2091283	FALSE	0	0	I-A	0	['DEDDh_0_CAS-I-II-III-IV-V-VI']	[1719]	['4.40e-11']	[0.796]	[0.95]	NA	NA
GCA_000418305.1	CP006265.1	CP006265.1@22	1677052	1677375	FALSE	0	0	I-A	0	['Csa3_1_CAS-I-II-III-IV-V-VI']	[1388]	['1.50e-17']	[0.685]	[0.703]	NA	NA
GCA_000418305.1	CP006265.1	CP006265.1@35	2571183	2571626	FALSE	0	0	I-A	0	['Csa3_1_CAS-I-II-III-IV-V-VI']	[2163]	['6.40e-17']	[0.615]	[0.847]	NA	NA
GCA_000418305.1	CP006265.1	CP006265.1@7	646110	646868	FALSE	0	0	I-A	0	['2OG_1_CAS-I-II-III-IV-V-VI']	[551]	['4.80e-21']	[0.352]	[0.989]	NA	NA
GCA_000418305.1	CP006265.1	CP006265.1@33	2340429	2341169	FALSE	0	0	I-A	0	['DEDDh_0_CAS-I-II-III-IV-V-VI']	[1956]	['5.70e-25']	[0.721]	[0.994]	NA	NA
GCA_000418305.1	CP006265.1	CP006265.1@16	1235373	1236509	FALSE	0	0	I-A	0	['WYL_3_CAS-I-II-III-IV-V-VI']	[1033]	['2.80e-19']	[0.467]	[0.942]	NA	NA
GCA_000418305.1	CP006265.1	CP006265.1@1	348659	349093	FALSE	0	0	I-A	0	['Csa3_1_CAS-I-II-III-IV-V-VI']	[290]	['5.10e-03']	[0.407]	[0.483]	NA	NA
GCA_000418305.1	CP006265.1	CP006265.1@4	435760	436227	FALSE	0	0	I-A	0	['CasR_1_CAS-I-II-III-IV-V-VI']	[356]	['2.00e-05']	[0.41]	[0.307]	NA	NA
GCA_000418305.1	CP006265.1	CP006265.1@38	2752167	2752895	FALSE	0	0	I-A	0	['DEDDh_0_CAS-I-II-III-IV-V-VI']	[2310]	['8.80e-21']	[0.593]	[1.0]	NA	NA
GCA_000418305.1	CP006265.1	CP006265.1@12	1049676	1051274	FALSE	0	0	I-A	0	['DEDDh_0_CAS-I-II-III-IV-V-VI']	[884]	['1.60e-37']	[0.302]	[0.994]	NA	NA
GCA_000418305.1	CP006265.1	CP006265.1@31	2220668	2221099	FALSE	0	0	I-A	0	['CasR_0_CAS-I-II-III-IV-V-VI']	[1838]	['4.90e-07']	[0.715]	[0.5]	NA	NA
GCA_000418305.1	CP006265.1	CP006265.1@5	533319	533924	FALSE	0	0	I-A	0	['DEDDh_0_CAS-I-II-III-IV-V-VI']	[436]	['1.30e-30']	[0.812]	[0.994]	NA	NA
GCA_000419685	ATTM01000006.1	ATTM01000006.1@4	116650	117561	FALSE	0	0	I-A	0	['WYL_3_CAS-I-II-III-IV-V-VI']	[102]	['1.70e-32']	[0.704]	[0.994]	NA	NA
GCA_000419685	ATTM01000004.1	ATTM01000004.1@12	381111	382472	FALSE	0	0	I-A	0	['DEDDh_0_CAS-I-II-III-IV-V-VI']	[338]	['1.70e-43']	[0.341]	[0.994]	NA	NA
GCA_000419685	ATTM01000006.1	ATTM01000006.1@6	221036	222028	FALSE	0	0	I-A	0	['PD_DExK_0_CAS-I-II-III-IV-V-VI']	[190]	['8.40e-38']	[0.749]	[0.887]	NA	NA
GCA_000419685	ATTM01000004.1	ATTM01000004.1@8	289973	291370	FALSE	0	0	I-A	0	['DEDDh_0_CAS-I-II-III-IV-V-VI']	[256]	['8.30e-42']	[0.33]	[0.988]	NA	NA
GCA_000419685	ATTM01000006.1	ATTM01000006.1@3	110901	112266	FALSE	0	0	I-A	0	['WYL_3_CAS-I-II-III-IV-V-VI', 'DEDDh_0_CAS-I-II-III-IV-V-VI']	[95, 96]	['7.10e-25', '2.60e-22']	[0.599, 0.924]	[0.965, 0.988]	NA	NA
GCA_000419685	ATTM01000005.1	ATTM01000005.1@4	302789	303559	FALSE	0	0	I-A	0	['DEDDh_0_CAS-I-II-III-IV-V-VI']	[279]	['1.50e-36']	[0.607]	[0.994]	NA	NA
GCA_000419685	ATTM01000002.1	ATTM01000002.1@1	1505	2251	FALSE	0	0	I-A	0	['PD_DExK_2_CAS-I-II-III-IV-V-VI']	[4]	['9.30e-26']	[0.474]	[0.898]	NA	NA
GCA_000419685	ATTM01000001.1	ATTM01000001.1@4	317497	318057	FALSE	0	0	I-A	0	['CasR_0_CAS-I-II-III-IV-V-VI']	[284]	['7.00e-03']	[0.385]	[0.343]	NA	NA
GCA_000419685	ATTM01000002.1	ATTM01000002.1@2	176843	177436	FALSE	0	0	I-A	0	['DEDDh_0_CAS-I-II-III-IV-V-VI']	[168]	['2.70e-14']	[0.712]	[0.881]	NA	NA
GCA_000419685	ATTM01000004.1	ATTM01000004.1@10	312399	312728	FALSE	0	0	I-A	0	['Csa3_1_CAS-I-II-III-IV-V-VI']	[276]	['4.20e-10']	[0.545]	[0.559]	NA	NA
GCA_000420245	ATUO01000211.1	ATUO01000211.1@1	4487	5023	FALSE	0	0	I-A	0	['DEDDh_0_CAS-I-II-III-IV-V-VI']	[4]	['6.00e-13']	[0.76]	[0.775]	NA	NA
GCA_000420245	ATUO01000147.1	ATUO01000147.1@1	6652	7362	FALSE	0	0	I-A	0	['DEDDh_0_CAS-I-II-III-IV-V-VI']	[7]	['4.90e-39']	[0.705]	[0.994]	NA	NA
GCA_000420245	ATUO01000006.1	ATUO01000006.1@2	34950	35564	FALSE	0	0	I-A	0	['DEDDh_0_CAS-I-II-III-IV-V-VI']	[36]	['1.90e-25']	[0.854]	[0.994]	NA	NA
GCA_000420245	ATUO01000224.1	ATUO01000224.1@1	2911	3525	FALSE	0	0	I-A	0	['DEDDh_0_CAS-I-II-III-IV-V-VI']	[3]	['2.60e-41']	[0.766]	[0.994]	NA	NA
GCA_000420245	ATUO01000046.1	ATUO01000046.1@1	1738	4352	FALSE	0	0	I-A	0	['CasR_1_CAS-I-II-III-IV-V-VI', '2OG_1_CAS-I-II-III-IV-V-VI']	[1, 3]	['4.80e-07', '2.80e-09']	[0.597, 0.438]	[0.307, 0.936]	NA	NA
GCA_000420245	ATUO01000116.1	ATUO01000116.1@1	4911	6368	FALSE	0	0	I-A	0	['DEDDh_0_CAS-I-II-III-IV-V-VI']	[5]	['4.20e-14']	[0.37]	[0.975]	NA	NA
GCA_000420245	ATUO01000052.1	ATUO01000052.1@1	10276	10992	FALSE	0	0	I-A	0	['DEDDh_0_CAS-I-II-III-IV-V-VI']	[11]	['2.50e-34']	[0.686]	[0.994]	NA	NA
GCA_000420245	ATUO01000231.1	ATUO01000231.1@1	1210	1515	FALSE	0	0	I-A	0	['Csa3_1_CAS-I-II-III-IV-V-VI']	[3]	['6.00e-19']	[0.931]	[0.881]	NA	NA
GCA_000420245	ATUO01000034.1	ATUO01000034.1@1	22392	23072	FALSE	0	0	I-A	0	['DEDDh_0_CAS-I-II-III-IV-V-VI']	[22]	['3.80e-35']	[0.714]	[0.988]	NA	NA
GCA_000420245	ATUO01000079.1	ATUO01000079.1@1	13975	14313	FALSE	0	0	I-A	0	['Csa3_1_CAS-I-II-III-IV-V-VI']	[13]	['1.20e-09']	[0.593]	[0.593]	NA	NA
GCA_000420245	ATUO01000092.1	ATUO01000092.1@1	2221	2940	FALSE	0	0	I-A	0	['DEDDh_0_CAS-I-II-III-IV-V-VI']	[3]	['1.80e-34']	[0.717]	[1.0]	NA	NA
GCA_000420245	ATUO01000018.1	ATUO01000018.1@1	13511	13960	FALSE	0	0	I-A	0	['CasR_0_CAS-I-II-III-IV-V-VI']	[16]	['4.90e-04']	[0.733]	[0.404]	NA	NA
GCA_000421265	ATWN01000002.1	ATWN01000002.1@10	520923	521708	FALSE	0	0	I-A	0	['CasR_1_CAS-I-II-III-IV-V-VI']	[458]	['2.00e-05']	[0.34]	[0.408]	NA	NA
GCA_000421265	ATWN01000006.1	ATWN01000006.1@3	89878	90225	FALSE	0	0	I-A	0	['Csa3_1_CAS-I-II-III-IV-V-VI']	[92]	['1.30e-03']	[0.44]	[0.508]	NA	NA
GCA_000421265	ATWN01000009.1	ATWN01000009.1@3	145469	145813	FALSE	0	0	I-A	0	['Csa3_1_CAS-I-II-III-IV-V-VI']	[140]	['5.50e-15']	[0.783]	[0.847]	NA	NA
GCA_000421265	ATWN01000008.1	ATWN01000008.1@2	139606	140310	FALSE	0	0	I-A	0	['WYL_0_CAS-I-II-III-IV-V-VI']	[143]	['3.70e-68']	[0.894]	[0.674]	NA	NA
GCA_000421265	ATWN01000003.1	ATWN01000003.1@4	196044	196811	FALSE	0	0	I-A	0	['2OG_1_CAS-I-II-III-IV-V-VI']	[157]	['1.50e-07']	[0.328]	[0.766]	NA	NA
GCA_000421265	ATWN01000006.1	ATWN01000006.1@6	328571	329251	FALSE	0	0	I-A	0	['Csa3_1_CAS-I-II-III-IV-V-VI']	[300]	['9.70e-13']	[0.604]	[0.856]	NA	NA
GCA_000421265	ATWN01000011.1	ATWN01000011.1@1	53866	54951	FALSE	0	0	I-A	0	['2OG_1_CAS-I-II-III-IV-V-VI']	[47]	['2.80e-12']	[0.337]	[0.947]	NA	NA
GCA_000421265	ATWN01000003.1	ATWN01000003.1@6	374162	374966	FALSE	0	0	I-A	0	['Csa3_1_CAS-I-II-III-IV-V-VI', 'Csa3_1_CAS-I-II-III-IV-V-VI']	[321, 322]	['1.80e-08', '1.10e-11']	[0.857, 0.8]	[0.814, 0.797]	NA	NA
GCA_000421265	ATWN01000004.1	ATWN01000004.1@4	238007	238465	FALSE	0	0	I-A	0	['Csa3_1_CAS-I-II-III-IV-V-VI']	[222]	['7.50e-04']	[0.523]	[0.5]	NA	NA
GCA_000421265	ATWN01000002.1	ATWN01000002.1@4	242189	242572	FALSE	0	0	I-A	0	['Csa3_1_CAS-I-II-III-IV-V-VI']	[197]	['5.00e-03']	[0.445]	[0.5]	NA	NA
GCA_000421265	ATWN01000001.1	ATWN01000001.1@12	574437	574874	FALSE	0	0	I-A	0	['CasR_1_CAS-I-II-III-IV-V-VI']	[526]	['1.20e-03']	[0.507]	[0.321]	NA	NA
GCA_000421265	ATWN01000004.1	ATWN01000004.1@1	30544	31098	FALSE	0	0	I-A	0	['2OG_1_CAS-I-II-III-IV-V-VI']	[31]	['1.70e-19']	[0.497]	[0.989]	NA	NA
GCA_000421265	ATWN01000009.1	ATWN01000009.1@2	36638	37081	FALSE	0	0	I-A	0	['Csa3_1_CAS-I-II-III-IV-V-VI']	[34]	['1.10e-15']	[0.581]	[0.805]	NA	NA
GCA_000421265	ATWN01000006.1	ATWN01000006.1@5	320456	321067	FALSE	0	0	I-A	0	['DEDDh_0_CAS-I-II-III-IV-V-VI']	[292]	['1.20e-03']	[0.417]	[0.556]	NA	NA
GCA_000421265	ATWN01000010.1	ATWN01000010.1@1	46849	47553	FALSE	0	0	I-A	0	['DEDDh_0_CAS-I-II-III-IV-V-VI']	[42]	['6.40e-38']	[0.685]	[0.994]	NA	NA
GCA_000421265	ATWN01000009.1	ATWN01000009.1@4	155557	156273	FALSE	0	0	I-A	0	['Csa3_1_CAS-I-II-III-IV-V-VI']	[151]	['6.80e-04']	[0.582]	[0.72]	NA	NA
GCA_000421265	ATWN01000008.1	ATWN01000008.1@1	61941	62561	FALSE	0	0	I-A	0	['Csa3_1_CAS-I-II-III-IV-V-VI']	[59]	['2.10e-11']	[0.411]	[0.797]	NA	NA
GCA_000421265	ATWN01000007.1	ATWN01000007.1@2	16330	16632	FALSE	0	0	I-A	0	['Csa3_1_CAS-I-II-III-IV-V-VI']	[15]	['1.30e-14']	[0.911]	[0.729]	NA	NA
GCA_000421265	ATWN01000004.1	ATWN01000004.1@5	299284	299661	FALSE	0	0	I-A	0	['Csa3_1_CAS-I-II-III-IV-V-VI']	[283]	['3.10e-03']	[0.476]	[0.559]	NA	NA
GCA_000421265	ATWN01000009.1	ATWN01000009.1@1	10338	10652	FALSE	0	0	I-A	0	['Csa3_1_CAS-I-II-III-IV-V-VI']	[9]	['1.10e-18']	[0.829]	[0.814]	NA	NA
GCA_000421265	ATWN01000001.1	ATWN01000001.1@5	139976	140905	FALSE	0	0	I-A	0	['Csa3_1_CAS-I-II-III-IV-V-VI']	[126]	['6.50e-03']	[0.316]	[0.661]	NA	NA
GCA_000421265	ATWN01000008.1	ATWN01000008.1@7	259155	259871	FALSE	0	0	I-A	0	['WYL_0_CAS-I-II-III-IV-V-VI']	[247]	['1.90e-36']	[0.749]	[0.578]	NA	NA
GCA_000421265	ATWN01000002.1	ATWN01000002.1@11	548900	549595	FALSE	0	0	I-A	0	['Csa3_1_CAS-I-II-III-IV-V-VI']	[482]	['2.40e-03']	[0.302]	[0.593]	NA	NA
GCA_000421265	ATWN01000001.1	ATWN01000001.1@3	105773	106474	FALSE	0	0	I-A	0	['WYL_0_CAS-I-II-III-IV-V-VI']	[93]	['4.30e-54']	[0.94]	[0.709]	NA	NA
GCA_000421265	ATWN01000014.1	ATWN01000014.1@2	37287	37976	FALSE	0	0	I-A	0	['DEDDh_0_CAS-I-II-III-IV-V-VI']	[40]	['8.90e-34']	[0.713]	[0.994]	NA	NA
GCA_000421265	ATWN01000010.1	ATWN01000010.1@2	109834	110337	FALSE	0	0	I-A	0	['Csa3_1_CAS-I-II-III-IV-V-VI']	[116]	['3.60e-19']	[0.631]	[0.983]	NA	NA
GCA_000421265	ATWN01000013.1	ATWN01000013.1@2	73645	74055	FALSE	0	0	I-A	0	['Csa3_1_CAS-I-II-III-IV-V-VI']	[88]	['3.20e-13']	[0.686]	[0.873]	NA	NA
GCA_000422385	AULR01000011.1	AULR01000011.1@2	81123	81584	FALSE	0	0	I-A	0	['CasR_1_CAS-I-II-III-IV-V-VI']	[77]	['2.10e-04']	[0.494]	[0.307]	NA	NA
GCA_000422385	AULR01000013.1	AULR01000013.1@2	67246	67635	FALSE	0	0	I-A	0	['Csa3_1_CAS-I-II-III-IV-V-VI']	[63]	['1.10e-14']	[0.554]	[0.669]	NA	NA
GCA_000422385	AULR01000001.1	AULR01000001.1@8	526871	527512	FALSE	0	0	I-A	0	['Csa3_1_CAS-I-II-III-IV-V-VI']	[476]	['8.80e-05']	[0.304]	[0.508]	NA	NA
GCA_000422385	AULR01000002.1	AULR01000002.1@4	91525	93489	FALSE	0	0	I-A	0	['WYL_0_CAS-I-II-III-IV-V-VI']	[90]	['1.20e-60']	[0.777]	[0.968]	NA	NA
GCA_000422385	AULR01000001.1	AULR01000001.1@7	482408	482812	FALSE	0	0	I-A	0	['Csa3_1_CAS-I-II-III-IV-V-VI']	[435]	['1.00e-19']	[0.563]	[0.653]	NA	NA
GCA_000422385	KE383822.1	KE383822.1@1	2779	3384	FALSE	0	0	I-A	0	['Csa3_1_CAS-I-II-III-IV-V-VI']	[4]	['9.90e-04']	[0.436]	[0.576]	NA	NA
GCA_000422385	AULR01000002.1	AULR01000002.1@5	146449	146883	FALSE	0	0	I-A	0	['Csa3_1_CAS-I-II-III-IV-V-VI']	[142]	['3.20e-04']	[0.421]	[0.568]	NA	NA
GCA_000422385	AULR01000003.1	AULR01000003.1@1	52109	52354	FALSE	0	0	I-A	0	['PrimPol_1_CAS-I-II-III-IV-V-VI']	[51]	['1.60e-03']	[0.61]	[0.4]	NA	NA
GCA_000422385	AULR01000013.1	AULR01000013.1@1	61299	61736	FALSE	0	0	I-A	0	['Csa3_1_CAS-I-II-III-IV-V-VI']	[57]	['6.40e-05']	[0.685]	[0.737]	NA	NA
GCA_000422385	KE383822.1	KE383822.1@2	83476	83934	FALSE	0	0	I-A	0	['Csa3_1_CAS-I-II-III-IV-V-VI']	[84]	['4.20e-03']	[0.399]	[0.542]	NA	NA
GCA_000422385	AULR01000014.1	AULR01000014.1@1	46627	46989	FALSE	0	0	I-A	0	['Csa3_1_CAS-I-II-III-IV-V-VI']	[47]	['5.10e-21']	[0.76]	[0.864]	NA	NA
GCA_000422385	AULR01000015.1	AULR01000015.1@2	61711	62346	FALSE	0	0	I-A	0	['CasR_0_CAS-I-II-III-IV-V-VI']	[55]	['6.00e-03']	[0.349]	[0.359]	NA	NA
GCA_000422385	AULR01000001.1	AULR01000001.1@3	199011	199319	FALSE	0	0	I-A	0	['Csa3_1_CAS-I-II-III-IV-V-VI']	[169]	['2.30e-11']	[0.738]	[0.72]	NA	NA
GCA_000422385	AULR01000005.1	AULR01000005.1@2	143845	144270	FALSE	0	0	I-A	0	['Csa3_1_CAS-I-II-III-IV-V-VI']	[133]	['1.40e-03']	[0.493]	[0.585]	NA	NA
GCA_000422385	AULR01000011.1	AULR01000011.1@3	97184	97654	FALSE	0	0	I-A	0	['Csa3_1_CAS-I-II-III-IV-V-VI']	[92]	['2.80e-04']	[0.497]	[0.542]	NA	NA
GCA_000422385	AULR01000001.1	AULR01000001.1@2	88890	89183	FALSE	0	0	I-A	0	['Csa3_1_CAS-I-II-III-IV-V-VI']	[74]	['4.30e-18']	[0.755]	[0.686]	NA	NA
GCA_000422385	AULR01000011.1	AULR01000011.1@1	77574	78062	FALSE	0	0	I-A	0	['Csa3_1_CAS-I-II-III-IV-V-VI']	[72]	['2.40e-03']	[0.638]	[0.669]	NA	NA
GCA_000422385	AULR01000001.1	AULR01000001.1@6	400537	400914	FALSE	0	0	I-A	0	['WYL_0_CAS-I-II-III-IV-V-VI']	[356]	['3.70e-03']	[0.849]	[0.335]	NA	NA
GCA_000422685	AUGN01000001.1	AUGN01000001.1@7	579687	580010	FALSE	0	0	I-A	0	['Csa3_1_CAS-I-II-III-IV-V-VI']	[524]	['1.40e-07']	[0.583]	[0.585]	NA	NA
GCA_000422685	AUGN01000009.1	AUGN01000009.1@1	73526	74710	FALSE	0	0	I-A	0	['DEDDh_0_CAS-I-II-III-IV-V-VI']	[59]	['1.20e-25']	[0.347]	[0.856]	NA	NA
GCA_000422685	KE383904.1	KE383904.1@1	47857	48360	FALSE	0	0	I-A	0	['Csa3_1_CAS-I-II-III-IV-V-VI']	[42]	['6.00e-03']	[0.5]	[0.72]	NA	NA
GCA_000422685	AUGN01000004.1	AUGN01000004.1@4	142975	143745	FALSE	0	0	I-A	0	['DEDDh_0_CAS-I-II-III-IV-V-VI']	[143]	['2.40e-37']	[0.607]	[0.994]	NA	NA
GCA_000422685	KE383903.1	KE383903.1@3	455163	455801	FALSE	0	0	I-A	0	['2OG_1_CAS-I-II-III-IV-V-VI']	[403]	['1.80e-20']	[0.418]	[0.989]	NA	NA
GCA_000422685	AUGN01000001.1	AUGN01000001.1@3	211497	212522	FALSE	0	0	I-A	0	['WYL_3_CAS-I-II-III-IV-V-VI']	[184]	['2.80e-29']	[0.515]	[0.983]	NA	NA
GCA_000422685	AUGN01000012.1	AUGN01000012.1@1	35338	36717	FALSE	0	0	I-A	0	['CasR_1_CAS-I-II-III-IV-V-VI']	[35]	['1.00e-04']	[0.309]	[0.56]	NA	NA
GCA_000422685	AUGN01000001.1	AUGN01000001.1@5	419086	419538	FALSE	0	0	I-A	0	['Csa3_1_CAS-I-II-III-IV-V-VI']	[377]	['3.40e-13']	[0.748]	[0.831]	NA	NA
GCA_000422685	KE383905.1	KE383905.1@1	113158	113781	FALSE	0	0	I-A	0	['CasR_1_CAS-I-II-III-IV-V-VI']	[109]	['7.60e-08']	[0.49]	[0.45]	NA	NA
GCA_000422685	AUGN01000001.1	AUGN01000001.1@2	29090	29569	FALSE	0	0	I-A	0	['CasR_1_CAS-I-II-III-IV-V-VI']	[21]	['3.60e-04']	[0.431]	[0.33]	NA	NA
GCA_000422685	AUGN01000001.1	AUGN01000001.1@4	275005	275610	FALSE	0	0	I-A	0	['DEDDh_0_CAS-I-II-III-IV-V-VI']	[242]	['9.30e-33']	[0.787]	[0.994]	NA	NA
GCA_000422765	AUGR01000032.1	AUGR01000032.1@1	26487	26822	FALSE	0	0	I-A	0	['Csa3_1_CAS-I-II-III-IV-V-VI']	[24]	['3.50e-21']	[0.795]	[0.831]	NA	NA
GCA_000422765	AUGR01000021.1	AUGR01000021.1@1	39285	40007	FALSE	0	0	I-A	0	['DEDDh_0_CAS-I-II-III-IV-V-VI']	[33]	['2.80e-31']	[0.714]	[1.0]	NA	NA
GCA_000422765	KE383917.1	KE383917.1@3	168330	168986	FALSE	0	0	I-A	0	['DEDDh_0_CAS-I-II-III-IV-V-VI']	[182]	['5.30e-23']	[0.799]	[0.994]	NA	NA
GCA_000422765	AUGR01000009.1	AUGR01000009.1@1	168744	169238	FALSE	0	0	I-A	0	['Csa3_1_CAS-I-II-III-IV-V-VI']	[171]	['3.80e-05']	[0.394]	[0.576]	NA	NA
GCA_000422765	AUGR01000001.1	AUGR01000001.1@5	345579	346070	FALSE	0	0	I-A	0	['CasR_0_CAS-I-II-III-IV-V-VI']	[329]	['3.80e-03']	[0.5]	[0.419]	NA	NA
GCA_000422765	AUGR01000013.1	AUGR01000013.1@1	11017	11886	FALSE	0	0	I-A	0	['WYL_0_CAS-I-II-III-IV-V-VI']	[12]	['6.40e-14']	[0.483]	[0.441]	NA	NA
GCA_000422765	AUGR01000015.1	AUGR01000015.1@4	154519	155175	FALSE	0	0	I-A	0	['2OG_1_CAS-I-II-III-IV-V-VI']	[136]	['5.50e-24']	[0.416]	[0.989]	NA	NA
GCA_000422765	KE383916.1	KE383916.1@1	121847	122473	FALSE	0	0	I-A	0	['DEDDh_0_CAS-I-II-III-IV-V-VI']	[104]	['5.30e-31']	[0.78]	[0.994]	NA	NA
GCA_000422765	AUGR01000013.1	AUGR01000013.1@2	53733	55187	FALSE	0	0	I-A	0	['DEDDh_0_CAS-I-II-III-IV-V-VI']	[49]	['3.10e-18']	[0.371]	[0.975]	NA	NA
GCA_000422765	AUGR01000002.1	AUGR01000002.1@2	144575	145018	FALSE	0	0	I-A	0	['CasR_1_CAS-I-II-III-IV-V-VI']	[134]	['5.40e-04']	[0.73]	[0.518]	NA	NA
GCA_000422765	AUGR01000014.1	AUGR01000014.1@5	140948	141820	FALSE	0	0	I-A	0	['2OG_1_CAS-I-II-III-IV-V-VI']	[135]	['3.50e-04']	[0.412]	[0.851]	NA	NA
GCA_000422765	AUGR01000006.1	AUGR01000006.1@3	145426	146229	FALSE	0	0	I-A	0	['2OG_1_CAS-I-II-III-IV-V-VI']	[149]	['1.60e-06']	[0.358]	[0.904]	NA	NA
GCA_000422765	KE383915.1	KE383915.1@5	229402	230028	FALSE	0	0	I-A	0	['DEDDh_0_CAS-I-II-III-IV-V-VI']	[221]	['1.30e-40']	[0.751]	[0.994]	NA	NA
GCA_000422765	AUGR01000006.1	AUGR01000006.1@2	21467	22192	FALSE	0	0	I-A	0	['DEDDh_0_CAS-I-II-III-IV-V-VI']	[19]	['4.60e-37']	[0.669]	[0.994]	NA	NA
GCA_000422765	AUGR01000017.1	AUGR01000017.1@1	75048	75590	FALSE	0	0	I-A	0	['DEDDh_0_CAS-I-II-III-IV-V-VI']	[73]	['1.70e-13']	[0.862]	[0.95]	NA	NA
GCA_000422765	KE383915.1	KE383915.1@4	217019	217729	FALSE	0	0	I-A	0	['Csa3_1_CAS-I-II-III-IV-V-VI']	[209]	['6.40e-08']	[0.35]	[0.771]	NA	NA
GCA_000422765	AUGR01000014.1	AUGR01000014.1@3	56118	56411	FALSE	0	0	I-A	0	['Csa3_1_CAS-I-II-III-IV-V-VI']	[57]	['4.20e-14']	[0.796]	[0.653]	NA	NA
GCA_000425305	AUDE01000001.1	AUDE01000001.1@2	115513	115866	FALSE	0	0	I-A	0	['Csa3_1_CAS-I-II-III-IV-V-VI']	[106]	['3.70e-04']	[0.585]	[0.534]	NA	NA
GCA_000425305	AUDE01000027.1	AUDE01000027.1@1	46187	46963	FALSE	0	0	I-A	0	['DEDDh_0_CAS-I-II-III-IV-V-VI']	[37]	['1.40e-37']	[0.602]	[0.994]	NA	NA
GCA_000425305	AUDE01000030.1	AUDE01000030.1@2	28070	29071	FALSE	0	0	I-A	0	['WYL_3_CAS-I-II-III-IV-V-VI']	[20]	['8.00e-29']	[0.515]	[0.977]	NA	NA
GCA_000425305	AUDE01000014.1	AUDE01000014.1@3	98630	100036	FALSE	0	0	I-A	0	['DEDDh_0_CAS-I-II-III-IV-V-VI']	[98]	['4.80e-42']	[0.33]	[0.994]	NA	NA
GCA_000425305	AUDE01000014.1	AUDE01000014.1@2	43275	43736	FALSE	0	0	I-A	0	['CasR_0_CAS-I-II-III-IV-V-VI']	[39]	['8.30e-03']	[0.494]	[0.384]	NA	NA
GCA_000425305	AUDE01000017.1	AUDE01000017.1@2	92272	92928	FALSE	0	0	I-A	0	['2OG_1_CAS-I-II-III-IV-V-VI']	[73]	['9.30e-23']	[0.425]	[0.979]	NA	NA
GCA_000425305	AUDE01000048.1	AUDE01000048.1@1	1391	1762	FALSE	0	0	I-A	0	['Csa3_1_CAS-I-II-III-IV-V-VI']	[4]	['3.30e-03']	[0.653]	[0.669]	NA	NA
GCA_000425305	AUDE01000006.1	AUDE01000006.1@2	62675	64033	FALSE	0	0	I-A	0	['DEDDh_0_CAS-I-II-III-IV-V-VI']	[46]	['6.50e-40']	[0.333]	[0.988]	NA	NA
GCA_000425305	AUDE01000021.1	AUDE01000021.1@1	2131	2454	FALSE	0	0	I-A	0	['Csa3_1_CAS-I-II-III-IV-V-VI']	[5]	['4.00e-11']	[0.657]	[0.593]	NA	NA
GCA_000425485	AUDN01000026.1	AUDN01000026.1@2	61647	61976	FALSE	0	0	I-A	0	['Csa3_1_CAS-I-II-III-IV-V-VI']	[54]	['4.40e-11']	[0.618]	[0.627]	NA	NA
GCA_000425485	KE384383.1	KE384383.1@6	375547	376458	FALSE	0	0	I-A	0	['WYL_3_CAS-I-II-III-IV-V-VI']	[348]	['2.00e-32']	[0.691]	[1.0]	NA	NA
GCA_000425485	AUDN01000024.1	AUDN01000024.1@2	17881	18264	FALSE	0	0	I-A	0	['CasR_1_CAS-I-II-III-IV-V-VI']	[21]	['1.70e-03']	[0.562]	[0.307]	NA	NA
GCA_000425485	KE384383.1	KE384383.1@7	381117	382485	FALSE	0	0	I-A	0	['DEDDh_0_CAS-I-II-III-IV-V-VI', 'WYL_3_CAS-I-II-III-IV-V-VI']	[353, 354]	['2.80e-20', '1.10e-28']	[0.912, 0.613]	[0.981, 0.994]	NA	NA
GCA_000425485	KE384388.1	KE384388.1@2	177300	178310	FALSE	0	0	I-A	0	['WYL_3_CAS-I-II-III-IV-V-VI']	[165]	['3.40e-25']	[0.525]	[0.988]	NA	NA
GCA_000425485	KE384384.1	KE384384.1@1	14649	15650	FALSE	0	0	I-A	0	['PD_DExK_0_CAS-I-II-III-IV-V-VI']	[12]	['1.30e-56']	[0.482]	[1.0]	NA	NA
GCA_000425485	AUDN01000029.1	AUDN01000029.1@1	14854	16230	FALSE	0	0	I-A	0	['DEDDh_0_CAS-I-II-III-IV-V-VI']	[15]	['6.20e-42']	[0.336]	[0.988]	NA	NA
GCA_000425485	KE384383.1	KE384383.1@1	101018	101848	FALSE	0	0	I-A	0	['2OG_1_CAS-I-II-III-IV-V-VI']	[104]	['2.50e-15']	[0.394]	[0.968]	NA	NA
GCA_000425485	AUDN01000007.1	AUDN01000007.1@1	20179	21345	FALSE	0	0	I-A	0	['PD_DExK_0_CAS-I-II-III-IV-V-VI']	[20]	['3.40e-48']	[0.437]	[0.994]	NA	NA
GCA_000425485	KE384384.1	KE384384.1@2	19747	21108	FALSE	0	0	I-A	0	['DEDDh_0_CAS-I-II-III-IV-V-VI']	[17]	['2.40e-43']	[0.341]	[0.994]	NA	NA
GCA_000425485	KE384384.1	KE384384.1@3	110712	111482	FALSE	0	0	I-A	0	['DEDDh_0_CAS-I-II-III-IV-V-VI']	[96]	['1.60e-36']	[0.607]	[0.994]	NA	NA
GCA_000425485	KE384383.1	KE384383.1@2	116157	116534	FALSE	0	0	I-A	0	['CasR_1_CAS-I-II-III-IV-V-VI']	[117]	['8.20e-04']	[0.563]	[0.312]	NA	NA
GCA_000425485	AUDN01000007.1	AUDN01000007.1@2	74206	74799	FALSE	0	0	I-A	0	['DEDDh_0_CAS-I-II-III-IV-V-VI']	[73]	['3.40e-16']	[0.707]	[0.875]	NA	NA
GCA_000425505.1	AUDO01000010.1	AUDO01000010.1@1	41657	41989	FALSE	0	0	I-A	0	['Csa3_1_CAS-I-II-III-IV-V-VI']	[38]	['9.90e-10']	[0.586]	[0.602]	NA	NA
GCA_000425505.1	AUDO01000001.1	AUDO01000001.1@1	4165	5304	FALSE	0	0	I-A	0	['RT_0_CAS-I-II-III-IV-V-VI']	[4]	['1.50e-21']	[0.539]	[0.948]	NA	NA
GCA_000425505.1	AUDO01000015.1	AUDO01000015.1@1	47057	47539	FALSE	0	0	I-A	0	['DEDDh_0_CAS-I-II-III-IV-V-VI']	[41]	['4.80e-26']	[0.944]	[0.981]	NA	NA
GCA_000425505.1	KE384392.1	KE384392.1@5	255455	256051	FALSE	0	0	I-A	0	['DEDDh_0_CAS-I-II-III-IV-V-VI']	[222]	['6.80e-22']	[0.794]	[0.994]	NA	NA
GCA_000425505.1	AUDO01000011.1	AUDO01000011.1@2	94610	95422	FALSE	0	0	I-A	0	['DEDDh_0_CAS-I-II-III-IV-V-VI']	[78]	['7.90e-37']	[0.576]	[0.994]	NA	NA
GCA_000425505.1	KE384392.1	KE384392.1@2	43462	44859	FALSE	0	0	I-A	0	['DEDDh_0_CAS-I-II-III-IV-V-VI']	[29]	['1.20e-42']	[0.371]	[0.988]	NA	NA
GCA_000425505.1	KE384392.1	KE384392.1@1	16056	16748	FALSE	0	0	I-A	0	['2OG_1_CAS-I-II-III-IV-V-VI']	[15]	['1.30e-21']	[0.485]	[0.979]	NA	NA
GCA_000425505.1	AUDO01000007.1	AUDO01000007.1@1	260283	261644	FALSE	0	0	I-A	0	['DEDDh_0_CAS-I-II-III-IV-V-VI']	[228]	['1.60e-43']	[0.383]	[0.994]	NA	NA
GCA_000427315.1	AUPJ01000342.1	AUPJ01000342.1@1	14709	15722	FALSE	0	0	I-A	0	['DEDDh_0_CAS-I-II-III-IV-V-VI']	[19]	['3.10e-26']	[0.459]	[0.988]	NA	NA
GCA_000427315.1	AUPJ01000307.1	AUPJ01000307.1@1	3221	3901	FALSE	0	0	I-A	0	['Csa3_1_CAS-I-II-III-IV-V-VI']	[4]	['1.30e-16']	[0.37]	[0.788]	NA	NA
GCA_000427315.1	AUPJ01000394.1	AUPJ01000394.1@1	15063	15713	FALSE	0	0	I-A	0	['Csa3_1_CAS-I-II-III-IV-V-VI']	[16]	['3.00e-09']	[0.304]	[0.585]	NA	NA
GCA_000427315.1	AUPJ01000536.1	AUPJ01000536.1@1	3470	4168	FALSE	0	0	I-A	0	['CasR_0_CAS-I-II-III-IV-V-VI']	[6]	['6.30e-06']	[0.515]	[0.576]	NA	NA
GCA_000427315.1	AUPJ01000447.1	AUPJ01000447.1@1	2544	3008	FALSE	0	0	I-A	0	['CasR_1_CAS-I-II-III-IV-V-VI']	[4]	['2.50e-04']	[0.535]	[0.385]	NA	NA
GCA_000427315.1	AUPJ01000102.1	AUPJ01000102.1@1	3002	6163	FALSE	0	0	I-A	0	['Csa3_1_CAS-I-II-III-IV-V-VI', 'Csa3_1_CAS-I-II-III-IV-V-VI']	[4, 6]	['2.10e-15', '2.10e-16']	[0.512, 0.693]	[0.78, 0.898]	NA	NA
GCA_000427315.1	AUPJ01000312.1	AUPJ01000312.1@1	4919	5416	FALSE	0	0	I-A	0	['Csa3_1_CAS-I-II-III-IV-V-VI']	[7]	['1.80e-16']	[0.446]	[0.686]	NA	NA
GCA_000427315.1	AUPJ01000532.1	AUPJ01000532.1@1	249	1046	FALSE	0	0	I-A	0	['WYL_0_CAS-I-II-III-IV-V-VI']	[2]	['2.00e-09']	[0.436]	[0.361]	NA	NA
GCA_000427315.1	AUPJ01000355.1	AUPJ01000355.1@2	47246	47569	FALSE	0	0	I-A	0	['Csa3_1_CAS-I-II-III-IV-V-VI']	[48]	['2.60e-13']	[0.722]	[0.737]	NA	NA
GCA_000427315.1	AUPJ01000311.1	AUPJ01000311.1@1	10875	12053	FALSE	0	0	I-A	0	['DEDDh_0_CAS-I-II-III-IV-V-VI']	[12]	['2.40e-25']	[0.394]	[0.988]	NA	NA
GCA_000427315.1	AUPJ01000423.1	AUPJ01000423.1@1	12038	12484	FALSE	0	0	I-A	0	['Csa3_1_CAS-I-II-III-IV-V-VI']	[18]	['1.20e-11']	[0.57]	[0.771]	NA	NA
GCA_000427315.1	AUPJ01000323.1	AUPJ01000323.1@1	1319	2359	FALSE	0	0	I-A	0	['PD_DExK_0_CAS-I-II-III-IV-V-VI']	[3]	['3.40e-48']	[0.7]	[0.975]	NA	NA
GCA_000427315.1	AUPJ01000095.1	AUPJ01000095.1@1	3882	4322	FALSE	0	0	I-A	0	['Csa3_1_CAS-I-II-III-IV-V-VI']	[4]	['4.00e-03']	[0.347]	[0.441]	NA	NA
GCA_000427315.1	AUPJ01000012.1	AUPJ01000012.1@1	3079	3450	FALSE	0	0	I-A	0	['Csa3_1_CAS-I-II-III-IV-V-VI']	[3]	['2.10e-12']	[0.661]	[0.78]	NA	NA
GCA_000427315.1	AUPJ01000004.1	AUPJ01000004.1@1	3296	3787	FALSE	0	0	I-A	0	['CasR_0_CAS-I-II-III-IV-V-VI']	[4]	['8.80e-04']	[0.39]	[0.318]	NA	NA
GCA_000427315.1	AUPJ01000141.1	AUPJ01000141.1@1	1303	1953	FALSE	0	0	I-A	0	['Csa3_1_CAS-I-II-III-IV-V-VI']	[2]	['7.00e-09']	[0.346]	[0.593]	NA	NA
GCA_000427315.1	AUPJ01000085.1	AUPJ01000085.1@1	8025	8747	FALSE	0	0	I-A	0	['WYL_0_CAS-I-II-III-IV-V-VI']	[9]	['3.90e-29']	[0.946]	[0.693]	NA	NA
GCA_000427315.1	AUPJ01000493.1	AUPJ01000493.1@1	17174	17803	FALSE	0	0	I-A	0	['DEDDh_0_CAS-I-II-III-IV-V-VI']	[17]	['7.70e-10']	[0.752]	[0.956]	NA	NA
GCA_000427315.1	AUPJ01000475.1	AUPJ01000475.1@2	16876	17496	FALSE	0	0	I-A	0	['Csa3_1_CAS-I-II-III-IV-V-VI']	[15]	['8.50e-03']	[0.324]	[0.407]	NA	NA
GCA_000427315.1	AUPJ01000308.1	AUPJ01000308.1@1	3789	4148	FALSE	0	0	I-A	0	['Csa3_1_CAS-I-II-III-IV-V-VI']	[6]	['4.10e-15']	[0.717]	[0.805]	NA	NA
GCA_000427315.1	AUPJ01000421.1	AUPJ01000421.1@1	4645	5208	FALSE	0	0	I-A	0	['Csa3_1_CAS-I-II-III-IV-V-VI']	[8]	['1.70e-04']	[0.431]	[0.619]	NA	NA
GCA_000427315.1	AUPJ01000037.1	AUPJ01000037.1@1	2	1030	FALSE	0	0	I-A	0	['WYL_0_CAS-I-II-III-IV-V-VI']	[1]	['1.20e-41']	[0.904]	[0.981]	NA	NA
GCA_000427315.1	AUPJ01000429.1	AUPJ01000429.1@2	9650	9994	FALSE	0	0	I-A	0	['Csa3_1_CAS-I-II-III-IV-V-VI']	[13]	['3.60e-10']	[0.852]	[0.915]	NA	NA
GCA_000427315.1	AUPJ01000333.1	AUPJ01000333.1@1	10704	11252	FALSE	0	0	I-A	0	['CasR_1_CAS-I-II-III-IV-V-VI']	[11]	['8.60e-05']	[0.415]	[0.33]	NA	NA
GCA_000427315.1	AUPJ01000066.1	AUPJ01000066.1@1	1092	1772	FALSE	0	0	I-A	0	['Csa3_1_CAS-I-II-III-IV-V-VI']	[3]	['7.20e-03']	[0.383]	[0.381]	NA	NA
GCA_000427315.1	AUPJ01000170.1	AUPJ01000170.1@1	7389	8766	FALSE	0	0	I-A	0	['Csa3_1_CAS-I-II-III-IV-V-VI', 'Csa3_1_CAS-I-II-III-IV-V-VI']	[14, 16]	['1.30e-09', '8.40e-15']	[0.695, 0.702]	[0.542, 0.754]	NA	NA
GCA_000427315.1	AUPJ01000141.1	AUPJ01000141.1@2	13052	13309	FALSE	0	0	I-A	0	['Csa3_1_CAS-I-II-III-IV-V-VI']	[14]	['1.20e-15']	[0.791]	[0.636]	NA	NA
GCA_000427315.1	AUPJ01000088.1	AUPJ01000088.1@1	2683	3033	FALSE	0	0	I-A	0	['Csa3_1_CAS-I-II-III-IV-V-VI']	[5]	['6.10e-16']	[0.786]	[0.864]	NA	NA
GCA_000427315.1	AUPJ01000294.1	AUPJ01000294.1@1	1040	1789	FALSE	0	0	I-A	0	['Csa3_1_CAS-I-II-III-IV-V-VI']	[3]	['7.00e-03']	[0.32]	[0.627]	NA	NA
GCA_000427315.1	AUPJ01000549.1	AUPJ01000549.1@1	3794	4252	FALSE	0	0	I-A	0	['Csa3_1_CAS-I-II-III-IV-V-VI']	[4]	['1.00e-04']	[0.503]	[0.415]	NA	NA
GCA_000427315.1	AUPJ01000313.1	AUPJ01000313.1@1	6180	6539	FALSE	0	0	I-A	0	['Csa3_1_CAS-I-II-III-IV-V-VI']	[7]	['1.00e-16']	[0.717]	[0.805]	NA	NA
GCA_000427315.1	AUPJ01000087.1	AUPJ01000087.1@1	2719	3069	FALSE	0	0	I-A	0	['Csa3_1_CAS-I-II-III-IV-V-VI']	[3]	['2.20e-03']	[0.41]	[0.398]	NA	NA
GCA_000428905	AUAV01000016.1	AUAV01000016.1@1	16114	16449	FALSE	0	0	I-A	0	['Csa3_1_CAS-I-II-III-IV-V-VI']	[14]	['1.70e-12']	[0.607]	[0.627]	NA	NA
GCA_000428905	AUAV01000017.1	AUAV01000017.1@3	94233	94871	FALSE	0	0	I-A	0	['CasR_1_CAS-I-II-III-IV-V-VI']	[94]	['4.70e-03']	[0.319]	[0.321]	NA	NA
GCA_000428905	AUAV01000005.1	AUAV01000005.1@3	304422	305354	FALSE	0	0	I-A	0	['CasR_1_CAS-I-II-III-IV-V-VI']	[270]	['3.90e-03']	[0.315]	[0.459]	NA	NA
GCA_000428905	KE386816.1	KE386816.1@7	207303	207620	FALSE	0	0	I-A	0	['Csa3_1_CAS-I-II-III-IV-V-VI']	[194]	['1.00e-14']	[0.585]	[0.585]	NA	NA
GCA_000428905	AUAV01000008.1	AUAV01000008.1@3	86059	87807	FALSE	0	0	I-A	0	['RT_0_CAS-I-II-III-IV-V-VI']	[72]	['1.10e-28']	[0.348]	[0.939]	NA	NA
GCA_000428905	KE386817.1	KE386817.1@2	79415	80098	FALSE	0	0	I-A	0	['2OG_1_CAS-I-II-III-IV-V-VI']	[69]	['1.60e-19']	[0.404]	[0.989]	NA	NA
GCA_000428905	KE386815.1	KE386815.1@4	416312	416953	FALSE	0	0	I-A	0	['DEDDh_0_CAS-I-II-III-IV-V-VI']	[368]	['1.60e-24']	[0.818]	[0.994]	NA	NA
GCA_000428905	KE386814.1	KE386814.1@2	43239	43796	FALSE	0	0	I-A	0	['DEDDh_0_CAS-I-II-III-IV-V-VI']	[36]	['6.60e-09']	[0.699]	[0.731]	NA	NA
GCA_000428905	KE386814.1	KE386814.1@5	226591	227265	FALSE	0	0	I-A	0	['DEDDh_0_CAS-I-II-III-IV-V-VI']	[185]	['2.50e-28']	[0.716]	[0.981]	NA	NA
GCA_000428905	KE386816.1	KE386816.1@2	93218	93865	FALSE	0	0	I-A	0	['CasR_1_CAS-I-II-III-IV-V-VI']	[88]	['3.30e-05']	[0.37]	[0.381]	NA	NA
GCA_000428905	AUAV01000017.1	AUAV01000017.1@2	47506	48141	FALSE	0	0	I-A	0	['CasR_0_CAS-I-II-III-IV-V-VI']	[49]	['2.40e-04']	[0.349]	[0.359]	NA	NA
GCA_000428905	KE386814.1	KE386814.1@7	358009	358845	FALSE	0	0	I-A	0	['CasR_0_CAS-I-II-III-IV-V-VI']	[299]	['2.70e-03']	[0.362]	[0.505]	NA	NA
GCA_000428905	AUAV01000011.1	AUAV01000011.1@2	12695	14215	FALSE	0	0	I-A	0	['DEDDh_0_CAS-I-II-III-IV-V-VI']	[12]	['2.90e-13']	[0.351]	[0.963]	NA	NA
GCA_000428905	AUAV01000016.1	AUAV01000016.1@2	108718	109434	FALSE	0	0	I-A	0	['2OG_1_CAS-I-II-III-IV-V-VI']	[95]	['3.10e-05']	[0.389]	[0.862]	NA	NA
GCA_000428905	KE386816.1	KE386816.1@3	108175	109056	FALSE	0	0	I-A	0	['WYL_0_CAS-I-II-III-IV-V-VI']	[100]	['1.10e-11']	[0.51]	[0.47]	NA	NA
GCA_000430545	KE387163.1	KE387163.1@1	105012	105488	FALSE	0	0	I-A	0	['CasR_0_CAS-I-II-III-IV-V-VI']	[78]	['1.10e-06']	[0.421]	[0.338]	NA	NA
GCA_000430545	AUMF01000010.1	AUMF01000010.1@4	194574	195401	FALSE	0	0	I-A	0	['DEDDh_0_CAS-I-II-III-IV-V-VI']	[196]	['1.30e-34']	[0.565]	[0.994]	NA	NA
GCA_000430545	KE387163.1	KE387163.1@4	262256	262681	FALSE	0	0	I-A	0	['CasR_1_CAS-I-II-III-IV-V-VI']	[228]	['2.70e-06']	[0.669]	[0.321]	NA	NA
GCA_000430545	AUMF01000008.1	AUMF01000008.1@4	162613	163200	FALSE	0	0	I-A	0	['2OG_1_CAS-I-II-III-IV-V-VI']	[130]	['4.70e-19']	[0.454]	[0.989]	NA	NA
GCA_000430545	AUMF01000008.1	AUMF01000008.1@7	234742	235071	FALSE	0	0	I-A	0	['Csa3_1_CAS-I-II-III-IV-V-VI']	[191]	['4.30e-10']	[0.591]	[0.602]	NA	NA
GCA_000430545	AUMF01000008.1	AUMF01000008.1@2	74952	75287	FALSE	0	0	I-A	0	['CasR_1_CAS-I-II-III-IV-V-VI']	[60]	['2.10e-03']	[0.634]	[0.303]	NA	NA
GCA_000430545	AUMF01000014.1	AUMF01000014.1@1	4399	4980	FALSE	0	0	I-A	0	['Csa3_1_CAS-I-II-III-IV-V-VI']	[5]	['9.90e-03']	[0.381]	[0.653]	NA	NA
GCA_000430545	AUMF01000009.1	AUMF01000009.1@2	29008	29685	FALSE	0	0	I-A	0	['2OG_1_CAS-I-II-III-IV-V-VI']	[31]	['2.70e-10']	[0.527]	[0.968]	NA	NA
GCA_000430545	AUMF01000010.1	AUMF01000010.1@3	136598	137215	FALSE	0	0	I-A	0	['2OG_1_CAS-I-II-III-IV-V-VI']	[135]	['3.60e-21']	[0.432]	[0.968]	NA	NA
GCA_000430545	KE387163.1	KE387163.1@12	951761	952858	FALSE	0	0	I-A	0	['DEDDh_0_CAS-I-II-III-IV-V-VI']	[863]	['2.10e-43']	[0.423]	[0.994]	NA	NA
GCA_000430545	AUMF01000009.1	AUMF01000009.1@3	54786	56291	FALSE	0	0	I-A	0	['RT_0_CAS-I-II-III-IV-V-VI']	[51]	['2.70e-26']	[0.422]	[0.991]	NA	NA
GCA_000430545	KE387163.1	KE387163.1@8	779017	779481	FALSE	0	0	I-A	0	['CasR_0_CAS-I-II-III-IV-V-VI']	[715]	['1.50e-03']	[0.503]	[0.389]	NA	NA
GCA_000430545	KE387163.1	KE387163.1@6	477215	477940	FALSE	0	0	I-A	0	['WYL_0_CAS-I-II-III-IV-V-VI']	[429]	['1.80e-55']	[0.876]	[0.681]	NA	NA
GCA_000430545	AUMF01000017.1	AUMF01000017.1@1	30975	31313	FALSE	0	0	I-A	0	['Csa3_1_CAS-I-II-III-IV-V-VI']	[25]	['5.60e-05']	[0.646]	[0.585]	NA	NA
GCA_000430545	KE387166.1	KE387166.1@2	116929	117942	FALSE	0	0	I-A	0	['WYL_3_CAS-I-II-III-IV-V-VI']	[126]	['2.80e-25']	[0.509]	[0.983]	NA	NA
GCA_000430545	AUMF01000024.1	AUMF01000024.1@2	8826	9278	FALSE	0	0	I-A	0	['CasR_0_CAS-I-II-III-IV-V-VI']	[8]	['3.20e-04']	[0.616]	[0.505]	NA	NA
GCA_000430545	AUMF01000008.1	AUMF01000008.1@1	58424	58894	FALSE	0	0	I-A	0	['CasR_1_CAS-I-II-III-IV-V-VI']	[49]	['4.40e-06']	[0.401]	[0.303]	NA	NA
GCA_000439535	CP004851.1	CP004851.1@39	3410831	3411172	FALSE	0	0	I-A	0	['Csa3_1_CAS-I-II-III-IV-V-VI']	[2983]	['1.30e-17']	[0.702]	[0.729]	NA	NA
GCA_000439535	CP004851.1	CP004851.1@19	1704120	1705160	FALSE	0	0	I-A	0	['WYL_3_CAS-I-II-III-IV-V-VI']	[1487]	['1.80e-16']	[0.507]	[0.983]	NA	NA
GCA_000439535	CP004851.1	CP004851.1@37	3253836	3254900	FALSE	0	0	I-A	0	['PrimPol_0_CAS-I-II-III-IV-V-VI']	[2837]	['7.00e-05']	[0.425]	[0.391]	NA	NA
GCA_000439535	CP004851.1	CP004851.1@4	637142	637687	FALSE	0	0	I-A	0	['DEDDh_0_CAS-I-II-III-IV-V-VI']	[530]	['1.10e-09']	[0.753]	[0.781]	NA	NA
GCA_000439535	CP004851.1	CP004851.1@45	3958336	3958893	FALSE	0	0	I-A	0	['CasR_1_CAS-I-II-III-IV-V-VI']	[3459]	['1.30e-03']	[0.371]	[0.321]	NA	NA
GCA_000439535	CP004851.1	CP004851.1@21	1865371	1866090	FALSE	0	0	I-A	0	['DEDDh_0_CAS-I-II-III-IV-V-VI']	[1618]	['8.80e-43']	[0.683]	[0.994]	NA	NA
GCA_000439535	CP004851.1	CP004851.1@13	1305556	1306947	FALSE	0	0	I-A	0	['2OG_1_CAS-I-II-III-IV-V-VI', '2OG_1_CAS-I-II-III-IV-V-VI']	[1133, 1134]	['1.40e-07', '2.80e-18']	[0.446, 0.395]	[0.915, 0.979]	NA	NA
GCA_000439535	CP004851.1	CP004851.1@44	3826572	3827252	FALSE	0	0	I-A	0	['DEDDh_0_CAS-I-II-III-IV-V-VI']	[3337]	['3.60e-29']	[0.714]	[0.988]	NA	NA
GCA_000439535	CP004851.1	CP004851.1@47	4043389	4044069	FALSE	0	0	I-A	0	['2OG_1_CAS-I-II-III-IV-V-VI']	[3537]	['3.10e-17']	[0.41]	[0.968]	NA	NA
GCA_000439535	CP004851.1	CP004851.1@18	1603448	1604065	FALSE	0	0	I-A	0	['CasR_1_CAS-I-II-III-IV-V-VI']	[1398]	['1.20e-03']	[0.345]	[0.335]	NA	NA
GCA_000439535	CP004851.1	CP004851.1@29	2645817	2646128	FALSE	0	0	I-A	0	['Csa3_1_CAS-I-II-III-IV-V-VI']	[2315]	['7.70e-20']	[0.817]	[0.797]	NA	NA
GCA_000439535	CP004851.1	CP004851.1@20	1839389	1840819	FALSE	0	0	I-A	0	['DEDDh_0_CAS-I-II-III-IV-V-VI']	[1601]	['1.40e-13']	[0.377]	[0.975]	NA	NA
GCA_000439535	CP004851.1	CP004851.1@51	4392204	4394612	FALSE	0	0	I-A	0	['PrimPol_0_CAS-I-II-III-IV-V-VI']	[3853]	['4.20e-109']	[0.45]	[0.975]	NA	NA
GCA_000439535	CP004851.1	CP004851.1@22	1952795	1953466	FALSE	0	0	I-A	0	['2OG_1_CAS-I-II-III-IV-V-VI']	[1690]	['2.20e-23']	[0.411]	[0.989]	NA	NA
GCA_000439535	CP004851.1	CP004851.1@9	970547	971050	FALSE	0	0	I-A	0	['DEDDh_0_CAS-I-II-III-IV-V-VI']	[827]	['3.00e-06']	[0.881]	[0.975]	NA	NA
GCA_000439535	CP004851.1	CP004851.1@27	2484110	2484745	FALSE	0	0	I-A	0	['CasR_0_CAS-I-II-III-IV-V-VI']	[2172]	['2.30e-06']	[0.33]	[0.359]	NA	NA
GCA_000439535	CP004851.1	CP004851.1@2	215034	215732	FALSE	0	0	I-A	0	['2OG_1_CAS-I-II-III-IV-V-VI']	[192]	['3.80e-15']	[0.485]	[0.968]	NA	NA
GCA_000439535	CP004851.1	CP004851.1@14	1381033	1381665	FALSE	0	0	I-A	0	['DEDDh_0_CAS-I-II-III-IV-V-VI']	[1202]	['2.30e-25']	[0.829]	[0.994]	NA	NA
GCA_000439555	CP004852.1	CP004852.1@38	3411449	3411790	FALSE	0	0	I-A	0	['Csa3_1_CAS-I-II-III-IV-V-VI']	[2971]	['1.20e-17']	[0.702]	[0.729]	NA	NA
GCA_000439555	CP004852.1	CP004852.1@19	1722059	1723099	FALSE	0	0	I-A	0	['WYL_3_CAS-I-II-III-IV-V-VI']	[1509]	['1.70e-16']	[0.507]	[0.983]	NA	NA
GCA_000439555	CP004852.1	CP004852.1@50	4363681	4366089	FALSE	0	0	I-A	0	['PrimPol_0_CAS-I-II-III-IV-V-VI']	[3812]	['4.20e-109']	[0.45]	[0.975]	NA	NA
GCA_000439555	CP004852.1	CP004852.1@36	3247300	3248412	FALSE	0	0	I-A	0	['PrimPol_0_CAS-I-II-III-IV-V-VI']	[2822]	['7.80e-05']	[0.407]	[0.391]	NA	NA
GCA_000439555	CP004852.1	CP004852.1@21	1880999	1881718	FALSE	0	0	I-A	0	['DEDDh_0_CAS-I-II-III-IV-V-VI']	[1637]	['8.70e-43']	[0.683]	[0.994]	NA	NA
GCA_000439555	CP004852.1	CP004852.1@9	995869	996372	FALSE	0	0	I-A	0	['DEDDh_0_CAS-I-II-III-IV-V-VI']	[857]	['3.00e-06']	[0.881]	[0.975]	NA	NA
GCA_000439555	CP004852.1	CP004852.1@14	1381565	1382197	FALSE	0	0	I-A	0	['DEDDh_0_CAS-I-II-III-IV-V-VI']	[1208]	['2.30e-25']	[0.829]	[0.994]	NA	NA
GCA_000439555	CP004852.1	CP004852.1@2	237252	237950	FALSE	0	0	I-A	0	['2OG_1_CAS-I-II-III-IV-V-VI']	[218]	['3.70e-15']	[0.485]	[0.968]	NA	NA
GCA_000439555	CP004852.1	CP004852.1@13	1305035	1306426	FALSE	0	0	I-A	0	['2OG_1_CAS-I-II-III-IV-V-VI', '2OG_1_CAS-I-II-III-IV-V-VI']	[1137, 1138]	['1.40e-07', '2.80e-18']	[0.446, 0.395]	[0.915, 0.979]	NA	NA
GCA_000439555	CP004852.1	CP004852.1@18	1622042	1622659	FALSE	0	0	I-A	0	['CasR_1_CAS-I-II-III-IV-V-VI']	[1420]	['1.20e-03']	[0.345]	[0.335]	NA	NA
GCA_000439555	CP004852.1	CP004852.1@4	644771	645316	FALSE	0	0	I-A	0	['DEDDh_0_CAS-I-II-III-IV-V-VI']	[541]	['1.10e-09']	[0.753]	[0.781]	NA	NA
GCA_000439555	CP004852.1	CP004852.1@22	1968647	1969318	FALSE	0	0	I-A	0	['2OG_1_CAS-I-II-III-IV-V-VI']	[1709]	['2.20e-23']	[0.411]	[0.989]	NA	NA
GCA_000439555	CP004852.1	CP004852.1@28	2619072	2619383	FALSE	0	0	I-A	0	['Csa3_1_CAS-I-II-III-IV-V-VI']	[2285]	['7.60e-20']	[0.817]	[0.797]	NA	NA
GCA_000439555	CP004852.1	CP004852.1@46	4013998	4014678	FALSE	0	0	I-A	0	['2OG_1_CAS-I-II-III-IV-V-VI']	[3496]	['3.00e-17']	[0.41]	[0.968]	NA	NA
GCA_000439555	CP004852.1	CP004852.1@20	1855139	1856569	FALSE	0	0	I-A	0	['DEDDh_0_CAS-I-II-III-IV-V-VI']	[1621]	['1.40e-13']	[0.377]	[0.975]	NA	NA
GCA_000439555	CP004852.1	CP004852.1@26	2458958	2459593	FALSE	0	0	I-A	0	['CasR_0_CAS-I-II-III-IV-V-VI']	[2142]	['2.30e-06']	[0.33]	[0.359]	NA	NA
GCA_000439555	CP004852.1	CP004852.1@43	3825603	3826283	FALSE	0	0	I-A	0	['DEDDh_0_CAS-I-II-III-IV-V-VI']	[3327]	['3.50e-29']	[0.714]	[0.988]	NA	NA
GCA_000439555	CP004852.1	CP004852.1@44	3929237	3929794	FALSE	0	0	I-A	0	['CasR_1_CAS-I-II-III-IV-V-VI']	[3418]	['1.30e-03']	[0.371]	[0.321]	NA	NA
GCA_000439575	CP004853.1	CP004853.1@3	556125	556670	FALSE	0	0	I-A	0	['DEDDh_0_CAS-I-II-III-IV-V-VI']	[498]	['1.40e-09']	[0.753]	[0.781]	NA	NA
GCA_000439575	CP004853.1	CP004853.1@46	3923271	3923951	FALSE	0	0	I-A	0	['DEDDh_0_CAS-I-II-III-IV-V-VI']	[3472]	['4.00e-29']	[0.714]	[0.988]	NA	NA
GCA_000439575	CP004853.1	CP004853.1@15	1272309	1275013	FALSE	0	0	I-A	0	['DEDDh_0_CAS-I-II-III-IV-V-VI', 'WYL_0_CAS-I-II-III-IV-V-VI']	[1145, 1147]	['2.00e-28', '8.00e-21']	[0.603, 0.443]	[0.994, 0.438]	NA	NA
GCA_000439575	CP004853.1	CP004853.1@47	4080673	4081230	FALSE	0	0	I-A	0	['CasR_1_CAS-I-II-III-IV-V-VI']	[3594]	['1.50e-03']	[0.371]	[0.321]	NA	NA
GCA_000439575	CP004853.1	CP004853.1@25	2072980	2073651	FALSE	0	0	I-A	0	['2OG_1_CAS-I-II-III-IV-V-VI']	[1849]	['2.50e-23']	[0.411]	[0.989]	NA	NA
GCA_000439575	CP004854.1	CP004854.1@3	145315	146235	FALSE	0	0	I-A	0	['WYL_0_CAS-I-II-III-IV-V-VI']	[153]	['7.50e-10']	[0.332]	[0.316]	NA	NA
GCA_000439575	CP004853.1	CP004853.1@22	1766406	1767446	FALSE	0	0	I-A	0	['WYL_3_CAS-I-II-III-IV-V-VI']	[1566]	['2.00e-16']	[0.507]	[0.983]	NA	NA
GCA_000439575	CP004853.1	CP004853.1@16	1304776	1305129	FALSE	0	0	I-A	0	['Csa3_1_CAS-I-II-III-IV-V-VI']	[1179]	['1.70e-13']	[0.737]	[0.814]	NA	NA
GCA_000439575	CP004853.1	CP004853.1@14	1251794	1252090	FALSE	0	0	I-A	0	['2OG_1_CAS-I-II-III-IV-V-VI']	[1124]	['1.60e-06']	[0.768]	[0.947]	NA	NA
GCA_000439575	CP004853.1	CP004853.1@27	2208004	2208699	FALSE	0	0	I-A	0	['PD_DExK_2_CAS-I-II-III-IV-V-VI']	[1975]	['1.20e-15']	[0.526]	[0.953]	NA	NA
GCA_000439575	CP004853.1	CP004853.1@49	4165299	4165979	FALSE	0	0	I-A	0	['2OG_1_CAS-I-II-III-IV-V-VI']	[3674]	['3.50e-17']	[0.41]	[0.968]	NA	NA
GCA_000439575	CP004853.1	CP004853.1@54	4543960	4546350	FALSE	0	0	I-A	0	['PrimPol_0_CAS-I-II-III-IV-V-VI']	[4013]	['5.60e-109']	[0.453]	[0.975]	NA	NA
GCA_000439575	CP004853.1	CP004853.1@17	1412230	1412862	FALSE	0	0	I-A	0	['DEDDh_0_CAS-I-II-III-IV-V-VI']	[1270]	['1.50e-25']	[0.829]	[0.994]	NA	NA
GCA_000439575	CP004853.1	CP004853.1@23	1903452	1904939	FALSE	0	0	I-A	0	['DEDDh_0_CAS-I-II-III-IV-V-VI']	[1681]	['1.80e-13']	[0.363]	[0.975]	NA	NA
GCA_000439575	CP004853.1	CP004853.1@30	2512607	2513242	FALSE	0	0	I-A	0	['CasR_0_CAS-I-II-III-IV-V-VI']	[2236]	['2.60e-06']	[0.33]	[0.359]	NA	NA
GCA_000439575	CP004853.1	CP004853.1@24	1985473	1986192	FALSE	0	0	I-A	0	['DEDDh_0_CAS-I-II-III-IV-V-VI']	[1778]	['9.90e-43']	[0.683]	[0.994]	NA	NA
GCA_000439575	CP004853.1	CP004853.1@10	981986	982948	FALSE	0	0	I-A	0	['RT_0_CAS-I-II-III-IV-V-VI']	[874]	['3.00e-24']	[0.551]	[0.901]	NA	NA
GCA_000439575	CP004853.1	CP004853.1@33	2673301	2673612	FALSE	0	0	I-A	0	['Csa3_1_CAS-I-II-III-IV-V-VI']	[2377]	['8.60e-20']	[0.817]	[0.797]	NA	NA
GCA_000439575	CP004853.1	CP004853.1@13	1236724	1237278	FALSE	0	0	I-A	0	['2OG_1_CAS-I-II-III-IV-V-VI']	[1108]	['1.20e-08']	[0.449]	[0.915]	NA	NA
GCA_000439575	CP004853.1	CP004853.1@8	887811	888314	FALSE	0	0	I-A	0	['DEDDh_0_CAS-I-II-III-IV-V-VI']	[795]	['3.80e-06']	[0.881]	[0.975]	NA	NA
GCA_000439575	CP004853.1	CP004853.1@41	3463428	3463814	FALSE	0	0	I-A	0	['Csa3_1_CAS-I-II-III-IV-V-VI']	[3066]	['8.50e-18']	[0.643]	[0.754]	NA	NA
GCA_000439575	CP004853.1	CP004853.1@21	1668455	1669072	FALSE	0	0	I-A	0	['CasR_1_CAS-I-II-III-IV-V-VI']	[1477]	['1.40e-03']	[0.345]	[0.335]	NA	NA
GCA_000439575	CP004853.1	CP004853.1@2	234395	235093	FALSE	0	0	I-A	0	['2OG_1_CAS-I-II-III-IV-V-VI']	[210]	['4.20e-15']	[0.485]	[0.968]	NA	NA
GCA_000466985	BATC01000092.1	BATC01000092.1@1	2402	2686	FALSE	0	0	I-A	0	['Csa3_1_CAS-I-II-III-IV-V-VI']	[5]	['4.30e-20']	[0.842]	[0.754]	NA	NA
GCA_000466985	BATC01000053.1	BATC01000053.1@1	3154	3498	FALSE	0	0	I-A	0	['Csa3_1_CAS-I-II-III-IV-V-VI']	[5]	['3.30e-16']	[0.791]	[0.847]	NA	NA
GCA_000466985	BATC01000042.1	BATC01000042.1@1	11118	11750	FALSE	0	0	I-A	0	['2OG_1_CAS-I-II-III-IV-V-VI']	[12]	['1.90e-13']	[0.469]	[0.862]	NA	NA
GCA_000466985	BATC01000007.1	BATC01000007.1@1	10661	10978	FALSE	0	0	I-A	0	['Csa3_1_CAS-I-II-III-IV-V-VI']	[16]	['4.40e-18']	[0.67]	[0.644]	NA	NA
GCA_000466985	BATC01000046.1	BATC01000046.1@2	22045	23007	FALSE	0	0	I-A	0	['Csa3_1_CAS-I-II-III-IV-V-VI']	[22]	['1.00e-15']	[0.318]	[0.831]	NA	NA
GCA_000466985	BATC01000019.1	BATC01000019.1@2	40743	41036	FALSE	0	0	I-A	0	['Csa3_1_CAS-I-II-III-IV-V-VI']	[34]	['3.30e-06']	[0.612]	[0.534]	NA	NA
GCA_000466985	BATC01000065.1	BATC01000065.1@1	3429	4349	FALSE	0	0	I-A	0	['RT_0_CAS-I-II-III-IV-V-VI']	[6]	['1.00e-04']	[0.384]	[0.563]	NA	NA
GCA_000466985	BATC01000004.1	BATC01000004.1@1	15105	16007	FALSE	0	0	I-A	0	['2OG_1_CAS-I-II-III-IV-V-VI']	[18]	['1.50e-16']	[0.346]	[0.989]	NA	NA
GCA_000466985	BATC01000035.1	BATC01000035.1@1	22286	22621	FALSE	0	0	I-A	0	['Csa3_1_CAS-I-II-III-IV-V-VI']	[28]	['8.70e-13']	[0.777]	[0.788]	NA	NA
GCA_000466985	BATC01000003.1	BATC01000003.1@1	16913	17215	FALSE	0	0	I-A	0	['Csa3_1_CAS-I-II-III-IV-V-VI']	[18]	['9.50e-07']	[0.653]	[0.576]	NA	NA
GCA_000466985	BATC01000013.1	BATC01000013.1@1	45880	46599	FALSE	0	0	I-A	0	['DEDDh_0_CAS-I-II-III-IV-V-VI']	[58]	['6.50e-44']	[0.667]	[0.994]	NA	NA
GCA_000466985	BATC01000032.1	BATC01000032.1@1	1451	1930	FALSE	0	0	I-A	0	['Csa3_1_CAS-I-II-III-IV-V-VI']	[2]	['3.00e-03']	[0.688]	[0.788]	NA	NA
GCA_000466985	BATC01000009.1	BATC01000009.1@1	28466	28768	FALSE	0	0	I-A	0	['Csa3_1_CAS-I-II-III-IV-V-VI']	[36]	['1.10e-07']	[0.723]	[0.653]	NA	NA
GCA_000466985	BATC01000096.1	BATC01000096.1@1	2917	3372	FALSE	0	0	I-A	0	['Csa3_1_CAS-I-II-III-IV-V-VI']	[6]	['6.00e-03']	[0.724]	[0.619]	NA	NA
GCA_000468215.1	ASZW01000072.1	ASZW01000072.1@1	17774	18334	FALSE	0	0	I-A	0	['DEDDh_0_CAS-I-II-III-IV-V-VI']	[18]	['6.30e-05']	[0.813]	[0.919]	NA	NA
GCA_000468215.1	ASZW01000015.1	ASZW01000015.1@1	4328	4687	FALSE	0	0	I-A	0	['Csa3_1_CAS-I-II-III-IV-V-VI']	[5]	['4.70e-13']	[0.642]	[0.729]	NA	NA
GCA_000468215.1	ASZW01000171.1	ASZW01000171.1@1	18469	18819	FALSE	0	0	I-A	0	['Csa3_1_CAS-I-II-III-IV-V-VI']	[21]	['1.20e-03']	[0.393]	[0.381]	NA	NA
GCA_000468215.1	ASZW01000254.1	ASZW01000254.1@1	50494	50781	FALSE	0	0	I-A	0	['Csa3_1_CAS-I-II-III-IV-V-VI']	[48]	['3.20e-03']	[0.708]	[0.593]	NA	NA
GCA_000468215.1	ASZW01000053.1	ASZW01000053.1@3	30452	31105	FALSE	0	0	I-A	0	['PD_DExK_0_CAS-I-II-III-IV-V-VI']	[34]	['4.70e-24']	[0.917]	[0.818]	NA	NA
GCA_000468215.1	ASZW01000073.1	ASZW01000073.1@1	4469	4801	FALSE	0	0	I-A	0	['Csa3_1_CAS-I-II-III-IV-V-VI']	[6]	['6.70e-13']	[0.694]	[0.686]	NA	NA
GCA_000468215.1	ASZW01000258.1	ASZW01000258.1@1	8234	8944	FALSE	0	0	I-A	0	['Csa3_1_CAS-I-II-III-IV-V-VI']	[9]	['1.40e-06']	[0.338]	[0.644]	NA	NA
GCA_000468215.1	ASZW01000056.1	ASZW01000056.1@1	1576	2160	FALSE	0	0	I-A	0	['CasR_0_CAS-I-II-III-IV-V-VI']	[3]	['4.90e-03']	[0.621]	[0.561]	NA	NA
GCA_000468215.1	ASZW01000086.1	ASZW01000086.1@1	3192	3524	FALSE	0	0	I-A	0	['Csa3_1_CAS-I-II-III-IV-V-VI']	[4]	['2.20e-12']	[0.694]	[0.729]	NA	NA
GCA_000468215.1	ASZW01000265.1	ASZW01000265.1@1	5892	6257	FALSE	0	0	I-A	0	['Csa3_1_CAS-I-II-III-IV-V-VI']	[4]	['1.40e-04']	[0.525]	[0.508]	NA	NA
GCA_000468215.1	ASZW01000171.1	ASZW01000171.1@3	55817	56170	FALSE	0	0	I-A	0	['Csa3_1_CAS-I-II-III-IV-V-VI']	[64]	['2.70e-14']	[0.653]	[0.729]	NA	NA
GCA_000468215.1	ASZW01000114.1	ASZW01000114.1@1	4141	5139	FALSE	0	0	I-A	0	['DEDDh_0_CAS-I-II-III-IV-V-VI']	[9]	['1.90e-26']	[0.462]	[0.981]	NA	NA
GCA_000468215.1	ASZW01000116.1	ASZW01000116.1@1	17616	17900	FALSE	0	0	I-A	0	['Csa3_1_CAS-I-II-III-IV-V-VI']	[18]	['5.60e-16']	[0.779]	[0.593]	NA	NA
GCA_000468215.1	ASZW01000251.1	ASZW01000251.1@1	14479	14775	FALSE	0	0	I-A	0	['Csa3_1_CAS-I-II-III-IV-V-VI']	[13]	['9.30e-08']	[0.778]	[0.644]	NA	NA
GCA_000468215.1	ASZW01000073.1	ASZW01000073.1@2	8457	8837	FALSE	0	0	I-A	0	['Csa3_1_CAS-I-II-III-IV-V-VI']	[11]	['3.40e-17']	[0.63]	[0.712]	NA	NA
GCA_000468215.1	ASZW01000070.1	ASZW01000070.1@1	8575	8937	FALSE	0	0	I-A	0	['Csa3_1_CAS-I-II-III-IV-V-VI']	[11]	['1.80e-03']	[0.355]	[0.39]	NA	NA
GCA_000468215.1	ASZW01000170.1	ASZW01000170.1@1	2238	2813	FALSE	0	0	I-A	0	['DEDDh_0_CAS-I-II-III-IV-V-VI']	[3]	['5.70e-29']	[0.802]	[0.981]	NA	NA
GCA_000468215.1	ASZW01000208.1	ASZW01000208.1@1	34085	34372	FALSE	0	0	I-A	0	['Csa3_1_CAS-I-II-III-IV-V-VI']	[24]	['9.50e-11']	[0.729]	[0.593]	NA	NA
GCA_000468215.1	ASZW01000018.1	ASZW01000018.1@2	27492	27953	FALSE	0	0	I-A	0	['Csa3_1_CAS-I-II-III-IV-V-VI']	[26]	['3.50e-17']	[0.481]	[0.712]	NA	NA
GCA_000468215.1	ASZW01000204.1	ASZW01000204.1@1	4592	4942	FALSE	0	0	I-A	0	['Csa3_1_CAS-I-II-III-IV-V-VI']	[8]	['1.10e-09']	[0.855]	[0.932]	NA	NA
GCA_000468215.1	ASZW01000073.1	ASZW01000073.1@3	32361	32765	FALSE	0	0	I-A	0	['Csa3_1_CAS-I-II-III-IV-V-VI']	[37]	['5.80e-03']	[0.778]	[0.669]	NA	NA
GCA_000468215.1	ASZW01000068.1	ASZW01000068.1@2	15004	15702	FALSE	0	0	I-A	0	['WYL_0_CAS-I-II-III-IV-V-VI']	[14]	['1.40e-52']	[0.884]	[0.665]	NA	NA
GCA_000468215.1	ASZW01000171.1	ASZW01000171.1@2	41368	43405	FALSE	0	0	I-A	0	['Csa3_1_CAS-I-II-III-IV-V-VI', 'Csa3_1_CAS-I-II-III-IV-V-VI']	[46, 49]	['3.50e-13', '4.50e-13']	[0.658, 0.634]	[0.746, 0.78]	NA	NA
GCA_000468215.1	ASZW01000019.1	ASZW01000019.1@1	29621	29980	FALSE	0	0	I-A	0	['Csa3_1_CAS-I-II-III-IV-V-VI']	[34]	['3.90e-13']	[0.658]	[0.746]	NA	NA
GCA_000468215.1	ASZW01000062.1	ASZW01000062.1@1	8858	9181	FALSE	0	0	I-A	0	['Csa3_1_CAS-I-II-III-IV-V-VI']	[11]	['6.20e-18']	[0.861]	[0.864]	NA	NA
GCA_000468215.1	ASZW01000225.1	ASZW01000225.1@1	4495	5463	FALSE	0	0	I-A	0	['WYL_0_CAS-I-II-III-IV-V-VI']	[3]	['5.70e-60']	[0.963]	[0.971]	NA	NA
GCA_000468215.1	ASZW01000230.1	ASZW01000230.1@2	20790	21188	FALSE	0	0	I-A	0	['WYL_0_CAS-I-II-III-IV-V-VI']	[16]	['4.70e-03']	[0.774]	[0.316]	NA	NA
GCA_000468215.1	ASZW01000275.1	ASZW01000275.1@1	17610	17969	FALSE	0	0	I-A	0	['Csa3_1_CAS-I-II-III-IV-V-VI']	[16]	['3.90e-13']	[0.658]	[0.746]	NA	NA
GCA_000468215.1	ASZW01000122.1	ASZW01000122.1@1	5572	6066	FALSE	0	0	I-A	0	['Csa3_1_CAS-I-II-III-IV-V-VI']	[7]	['1.10e-05']	[0.824]	[0.831]	NA	NA
GCA_000468215.1	ASZW01000053.1	ASZW01000053.1@4	41471	42151	FALSE	0	0	I-A	0	['CasR_0_CAS-I-II-III-IV-V-VI']	[47]	['1.90e-04']	[0.52]	[0.535]	NA	NA
GCA_000468215.1	ASZW01000053.1	ASZW01000053.1@2	13600	13962	FALSE	0	0	I-A	0	['Csa3_1_CAS-I-II-III-IV-V-VI']	[18]	['1.80e-03']	[0.421]	[0.415]	NA	NA
GCA_000468215.1	ASZW01000058.1	ASZW01000058.1@1	10135	10524	FALSE	0	0	I-A	0	['Csa3_1_CAS-I-II-III-IV-V-VI']	[11]	['6.00e-15']	[0.662]	[0.797]	NA	NA
GCA_000473205.1	KI421507.1	KI421507.1@1	15337	15951	FALSE	0	0	I-A	0	['CasR_1_CAS-I-II-III-IV-V-VI']	[20]	['3.80e-07']	[0.39]	[0.39]	NA	NA
GCA_000473205.1	KI421507.1	KI421507.1@52	3873728	3874336	FALSE	0	0	I-A	0	['DEDDh_0_CAS-I-II-III-IV-V-VI']	[3686]	['2.50e-27']	[0.764]	[0.994]	NA	NA
GCA_000473205.1	KI421507.1	KI421507.1@19	1424703	1425251	FALSE	0	0	I-A	0	['2OG_1_CAS-I-II-III-IV-V-VI']	[1306]	['1.00e-16']	[0.503]	[0.989]	NA	NA
GCA_000473205.1	KI421507.1	KI421507.1@7	363044	363829	FALSE	0	0	I-A	0	['CasR_0_CAS-I-II-III-IV-V-VI']	[346]	['3.20e-03']	[0.309]	[0.409]	NA	NA
GCA_000473205.1	AXBF01000004.1	AXBF01000004.1@2	110685	111005	FALSE	0	0	I-A	0	['Csa3_1_CAS-I-II-III-IV-V-VI']	[103]	['2.40e-14']	[0.832]	[0.754]	NA	NA
GCA_000473205.1	KI421507.1	KI421507.1@26	2007007	2007741	FALSE	0	0	I-A	0	['WYL_0_CAS-I-II-III-IV-V-VI']	[1852]	['6.60e-58']	[0.931]	[0.728]	NA	NA
GCA_000473205.1	KI421507.1	KI421507.1@18	1413835	1414425	FALSE	0	0	I-A	0	['Csa3_1_CAS-I-II-III-IV-V-VI']	[1295]	['6.60e-04']	[0.32]	[0.458]	NA	NA
GCA_000473205.1	KI421507.1	KI421507.1@31	2346145	2347026	FALSE	0	0	I-A	0	['Csa3_1_CAS-I-II-III-IV-V-VI']	[2206]	['1.30e-03']	[0.408]	[0.39]	NA	NA
GCA_000473205.1	KI421507.1	KI421507.1@23	1796068	1796388	FALSE	0	0	I-A	0	['Csa3_1_CAS-I-II-III-IV-V-VI']	[1657]	['3.00e-14']	[0.785]	[0.788]	NA	NA
GCA_000473205.1	KI421507.1	KI421507.1@54	4081088	4081789	FALSE	0	0	I-A	0	['Csa3_1_CAS-I-II-III-IV-V-VI']	[3864]	['1.70e-08']	[0.316]	[0.678]	NA	NA
GCA_000473205.1	KI421507.1	KI421507.1@3	188384	189085	FALSE	0	0	I-A	0	['Csa3_0_CAS-I-II-III-IV-V-VI']	[185]	['8.40e-03']	[0.346]	[0.366]	NA	NA
GCA_000473205.1	KI421507.1	KI421507.1@47	3581630	3581956	FALSE	0	0	I-A	0	['Csa3_1_CAS-I-II-III-IV-V-VI']	[3404]	['1.40e-14']	[0.771]	[0.627]	NA	NA
GCA_000473205.1	KI421507.1	KI421507.1@44	3462603	3462884	FALSE	0	0	I-A	0	['Csa3_1_CAS-I-II-III-IV-V-VI']	[3298]	['1.40e-14']	[0.862]	[0.746]	NA	NA
GCA_000473205.1	KI421507.1	KI421507.1@49	3729311	3730039	FALSE	0	0	I-A	0	['DEDDh_0_CAS-I-II-III-IV-V-VI']	[3552]	['3.50e-35']	[0.712]	[0.994]	NA	NA
GCA_000473205.1	KI421507.1	KI421507.1@14	1236346	1236687	FALSE	0	0	I-A	0	['Csa3_1_CAS-I-II-III-IV-V-VI']	[1114]	['2.10e-12']	[0.728]	[0.78]	NA	NA
GCA_000473205.1	KI421507.1	KI421507.1@56	4142000	4142353	FALSE	0	0	I-A	0	['Csa3_1_CAS-I-II-III-IV-V-VI']	[3926]	['2.60e-13']	[0.585]	[0.644]	NA	NA
GCA_000473205.1	KI421507.1	KI421507.1@2	154556	154720	FALSE	0	0	I-A	0	['Csa3_1_CAS-I-II-III-IV-V-VI']	[156]	['2.40e-09']	[0.836]	[0.407]	NA	NA
GCA_000473205.1	KI421507.1	KI421507.1@16	1287075	1288529	FALSE	0	0	I-A	0	['DEDDh_0_CAS-I-II-III-IV-V-VI']	[1167]	['2.80e-41']	[0.326]	[0.988]	NA	NA
GCA_000473205.1	KI421507.1	KI421507.1@42	3334585	3334899	FALSE	0	0	I-A	0	['Csa3_1_CAS-I-II-III-IV-V-VI']	[3170]	['2.10e-14']	[0.886]	[0.839]	NA	NA
GCA_000473205.1	KI421507.1	KI421507.1@4	237383	237757	FALSE	0	0	I-A	0	['Csa3_1_CAS-I-II-III-IV-V-VI']	[231]	['1.60e-14']	[0.712]	[0.831]	NA	NA
GCA_000473205.1	KI421507.1	KI421507.1@11	1073007	1073687	FALSE	0	0	I-A	0	['WYL_0_CAS-I-II-III-IV-V-VI']	[962]	['6.80e-61']	[0.952]	[0.693]	NA	NA
GCA_000473205.1	KI421507.1	KI421507.1@43	3358564	3359058	FALSE	0	0	I-A	0	['Csa3_1_CAS-I-II-III-IV-V-VI']	[3193]	['9.70e-04']	[0.473]	[0.678]	NA	NA
GCA_000473205.1	KI421507.1	KI421507.1@50	3819009	3819623	FALSE	0	0	I-A	0	['DEDDh_0_CAS-I-II-III-IV-V-VI']	[3635]	['1.70e-05']	[0.42]	[0.562]	NA	NA
GCA_000477555	ATIA01000182.1	ATIA01000182.1@1	98076	98387	FALSE	0	0	I-A	0	['Csa3_1_CAS-I-II-III-IV-V-VI']	[96]	['1.10e-17']	[0.865]	[0.839]	NA	NA
GCA_000477555	ATIA01000133.1	ATIA01000133.1@1	109	402	FALSE	0	0	I-A	0	['WYL_3_CAS-I-II-III-IV-V-VI']	[2]	['1.40e-07']	[0.755]	[0.43]	NA	NA
GCA_000477555	ATIA01000142.1	ATIA01000142.1@3	121949	123920	FALSE	0	0	I-A	0	['WYL_0_CAS-I-II-III-IV-V-VI', 'WYL_0_CAS-I-II-III-IV-V-VI']	[129, 130]	['7.30e-36', '3.70e-26']	[0.919, 0.902]	[0.958, 0.927]	NA	NA
GCA_000477555	ATIA01000142.1	ATIA01000142.1@2	49223	49516	FALSE	0	0	I-A	0	['Csa3_1_CAS-I-II-III-IV-V-VI']	[56]	['1.10e-09']	[0.837]	[0.746]	NA	NA
GCA_000477555	ATIA01000059.1	ATIA01000059.1@4	120934	121512	FALSE	0	0	I-A	0	['DEDDh_0_CAS-I-II-III-IV-V-VI']	[129]	['6.60e-07']	[0.788]	[0.919]	NA	NA
GCA_000477555	ATIA01000135.1	ATIA01000135.1@2	46223	47137	FALSE	0	0	I-A	0	['Csa3_1_CAS-I-II-III-IV-V-VI']	[47]	['2.70e-04']	[0.334]	[0.729]	NA	NA
GCA_000477555	ATIA01000110.1	ATIA01000110.1@1	3807	5180	FALSE	0	0	I-A	0	['RT_0_CAS-I-II-III-IV-V-VI']	[5]	['9.20e-19']	[0.448]	[0.897]	NA	NA
GCA_000477555	ATIA01000023.1	ATIA01000023.1@1	82670	83500	FALSE	0	0	I-A	0	['Csa3_1_CAS-I-II-III-IV-V-VI']	[84]	['1.50e-04']	[0.307]	[0.686]	NA	NA
GCA_000477555	ATIA01000142.1	ATIA01000142.1@4	166218	166967	FALSE	0	0	I-A	0	['DEDDh_0_CAS-I-II-III-IV-V-VI']	[173]	['6.20e-33']	[0.656]	[0.981]	NA	NA
GCA_000477555	ATIA01000023.1	ATIA01000023.1@2	106467	107270	FALSE	0	0	I-A	0	['Csa3_1_CAS-I-II-III-IV-V-VI']	[110]	['5.00e-03']	[0.373]	[0.695]	NA	NA
GCA_000477555	ATIA01000005.1	ATIA01000005.1@1	48040	48324	FALSE	0	0	I-A	0	['Csa3_1_CAS-I-II-III-IV-V-VI']	[44]	['2.70e-03']	[0.558]	[0.407]	NA	NA
GCA_000477555	ATIA01000168.1	ATIA01000168.1@1	3	665	FALSE	0	0	I-A	0	['Csa3_1_CAS-I-II-III-IV-V-VI']	[1]	['2.70e-04']	[0.33]	[0.661]	NA	NA
GCA_000477555	ATIA01000066.1	ATIA01000066.1@1	26388	26804	FALSE	0	0	I-A	0	['CasR_1_CAS-I-II-III-IV-V-VI']	[29]	['7.20e-04']	[0.54]	[0.326]	NA	NA
GCA_000477555	ATIA01000049.1	ATIA01000049.1@1	37791	38309	FALSE	0	0	I-A	0	['Csa3_1_CAS-I-II-III-IV-V-VI']	[37]	['1.00e-19']	[0.509]	[0.729]	NA	NA
GCA_000477555	ATIA01000059.1	ATIA01000059.1@1	20378	20824	FALSE	0	0	I-A	0	['Csa3_1_CAS-I-II-III-IV-V-VI']	[24]	['4.60e-12']	[0.49]	[0.695]	NA	NA
GCA_000477555	ATIA01000135.1	ATIA01000135.1@6	140473	140838	FALSE	0	0	I-A	0	['Csa3_1_CAS-I-II-III-IV-V-VI']	[130]	['5.50e-13']	[0.721]	[0.788]	NA	NA
GCA_000482725	AXWP01000102.1	AXWP01000102.1@1	149	1087	FALSE	0	0	I-A	0	['RT_0_CAS-I-II-III-IV-V-VI']	[1]	['1.70e-14']	[0.601]	[0.939]	NA	NA
GCA_000482725	KI519477.1	KI519477.1@3	286975	287514	FALSE	0	0	I-A	0	['DEDDh_0_CAS-I-II-III-IV-V-VI']	[250]	['3.80e-12']	[0.722]	[0.731]	NA	NA
GCA_000482725	AXWP01000008.1	AXWP01000008.1@2	86008	86724	FALSE	0	0	I-A	0	['DEDDh_0_CAS-I-II-III-IV-V-VI']	[65]	['2.40e-38']	[0.699]	[0.994]	NA	NA
GCA_000482725	KI519482.1	KI519482.1@1	12314	13670	FALSE	0	0	I-A	0	['2OG_1_CAS-I-II-III-IV-V-VI', '2OG_1_CAS-I-II-III-IV-V-VI']	[11, 12]	['5.20e-21', '2.10e-05']	[0.368, 0.549]	[0.989, 0.926]	NA	NA
GCA_000482725	KI519481.1	KI519481.1@2	135165	135773	FALSE	0	0	I-A	0	['DEDDh_0_CAS-I-II-III-IV-V-VI']	[114]	['6.50e-25']	[0.862]	[0.994]	NA	NA
GCA_000482725	KI519477.1	KI519477.1@5	416008	416301	FALSE	0	0	I-A	0	['Csa3_1_CAS-I-II-III-IV-V-VI']	[362]	['6.80e-18']	[0.857]	[0.788]	NA	NA
GCA_000482725	KI519480.1	KI519480.1@1	9292	9900	FALSE	0	0	I-A	0	['RT_0_CAS-I-II-III-IV-V-VI']	[8]	['3.70e-14']	[0.68]	[0.676]	NA	NA
GCA_000482725	AXWP01000041.1	AXWP01000041.1@3	29110	29793	FALSE	0	0	I-A	0	['CasR_1_CAS-I-II-III-IV-V-VI']	[27]	['1.50e-04']	[0.32]	[0.339]	NA	NA
GCA_000482725	AXWP01000001.1	AXWP01000001.1@4	209013	209312	FALSE	0	0	I-A	0	['2OG_1_CAS-I-II-III-IV-V-VI']	[180]	['9.90e-06']	[0.75]	[0.936]	NA	NA
GCA_000482725	KI519480.1	KI519480.1@2	26895	27236	FALSE	0	0	I-A	0	['Csa3_1_CAS-I-II-III-IV-V-VI']	[24]	['1.30e-11']	[0.667]	[0.669]	NA	NA
GCA_000482725	KI519489.1	KI519489.1@2	43937	44413	FALSE	0	0	I-A	0	['CasR_1_CAS-I-II-III-IV-V-VI']	[42]	['7.20e-06']	[0.428]	[0.312]	NA	NA
GCA_000482725	KI519488.1	KI519488.1@1	37603	38319	FALSE	0	0	I-A	0	['DEDDh_0_CAS-I-II-III-IV-V-VI']	[33]	['2.60e-36']	[0.72]	[1.0]	NA	NA
GCA_000482725	KI519485.1	KI519485.1@1	58141	60800	FALSE	0	0	I-A	0	['DEDDh_0_CAS-I-II-III-IV-V-VI', 'WYL_0_CAS-I-II-III-IV-V-VI']	[54, 56]	['1.20e-28', '9.30e-22']	[0.603, 0.487]	[0.994, 0.476]	NA	NA
GCA_000482725	KI519481.1	KI519481.1@1	109664	110287	FALSE	0	0	I-A	0	['Csa3_1_CAS-I-II-III-IV-V-VI']	[89]	['3.30e-05']	[0.327]	[0.551]	NA	NA
GCA_000482725	AXWP01000008.1	AXWP01000008.1@1	76672	77358	FALSE	0	0	I-A	0	['DEDDh_0_CAS-I-II-III-IV-V-VI']	[59]	['2.60e-34']	[0.707]	[0.988]	NA	NA
GCA_000482725	AXWP01000008.1	AXWP01000008.1@4	270545	271294	FALSE	0	0	I-A	0	['Csa3_1_CAS-I-II-III-IV-V-VI']	[225]	['2.60e-03']	[0.36]	[0.441]	NA	NA
GCA_000482725	KI519491.1	KI519491.1@2	27415	31886	FALSE	0	0	I-A	0	['Csa3_1_CAS-I-II-III-IV-V-VI', 'PrimPol_0_CAS-I-II-III-IV-V-VI']	[24, 27]	['5.60e-04', '1.40e-103']	[0.327, 0.457]	[0.644, 0.961]	NA	NA
GCA_000482725	AXWP01000067.1	AXWP01000067.1@1	13490	14215	FALSE	0	0	I-A	0	['DEDDh_0_CAS-I-II-III-IV-V-VI']	[13]	['9.90e-30']	[0.674]	[0.988]	NA	NA
GCA_000482725	AXWP01000065.1	AXWP01000065.1@2	23273	23944	FALSE	0	0	I-A	0	['2OG_1_CAS-I-II-III-IV-V-VI']	[24]	['1.40e-11']	[0.384]	[0.926]	NA	NA
GCA_000482725	AXWP01000001.1	AXWP01000001.1@5	264543	265973	FALSE	0	0	I-A	0	['DEDDh_0_CAS-I-II-III-IV-V-VI']	[229]	['2.80e-17']	[0.493]	[0.975]	NA	NA
GCA_000482725	KI519489.1	KI519489.1@1	34024	34497	FALSE	0	0	I-A	0	['CasR_1_CAS-I-II-III-IV-V-VI']	[32]	['4.60e-05']	[0.487]	[0.335]	NA	NA
GCA_000493735.1	CP006815.1	CP006815.1@1	24208	24786	FALSE	0	0	I-A	0	['CasR_1_CAS-I-II-III-IV-V-VI']	[25]	['4.70e-04']	[0.679]	[0.376]	NA	NA
GCA_000493735.1	CP006812.1	CP006812.1@45	1870805	1871473	FALSE	0	0	I-A	0	['PD_DExK_0_CAS-I-II-III-IV-V-VI']	[1700]	['4.00e-03']	[0.3]	[0.409]	NA	NA
GCA_000493735.1	CP006813.1	CP006813.1@1	10922	11284	FALSE	0	0	I-A	0	['Csa3_1_CAS-I-II-III-IV-V-VI']	[14]	['7.20e-16']	[0.669]	[0.754]	NA	NA
GCA_000493735.1	CP006814.1	CP006814.1@1	804	1118	FALSE	0	0	I-A	0	['Csa3_1_CAS-I-II-III-IV-V-VI']	[2]	['8.80e-22']	[0.914]	[0.89]	NA	NA
GCA_000493735.1	CP006812.1	CP006812.1@51	2136147	2136494	FALSE	0	0	I-A	0	['Csa3_1_CAS-I-II-III-IV-V-VI']	[1952]	['1.70e-05']	[0.526]	[0.542]	NA	NA
GCA_000493735.1	CP006812.1	CP006812.1@32	1224182	1224631	FALSE	0	0	I-A	0	['CasR_1_CAS-I-II-III-IV-V-VI']	[1103]	['5.70e-04']	[0.44]	[0.307]	NA	NA
GCA_000493735.1	CP006812.1	CP006812.1@14	396263	397192	FALSE	0	0	I-A	0	['DEDDh_0_CAS-I-II-III-IV-V-VI']	[342]	['1.30e-24']	[0.487]	[0.988]	NA	NA
GCA_000493735.1	CP006812.1	CP006812.1@47	1999989	2000303	FALSE	0	0	I-A	0	['Csa3_1_CAS-I-II-III-IV-V-VI']	[1830]	['1.90e-19']	[0.781]	[0.771]	NA	NA
GCA_000493735.1	CP006812.1	CP006812.1@28	1059986	1060318	FALSE	0	0	I-A	0	['CasR_1_CAS-I-II-III-IV-V-VI']	[954]	['4.70e-06']	[0.658]	[0.312]	NA	NA
GCA_000493735.1	CP006812.1	CP006812.1@38	1560089	1560532	FALSE	0	0	I-A	0	['CasR_0_CAS-I-II-III-IV-V-VI']	[1411]	['1.40e-04']	[0.52]	[0.384]	NA	NA
GCA_000493735.1	CP006812.1	CP006812.1@54	2164636	2164974	FALSE	0	0	I-A	0	['Csa3_1_CAS-I-II-III-IV-V-VI']	[1985]	['1.10e-15']	[0.858]	[0.822]	NA	NA
GCA_000493735.1	CP006812.1	CP006812.1@3	83643	83954	FALSE	0	0	I-A	0	['Csa3_1_CAS-I-II-III-IV-V-VI']	[83]	['3.40e-21']	[0.817]	[0.797]	NA	NA
GCA_000493735.1	CP006816.1	CP006816.1@1	33012	33617	FALSE	0	0	I-A	0	['CasR_1_CAS-I-II-III-IV-V-VI']	[34]	['7.40e-06']	[0.733]	[0.431]	NA	NA
GCA_000493735.1	CP006812.1	CP006812.1@34	1372295	1373830	FALSE	0	0	I-A	0	['WYL_0_CAS-I-II-III-IV-V-VI']	[1240]	['8.30e-06']	[0.312]	[0.332]	NA	NA
GCA_000495755.1	CM002273.1	CM002273.1@72	6565346	6566853	FALSE	0	0	I-A	0	['Csa3_1_CAS-I-II-III-IV-V-VI', 'WYL_0_CAS-I-II-III-IV-V-VI']	[5694, 5695]	['1.80e-18', '3.80e-06']	[0.678, 0.4]	[0.898, 0.351]	NA	NA
GCA_000495755.1	CM002273.1	CM002273.1@3	392139	392669	FALSE	0	0	I-A	0	['Csa3_1_CAS-I-II-III-IV-V-VI']	[315]	['1.90e-03']	[0.497]	[0.669]	NA	NA
GCA_000495755.1	CM002273.1	CM002273.1@61	5685735	5686709	FALSE	0	0	I-A	0	['DEDDh_0_CAS-I-II-III-IV-V-VI']	[4887]	['4.30e-39']	[0.471]	[0.988]	NA	NA
GCA_000495755.1	CM002273.1	CM002273.1@49	4570504	4571313	FALSE	0	0	I-A	0	['2OG_1_CAS-I-II-III-IV-V-VI']	[3902]	['8.60e-09']	[0.437]	[0.904]	NA	NA
GCA_000495755.1	CM002273.1	CM002273.1@48	4385192	4385842	FALSE	0	0	I-A	0	['Csa3_1_CAS-I-II-III-IV-V-VI']	[3750]	['3.90e-08']	[0.512]	[0.78]	NA	NA
GCA_000495755.1	CM002273.1	CM002273.1@4	491598	491939	FALSE	0	0	I-A	0	['Csa3_1_CAS-I-II-III-IV-V-VI']	[356]	['1.80e-07']	[0.728]	[0.847]	NA	NA
GCA_000495755.1	CM002273.1	CM002273.1@8	778634	779053	FALSE	0	0	I-A	0	['Csa3_1_CAS-I-II-III-IV-V-VI']	[596]	['3.50e-14']	[0.529]	[0.669]	NA	NA
GCA_000495755.1	CM002273.1	CM002273.1@64	5911172	5913098	FALSE	0	0	I-A	0	['WYL_0_CAS-I-II-III-IV-V-VI', 'WYL_0_CAS-I-II-III-IV-V-VI']	[5083, 5084]	['2.80e-43', '6.70e-42']	[0.981, 0.966]	[0.971, 0.987]	NA	NA
GCA_000495755.1	CM002273.1	CM002273.1@69	6239206	6239817	FALSE	0	0	I-A	0	['Csa3_1_CAS-I-II-III-IV-V-VI']	[5390]	['6.50e-08']	[0.314]	[0.585]	NA	NA
GCA_000495755.1	CM002273.1	CM002273.1@62	5768407	5770536	FALSE	0	0	I-A	0	['WYL_0_CAS-I-II-III-IV-V-VI']	[4959]	['1.10e-52']	[0.434]	[0.955]	NA	NA
GCA_000495755.1	CM002273.1	CM002273.1@24	1964410	1964886	FALSE	0	0	I-A	0	['CasR_0_CAS-I-II-III-IV-V-VI']	[1615]	['1.00e-03']	[0.428]	[0.313]	NA	NA
GCA_000495755.1	CM002273.1	CM002273.1@55	5042966	5043982	FALSE	0	0	I-A	0	['Csa3_1_CAS-I-II-III-IV-V-VI']	[4311]	['8.00e-03']	[0.313]	[0.466]	NA	NA
GCA_000495755.1	CM002273.1	CM002273.1@46	4065764	4066711	FALSE	0	0	I-A	0	['Csa3_1_CAS-I-II-III-IV-V-VI']	[3447]	['3.40e-07']	[0.339]	[0.483]	NA	NA
GCA_000495755.1	CM002273.1	CM002273.1@66	5943064	5943864	FALSE	0	0	I-A	0	['WYL_0_CAS-I-II-III-IV-V-VI']	[5111]	['2.20e-04']	[0.397]	[0.355]	NA	NA
GCA_000495755.1	CM002273.1	CM002273.1@44	3915221	3916243	FALSE	0	0	I-A	0	['WYL_0_CAS-I-II-III-IV-V-VI']	[3363]	['1.20e-34']	[0.938]	[0.974]	NA	NA
GCA_000495755.1	CM002273.1	CM002273.1@42	3638798	3639292	FALSE	0	0	I-A	0	['Csa3_1_CAS-I-II-III-IV-V-VI']	[3115]	['9.60e-03']	[0.339]	[0.5]	NA	NA
GCA_000495755.1	CM002273.1	CM002273.1@23	1954665	1955183	FALSE	0	0	I-A	0	['Csa3_1_CAS-I-II-III-IV-V-VI']	[1605]	['1.40e-04']	[0.387]	[0.602]	NA	NA
GCA_000495755.1	CM002273.1	CM002273.1@56	5354085	5355068	FALSE	0	0	I-A	0	['WYL_0_CAS-I-II-III-IV-V-VI']	[4592]	['3.70e-47']	[0.979]	[0.965]	NA	NA
GCA_000495755.1	CM002273.1	CM002273.1@41	3311763	3312308	FALSE	0	0	I-A	0	['Csa3_1_CAS-I-II-III-IV-V-VI']	[2843]	['4.10e-05']	[0.775]	[0.729]	NA	NA
GCA_000495755.1	CM002273.1	CM002273.1@40	3255981	3257024	FALSE	0	0	I-A	0	['WYL_0_CAS-I-II-III-IV-V-VI']	[2794]	['1.50e-47']	[0.701]	[0.757]	NA	NA
GCA_000495755.1	CM002273.1	CM002273.1@13	1138783	1141274	FALSE	0	0	I-A	0	['Csa3_1_CAS-I-II-III-IV-V-VI', 'DEDDh_0_CAS-I-II-III-IV-V-VI']	[920, 923]	['3.20e-03', '1.10e-35']	[0.638, 0.714]	[0.508, 0.988]	NA	NA
GCA_000495755.1	CM002273.1	CM002273.1@2	300102	300395	FALSE	0	0	I-A	0	['Csa3_1_CAS-I-II-III-IV-V-VI']	[242]	['3.70e-15']	[0.888]	[0.754]	NA	NA
GCA_000495755.1	CM002273.1	CM002273.1@7	769570	772554	FALSE	0	0	I-A	0	['Csa3_1_CAS-I-II-III-IV-V-VI', 'Csa3_1_CAS-I-II-III-IV-V-VI']	[586, 589]	['2.10e-15', '8.40e-23']	[0.767, 0.644]	[0.746, 0.72]	NA	NA
GCA_000495755.1	CM002273.1	CM002273.1@16	1290034	1290762	FALSE	0	0	I-A	0	['Csa3_1_CAS-I-II-III-IV-V-VI']	[1043]	['3.90e-11']	[0.362]	[0.814]	NA	NA
GCA_000495755.1	CM002273.1	CM002273.1@6	635397	635771	FALSE	0	0	I-A	0	['Csa3_1_CAS-I-II-III-IV-V-VI']	[467]	['5.50e-22']	[0.688]	[0.797]	NA	NA
GCA_000495755.1	CM002273.1	CM002273.1@67	6029178	6029891	FALSE	0	0	I-A	0	['DEDDh_0_CAS-I-II-III-IV-V-VI']	[5200]	['2.30e-11']	[0.689]	[0.95]	NA	NA
GCA_000495755.1	CM002273.1	CM002273.1@11	1002065	1002829	FALSE	0	0	I-A	0	['Csa3_1_CAS-I-II-III-IV-V-VI']	[794]	['1.00e-03']	[0.4]	[0.373]	NA	NA
GCA_000495755.1	CM002273.1	CM002273.1@32	2373303	2373959	FALSE	0	0	I-A	0	['Csa3_1_CAS-I-II-III-IV-V-VI']	[1981]	['3.10e-07']	[0.393]	[0.653]	NA	NA
GCA_000495755.1	CM002273.1	CM002273.1@51	4691355	4692143	FALSE	0	0	I-A	0	['Csa3_1_CAS-I-II-III-IV-V-VI']	[4018]	['1.20e-04']	[0.483]	[0.678]	NA	NA
GCA_000495755.1	CM002273.1	CM002273.1@5	630277	630585	FALSE	0	0	I-A	0	['Csa3_1_CAS-I-II-III-IV-V-VI']	[462]	['7.90e-15']	[0.689]	[0.678]	NA	NA
GCA_000495755.1	CM002273.1	CM002273.1@35	2899639	2900076	FALSE	0	0	I-A	0	['CasR_0_CAS-I-II-III-IV-V-VI']	[2433]	['6.50e-04']	[0.493]	[0.364]	NA	NA
GCA_000495755.1	CM002273.1	CM002273.1@38	3161397	3161756	FALSE	0	0	I-A	0	['Csa3_1_CAS-I-II-III-IV-V-VI']	[2709]	['3.00e-11']	[0.667]	[0.686]	NA	NA
GCA_000495755.1	CM002273.1	CM002273.1@9	804344	809534	FALSE	0	0	I-A	0	['Csa3_1_CAS-I-II-III-IV-V-VI', 'Csa3_1_CAS-I-II-III-IV-V-VI', 'Csa3_1_CAS-I-II-III-IV-V-VI', 'Csa3_1_CAS-I-II-III-IV-V-VI']	[613, 615, 616, 619]	['1.90e-21', '4.40e-17', '6.10e-13', '1.20e-19']	[0.704, 0.844, 0.686, 0.696]	[0.686, 0.703, 0.424, 0.72]	NA	NA
GCA_000495755.1	CM002273.1	CM002273.1@53	4780826	4781428	FALSE	0	0	I-A	0	['DEDDh_0_CAS-I-II-III-IV-V-VI']	[4107]	['3.70e-12']	[0.786]	[0.956]	NA	NA
GCA_000495775	AWGB01000060.1	AWGB01000060.1@1	20340	20645	FALSE	0	0	I-A	0	['Csa3_1_CAS-I-II-III-IV-V-VI']	[21]	['6.10e-17']	[0.804]	[0.771]	NA	NA
GCA_000495775	AWGB01000031.1	AWGB01000031.1@1	25463	25762	FALSE	0	0	I-A	0	['Csa3_1_CAS-I-II-III-IV-V-VI']	[37]	['9.70e-08']	[0.66]	[0.559]	NA	NA
GCA_000495775	AWGB01000017.1	AWGB01000017.1@1	54881	55231	FALSE	0	0	I-A	0	['Csa3_1_CAS-I-II-III-IV-V-VI']	[60]	['7.80e-12']	[0.778]	[0.729]	NA	NA
GCA_000495775	AWGB01000012.1	AWGB01000012.1@1	2343	2927	FALSE	0	0	I-A	0	['2OG_1_CAS-I-II-III-IV-V-VI']	[4]	['3.20e-07']	[0.446]	[0.926]	NA	NA
GCA_000495775	AWGB01000016.1	AWGB01000016.1@1	24386	25075	FALSE	0	0	I-A	0	['DEDDh_0_CAS-I-II-III-IV-V-VI']	[25]	['1.60e-43']	[0.696]	[0.994]	NA	NA
GCA_000495775	AWGB01000018.1	AWGB01000018.1@2	54291	54611	FALSE	0	0	I-A	0	['Csa3_1_CAS-I-II-III-IV-V-VI']	[42]	['2.20e-05']	[0.673]	[0.585]	NA	NA
GCA_000495775	AWGB01000085.1	AWGB01000085.1@1	12	746	FALSE	0	0	I-A	0	['CasR_1_CAS-I-II-III-IV-V-VI']	[1]	['9.80e-03']	[0.355]	[0.385]	NA	NA
GCA_000495775	AWGB01000003.1	AWGB01000003.1@2	51153	51866	FALSE	0	0	I-A	0	['2OG_1_CAS-I-II-III-IV-V-VI']	[50]	['5.50e-07']	[0.445]	[0.979]	NA	NA
GCA_000495775	AWGB01000008.1	AWGB01000008.1@1	11388	11726	FALSE	0	0	I-A	0	['Csa3_1_CAS-I-II-III-IV-V-VI']	[14]	['5.60e-20']	[0.841]	[0.89]	NA	NA
GCA_000495775	AWGB01000013.1	AWGB01000013.1@1	20072	20677	FALSE	0	0	I-A	0	['DEDDh_0_CAS-I-II-III-IV-V-VI']	[18]	['9.70e-29']	[0.757]	[0.988]	NA	NA
GCA_000495775	AWGB01000052.1	AWGB01000052.1@1	17637	18347	FALSE	0	0	I-A	0	['RT_0_CAS-I-II-III-IV-V-VI']	[15]	['6.50e-13']	[0.401]	[0.432]	NA	NA
GCA_000495775	AWGB01000011.1	AWGB01000011.1@1	29707	30501	FALSE	0	0	I-A	0	['CasR_0_CAS-I-II-III-IV-V-VI']	[27]	['9.90e-06']	[0.309]	[0.323]	NA	NA
GCA_000495775	AWGB01000068.1	AWGB01000068.1@1	2602	3567	FALSE	0	0	I-A	0	['DEDDh_0_CAS-I-II-III-IV-V-VI']	[6]	['1.60e-29']	[0.481]	[0.994]	NA	NA
GCA_000495775	AWGB01000049.1	AWGB01000049.1@1	250	582	FALSE	0	0	I-A	0	['Csa3_1_CAS-I-II-III-IV-V-VI']	[2]	['2.00e-09']	[0.604]	[0.602]	NA	NA
GCA_000495775	AWGB01000006.1	AWGB01000006.1@1	27501	28181	FALSE	0	0	I-A	0	['2OG_1_CAS-I-II-III-IV-V-VI']	[31]	['3.00e-07']	[0.374]	[0.947]	NA	NA
GCA_000495775	AWGB01000004.1	AWGB01000004.1@1	30894	31220	FALSE	0	0	I-A	0	['Csa3_1_CAS-I-II-III-IV-V-VI']	[31]	['3.80e-13']	[0.697]	[0.678]	NA	NA
GCA_000495775	AWGB01000015.1	AWGB01000015.1@1	20850	21530	FALSE	0	0	I-A	0	['2OG_1_CAS-I-II-III-IV-V-VI']	[19]	['3.90e-16']	[0.41]	[0.968]	NA	NA
GCA_000495775	AWGB01000117.1	AWGB01000117.1@1	335	679	FALSE	0	0	I-A	0	['Csa3_1_CAS-I-II-III-IV-V-VI']	[1]	['4.50e-10']	[0.791]	[0.831]	NA	NA
GCA_000495775	AWGB01000099.1	AWGB01000099.1@1	8636	9028	FALSE	0	0	I-A	0	['CasR_0_CAS-I-II-III-IV-V-VI']	[9]	['9.60e-03']	[0.489]	[0.308]	NA	NA
GCA_000495775	AWGB01000062.1	AWGB01000062.1@1	15850	16179	FALSE	0	0	I-A	0	['Csa3_1_CAS-I-II-III-IV-V-VI']	[15]	['2.20e-17']	[0.818]	[0.831]	NA	NA
GCA_000495775	AWGB01000056.1	AWGB01000056.1@1	19826	20122	FALSE	0	0	I-A	0	['Csa3_1_CAS-I-II-III-IV-V-VI']	[21]	['1.00e-06']	[0.657]	[0.5]	NA	NA
GCA_000495775	AWGB01000028.1	AWGB01000028.1@1	3405	4145	FALSE	0	0	I-A	0	['WYL_0_CAS-I-II-III-IV-V-VI']	[5]	['1.00e-66']	[0.923]	[0.741]	NA	NA
GCA_000495775	AWGB01000040.1	AWGB01000040.1@1	25742	26113	FALSE	0	0	I-A	0	['Csa3_1_CAS-I-II-III-IV-V-VI']	[29]	['4.40e-10']	[0.653]	[0.771]	NA	NA
GCA_000496735	AYLO01000105.1	AYLO01000105.1@1	21568	22206	FALSE	0	0	I-A	0	['DEDDh_0_CAS-I-II-III-IV-V-VI']	[20]	['1.30e-23']	[0.822]	[0.994]	NA	NA
GCA_000496735	AYLO01000094.1	AYLO01000094.1@1	9663	10148	FALSE	0	0	I-A	0	['PD_DExK_0_CAS-I-II-III-IV-V-VI']	[11]	['2.60e-04']	[0.543]	[0.553]	NA	NA
GCA_000496735	AYLO01000021.1	AYLO01000021.1@1	18529	19986	FALSE	0	0	I-A	0	['DEDDh_0_CAS-I-II-III-IV-V-VI']	[18]	['3.80e-14']	[0.37]	[0.975]	NA	NA
GCA_000496735	AYLO01000098.1	AYLO01000098.1@1	20254	20925	FALSE	0	0	I-A	0	['2OG_1_CAS-I-II-III-IV-V-VI']	[26]	['3.30e-14']	[0.402]	[0.968]	NA	NA
GCA_000496735	AYLO01000008.1	AYLO01000008.1@2	117299	118024	FALSE	0	0	I-A	0	['DEDDh_0_CAS-I-II-III-IV-V-VI']	[115]	['8.00e-42']	[0.674]	[0.994]	NA	NA
GCA_000496735	AYLO01000044.1	AYLO01000044.1@2	48151	48786	FALSE	0	0	I-A	0	['Csa3_1_CAS-I-II-III-IV-V-VI']	[44]	['2.70e-04']	[0.307]	[0.39]	NA	NA
GCA_000496735	AYLO01000066.1	AYLO01000066.1@1	9927	10388	FALSE	0	0	I-A	0	['CasR_1_CAS-I-II-III-IV-V-VI']	[8]	['7.00e-07']	[0.448]	[0.303]	NA	NA
GCA_000496735	AYLO01000118.1	AYLO01000118.1@1	639	1199	FALSE	0	0	I-A	0	['CasR_0_CAS-I-II-III-IV-V-VI']	[2]	['5.10e-03']	[0.647]	[0.328]	NA	NA
GCA_000496735	AYLO01000037.1	AYLO01000037.1@1	20429	20779	FALSE	0	0	I-A	0	['Csa3_1_CAS-I-II-III-IV-V-VI']	[19]	['6.80e-15']	[0.564]	[0.61]	NA	NA
GCA_000497875.1	AUTR01000057.1	AUTR01000057.1@1	32157	32777	FALSE	0	0	I-A	0	['2OG_1_CAS-I-II-III-IV-V-VI']	[27]	['2.20e-24']	[0.43]	[0.989]	NA	NA
GCA_000497875.1	AUTR01000047.1	AUTR01000047.1@1	20788	21363	FALSE	0	0	I-A	0	['CasR_1_CAS-I-II-III-IV-V-VI']	[24]	['7.20e-06']	[0.562]	[0.482]	NA	NA
GCA_000497875.1	AUTR01000007.1	AUTR01000007.1@2	50742	51377	FALSE	0	0	I-A	0	['2OG_1_CAS-I-II-III-IV-V-VI']	[48]	['3.10e-06']	[0.396]	[0.947]	NA	NA
GCA_000497875.1	AUTR01000039.1	AUTR01000039.1@2	109412	110857	FALSE	0	0	I-A	0	['DEDDh_0_CAS-I-II-III-IV-V-VI']	[91]	['9.70e-12']	[0.373]	[0.975]	NA	NA
GCA_000497875.1	AUTR01000020.1	AUTR01000020.1@2	23946	24626	FALSE	0	0	I-A	0	['2OG_1_CAS-I-II-III-IV-V-VI']	[26]	['1.30e-17']	[0.41]	[0.968]	NA	NA
GCA_000497875.1	AUTR01000011.1	AUTR01000011.1@3	76350	77054	FALSE	0	0	I-A	0	['2OG_1_CAS-I-II-III-IV-V-VI']	[69]	['1.10e-14']	[0.391]	[0.979]	NA	NA
GCA_000497875.1	AUTR01000019.1	AUTR01000019.1@1	3518	4141	FALSE	0	0	I-A	0	['DEDDh_0_CAS-I-II-III-IV-V-VI']	[3]	['7.60e-33']	[0.784]	[0.994]	NA	NA
GCA_000497875.1	AUTR01000015.1	AUTR01000015.1@1	1561	1944	FALSE	0	0	I-A	0	['CasR_1_CAS-I-II-III-IV-V-VI']	[3]	['5.10e-03']	[0.711]	[0.408]	NA	NA
GCA_000497875.1	AUTR01000009.1	AUTR01000009.1@1	4815	5507	FALSE	0	0	I-A	0	['DEDDh_0_CAS-I-II-III-IV-V-VI']	[5]	['8.10e-26']	[0.758]	[0.994]	NA	NA
GCA_000497875.1	AUTR01000034.1	AUTR01000034.1@1	37824	38561	FALSE	0	0	I-A	0	['Csa3_1_CAS-I-II-III-IV-V-VI']	[34]	['8.70e-03']	[0.362]	[0.381]	NA	NA
GCA_000497875.1	AUTR01000062.1	AUTR01000062.1@1	7320	7676	FALSE	0	0	I-A	0	['Csa3_1_CAS-I-II-III-IV-V-VI']	[7]	['3.70e-17']	[0.571]	[0.627]	NA	NA
GCA_000497875.1	AUTR01000069.1	AUTR01000069.1@2	71760	72230	FALSE	0	0	I-A	0	['CasR_0_CAS-I-II-III-IV-V-VI']	[74]	['7.80e-08']	[0.471]	[0.364]	NA	NA
GCA_000497875.1	AUTR01000035.1	AUTR01000035.1@2	160838	161587	FALSE	0	0	I-A	0	['Csa3_1_CAS-I-II-III-IV-V-VI']	[154]	['3.70e-04']	[0.66]	[0.771]	NA	NA
GCA_000497875.1	AUTR01000037.1	AUTR01000037.1@6	121452	122165	FALSE	0	0	I-A	0	['DEDDh_0_CAS-I-II-III-IV-V-VI']	[101]	['8.90e-40']	[0.685]	[0.994]	NA	NA
GCA_000497875.1	AUTR01000037.1	AUTR01000037.1@3	70089	70808	FALSE	0	0	I-A	0	['2OG_1_CAS-I-II-III-IV-V-VI']	[58]	['1.60e-03']	[0.417]	[0.723]	NA	NA
GCA_000497875.1	AUTR01000020.1	AUTR01000020.1@1	5313	5858	FALSE	0	0	I-A	0	['DEDDh_0_CAS-I-II-III-IV-V-VI']	[7]	['9.80e-12']	[0.857]	[0.95]	NA	NA
GCA_000497875.1	AUTR01000072.1	AUTR01000072.1@1	5563	5925	FALSE	0	0	I-A	0	['2OG_1_CAS-I-II-III-IV-V-VI']	[7]	['7.70e-06']	[0.636]	[0.957]	NA	NA
GCA_000497875.1	AUTR01000034.1	AUTR01000034.1@4	112856	113437	FALSE	0	0	I-A	0	['DEDDh_0_CAS-I-II-III-IV-V-VI']	[106]	['1.10e-07']	[0.871]	[0.981]	NA	NA
GCA_000497875.1	AUTR01000031.1	AUTR01000031.1@1	9330	9809	FALSE	0	0	I-A	0	['CasR_0_CAS-I-II-III-IV-V-VI']	[8]	['2.30e-03']	[0.431]	[0.343]	NA	NA
GCA_000497895.1	AUTS01000043.1	AUTS01000043.1@2	109412	110857	FALSE	0	0	I-A	0	['DEDDh_0_CAS-I-II-III-IV-V-VI']	[91]	['9.80e-12']	[0.373]	[0.975]	NA	NA
GCA_000497895.1	AUTS01000021.1	AUTS01000021.1@6	121466	122179	FALSE	0	0	I-A	0	['DEDDh_0_CAS-I-II-III-IV-V-VI']	[102]	['9.00e-40']	[0.685]	[0.994]	NA	NA
GCA_000497895.1	AUTS01000034.1	AUTS01000034.1@1	52490	53113	FALSE	0	0	I-A	0	['DEDDh_0_CAS-I-II-III-IV-V-VI']	[47]	['7.70e-33']	[0.784]	[0.994]	NA	NA
GCA_000497895.1	AUTS01000030.1	AUTS01000030.1@4	117439	118176	FALSE	0	0	I-A	0	['Csa3_1_CAS-I-II-III-IV-V-VI']	[106]	['8.80e-03']	[0.362]	[0.381]	NA	NA
GCA_000497895.1	AUTS01000029.1	AUTS01000029.1@1	32157	32777	FALSE	0	0	I-A	0	['2OG_1_CAS-I-II-III-IV-V-VI']	[27]	['2.20e-24']	[0.43]	[0.989]	NA	NA
GCA_000497895.1	AUTS01000049.1	AUTS01000049.1@1	7320	7676	FALSE	0	0	I-A	0	['Csa3_1_CAS-I-II-III-IV-V-VI']	[7]	['3.70e-17']	[0.571]	[0.627]	NA	NA
GCA_000497895.1	AUTS01000057.1	AUTS01000057.1@1	27051	27521	FALSE	0	0	I-A	0	['CasR_0_CAS-I-II-III-IV-V-VI']	[21]	['7.90e-08']	[0.471]	[0.364]	NA	NA
GCA_000497895.1	AUTS01000026.1	AUTS01000026.1@2	31262	31999	FALSE	0	0	I-A	0	['Csa3_1_CAS-I-II-III-IV-V-VI']	[19]	['8.80e-03']	[0.362]	[0.381]	NA	NA
GCA_000497895.1	AUTS01000030.1	AUTS01000030.1@1	42562	43143	FALSE	0	0	I-A	0	['DEDDh_0_CAS-I-II-III-IV-V-VI']	[34]	['1.20e-07']	[0.871]	[0.981]	NA	NA
GCA_000497895.1	AUTS01000006.1	AUTS01000006.1@1	90638	91330	FALSE	0	0	I-A	0	['DEDDh_0_CAS-I-II-III-IV-V-VI']	[79]	['8.20e-26']	[0.758]	[0.994]	NA	NA
GCA_000497895.1	AUTS01000045.1	AUTS01000045.1@2	235893	236438	FALSE	0	0	I-A	0	['DEDDh_0_CAS-I-II-III-IV-V-VI']	[197]	['9.90e-12']	[0.857]	[0.95]	NA	NA
GCA_000497895.1	AUTS01000012.1	AUTS01000012.1@1	1561	1944	FALSE	0	0	I-A	0	['CasR_1_CAS-I-II-III-IV-V-VI']	[3]	['5.10e-03']	[0.711]	[0.408]	NA	NA
GCA_000497895.1	AUTS01000073.1	AUTS01000073.1@1	15445	15807	FALSE	0	0	I-A	0	['2OG_1_CAS-I-II-III-IV-V-VI']	[22]	['7.80e-06']	[0.636]	[0.957]	NA	NA
GCA_000497895.1	AUTS01000011.1	AUTS01000011.1@2	34261	34965	FALSE	0	0	I-A	0	['2OG_1_CAS-I-II-III-IV-V-VI']	[32]	['1.20e-14']	[0.391]	[0.979]	NA	NA
GCA_000497895.1	AUTS01000055.1	AUTS01000055.1@2	50742	51377	FALSE	0	0	I-A	0	['2OG_1_CAS-I-II-III-IV-V-VI']	[48]	['3.10e-06']	[0.396]	[0.947]	NA	NA
GCA_000497895.1	AUTS01000045.1	AUTS01000045.1@1	217125	217805	FALSE	0	0	I-A	0	['2OG_1_CAS-I-II-III-IV-V-VI']	[178]	['1.30e-17']	[0.41]	[0.968]	NA	NA
GCA_000497895.1	AUTS01000077.1	AUTS01000077.1@1	20788	21363	FALSE	0	0	I-A	0	['CasR_1_CAS-I-II-III-IV-V-VI']	[24]	['7.20e-06']	[0.562]	[0.482]	NA	NA
GCA_000497895.1	AUTS01000079.1	AUTS01000079.1@5	168718	169467	FALSE	0	0	I-A	0	['Csa3_1_CAS-I-II-III-IV-V-VI']	[152]	['3.70e-04']	[0.66]	[0.771]	NA	NA
GCA_000497895.1	AUTS01000021.1	AUTS01000021.1@3	70093	70812	FALSE	0	0	I-A	0	['2OG_1_CAS-I-II-III-IV-V-VI']	[58]	['1.60e-03']	[0.417]	[0.723]	NA	NA
GCA_000497895.1	AUTS01000062.1	AUTS01000062.1@1	21652	22131	FALSE	0	0	I-A	0	['CasR_0_CAS-I-II-III-IV-V-VI']	[20]	['2.40e-03']	[0.431]	[0.343]	NA	NA
GCA_000497915.1	AUTJ01000016.1	AUTJ01000016.1@1	25213	25683	FALSE	0	0	I-A	0	['CasR_0_CAS-I-II-III-IV-V-VI']	[18]	['8.00e-08']	[0.471]	[0.364]	NA	NA
GCA_000497915.1	AUTJ01000243.1	AUTJ01000243.1@3	56012	56749	FALSE	0	0	I-A	0	['Csa3_1_CAS-I-II-III-IV-V-VI']	[45]	['8.90e-03']	[0.362]	[0.381]	NA	NA
GCA_000497915.1	AUTJ01000013.1	AUTJ01000013.1@1	1032	1577	FALSE	0	0	I-A	0	['DEDDh_0_CAS-I-II-III-IV-V-VI']	[3]	['8.20e-12']	[0.857]	[0.95]	NA	NA
GCA_000497915.1	AUTJ01000215.1	AUTJ01000215.1@2	38809	39429	FALSE	0	0	I-A	0	['2OG_1_CAS-I-II-III-IV-V-VI']	[51]	['2.30e-24']	[0.43]	[0.989]	NA	NA
GCA_000497915.1	AUTJ01000063.1	AUTJ01000063.1@2	80319	81038	FALSE	0	0	I-A	0	['2OG_1_CAS-I-II-III-IV-V-VI']	[77]	['8.50e-06']	[0.467]	[0.894]	NA	NA
GCA_000497915.1	AUTJ01000246.1	AUTJ01000246.1@1	20380	20916	FALSE	0	0	I-A	0	['DEDDh_0_CAS-I-II-III-IV-V-VI']	[18]	['5.40e-07']	[0.754]	[0.762]	NA	NA
GCA_000497915.1	AUTJ01000128.1	AUTJ01000128.1@1	12551	12913	FALSE	0	0	I-A	0	['2OG_1_CAS-I-II-III-IV-V-VI']	[15]	['3.00e-06']	[0.636]	[0.957]	NA	NA
GCA_000497915.1	AUTJ01000050.1	AUTJ01000050.1@1	501	1250	FALSE	0	0	I-A	0	['Csa3_1_CAS-I-II-III-IV-V-VI']	[1]	['3.80e-04']	[0.66]	[0.771]	NA	NA
GCA_000497915.1	AUTJ01000166.1	AUTJ01000166.1@1	3927	4640	FALSE	0	0	I-A	0	['DEDDh_0_CAS-I-II-III-IV-V-VI']	[5]	['1.40e-39']	[0.685]	[0.994]	NA	NA
GCA_000497915.1	AUTJ01000170.1	AUTJ01000170.1@1	14352	14975	FALSE	0	0	I-A	0	['DEDDh_0_CAS-I-II-III-IV-V-VI']	[17]	['6.80e-34']	[0.784]	[0.994]	NA	NA
GCA_000497915.1	AUTJ01000106.1	AUTJ01000106.1@1	2	1243	FALSE	0	0	I-A	0	['DEDDh_0_CAS-I-II-III-IV-V-VI']	[1]	['9.80e-42']	[0.372]	[0.988]	NA	NA
GCA_000497915.1	AUTJ01000138.1	AUTJ01000138.1@1	3240	3944	FALSE	0	0	I-A	0	['2OG_1_CAS-I-II-III-IV-V-VI']	[5]	['1.20e-14']	[0.391]	[0.979]	NA	NA
GCA_000497915.1	AUTJ01000152.1	AUTJ01000152.1@2	178483	179169	FALSE	0	0	I-A	0	['DEDDh_0_CAS-I-II-III-IV-V-VI']	[168]	['8.10e-26']	[0.764]	[0.994]	NA	NA
GCA_000497915.1	AUTJ01000224.1	AUTJ01000224.1@1	41734	42213	FALSE	0	0	I-A	0	['CasR_0_CAS-I-II-III-IV-V-VI']	[36]	['2.40e-03']	[0.431]	[0.343]	NA	NA
GCA_000497915.1	AUTJ01000030.1	AUTJ01000030.1@1	5120	5800	FALSE	0	0	I-A	0	['2OG_1_CAS-I-II-III-IV-V-VI']	[6]	['1.30e-17']	[0.41]	[0.968]	NA	NA
GCA_000497915.1	AUTJ01000252.1	AUTJ01000252.1@1	9249	9605	FALSE	0	0	I-A	0	['Csa3_1_CAS-I-II-III-IV-V-VI']	[14]	['3.70e-17']	[0.571]	[0.627]	NA	NA
GCA_000497935.1	AUTK01000178.1	AUTK01000178.1@1	439	1149	FALSE	0	0	I-A	0	['DEDDh_0_CAS-I-II-III-IV-V-VI']	[2]	['1.60e-36']	[0.722]	[1.0]	NA	NA
GCA_000497935.1	AUTK01000273.1	AUTK01000273.1@1	13751	14107	FALSE	0	0	I-A	0	['Csa3_1_CAS-I-II-III-IV-V-VI']	[14]	['1.10e-16']	[0.571]	[0.627]	NA	NA
GCA_000497935.1	AUTK01000553.1	AUTK01000553.1@1	18114	18545	FALSE	0	0	I-A	0	['CasR_0_CAS-I-II-III-IV-V-VI']	[18]	['5.90e-05']	[0.604]	[0.434]	NA	NA
GCA_000497935.1	AUTK01000278.1	AUTK01000278.1@1	6626	7054	FALSE	0	0	I-A	0	['CasR_0_CAS-I-II-III-IV-V-VI']	[6]	['2.30e-07']	[0.49]	[0.343]	NA	NA
GCA_000497935.1	AUTK01000349.1	AUTK01000349.1@1	12036	12467	FALSE	0	0	I-A	0	['CasR_1_CAS-I-II-III-IV-V-VI']	[15]	['5.80e-05']	[0.486]	[0.317]	NA	NA
GCA_000497935.1	AUTK01000284.1	AUTK01000284.1@2	10558	11100	FALSE	0	0	I-A	0	['2OG_1_CAS-I-II-III-IV-V-VI']	[15]	['3.20e-19']	[0.42]	[0.84]	NA	NA
GCA_000497935.1	AUTK01000319.1	AUTK01000319.1@1	8294	8998	FALSE	0	0	I-A	0	['DEDDh_0_CAS-I-II-III-IV-V-VI']	[10]	['9.30e-26']	[0.745]	[0.994]	NA	NA
GCA_000497935.1	AUTK01000388.1	AUTK01000388.1@1	4373	4735	FALSE	0	0	I-A	0	['2OG_1_CAS-I-II-III-IV-V-VI']	[7]	['6.70e-06']	[0.636]	[0.957]	NA	NA
GCA_000497935.1	AUTK01000453.1	AUTK01000453.1@1	12669	13349	FALSE	0	0	I-A	0	['2OG_1_CAS-I-II-III-IV-V-VI']	[17]	['1.40e-17']	[0.41]	[0.968]	NA	NA
GCA_000497935.1	AUTK01000517.1	AUTK01000517.1@1	19562	20266	FALSE	0	0	I-A	0	['2OG_1_CAS-I-II-III-IV-V-VI']	[20]	['1.30e-14']	[0.391]	[0.979]	NA	NA
GCA_000497935.1	AUTK01000552.1	AUTK01000552.1@1	79413	80162	FALSE	0	0	I-A	0	['Csa3_1_CAS-I-II-III-IV-V-VI']	[78]	['3.70e-04']	[0.664]	[0.78]	NA	NA
GCA_000497935.1	AUTK01000380.1	AUTK01000380.1@1	458	1003	FALSE	0	0	I-A	0	['DEDDh_0_CAS-I-II-III-IV-V-VI']	[1]	['8.00e-12']	[0.857]	[0.95]	NA	NA
GCA_000497935.1	AUTK01000286.1	AUTK01000286.1@1	3900	4379	FALSE	0	0	I-A	0	['CasR_0_CAS-I-II-III-IV-V-VI']	[4]	['2.50e-03']	[0.431]	[0.343]	NA	NA
GCA_000497935.1	AUTK01000511.1	AUTK01000511.1@1	2307	2930	FALSE	0	0	I-A	0	['DEDDh_0_CAS-I-II-III-IV-V-VI']	[3]	['9.70e-34']	[0.784]	[0.994]	NA	NA
GCA_000497935.1	AUTK01000283.1	AUTK01000283.1@1	486	1205	FALSE	0	0	I-A	0	['2OG_1_CAS-I-II-III-IV-V-VI']	[2]	['8.60e-03']	[0.417]	[0.723]	NA	NA
GCA_000497935.1	AUTK01000038.1	AUTK01000038.1@1	3	1280	FALSE	0	0	I-A	0	['DEDDh_0_CAS-I-II-III-IV-V-VI']	[1]	['2.40e-42']	[0.362]	[0.988]	NA	NA
GCA_000497935.1	AUTK01000483.1	AUTK01000483.1@1	1520	2233	FALSE	0	0	I-A	0	['DEDDh_0_CAS-I-II-III-IV-V-VI']	[2]	['9.60e-40']	[0.685]	[0.994]	NA	NA
GCA_000497935.1	AUTK01000428.1	AUTK01000428.1@1	5441	6415	FALSE	0	0	I-A	0	['WYL_0_CAS-I-II-III-IV-V-VI']	[8]	['8.60e-11']	[0.905]	[0.907]	NA	NA
GCA_000497935.1	AUTK01000393.1	AUTK01000393.1@1	2	1312	FALSE	0	0	I-A	0	['DEDDh_0_CAS-I-II-III-IV-V-VI']	[1]	['1.70e-07']	[0.325]	[0.744]	NA	NA
GCA_000497975.1	AUTH01000090.1	AUTH01000090.1@1	8830	9453	FALSE	0	0	I-A	0	['DEDDh_0_CAS-I-II-III-IV-V-VI']	[6]	['2.80e-37']	[0.784]	[0.994]	NA	NA
GCA_000497975.1	AUTH01000075.1	AUTH01000075.1@1	30859	31479	FALSE	0	0	I-A	0	['2OG_1_CAS-I-II-III-IV-V-VI']	[27]	['9.00e-24']	[0.43]	[0.989]	NA	NA
GCA_000497975.1	AUTH01000007.1	AUTH01000007.1@1	55723	56151	FALSE	0	0	I-A	0	['CasR_0_CAS-I-II-III-IV-V-VI']	[47]	['7.30e-07']	[0.448]	[0.354]	NA	NA
GCA_000497975.1	AUTH01000086.1	AUTH01000086.1@2	47370	48074	FALSE	0	0	I-A	0	['2OG_1_CAS-I-II-III-IV-V-VI']	[40]	['1.70e-14']	[0.417]	[0.979]	NA	NA
GCA_000497975.1	AUTH01000110.1	AUTH01000110.1@1	14952	15536	FALSE	0	0	I-A	0	['DEDDh_0_CAS-I-II-III-IV-V-VI']	[28]	['2.40e-26']	[0.892]	[0.988]	NA	NA
GCA_000497975.1	AUTH01000102.1	AUTH01000102.1@1	19157	20131	FALSE	0	0	I-A	0	['2OG_1_CAS-I-II-III-IV-V-VI']	[19]	['2.50e-15']	[0.314]	[0.979]	NA	NA
GCA_000497975.1	AUTH01000110.1	AUTH01000110.1@3	122632	124077	FALSE	0	0	I-A	0	['DEDDh_0_CAS-I-II-III-IV-V-VI']	[129]	['4.30e-12']	[0.373]	[0.975]	NA	NA
GCA_000497975.1	AUTH01000106.1	AUTH01000106.1@1	17917	18630	FALSE	0	0	I-A	0	['DEDDh_0_CAS-I-II-III-IV-V-VI']	[24]	['7.40e-40']	[0.685]	[0.994]	NA	NA
GCA_000497975.1	AUTH01000085.1	AUTH01000085.1@2	80472	80774	FALSE	0	0	I-A	0	['Csa3_1_CAS-I-II-III-IV-V-VI']	[85]	['9.50e-19']	[0.822]	[0.78]	NA	NA
GCA_000497975.1	AUTH01000020.1	AUTH01000020.1@1	38975	39685	FALSE	0	0	I-A	0	['2OG_1_CAS-I-II-III-IV-V-VI']	[39]	['6.70e-04']	[0.418]	[0.734]	NA	NA
GCA_000497975.1	AUTH01000069.1	AUTH01000069.1@1	182	931	FALSE	0	0	I-A	0	['CasR_0_CAS-I-II-III-IV-V-VI']	[1]	['4.80e-04']	[0.364]	[0.434]	NA	NA
GCA_000497975.1	AUTH01000105.1	AUTH01000105.1@1	39349	39756	FALSE	0	0	I-A	0	['Csa3_1_CAS-I-II-III-IV-V-VI']	[33]	['1.30e-16']	[0.493]	[0.619]	NA	NA
GCA_000497975.1	AUTH01000011.1	AUTH01000011.1@1	50879	51580	FALSE	0	0	I-A	0	['DEDDh_0_CAS-I-II-III-IV-V-VI']	[48]	['9.60e-36']	[0.731]	[1.0]	NA	NA
GCA_000497975.1	AUTH01000107.1	AUTH01000107.1@1	3477	4601	FALSE	0	0	I-A	0	['WYL_3_CAS-I-II-III-IV-V-VI']	[9]	['4.80e-04']	[0.352]	[0.651]	NA	NA
GCA_000497975.1	AUTH01000074.1	AUTH01000074.1@2	15898	16965	FALSE	0	0	I-A	0	['PD_DExK_0_CAS-I-II-III-IV-V-VI']	[14]	['6.00e-53']	[0.607]	[1.0]	NA	NA
GCA_000497975.1	AUTH01000062.1	AUTH01000062.1@1	8101	8646	FALSE	0	0	I-A	0	['DEDDh_0_CAS-I-II-III-IV-V-VI']	[13]	['1.60e-11']	[0.857]	[0.95]	NA	NA
GCA_000497995.1	AUTI01000170.1	AUTI01000170.1@1	1522	2241	FALSE	0	0	I-A	0	['2OG_1_CAS-I-II-III-IV-V-VI']	[3]	['8.20e-03']	[0.417]	[0.723]	NA	NA
GCA_000497995.1	AUTI01000294.1	AUTI01000294.1@1	3	1259	FALSE	0	0	I-A	0	['DEDDh_0_CAS-I-II-III-IV-V-VI']	[1]	['2.20e-42']	[0.368]	[0.988]	NA	NA
GCA_000497995.1	AUTI01000272.1	AUTI01000272.1@1	3263	4012	FALSE	0	0	I-A	0	['Csa3_1_CAS-I-II-III-IV-V-VI']	[3]	['3.50e-04']	[0.664]	[0.78]	NA	NA
GCA_000497995.1	AUTI01000414.1	AUTI01000414.1@1	18480	19226	FALSE	0	0	I-A	0	['Csa3_1_CAS-I-II-III-IV-V-VI']	[19]	['9.10e-03']	[0.361]	[0.39]	NA	NA
GCA_000497995.1	AUTI01000366.1	AUTI01000366.1@1	18122	18553	FALSE	0	0	I-A	0	['CasR_0_CAS-I-II-III-IV-V-VI']	[19]	['5.60e-05']	[0.604]	[0.434]	NA	NA
GCA_000497995.1	AUTI01000325.1	AUTI01000325.1@1	41797	42501	FALSE	0	0	I-A	0	['DEDDh_0_CAS-I-II-III-IV-V-VI']	[41]	['8.90e-26']	[0.745]	[0.994]	NA	NA
GCA_000497995.1	AUTI01000184.1	AUTI01000184.1@1	4373	4735	FALSE	0	0	I-A	0	['2OG_1_CAS-I-II-III-IV-V-VI']	[7]	['6.40e-06']	[0.636]	[0.957]	NA	NA
GCA_000497995.1	AUTI01000286.1	AUTI01000286.1@1	16743	17174	FALSE	0	0	I-A	0	['CasR_1_CAS-I-II-III-IV-V-VI']	[12]	['5.60e-05']	[0.486]	[0.317]	NA	NA
GCA_000497995.1	AUTI01000274.1	AUTI01000274.1@1	5171	5716	FALSE	0	0	I-A	0	['DEDDh_0_CAS-I-II-III-IV-V-VI']	[6]	['7.70e-12']	[0.857]	[0.95]	NA	NA
GCA_000497995.1	AUTI01000180.1	AUTI01000180.1@1	4136	4615	FALSE	0	0	I-A	0	['CasR_0_CAS-I-II-III-IV-V-VI']	[4]	['2.40e-03']	[0.431]	[0.343]	NA	NA
GCA_000497995.1	AUTI01000284.1	AUTI01000284.1@1	4136	4849	FALSE	0	0	I-A	0	['DEDDh_0_CAS-I-II-III-IV-V-VI']	[5]	['9.20e-40']	[0.685]	[0.994]	NA	NA
GCA_000497995.1	AUTI01000317.1	AUTI01000317.1@1	6347	7051	FALSE	0	0	I-A	0	['2OG_1_CAS-I-II-III-IV-V-VI']	[5]	['1.20e-14']	[0.391]	[0.979]	NA	NA
GCA_000497995.1	AUTI01000427.1	AUTI01000427.1@1	40399	40755	FALSE	0	0	I-A	0	['Csa3_1_CAS-I-II-III-IV-V-VI']	[34]	['1.00e-16']	[0.571]	[0.627]	NA	NA
GCA_000497995.1	AUTI01000203.1	AUTI01000203.1@1	1	1314	FALSE	0	0	I-A	0	['DEDDh_0_CAS-I-II-III-IV-V-VI']	[1]	['1.40e-07']	[0.326]	[0.75]	NA	NA
GCA_000497995.1	AUTI01000182.1	AUTI01000182.1@1	6628	7056	FALSE	0	0	I-A	0	['CasR_0_CAS-I-II-III-IV-V-VI']	[6]	['2.20e-07']	[0.49]	[0.343]	NA	NA
GCA_000497995.1	AUTI01000407.1	AUTI01000407.1@1	2	544	FALSE	0	0	I-A	0	['2OG_1_CAS-I-II-III-IV-V-VI']	[1]	['3.10e-19']	[0.42]	[0.84]	NA	NA
GCA_000497995.1	AUTI01000448.1	AUTI01000448.1@1	3515	4138	FALSE	0	0	I-A	0	['DEDDh_0_CAS-I-II-III-IV-V-VI']	[3]	['9.30e-34']	[0.784]	[0.994]	NA	NA
GCA_000497995.1	AUTI01000099.1	AUTI01000099.1@1	338	1312	FALSE	0	0	I-A	0	['WYL_0_CAS-I-II-III-IV-V-VI']	[2]	['8.20e-11']	[0.905]	[0.907]	NA	NA
GCA_000497995.1	AUTI01000231.1	AUTI01000231.1@1	12668	13348	FALSE	0	0	I-A	0	['2OG_1_CAS-I-II-III-IV-V-VI']	[16]	['1.30e-17']	[0.41]	[0.968]	NA	NA
GCA_000498055.1	AUTO01000151.1	AUTO01000151.1@1	10428	12392	FALSE	0	0	I-A	0	['RT_0_CAS-I-II-III-IV-V-VI']	[20]	['5.90e-24']	[0.36]	[0.995]	NA	NA
GCA_000498055.1	AUTO01000364.1	AUTO01000364.1@1	8758	9231	FALSE	0	0	I-A	0	['Csa3_1_CAS-I-II-III-IV-V-VI']	[5]	['9.60e-04']	[0.399]	[0.441]	NA	NA
GCA_000498055.1	AUTO01000349.1	AUTO01000349.1@1	23464	23892	FALSE	0	0	I-A	0	['CasR_0_CAS-I-II-III-IV-V-VI']	[21]	['8.30e-07']	[0.601]	[0.424]	NA	NA
GCA_000498055.1	AUTO01000180.1	AUTO01000180.1@3	62694	63125	FALSE	0	0	I-A	0	['CasR_0_CAS-I-II-III-IV-V-VI']	[58]	['7.70e-04']	[0.604]	[0.434]	NA	NA
GCA_000498055.1	AUTO01000315.1	AUTO01000315.1@1	7915	8607	FALSE	0	0	I-A	0	['DEDDh_0_CAS-I-II-III-IV-V-VI']	[8]	['1.70e-24']	[0.758]	[0.994]	NA	NA
GCA_000498055.1	AUTO01000067.1	AUTO01000067.1@1	13810	14235	FALSE	0	0	I-A	0	['Csa3_1_CAS-I-II-III-IV-V-VI']	[10]	['2.50e-05']	[0.465]	[0.5]	NA	NA
GCA_000498055.1	AUTO01000229.1	AUTO01000229.1@1	3663	4412	FALSE	0	0	I-A	0	['Csa3_1_CAS-I-II-III-IV-V-VI']	[3]	['1.70e-03']	[0.572]	[0.644]	NA	NA
GCA_000498055.1	AUTO01000177.1	AUTO01000177.1@1	32669	32962	FALSE	0	0	I-A	0	['Csa3_1_CAS-I-II-III-IV-V-VI']	[30]	['1.20e-12']	[0.816]	[0.669]	NA	NA
GCA_000498055.1	AUTO01000075.1	AUTO01000075.1@1	25368	26087	FALSE	0	0	I-A	0	['2OG_1_CAS-I-II-III-IV-V-VI']	[24]	['4.40e-03']	[0.417]	[0.723]	NA	NA
GCA_000498055.1	AUTO01000031.1	AUTO01000031.1@1	2	511	FALSE	0	0	I-A	0	['DEDDh_0_CAS-I-II-III-IV-V-VI']	[1]	['1.90e-07']	[0.788]	[0.756]	NA	NA
GCA_000498055.1	AUTO01000302.1	AUTO01000302.1@3	46016	46720	FALSE	0	0	I-A	0	['DEDDh_0_CAS-I-II-III-IV-V-VI']	[42]	['6.40e-33']	[0.821]	[0.994]	NA	NA
GCA_000498055.1	AUTO01000105.1	AUTO01000105.1@1	709	1188	FALSE	0	0	I-A	0	['CasR_0_CAS-I-II-III-IV-V-VI']	[2]	['2.40e-03']	[0.431]	[0.343]	NA	NA
GCA_000498055.1	AUTO01000316.1	AUTO01000316.1@1	11723	12427	FALSE	0	0	I-A	0	['2OG_1_CAS-I-II-III-IV-V-VI']	[7]	['5.00e-15']	[0.391]	[0.979]	NA	NA
GCA_000498055.1	AUTO01000303.1	AUTO01000303.1@1	1532	2245	FALSE	0	0	I-A	0	['DEDDh_0_CAS-I-II-III-IV-V-VI']	[2]	['3.20e-39']	[0.685]	[0.994]	NA	NA
GCA_000498055.1	AUTO01000259.1	AUTO01000259.1@1	23229	23582	FALSE	0	0	I-A	0	['Csa3_1_CAS-I-II-III-IV-V-VI']	[25]	['1.10e-16']	[0.576]	[0.627]	NA	NA
GCA_000498055.1	AUTO01000253.1	AUTO01000253.1@1	1	540	FALSE	0	0	I-A	0	['2OG_1_CAS-I-II-III-IV-V-VI']	[1]	['5.00e-19']	[0.422]	[0.84]	NA	NA
GCA_000498055.1	AUTO01000216.1	AUTO01000216.1@2	48317	48862	FALSE	0	0	I-A	0	['DEDDh_0_CAS-I-II-III-IV-V-VI']	[46]	['1.60e-11']	[0.857]	[0.95]	NA	NA
GCA_000498055.1	AUTO01000292.1	AUTO01000292.1@1	7679	8302	FALSE	0	0	I-A	0	['DEDDh_0_CAS-I-II-III-IV-V-VI']	[9]	['2.50e-35']	[0.784]	[0.994]	NA	NA
GCA_000498095.1	AUTQ01000081.1	AUTQ01000081.1@1	83791	84561	FALSE	0	0	I-A	0	['DEDDh_0_CAS-I-II-III-IV-V-VI']	[84]	['6.50e-25']	[0.681]	[0.994]	NA	NA
GCA_000498095.1	AUTQ01000099.1	AUTQ01000099.1@1	78654	79118	FALSE	0	0	I-A	0	['Csa3_1_CAS-I-II-III-IV-V-VI']	[88]	['6.40e-03']	[0.381]	[0.441]	NA	NA
GCA_000498095.1	AUTQ01000197.1	AUTQ01000197.1@1	1533	2246	FALSE	0	0	I-A	0	['DEDDh_0_CAS-I-II-III-IV-V-VI']	[2]	['9.90e-40']	[0.752]	[0.994]	NA	NA
GCA_000498095.1	AUTQ01000272.1	AUTQ01000272.1@1	5097	5642	FALSE	0	0	I-A	0	['DEDDh_0_CAS-I-II-III-IV-V-VI']	[7]	['3.70e-11']	[0.857]	[0.95]	NA	NA
GCA_000498095.1	AUTQ01000172.1	AUTQ01000172.1@1	1824	2123	FALSE	0	0	I-A	0	['2OG_1_CAS-I-II-III-IV-V-VI']	[4]	['2.80e-05']	[0.75]	[0.936]	NA	NA
GCA_000498095.1	AUTQ01000125.1	AUTQ01000125.1@1	699	1184	FALSE	0	0	I-A	0	['CasR_0_CAS-I-II-III-IV-V-VI']	[1]	['3.50e-04']	[0.5]	[0.389]	NA	NA
GCA_000498095.1	AUTQ01000152.1	AUTQ01000152.1@1	28989	29417	FALSE	0	0	I-A	0	['CasR_0_CAS-I-II-III-IV-V-VI']	[28]	['1.10e-06']	[0.497]	[0.348]	NA	NA
GCA_000498095.1	AUTQ01000254.1	AUTQ01000254.1@1	4390	4905	FALSE	0	0	I-A	0	['DEDDh_0_CAS-I-II-III-IV-V-VI']	[9]	['2.30e-07']	[0.773]	[0.75]	NA	NA
GCA_000498095.1	AUTQ01000145.1	AUTQ01000145.1@1	29244	29864	FALSE	0	0	I-A	0	['2OG_1_CAS-I-II-III-IV-V-VI']	[27]	['1.20e-23']	[0.43]	[0.989]	NA	NA
GCA_000498095.1	AUTQ01000162.1	AUTQ01000162.1@1	3693	4667	FALSE	0	0	I-A	0	['WYL_0_CAS-I-II-III-IV-V-VI']	[4]	['1.40e-11']	[0.985]	[0.971]	NA	NA
GCA_000498095.1	AUTQ01000175.1	AUTQ01000175.1@1	3188	4369	FALSE	0	0	I-A	0	['DEDDh_0_CAS-I-II-III-IV-V-VI']	[5]	['1.10e-41']	[0.391]	[0.988]	NA	NA
GCA_000498095.1	AUTQ01000158.1	AUTQ01000158.1@1	23098	23721	FALSE	0	0	I-A	0	['DEDDh_0_CAS-I-II-III-IV-V-VI']	[25]	['7.60e-33']	[0.784]	[0.994]	NA	NA
GCA_000498095.1	AUTQ01000228.1	AUTQ01000228.1@1	38267	39016	FALSE	0	0	I-A	0	['Csa3_1_CAS-I-II-III-IV-V-VI']	[41]	['3.90e-04']	[0.66]	[0.771]	NA	NA
GCA_000498095.1	AUTQ01000164.1	AUTQ01000164.1@1	880	1236	FALSE	0	0	I-A	0	['Csa3_1_CAS-I-II-III-IV-V-VI']	[2]	['3.20e-17']	[0.571]	[0.627]	NA	NA
GCA_000498095.1	AUTQ01000160.1	AUTQ01000160.1@1	9112	9399	FALSE	0	0	I-A	0	['2OG_1_CAS-I-II-III-IV-V-VI']	[6]	['6.30e-07']	[0.792]	[0.947]	NA	NA
GCA_000498095.1	AUTQ01000092.1	AUTQ01000092.1@1	14813	15517	FALSE	0	0	I-A	0	['2OG_1_CAS-I-II-III-IV-V-VI']	[14]	['6.00e-15']	[0.391]	[0.979]	NA	NA
GCA_000498095.1	AUTQ01000057.1	AUTQ01000057.1@1	8459	9137	FALSE	0	0	I-A	0	['2OG_1_CAS-I-II-III-IV-V-VI', '2OG_1_CAS-I-II-III-IV-V-VI']	[9, 10]	['1.30e-04', '4.50e-07']	[0.346, 0.333]	[0.309, 0.553]	NA	NA
GCA_000508345.1	AYUI01000007.1	AYUI01000007.1@2	24283	29946	FALSE	0	0	I-A	0	['2OG_1_CAS-I-II-III-IV-V-VI', 'CasR_1_CAS-I-II-III-IV-V-VI']	[24, 28]	['3.00e-21', '4.20e-06']	[0.353, 0.357]	[0.989, 0.312]	NA	NA
GCA_000508345.1	AYUI01000044.1	AYUI01000044.1@5	137127	137714	FALSE	0	0	I-A	0	['DEDDh_0_CAS-I-II-III-IV-V-VI']	[114]	['1.50e-12']	[0.796]	[0.95]	NA	NA
GCA_000508345.1	AYUI01000007.1	AYUI01000007.1@1	1048	1728	FALSE	0	0	I-A	0	['2OG_1_CAS-I-II-III-IV-V-VI']	[2]	['5.20e-21']	[0.463]	[1.0]	NA	NA
GCA_000508345.1	AYUI01000043.1	AYUI01000043.1@1	56981	57688	FALSE	0	0	I-A	0	['DEDDh_0_CAS-I-II-III-IV-V-VI']	[51]	['5.60e-21']	[0.606]	[0.994]	NA	NA
GCA_000508345.1	AYUI01000004.1	AYUI01000004.1@1	120087	120458	FALSE	0	0	I-A	0	['Csa3_1_CAS-I-II-III-IV-V-VI']	[105]	['1.60e-17']	[0.758]	[0.873]	NA	NA
GCA_000508345.1	AYUI01000005.1	AYUI01000005.1@1	1074	1418	FALSE	0	0	I-A	0	['Csa3_1_CAS-I-II-III-IV-V-VI']	[2]	['2.20e-15']	[0.635]	[0.669]	NA	NA
GCA_000508345.1	AYUI01000006.1	AYUI01000006.1@1	50785	51252	FALSE	0	0	I-A	0	['CasR_1_CAS-I-II-III-IV-V-VI']	[42]	['1.80e-05']	[0.41]	[0.307]	NA	NA
GCA_000508345.1	AYUI01000027.1	AYUI01000027.1@1	894	1607	FALSE	0	0	I-A	0	['RT_0_CAS-I-II-III-IV-V-VI']	[3]	['1.20e-08']	[0.66]	[0.502]	NA	NA
GCA_000508345.1	AYUI01000032.1	AYUI01000032.1@1	2347	3438	FALSE	0	0	I-A	0	['WYL_3_CAS-I-II-III-IV-V-VI']	[5]	['9.50e-28']	[0.508]	[0.983]	NA	NA
GCA_000508345.1	AYUI01000041.1	AYUI01000041.1@1	15478	16083	FALSE	0	0	I-A	0	['DEDDh_0_CAS-I-II-III-IV-V-VI']	[14]	['1.80e-31']	[0.812]	[0.994]	NA	NA
GCA_000508345.1	AYUI01000033.1	AYUI01000033.1@1	16800	17111	FALSE	0	0	I-A	0	['Csa3_1_CAS-I-II-III-IV-V-VI']	[15]	['2.10e-03']	[0.529]	[0.475]	NA	NA
GCA_000508345.1	AYUI01000016.1	AYUI01000016.1@2	28220	28738	FALSE	0	0	I-A	0	['CasR_0_CAS-I-II-III-IV-V-VI']	[25]	['2.30e-03']	[0.387]	[0.359]	NA	NA
GCA_000508345.1	AYUI01000037.1	AYUI01000037.1@5	129329	130456	FALSE	0	0	I-A	0	['WYL_3_CAS-I-II-III-IV-V-VI']	[106]	['2.50e-20']	[0.465]	[0.93]	NA	NA
GCA_000508345.1	AYUI01000037.1	AYUI01000037.1@4	71715	72077	FALSE	0	0	I-A	0	['Csa3_1_CAS-I-II-III-IV-V-VI']	[66]	['3.50e-08']	[0.595]	[0.644]	NA	NA
GCA_000508345.1	AYUI01000006.1	AYUI01000006.1@4	137518	137949	FALSE	0	0	I-A	0	['Csa3_1_CAS-I-II-III-IV-V-VI']	[107]	['1.20e-03']	[0.41]	[0.483]	NA	NA
GCA_000508345.1	AYUI01000027.1	AYUI01000027.1@2	24490	25275	FALSE	0	0	I-A	0	['DEDDh_0_CAS-I-II-III-IV-V-VI']	[21]	['3.30e-24']	[0.679]	[0.994]	NA	NA
GCA_000508345.1	AYUI01000047.1	AYUI01000047.1@2	61064	61567	FALSE	0	0	I-A	0	['CasR_1_CAS-I-II-III-IV-V-VI']	[59]	['5.20e-06']	[0.399]	[0.307]	NA	NA
GCA_000511045.1	AYXZ01000148.1	AYXZ01000148.1@1	9247	9735	FALSE	0	0	I-A	0	['CasR_1_CAS-I-II-III-IV-V-VI']	[8]	['3.20e-06']	[0.399]	[0.312]	NA	NA
GCA_000511045.1	AYXZ01000158.1	AYXZ01000158.1@1	4101	4850	FALSE	0	0	I-A	0	['2OG_1_CAS-I-II-III-IV-V-VI']	[3]	['8.80e-21']	[0.356]	[0.989]	NA	NA
GCA_000511045.1	AYXZ01000119.1	AYXZ01000119.1@1	18219	18824	FALSE	0	0	I-A	0	['DEDDh_0_CAS-I-II-III-IV-V-VI']	[19]	['7.80e-31']	[0.812]	[0.994]	NA	NA
GCA_000511045.1	AYXZ01000085.1	AYXZ01000085.1@1	22068	22502	FALSE	0	0	I-A	0	['Csa3_1_CAS-I-II-III-IV-V-VI']	[22]	['4.20e-03']	[0.407]	[0.483]	NA	NA
GCA_000511045.1	AYXZ01000076.1	AYXZ01000076.1@1	1233	2834	FALSE	0	0	I-A	0	['DEDDh_0_CAS-I-II-III-IV-V-VI']	[2]	['2.60e-37']	[0.378]	[0.994]	NA	NA
GCA_000511045.1	AYXZ01000143.1	AYXZ01000143.1@1	37335	38057	FALSE	0	0	I-A	0	['DEDDh_0_CAS-I-II-III-IV-V-VI']	[33]	['4.70e-21']	[0.598]	[1.0]	NA	NA
GCA_000511045.1	AYXZ01000082.1	AYXZ01000082.1@4	41386	41748	FALSE	0	0	I-A	0	['Csa3_1_CAS-I-II-III-IV-V-VI']	[45]	['2.00e-10']	[0.579]	[0.627]	NA	NA
GCA_000511045.1	AYXZ01000122.1	AYXZ01000122.1@2	76579	77220	FALSE	0	0	I-A	0	['DEDDh_0_CAS-I-II-III-IV-V-VI']	[65]	['4.80e-13']	[0.547]	[0.769]	NA	NA
GCA_000511045.1	AYXZ01000137.1	AYXZ01000137.1@1	3817	4029	FALSE	0	0	I-A	0	['2OG_1_CAS-I-II-III-IV-V-VI']	[5]	['9.00e-09']	[0.831]	[0.574]	NA	NA
GCA_000511045.1	AYXZ01000048.1	AYXZ01000048.1@1	27070	27981	FALSE	0	0	I-A	0	['WYL_3_CAS-I-II-III-IV-V-VI']	[20]	['3.20e-19']	[0.582]	[0.942]	NA	NA
GCA_000511045.1	AYXZ01000026.1	AYXZ01000026.1@2	24402	24731	FALSE	0	0	I-A	0	['Csa3_1_CAS-I-II-III-IV-V-VI']	[19]	['1.70e-17']	[0.682]	[0.686]	NA	NA
GCA_000511045.1	AYXZ01000122.1	AYXZ01000122.1@1	46244	47332	FALSE	0	0	I-A	0	['WYL_3_CAS-I-II-III-IV-V-VI']	[40]	['1.70e-25']	[0.51]	[0.983]	NA	NA
GCA_000511045.1	AYXZ01000157.1	AYXZ01000157.1@1	72523	72894	FALSE	0	0	I-A	0	['Csa3_1_CAS-I-II-III-IV-V-VI']	[72]	['1.50e-17']	[0.774]	[0.89]	NA	NA
GCA_000511045.1	AYXZ01000022.1	AYXZ01000022.1@1	22016	22603	FALSE	0	0	I-A	0	['DEDDh_0_CAS-I-II-III-IV-V-VI']	[23]	['2.60e-11']	[0.796]	[0.95]	NA	NA
GCA_000511045.1	AYXZ01000111.1	AYXZ01000111.1@1	36655	37173	FALSE	0	0	I-A	0	['CasR_0_CAS-I-II-III-IV-V-VI']	[38]	['2.80e-03']	[0.416]	[0.364]	NA	NA
GCA_000511045.1	AYXZ01000086.1	AYXZ01000086.1@1	27949	28791	FALSE	0	0	I-A	0	['DEDDh_0_CAS-I-II-III-IV-V-VI']	[24]	['2.80e-25']	[0.633]	[0.994]	NA	NA
GCA_000511065.1	AYYA01000051.1	AYYA01000051.1@1	36668	37186	FALSE	0	0	I-A	0	['CasR_0_CAS-I-II-III-IV-V-VI']	[37]	['2.70e-03']	[0.416]	[0.364]	NA	NA
GCA_000511065.1	AYYA01000030.1	AYYA01000030.1@2	63500	64342	FALSE	0	0	I-A	0	['DEDDh_0_CAS-I-II-III-IV-V-VI']	[60]	['2.70e-25']	[0.633]	[0.994]	NA	NA
GCA_000511065.1	AYYA01000054.1	AYYA01000054.1@3	133078	133290	FALSE	0	0	I-A	0	['2OG_1_CAS-I-II-III-IV-V-VI']	[129]	['8.70e-09']	[0.831]	[0.574]	NA	NA
GCA_000511065.1	AYYA01000046.1	AYYA01000046.1@1	27406	28527	FALSE	0	0	I-A	0	['WYL_3_CAS-I-II-III-IV-V-VI']	[19]	['4.90e-19']	[0.473]	[0.942]	NA	NA
GCA_000511065.1	AYYA01000010.1	AYYA01000010.1@1	7674	9275	FALSE	0	0	I-A	0	['DEDDh_0_CAS-I-II-III-IV-V-VI']	[9]	['2.50e-37']	[0.378]	[0.994]	NA	NA
GCA_000511065.1	AYYA01000067.1	AYYA01000067.1@1	22470	23057	FALSE	0	0	I-A	0	['DEDDh_0_CAS-I-II-III-IV-V-VI']	[24]	['2.50e-11']	[0.796]	[0.95]	NA	NA
GCA_000511065.1	AYYA01000054.1	AYYA01000054.1@4	156748	157497	FALSE	0	0	I-A	0	['2OG_1_CAS-I-II-III-IV-V-VI']	[152]	['8.50e-21']	[0.356]	[0.989]	NA	NA
GCA_000511065.1	AYYA01000054.1	AYYA01000054.1@1	18244	18849	FALSE	0	0	I-A	0	['DEDDh_0_CAS-I-II-III-IV-V-VI']	[19]	['7.60e-31']	[0.812]	[0.994]	NA	NA
GCA_000511065.1	AYYA01000066.1	AYYA01000066.1@1	48521	49009	FALSE	0	0	I-A	0	['CasR_1_CAS-I-II-III-IV-V-VI']	[42]	['3.10e-06']	[0.399]	[0.312]	NA	NA
GCA_000511065.1	AYYA01000028.1	AYYA01000028.1@2	75763	76125	FALSE	0	0	I-A	0	['Csa3_1_CAS-I-II-III-IV-V-VI']	[63]	['2.00e-10']	[0.579]	[0.627]	NA	NA
GCA_000511065.1	AYYA01000006.1	AYYA01000006.1@1	85262	86350	FALSE	0	0	I-A	0	['WYL_3_CAS-I-II-III-IV-V-VI']	[72]	['1.60e-25']	[0.51]	[0.983]	NA	NA
GCA_000511065.1	AYYA01000055.1	AYYA01000055.1@3	163230	163601	FALSE	0	0	I-A	0	['Csa3_1_CAS-I-II-III-IV-V-VI']	[128]	['1.50e-17']	[0.774]	[0.89]	NA	NA
GCA_000511065.1	AYYA01000006.1	AYYA01000006.1@2	115569	116210	FALSE	0	0	I-A	0	['DEDDh_0_CAS-I-II-III-IV-V-VI']	[94]	['4.60e-13']	[0.547]	[0.769]	NA	NA
GCA_000511065.1	AYYA01000052.1	AYYA01000052.1@2	38152	38481	FALSE	0	0	I-A	0	['Csa3_1_CAS-I-II-III-IV-V-VI']	[34]	['1.60e-17']	[0.682]	[0.686]	NA	NA
GCA_000511065.1	AYYA01000044.1	AYYA01000044.1@3	115808	116242	FALSE	0	0	I-A	0	['Csa3_1_CAS-I-II-III-IV-V-VI']	[91]	['4.00e-03']	[0.407]	[0.483]	NA	NA
GCA_000511065.1	AYYA01000056.1	AYYA01000056.1@1	37488	38210	FALSE	0	0	I-A	0	['DEDDh_0_CAS-I-II-III-IV-V-VI']	[33]	['4.60e-21']	[0.598]	[1.0]	NA	NA
GCA_000511635.1	AYXM01000032.1	AYXM01000032.1@1	18244	18849	FALSE	0	0	I-A	0	['DEDDh_0_CAS-I-II-III-IV-V-VI']	[19]	['7.50e-31']	[0.812]	[0.994]	NA	NA
GCA_000511635.1	AYXM01000064.1	AYXM01000064.1@1	27406	28527	FALSE	0	0	I-A	0	['WYL_3_CAS-I-II-III-IV-V-VI']	[19]	['4.90e-19']	[0.473]	[0.942]	NA	NA
GCA_000511635.1	AYXM01000043.1	AYXM01000043.1@1	28311	29153	FALSE	0	0	I-A	0	['DEDDh_0_CAS-I-II-III-IV-V-VI']	[24]	['2.70e-25']	[0.633]	[0.994]	NA	NA
GCA_000511635.1	AYXM01000010.1	AYXM01000010.1@1	61230	62318	FALSE	0	0	I-A	0	['WYL_3_CAS-I-II-III-IV-V-VI']	[48]	['1.60e-25']	[0.51]	[0.983]	NA	NA
GCA_000511635.1	AYXM01000011.1	AYXM01000011.1@2	75763	76125	FALSE	0	0	I-A	0	['Csa3_1_CAS-I-II-III-IV-V-VI']	[63]	['2.00e-10']	[0.579]	[0.627]	NA	NA
GCA_000511635.1	AYXM01000071.1	AYXM01000071.1@1	22069	22656	FALSE	0	0	I-A	0	['DEDDh_0_CAS-I-II-III-IV-V-VI']	[23]	['2.40e-11']	[0.796]	[0.95]	NA	NA
GCA_000511635.1	AYXM01000014.1	AYXM01000014.1@3	115360	115794	FALSE	0	0	I-A	0	['Csa3_1_CAS-I-II-III-IV-V-VI']	[90]	['4.00e-03']	[0.407]	[0.483]	NA	NA
GCA_000511635.1	AYXM01000010.1	AYXM01000010.1@2	91537	92178	FALSE	0	0	I-A	0	['DEDDh_0_CAS-I-II-III-IV-V-VI']	[70]	['4.60e-13']	[0.547]	[0.769]	NA	NA
GCA_000511635.1	AYXM01000024.1	AYXM01000024.1@2	38152	38481	FALSE	0	0	I-A	0	['Csa3_1_CAS-I-II-III-IV-V-VI']	[34]	['1.60e-17']	[0.682]	[0.686]	NA	NA
GCA_000511635.1	AYXM01000034.1	AYXM01000034.1@1	37488	38210	FALSE	0	0	I-A	0	['DEDDh_0_CAS-I-II-III-IV-V-VI']	[33]	['4.50e-21']	[0.598]	[1.0]	NA	NA
GCA_000511635.1	AYXM01000033.1	AYXM01000033.1@3	163230	163601	FALSE	0	0	I-A	0	['Csa3_1_CAS-I-II-III-IV-V-VI']	[128]	['1.50e-17']	[0.774]	[0.89]	NA	NA
GCA_000511635.1	AYXM01000041.1	AYXM01000041.1@1	14183	14671	FALSE	0	0	I-A	0	['CasR_1_CAS-I-II-III-IV-V-VI']	[13]	['3.10e-06']	[0.399]	[0.312]	NA	NA
GCA_000511635.1	AYXM01000073.1	AYXM01000073.1@1	35688	36206	FALSE	0	0	I-A	0	['CasR_0_CAS-I-II-III-IV-V-VI']	[28]	['2.70e-03']	[0.416]	[0.364]	NA	NA
GCA_000511635.1	AYXM01000009.1	AYXM01000009.1@1	57691	59292	FALSE	0	0	I-A	0	['DEDDh_0_CAS-I-II-III-IV-V-VI']	[50]	['2.50e-37']	[0.378]	[0.994]	NA	NA
GCA_000511635.1	AYXM01000032.1	AYXM01000032.1@3	133078	133290	FALSE	0	0	I-A	0	['2OG_1_CAS-I-II-III-IV-V-VI']	[129]	['8.60e-09']	[0.831]	[0.574]	NA	NA
GCA_000511635.1	AYXM01000032.1	AYXM01000032.1@4	156748	157497	FALSE	0	0	I-A	0	['2OG_1_CAS-I-II-III-IV-V-VI']	[152]	['8.50e-21']	[0.356]	[0.989]	NA	NA
GCA_000511655.1	AYXN01000020.1	AYXN01000020.1@2	18759	19103	FALSE	0	0	I-A	0	['Csa3_1_CAS-I-II-III-IV-V-VI']	[17]	['2.20e-15']	[0.635]	[0.669]	NA	NA
GCA_000511655.1	AYXN01000009.1	AYXN01000009.1@2	31610	32290	FALSE	0	0	I-A	0	['2OG_1_CAS-I-II-III-IV-V-VI']	[28]	['5.30e-21']	[0.463]	[1.0]	NA	NA
GCA_000511655.1	AYXN01000036.1	AYXN01000036.1@5	114733	115200	FALSE	0	0	I-A	0	['CasR_1_CAS-I-II-III-IV-V-VI']	[87]	['1.80e-05']	[0.41]	[0.307]	NA	NA
GCA_000511655.1	AYXN01000039.1	AYXN01000039.1@1	15478	16083	FALSE	0	0	I-A	0	['DEDDh_0_CAS-I-II-III-IV-V-VI']	[14]	['1.80e-31']	[0.812]	[0.994]	NA	NA
GCA_000511655.1	AYXN01000032.1	AYXN01000032.1@1	56981	57688	FALSE	0	0	I-A	0	['DEDDh_0_CAS-I-II-III-IV-V-VI']	[51]	['5.70e-21']	[0.606]	[0.994]	NA	NA
GCA_000511655.1	AYXN01000004.1	AYXN01000004.1@1	16800	17111	FALSE	0	0	I-A	0	['Csa3_1_CAS-I-II-III-IV-V-VI']	[15]	['2.10e-03']	[0.529]	[0.475]	NA	NA
GCA_000511655.1	AYXN01000009.1	AYXN01000009.1@1	3317	9055	FALSE	0	0	I-A	0	['CasR_1_CAS-I-II-III-IV-V-VI', '2OG_1_CAS-I-II-III-IV-V-VI']	[2, 6]	['5.00e-06', '3.00e-21']	[0.314, 0.353]	[0.312, 0.989]	NA	NA
GCA_000511655.1	AYXN01000036.1	AYXN01000036.1@2	28036	28467	FALSE	0	0	I-A	0	['Csa3_1_CAS-I-II-III-IV-V-VI']	[22]	['1.20e-03']	[0.41]	[0.483]	NA	NA
GCA_000511655.1	AYXN01000023.1	AYXN01000023.1@2	28220	28738	FALSE	0	0	I-A	0	['CasR_0_CAS-I-II-III-IV-V-VI']	[25]	['2.40e-03']	[0.387]	[0.359]	NA	NA
GCA_000511655.1	AYXN01000037.1	AYXN01000037.1@4	71715	72077	FALSE	0	0	I-A	0	['Csa3_1_CAS-I-II-III-IV-V-VI']	[66]	['3.50e-08']	[0.595]	[0.644]	NA	NA
GCA_000511655.1	AYXN01000006.1	AYXN01000006.1@1	894	1607	FALSE	0	0	I-A	0	['RT_0_CAS-I-II-III-IV-V-VI']	[3]	['1.20e-08']	[0.66]	[0.502]	NA	NA
GCA_000511655.1	AYXN01000015.1	AYXN01000015.1@1	120087	120458	FALSE	0	0	I-A	0	['Csa3_1_CAS-I-II-III-IV-V-VI']	[105]	['1.60e-17']	[0.758]	[0.873]	NA	NA
GCA_000511655.1	AYXN01000002.1	AYXN01000002.1@1	2347	3438	FALSE	0	0	I-A	0	['WYL_3_CAS-I-II-III-IV-V-VI']	[5]	['9.70e-28']	[0.508]	[0.983]	NA	NA
GCA_000511655.1	AYXN01000037.1	AYXN01000037.1@5	129329	130456	FALSE	0	0	I-A	0	['WYL_3_CAS-I-II-III-IV-V-VI']	[106]	['2.50e-20']	[0.465]	[0.93]	NA	NA
GCA_000511655.1	AYXN01000006.1	AYXN01000006.1@2	24490	25275	FALSE	0	0	I-A	0	['DEDDh_0_CAS-I-II-III-IV-V-VI']	[21]	['3.40e-24']	[0.679]	[0.994]	NA	NA
GCA_000511655.1	AYXN01000041.1	AYXN01000041.1@2	61064	61567	FALSE	0	0	I-A	0	['CasR_1_CAS-I-II-III-IV-V-VI']	[59]	['5.30e-06']	[0.399]	[0.307]	NA	NA
GCA_000511655.1	AYXN01000042.1	AYXN01000042.1@3	174620	175207	FALSE	0	0	I-A	0	['DEDDh_0_CAS-I-II-III-IV-V-VI']	[131]	['1.50e-12']	[0.796]	[0.95]	NA	NA
GCA_000521805.1	JAMB01000010.1	JAMB01000010.1@1	88527	89504	FALSE	0	0	I-A	0	['CasR_0_CAS-I-II-III-IV-V-VI']	[86]	['9.30e-03']	[0.313]	[0.732]	NA	NA
GCA_000521805.1	JAMB01000009.1	JAMB01000009.1@4	110105	110671	FALSE	0	0	I-A	0	['DEDDh_0_CAS-I-II-III-IV-V-VI']	[104]	['1.20e-15']	[0.831]	[0.956]	NA	NA
GCA_000521805.1	JAMB01000007.1	JAMB01000007.1@3	81408	81899	FALSE	0	0	I-A	0	['CasR_0_CAS-I-II-III-IV-V-VI']	[77]	['4.30e-06']	[0.396]	[0.323]	NA	NA
GCA_000521805.1	JAMB01000001.1	JAMB01000001.1@15	540621	541295	FALSE	0	0	I-A	0	['DEDDh_0_CAS-I-II-III-IV-V-VI']	[514]	['3.30e-33']	[0.84]	[0.994]	NA	NA
GCA_000521805.1	JAMB01000014.1	JAMB01000014.1@3	72537	72881	FALSE	0	0	I-A	0	['Csa3_1_CAS-I-II-III-IV-V-VI']	[67]	['9.80e-18']	[0.6]	[0.636]	NA	NA
GCA_000521805.1	JAMB01000009.1	JAMB01000009.1@1	22210	22977	FALSE	0	0	I-A	0	['CasR_0_CAS-I-II-III-IV-V-VI']	[20]	['4.30e-04']	[0.32]	[0.419]	NA	NA
GCA_000521805.1	JAMB01000018.1	JAMB01000018.1@1	4555	5031	FALSE	0	0	I-A	0	['CasR_0_CAS-I-II-III-IV-V-VI']	[5]	['5.20e-06']	[0.629]	[0.52]	NA	NA
GCA_000521805.1	JAMB01000015.1	JAMB01000015.1@1	10185	10631	FALSE	0	0	I-A	0	['CasR_1_CAS-I-II-III-IV-V-VI']	[13]	['7.50e-06']	[0.423]	[0.303]	NA	NA
GCA_000521805.1	JAMB01000005.1	JAMB01000005.1@2	80768	81424	FALSE	0	0	I-A	0	['2OG_1_CAS-I-II-III-IV-V-VI']	[80]	['5.20e-05']	[0.388]	[0.702]	NA	NA
GCA_000521805.1	JAMB01000002.1	JAMB01000002.1@2	73628	73942	FALSE	0	0	I-A	0	['Csa3_1_CAS-I-II-III-IV-V-VI']	[69]	['1.90e-19']	[0.771]	[0.763]	NA	NA
GCA_000521805.1	JAMB01000004.1	JAMB01000004.1@2	152268	152936	FALSE	0	0	I-A	0	['DEDDh_0_CAS-I-II-III-IV-V-VI']	[134]	['4.00e-24']	[0.785]	[0.994]	NA	NA
GCA_000521805.1	JAMB01000007.1	JAMB01000007.1@5	187772	188218	FALSE	0	0	I-A	0	['CasR_1_CAS-I-II-III-IV-V-VI']	[174]	['6.10e-05']	[0.544]	[0.385]	NA	NA
GCA_000521805.1	JAMB01000001.1	JAMB01000001.1@1	41368	42081	FALSE	0	0	I-A	0	['DEDDh_0_CAS-I-II-III-IV-V-VI']	[34]	['1.50e-33']	[0.697]	[0.994]	NA	NA
GCA_000521805.1	JAMB01000001.1	JAMB01000001.1@4	149858	150598	FALSE	0	0	I-A	0	['CasR_0_CAS-I-II-III-IV-V-VI']	[125]	['1.90e-06']	[0.348]	[0.439]	NA	NA
GCA_000521805.1	JAMB01000001.1	JAMB01000001.1@7	233933	234358	FALSE	0	0	I-A	0	['CasR_0_CAS-I-II-III-IV-V-VI']	[209]	['4.90e-04']	[0.542]	[0.384]	NA	NA
GCA_000521805.1	JAMB01000009.1	JAMB01000009.1@3	103836	104549	FALSE	0	0	I-A	0	['DEDDh_0_CAS-I-II-III-IV-V-VI']	[98]	['7.00e-41']	[0.681]	[0.994]	NA	NA
GCA_000524475	BAVQ01000080.1	BAVQ01000080.1@1	5399	7386	FALSE	0	0	I-A	0	['WYL_0_CAS-I-II-III-IV-V-VI', 'WYL_0_CAS-I-II-III-IV-V-VI']	[5, 6]	['1.30e-47', '4.60e-50']	[0.955, 0.961]	[0.984, 0.968]	NA	NA
GCA_000524475	BAVQ01000023.1	BAVQ01000023.1@1	18043	19044	FALSE	0	0	I-A	0	['WYL_0_CAS-I-II-III-IV-V-VI']	[16]	['8.90e-63']	[0.943]	[0.981]	NA	NA
GCA_000524475	BAVQ01000006.1	BAVQ01000006.1@2	124382	124762	FALSE	0	0	I-A	0	['Csa3_1_CAS-I-II-III-IV-V-VI']	[118]	['4.90e-03']	[0.488]	[0.551]	NA	NA
GCA_000524475	BAVQ01000072.1	BAVQ01000072.1@1	36033	36713	FALSE	0	0	I-A	0	['DEDDh_0_CAS-I-II-III-IV-V-VI']	[41]	['2.50e-32']	[0.718]	[0.994]	NA	NA
GCA_000524475	BAVQ01000016.1	BAVQ01000016.1@1	57923	58687	FALSE	0	0	I-A	0	['Csa3_1_CAS-I-II-III-IV-V-VI']	[51]	['1.30e-06']	[0.392]	[0.703]	NA	NA
GCA_000524475	BAVQ01000009.1	BAVQ01000009.1@1	235	567	FALSE	0	0	I-A	0	['Csa3_1_CAS-I-II-III-IV-V-VI']	[1]	['2.40e-10']	[0.856]	[0.89]	NA	NA
GCA_000524475	BAVQ01000013.1	BAVQ01000013.1@2	58330	59295	FALSE	0	0	I-A	0	['WYL_0_CAS-I-II-III-IV-V-VI']	[59]	['1.00e-42']	[0.984]	[0.981]	NA	NA
GCA_000524475	BAVQ01000043.1	BAVQ01000043.1@1	28453	29094	FALSE	0	0	I-A	0	['DEDDh_0_CAS-I-II-III-IV-V-VI']	[28]	['5.10e-09']	[0.738]	[0.95]	NA	NA
GCA_000524475	BAVQ01000003.1	BAVQ01000003.1@1	261420	261791	FALSE	0	0	I-A	0	['Csa3_1_CAS-I-II-III-IV-V-VI']	[243]	['2.40e-14']	[0.653]	[0.763]	NA	NA
GCA_000524475	BAVQ01000035.1	BAVQ01000035.1@1	890	1228	FALSE	0	0	I-A	0	['Csa3_1_CAS-I-II-III-IV-V-VI']	[2]	['3.10e-21']	[0.611]	[0.619]	NA	NA
GCA_000524475	BAVQ01000009.1	BAVQ01000009.1@3	155796	156839	FALSE	0	0	I-A	0	['WYL_0_CAS-I-II-III-IV-V-VI']	[149]	['9.40e-36']	[0.563]	[0.61]	NA	NA
GCA_000524475	BAVQ01000072.1	BAVQ01000072.1@4	115273	115614	FALSE	0	0	I-A	0	['Csa3_1_CAS-I-II-III-IV-V-VI']	[117]	['7.50e-18']	[0.781]	[0.771]	NA	NA
GCA_000524475	BAVQ01000009.1	BAVQ01000009.1@2	115273	115593	FALSE	0	0	I-A	0	['Csa3_1_CAS-I-II-III-IV-V-VI']	[108]	['2.60e-09']	[0.692]	[0.703]	NA	NA
GCA_000524475	BAVQ01000022.1	BAVQ01000022.1@3	109340	109693	FALSE	0	0	I-A	0	['WYL_0_CAS-I-II-III-IV-V-VI']	[99]	['2.70e-04']	[0.873]	[0.326]	NA	NA
GCA_000524475	BAVQ01000002.1	BAVQ01000002.1@3	86760	87548	FALSE	0	0	I-A	0	['Csa3_1_CAS-I-II-III-IV-V-VI']	[95]	['5.00e-15']	[0.464]	[0.729]	NA	NA
GCA_000524475	BAVQ01000035.1	BAVQ01000035.1@4	117008	117385	FALSE	0	0	I-A	0	['Csa3_1_CAS-I-II-III-IV-V-VI']	[104]	['4.80e-15']	[0.651]	[0.771]	NA	NA
GCA_000524475	BAVQ01000072.1	BAVQ01000072.1@3	90943	91374	FALSE	0	0	I-A	0	['CasR_0_CAS-I-II-III-IV-V-VI']	[94]	['3.30e-04']	[0.438]	[0.308]	NA	NA
GCA_000524475	BAVQ01000043.1	BAVQ01000043.1@7	201996	202457	FALSE	0	0	I-A	0	['Csa3_1_CAS-I-II-III-IV-V-VI']	[185]	['5.70e-05']	[0.513]	[0.61]	NA	NA
GCA_000524475	BAVQ01000083.1	BAVQ01000083.1@1	39121	39618	FALSE	0	0	I-A	0	['Csa3_1_CAS-I-II-III-IV-V-VI']	[38]	['6.60e-04']	[0.464]	[0.542]	NA	NA
GCA_000524475	BAVQ01000015.1	BAVQ01000015.1@1	2668	3045	FALSE	0	0	I-A	0	['Csa3_1_CAS-I-II-III-IV-V-VI']	[4]	['2.30e-15']	[0.675]	[0.797]	NA	NA
GCA_000524475	BAVQ01000022.1	BAVQ01000022.1@1	27126	27605	FALSE	0	0	I-A	0	['CasR_0_CAS-I-II-III-IV-V-VI']	[26]	['2.30e-04']	[0.412]	[0.313]	NA	NA
GCA_000524475	BAVQ01000035.1	BAVQ01000035.1@5	123757	124125	FALSE	0	0	I-A	0	['Csa3_1_CAS-I-II-III-IV-V-VI']	[111]	['1.70e-20']	[0.577]	[0.636]	NA	NA
GCA_000524475	BAVQ01000007.1	BAVQ01000007.1@2	26202	26447	FALSE	0	0	I-A	0	['Csa3_1_CAS-I-II-III-IV-V-VI']	[28]	['1.70e-08']	[0.744]	[0.568]	NA	NA
GCA_000524475	BAVQ01000050.1	BAVQ01000050.1@1	1723	1995	FALSE	0	0	I-A	0	['PD_DExK_0_CAS-I-II-III-IV-V-VI']	[2]	['6.20e-09']	[0.582]	[0.352]	NA	NA
GCA_000582475	JEMO01000019.1	JEMO01000019.1@5	185973	186341	FALSE	0	0	I-A	0	['Csa3_1_CAS-I-II-III-IV-V-VI']	[164]	['9.40e-14']	[0.683]	[0.788]	NA	NA
GCA_000582475	JEMO01000002.1	JEMO01000002.1@1	13623	14438	FALSE	0	0	I-A	0	['DEDDh_0_CAS-I-II-III-IV-V-VI']	[14]	['1.40e-27']	[0.721]	[0.981]	NA	NA
GCA_000582475	JEMO01000016.1	JEMO01000016.1@1	84234	84620	FALSE	0	0	I-A	0	['Csa3_1_CAS-I-II-III-IV-V-VI']	[79]	['2.10e-13']	[0.651]	[0.78]	NA	NA
GCA_000582475	JEMO01000014.1	JEMO01000014.1@1	71820	72434	FALSE	0	0	I-A	0	['DEDDh_0_CAS-I-II-III-IV-V-VI']	[64]	['9.10e-12']	[0.776]	[0.956]	NA	NA
GCA_000582475	JEMO01000004.1	JEMO01000004.1@1	31596	32129	FALSE	0	0	I-A	0	['Csa3_1_CAS-I-II-III-IV-V-VI']	[36]	['9.60e-03']	[0.399]	[0.653]	NA	NA
GCA_000582475	JEMO01000011.1	JEMO01000011.1@2	23927	26092	FALSE	0	0	I-A	0	['WYL_0_CAS-I-II-III-IV-V-VI']	[29]	['5.80e-52']	[0.661]	[0.981]	NA	NA
GCA_000582475	JEMO01000019.1	JEMO01000019.1@4	142476	143267	FALSE	0	0	I-A	0	['DEDDh_0_CAS-I-II-III-IV-V-VI']	[123]	['4.50e-16']	[0.364]	[0.619]	NA	NA
GCA_000582475	JEMO01000006.1	JEMO01000006.1@9	311522	311875	FALSE	0	0	I-A	0	['Csa3_1_CAS-I-II-III-IV-V-VI']	[294]	['4.30e-18']	[0.669]	[0.703]	NA	NA
GCA_000582475	JEMO01000022.1	JEMO01000022.1@1	9087	9320	FALSE	0	0	I-A	0	['Csa3_1_CAS-I-II-III-IV-V-VI']	[12]	['7.60e-09']	[0.731]	[0.5]	NA	NA
GCA_000582475	JEMO01000016.1	JEMO01000016.1@2	89878	90189	FALSE	0	0	I-A	0	['Csa3_1_CAS-I-II-III-IV-V-VI']	[84]	['1.80e-04']	[0.375]	[0.314]	NA	NA
GCA_000582475	JEMO01000019.1	JEMO01000019.1@3	77057	77773	FALSE	0	0	I-A	0	['WYL_0_CAS-I-II-III-IV-V-VI']	[67]	['2.70e-04']	[0.372]	[0.3]	NA	NA
GCA_000582475	JEMO01000025.1	JEMO01000025.1@2	106214	106789	FALSE	0	0	I-A	0	['Csa3_1_CAS-I-II-III-IV-V-VI']	[100]	['6.50e-04']	[0.51]	[0.678]	NA	NA
GCA_000582555.1	CP006829.1	CP006829.1@26	1788109	1788813	FALSE	0	0	I-A	0	['DEDDh_0_CAS-I-II-III-IV-V-VI']	[1637]	['9.90e-38']	[0.685]	[0.994]	NA	NA
GCA_000582555.1	CP006829.1	CP006829.1@2	118340	119053	FALSE	0	0	I-A	0	['WYL_0_CAS-I-II-III-IV-V-VI']	[105]	['4.00e-45']	[0.971]	[0.709]	NA	NA
GCA_000582555.1	CP006829.1	CP006829.1@21	1625242	1625580	FALSE	0	0	I-A	0	['Csa3_1_CAS-I-II-III-IV-V-VI']	[1492]	['8.90e-18']	[0.841]	[0.881]	NA	NA
GCA_000582555.1	CP006829.1	CP006829.1@27	1819443	1819775	FALSE	0	0	I-A	0	['Csa3_1_CAS-I-II-III-IV-V-VI']	[1668]	['1.00e-16']	[0.712]	[0.729]	NA	NA
GCA_000582555.1	CP006829.1	CP006829.1@23	1649901	1650860	FALSE	0	0	I-A	0	['WYL_0_CAS-I-II-III-IV-V-VI']	[1521]	['1.10e-41']	[0.841]	[0.834]	NA	NA
GCA_000582555.1	CP006829.1	CP006829.1@42	3608087	3608578	FALSE	0	0	I-A	0	['DEDDh_0_CAS-I-II-III-IV-V-VI']	[3290]	['1.30e-06']	[0.921]	[0.994]	NA	NA
GCA_000582555.1	CP006829.1	CP006829.1@19	1593846	1594184	FALSE	0	0	I-A	0	['Csa3_1_CAS-I-II-III-IV-V-VI']	[1464]	['3.30e-18']	[0.575]	[0.602]	NA	NA
GCA_000582555.1	CP006829.1	CP006829.1@40	3563468	3564037	FALSE	0	0	I-A	0	['Csa3_1_CAS-I-II-III-IV-V-VI']	[3253]	['8.60e-07']	[0.311]	[0.525]	NA	NA
GCA_000582555.1	CP006829.1	CP006829.1@4	202184	202684	FALSE	0	0	I-A	0	['DEDDh_0_CAS-I-II-III-IV-V-VI']	[190]	['4.50e-07']	[0.772]	[0.731]	NA	NA
GCA_000582555.1	CP006829.1	CP006829.1@8	542296	542838	FALSE	0	0	I-A	0	['DEDDh_0_CAS-I-II-III-IV-V-VI']	[482]	['2.10e-11']	[0.862]	[0.95]	NA	NA
GCA_000582555.1	CP006829.1	CP006829.1@36	2560430	2561053	FALSE	0	0	I-A	0	['DEDDh_0_CAS-I-II-III-IV-V-VI']	[2347]	['5.80e-28']	[0.784]	[0.994]	NA	NA
GCA_000582555.1	CP006829.1	CP006829.1@10	646807	647460	FALSE	0	0	I-A	0	['2OG_1_CAS-I-II-III-IV-V-VI']	[575]	['2.50e-21']	[0.417]	[0.989]	NA	NA
GCA_000582555.1	CP006829.1	CP006829.1@34	2395968	2397410	FALSE	0	0	I-A	0	['DEDDh_0_CAS-I-II-III-IV-V-VI']	[2204]	['1.50e-17']	[0.376]	[0.981]	NA	NA
GCA_000582555.1	CP006829.1	CP006829.1@12	847373	847777	FALSE	0	0	I-A	0	['Csa3_1_CAS-I-II-III-IV-V-VI']	[770]	['7.70e-05']	[0.496]	[0.551]	NA	NA
GCA_000582555.1	CP006829.1	CP006829.1@16	1229769	1230434	FALSE	0	0	I-A	0	['DEDDh_0_CAS-I-II-III-IV-V-VI']	[1121]	['5.80e-24']	[0.788]	[0.994]	NA	NA
GCA_000598065	KK082158.1	KK082158.1@1	9636	10235	FALSE	0	0	I-A	0	['CasR_1_CAS-I-II-III-IV-V-VI']	[12]	['7.60e-03']	[0.365]	[0.344]	NA	NA
GCA_000598065	KK082155.1	KK082155.1@1	2630	2947	FALSE	0	0	I-A	0	['Csa3_1_CAS-I-II-III-IV-V-VI']	[5]	['3.60e-22']	[0.783]	[0.788]	NA	NA
GCA_000598065	KK082178.1	KK082178.1@1	2193	2684	FALSE	0	0	I-A	0	['CasR_0_CAS-I-II-III-IV-V-VI']	[4]	['1.20e-03']	[0.488]	[0.323]	NA	NA
GCA_000598065	KK082115.1	KK082115.1@2	72080	72868	FALSE	0	0	I-A	0	['WYL_0_CAS-I-II-III-IV-V-VI']	[69]	['9.90e-06']	[0.468]	[0.396]	NA	NA
GCA_000598065	KK082156.1	KK082156.1@1	9064	9852	FALSE	0	0	I-A	0	['DEDDh_0_CAS-I-II-III-IV-V-VI']	[11]	['3.80e-14']	[0.643]	[1.0]	NA	NA
GCA_000598065	KK082182.1	KK082182.1@1	58877	59593	FALSE	0	0	I-A	0	['Csa3_1_CAS-I-II-III-IV-V-VI']	[58]	['2.70e-09']	[0.456]	[0.61]	NA	NA
GCA_000598065	KK082208.1	KK082208.1@1	187	711	FALSE	0	0	I-A	0	['WYL_3_CAS-I-II-III-IV-V-VI']	[1]	['2.70e-43']	[0.949]	[0.948]	NA	NA
GCA_000598065	KK082157.1	KK082157.1@1	8226	8963	FALSE	0	0	I-A	0	['DEDDh_0_CAS-I-II-III-IV-V-VI']	[10]	['3.00e-41']	[0.654]	[1.0]	NA	NA
GCA_000621125	JHZC01000018.1	JHZC01000018.1@2	50987	51646	FALSE	0	0	I-A	0	['DEDDh_0_CAS-I-II-III-IV-V-VI']	[45]	['7.10e-34']	[0.741]	[0.994]	NA	NA
GCA_000621125	JHZC01000007.1	JHZC01000007.1@3	321768	322217	FALSE	0	0	I-A	0	['2OG_1_CAS-I-II-III-IV-V-VI']	[289]	['2.90e-08']	[0.307]	[0.511]	NA	NA
GCA_000621125	KK211214.1	KK211214.1@4	466833	468227	FALSE	0	0	I-A	0	['DEDDh_0_CAS-I-II-III-IV-V-VI']	[397]	['1.50e-41']	[0.333]	[0.994]	NA	NA
GCA_000621125	JHZC01000020.1	JHZC01000020.1@1	35068	35322	FALSE	0	0	I-A	0	['Csa3_1_CAS-I-II-III-IV-V-VI']	[40]	['3.00e-17']	[0.894]	[0.729]	NA	NA
GCA_000621125	JHZC01000008.1	JHZC01000008.1@1	82561	83535	FALSE	0	0	I-A	0	['2OG_1_CAS-I-II-III-IV-V-VI']	[79]	['6.70e-04']	[0.311]	[0.84]	NA	NA
GCA_000621125	JHZC01000009.1	JHZC01000009.1@1	24105	24569	FALSE	0	0	I-A	0	['CasR_1_CAS-I-II-III-IV-V-VI']	[21]	['7.30e-03']	[0.71]	[0.509]	NA	NA
GCA_000621125	JHZC01000004.1	JHZC01000004.1@1	3361	4137	FALSE	0	0	I-A	0	['DEDDh_0_CAS-I-II-III-IV-V-VI']	[2]	['4.70e-35']	[0.602]	[0.994]	NA	NA
GCA_000621125	JHZC01000010.1	JHZC01000010.1@1	84039	84362	FALSE	0	0	I-A	0	['Csa3_1_CAS-I-II-III-IV-V-VI']	[91]	['4.50e-10']	[0.657]	[0.653]	NA	NA
GCA_000621125	JHZC01000024.1	JHZC01000024.1@1	11895	12614	FALSE	0	0	I-A	0	['WYL_0_CAS-I-II-III-IV-V-VI']	[15]	['3.60e-49']	[0.887]	[0.681]	NA	NA
GCA_000621125	JHZC01000026.1	JHZC01000026.1@2	19363	19731	FALSE	0	0	I-A	0	['Csa3_1_CAS-I-II-III-IV-V-VI']	[18]	['1.10e-13']	[0.65]	[0.72]	NA	NA
GCA_000621125	JHZC01000004.1	JHZC01000004.1@8	721425	722792	FALSE	0	0	I-A	0	['DEDDh_0_CAS-I-II-III-IV-V-VI']	[629]	['2.60e-43']	[0.34]	[0.994]	NA	NA
GCA_000621125	JHZC01000026.1	JHZC01000026.1@1	11890	12306	FALSE	0	0	I-A	0	['Csa3_1_CAS-I-II-III-IV-V-VI']	[13]	['9.30e-03']	[0.54]	[0.585]	NA	NA
GCA_000621125	JHZC01000029.1	JHZC01000029.1@1	6215	6517	FALSE	0	0	I-A	0	['Csa3_1_CAS-I-II-III-IV-V-VI']	[11]	['5.60e-07']	[0.921]	[0.737]	NA	NA
GCA_000682695.1	AWFG01000030.1	AWFG01000030.1@1	188817	189113	FALSE	0	0	I-A	0	['Csa3_1_CAS-I-II-III-IV-V-VI']	[206]	['5.10e-20']	[0.798]	[0.746]	NA	NA
GCA_000682695.1	AWFG01000001.1	AWFG01000001.1@6	377144	377758	FALSE	0	0	I-A	0	['DEDDh_0_CAS-I-II-III-IV-V-VI']	[366]	['8.00e-03']	[0.361]	[0.5]	NA	NA
GCA_000682695.1	AWFG01000002.1	AWFG01000002.1@2	32829	33107	FALSE	0	0	I-A	0	['Csa3_1_CAS-I-II-III-IV-V-VI']	[40]	['2.20e-10']	[0.828]	[0.72]	NA	NA
GCA_000682695.1	AWFG01000030.1	AWFG01000030.1@2	233383	233694	FALSE	0	0	I-A	0	['Csa3_1_CAS-I-II-III-IV-V-VI']	[262]	['8.90e-06']	[0.538]	[0.424]	NA	NA
GCA_000682695.1	AWFG01000074.1	AWFG01000074.1@1	95200	95880	FALSE	0	0	I-A	0	['2OG_1_CAS-I-II-III-IV-V-VI']	[73]	['1.10e-16']	[0.41]	[0.968]	NA	NA
GCA_000682695.1	AWFG01000012.1	AWFG01000012.1@1	44616	45314	FALSE	0	0	I-A	0	['DEDDh_0_CAS-I-II-III-IV-V-VI']	[45]	['5.00e-39']	[0.695]	[0.994]	NA	NA
GCA_000682695.1	AWFG01000052.1	AWFG01000052.1@3	82330	83307	FALSE	0	0	I-A	0	['Csa3_1_CAS-I-II-III-IV-V-VI']	[77]	['7.30e-16']	[0.331]	[0.669]	NA	NA
GCA_000682695.1	AWFG01000010.1	AWFG01000010.1@1	44064	45391	FALSE	0	0	I-A	0	['2OG_1_CAS-I-II-III-IV-V-VI', '2OG_1_CAS-I-II-III-IV-V-VI']	[45, 46]	['5.90e-07', '4.40e-04']	[0.446, 0.392]	[0.957, 0.862]	NA	NA
GCA_000682695.1	AWFG01000041.1	AWFG01000041.1@1	142697	143041	FALSE	0	0	I-A	0	['Csa3_1_CAS-I-II-III-IV-V-VI']	[136]	['2.60e-15']	[0.783]	[0.847]	NA	NA
GCA_000682695.1	AWFG01000001.1	AWFG01000001.1@2	140673	141008	FALSE	0	0	I-A	0	['Csa3_1_CAS-I-II-III-IV-V-VI']	[138]	['2.90e-19']	[0.884]	[0.915]	NA	NA
GCA_000682695.1	AWFG01000039.1	AWFG01000039.1@1	6026	6736	FALSE	0	0	I-A	0	['2OG_1_CAS-I-II-III-IV-V-VI']	[9]	['2.40e-07']	[0.346]	[0.915]	NA	NA
GCA_000682695.1	AWFG01000020.1	AWFG01000020.1@1	51396	52241	FALSE	0	0	I-A	0	['Csa3_1_CAS-I-II-III-IV-V-VI']	[41]	['5.20e-04']	[0.376]	[0.754]	NA	NA
GCA_000682695.1	AWFG01000019.1	AWFG01000019.1@2	149345	150022	FALSE	0	0	I-A	0	['2OG_1_CAS-I-II-III-IV-V-VI']	[131]	['2.60e-19']	[0.403]	[0.968]	NA	NA
GCA_000682695.1	AWFG01000030.1	AWFG01000030.1@3	238215	238901	FALSE	0	0	I-A	0	['WYL_0_CAS-I-II-III-IV-V-VI']	[269]	['1.50e-65']	[0.961]	[0.706]	NA	NA
GCA_000682695.1	AWFG01000036.1	AWFG01000036.1@1	3585	4379	FALSE	0	0	I-A	0	['WYL_0_CAS-I-II-III-IV-V-VI']	[5]	['2.00e-08']	[0.374]	[0.313]	NA	NA
GCA_000682695.1	AWFG01000040.1	AWFG01000040.1@1	3158	3835	FALSE	0	0	I-A	0	['2OG_1_CAS-I-II-III-IV-V-VI']	[5]	['1.40e-21']	[0.407]	[0.979]	NA	NA
GCA_000682695.1	AWFG01000032.1	AWFG01000032.1@1	21170	21490	FALSE	0	0	I-A	0	['Csa3_1_CAS-I-II-III-IV-V-VI']	[19]	['1.90e-18']	[0.645]	[0.644]	NA	NA
GCA_000682695.1	AWFG01000096.1	AWFG01000096.1@1	8052	8714	FALSE	0	0	I-A	0	['2OG_1_CAS-I-II-III-IV-V-VI']	[9]	['2.40e-15']	[0.425]	[0.979]	NA	NA
GCA_000687935	JHZZ01000001.1	JHZZ01000001.1@4	416371	416787	FALSE	0	0	I-A	0	['Csa3_1_CAS-I-II-III-IV-V-VI']	[370]	['3.90e-04']	[0.518]	[0.678]	NA	NA
GCA_000687935	JHZZ01000001.1	JHZZ01000001.1@25	2136750	2137082	FALSE	0	0	I-A	0	['Csa3_1_CAS-I-II-III-IV-V-VI']	[1868]	['6.10e-09']	[0.64]	[0.653]	NA	NA
GCA_000687935	JHZZ01000001.1	JHZZ01000001.1@23	2039328	2040689	FALSE	0	0	I-A	0	['DEDDh_0_CAS-I-II-III-IV-V-VI']	[1783]	['7.30e-42']	[0.341]	[0.994]	NA	NA
GCA_000687935	JHZZ01000001.1	JHZZ01000001.1@44	3289075	3289635	FALSE	0	0	I-A	0	['CasR_0_CAS-I-II-III-IV-V-VI']	[2821]	['2.20e-03']	[0.385]	[0.318]	NA	NA
GCA_000687935	JHZZ01000001.1	JHZZ01000001.1@14	1434395	1435024	FALSE	0	0	I-A	0	['2OG_1_CAS-I-II-III-IV-V-VI']	[1244]	['3.50e-21']	[0.424]	[0.979]	NA	NA
GCA_000687935	JHZZ01000001.1	JHZZ01000001.1@43	3269817	3270896	FALSE	0	0	I-A	0	['DEDDh_0_CAS-I-II-III-IV-V-VI']	[2801]	['7.00e-42']	[0.428]	[0.988]	NA	NA
GCA_000687935	JHZZ01000001.1	JHZZ01000001.1@9	879602	879973	FALSE	0	0	I-A	0	['Csa3_1_CAS-I-II-III-IV-V-VI']	[757]	['5.40e-18']	[0.645]	[0.729]	NA	NA
GCA_000687935	JHZZ01000001.1	JHZZ01000001.1@26	2168407	2168769	FALSE	0	0	I-A	0	['CasR_1_CAS-I-II-III-IV-V-VI']	[1897]	['8.50e-03']	[0.909]	[0.5]	NA	NA
GCA_000687935	JHZZ01000001.1	JHZZ01000001.1@37	2859074	2860081	FALSE	0	0	I-A	0	['PD_DExK_0_CAS-I-II-III-IV-V-VI']	[2447]	['6.00e-57']	[0.628]	[1.0]	NA	NA
GCA_000687935	JHZZ01000001.1	JHZZ01000001.1@5	447908	448321	FALSE	0	0	I-A	0	['Csa3_1_CAS-I-II-III-IV-V-VI']	[398]	['2.30e-03']	[0.428]	[0.5]	NA	NA
GCA_000687935	JHZZ01000001.1	JHZZ01000001.1@35	2693272	2694270	FALSE	0	0	I-A	0	['WYL_3_CAS-I-II-III-IV-V-VI']	[2350]	['1.70e-20']	[0.661]	[0.983]	NA	NA
GCA_000687935	JHZZ01000001.1	JHZZ01000001.1@40	3156878	3157876	FALSE	0	0	I-A	0	['WYL_3_CAS-I-II-III-IV-V-VI']	[2707]	['7.70e-23']	[0.52]	[0.988]	NA	NA
GCA_000687935	JHZZ01000001.1	JHZZ01000001.1@34	2614183	2615010	FALSE	0	0	I-A	0	['DEDDh_0_CAS-I-II-III-IV-V-VI']	[2281]	['6.20e-36']	[0.565]	[0.994]	NA	NA
GCA_000687935	JHZZ01000001.1	JHZZ01000001.1@47	3550451	3551455	FALSE	0	0	I-A	0	['PD_DExK_0_CAS-I-II-III-IV-V-VI']	[3071]	['3.20e-46']	[0.451]	[1.0]	NA	NA
GCA_000687935	JHZZ01000001.1	JHZZ01000001.1@28	2320152	2321162	FALSE	0	0	I-A	0	['PD_DExK_0_CAS-I-II-III-IV-V-VI']	[2023]	['1.60e-55']	[0.478]	[1.0]	NA	NA
GCA_000688255	JHYS01000003.1	JHYS01000003.1@8	297730	298071	FALSE	0	0	I-A	0	['Csa3_1_CAS-I-II-III-IV-V-VI']	[265]	['1.20e-16']	[0.763]	[0.814]	NA	NA
GCA_000688255	JHYS01000015.1	JHYS01000015.1@2	70032	70376	FALSE	0	0	I-A	0	['Csa3_1_CAS-I-II-III-IV-V-VI']	[68]	['1.50e-08']	[0.757]	[0.686]	NA	NA
GCA_000688255	JHYS01000024.1	JHYS01000024.1@2	10345	10974	FALSE	0	0	I-A	0	['CasR_0_CAS-I-II-III-IV-V-VI']	[10]	['6.90e-04']	[0.552]	[0.611]	NA	NA
GCA_000688255	JHYS01000002.1	JHYS01000002.1@3	300355	303022	FALSE	0	0	I-A	0	['WYL_3_CAS-I-II-III-IV-V-VI', '2OG_1_CAS-I-II-III-IV-V-VI']	[286, 289]	['1.50e-26', '9.40e-05']	[0.525, 0.398]	[0.988, 0.936]	NA	NA
GCA_000688255	JHYS01000005.1	JHYS01000005.1@2	174235	174903	FALSE	0	0	I-A	0	['DEDDh_0_CAS-I-II-III-IV-V-VI']	[158]	['1.50e-36']	[0.758]	[0.994]	NA	NA
GCA_000688255	JHYS01000015.1	JHYS01000015.1@1	35517	35822	FALSE	0	0	I-A	0	['Csa3_1_CAS-I-II-III-IV-V-VI']	[37]	['1.50e-03']	[0.627]	[0.585]	NA	NA
GCA_000688255	JHYS01000021.1	JHYS01000021.1@2	26594	27283	FALSE	0	0	I-A	0	['2OG_1_CAS-I-II-III-IV-V-VI']	[20]	['6.40e-16']	[0.409]	[0.968]	NA	NA
GCA_000688255	JHYS01000004.1	JHYS01000004.1@4	218276	218779	FALSE	0	0	I-A	0	['PD_DExK_0_CAS-I-II-III-IV-V-VI']	[210]	['5.40e-14']	[0.369]	[0.39]	NA	NA
GCA_000688255	JHYS01000028.1	JHYS01000028.1@1	554	1411	FALSE	0	0	I-A	0	['WYL_0_CAS-I-II-III-IV-V-VI']	[1]	['2.30e-19']	[0.497]	[0.47]	NA	NA
GCA_000688255	JHYS01000009.1	JHYS01000009.1@1	9827	10408	FALSE	0	0	I-A	0	['Csa3_1_CAS-I-II-III-IV-V-VI']	[9]	['4.90e-03']	[0.433]	[0.593]	NA	NA
GCA_000688255	JHYS01000003.1	JHYS01000003.1@5	107777	109222	FALSE	0	0	I-A	0	['DEDDh_0_CAS-I-II-III-IV-V-VI']	[91]	['5.80e-14']	[0.373]	[0.975]	NA	NA
GCA_000688255	JHYS01000004.1	JHYS01000004.1@3	161366	162289	FALSE	0	0	I-A	0	['WYL_3_CAS-I-II-III-IV-V-VI']	[158]	['3.10e-28']	[0.539]	[0.994]	NA	NA
GCA_000688255	JHYS01000003.1	JHYS01000003.1@6	119514	120242	FALSE	0	0	I-A	0	['DEDDh_0_CAS-I-II-III-IV-V-VI']	[102]	['1.10e-37']	[0.667]	[0.994]	NA	NA
GCA_000688335	JHZX01000001.1	JHZX01000001.1@20	760732	761064	FALSE	0	0	I-A	0	['Csa3_1_CAS-I-II-III-IV-V-VI']	[662]	['1.70e-11']	[0.595]	[0.61]	NA	NA
GCA_000688335	JHZX01000001.1	JHZX01000001.1@25	1091977	1092309	FALSE	0	0	I-A	0	['Csa3_1_CAS-I-II-III-IV-V-VI']	[945]	['2.80e-10']	[0.64]	[0.653]	NA	NA
GCA_000688335	JHZX01000001.1	JHZX01000001.1@36	2137228	2138952	FALSE	0	0	I-A	0	['WYL_3_CAS-I-II-III-IV-V-VI']	[1874]	['7.50e-29']	[0.304]	[0.983]	NA	NA
GCA_000688335	JHZX01000001.1	JHZX01000001.1@16	620903	621679	FALSE	0	0	I-A	0	['DEDDh_0_CAS-I-II-III-IV-V-VI']	[534]	['2.00e-38']	[0.602]	[0.994]	NA	NA
GCA_000688335	JHZX01000001.1	JHZX01000001.1@26	1425912	1426541	FALSE	0	0	I-A	0	['CasR_1_CAS-I-II-III-IV-V-VI']	[1257]	['9.40e-06']	[0.324]	[0.303]	NA	NA
GCA_000688335	JHZX01000001.1	JHZX01000001.1@30	1694319	1695707	FALSE	0	0	I-A	0	['DEDDh_0_CAS-I-II-III-IV-V-VI']	[1479]	['2.10e-38']	[0.4]	[0.988]	NA	NA
GCA_000688335	JHZX01000001.1	JHZX01000001.1@8	135413	136078	FALSE	0	0	I-A	0	['DEDDh_0_CAS-I-II-III-IV-V-VI']	[139]	['2.00e-35']	[0.73]	[0.994]	NA	NA
GCA_000688335	JHZX01000001.1	JHZX01000001.1@5	95481	95960	FALSE	0	0	I-A	0	['CasR_1_CAS-I-II-III-IV-V-VI']	[102]	['7.80e-06']	[0.419]	[0.321]	NA	NA
GCA_000688335	JHZX01000001.1	JHZX01000001.1@40	2552257	2552628	FALSE	0	0	I-A	0	['Csa3_1_CAS-I-II-III-IV-V-VI']	[2242]	['1.20e-16']	[0.605]	[0.686]	NA	NA
GCA_000688335	JHZX01000001.1	JHZX01000001.1@24	1074856	1075278	FALSE	0	0	I-A	0	['Csa3_1_CAS-I-II-III-IV-V-VI']	[923]	['6.00e-04']	[0.504]	[0.585]	NA	NA
GCA_000688335	JHZX01000001.1	JHZX01000001.1@34	1994892	1995560	FALSE	0	0	I-A	0	['2OG_1_CAS-I-II-III-IV-V-VI']	[1742]	['7.20e-23']	[0.417]	[0.979]	NA	NA
GCA_000688335	JHZX01000001.1	JHZX01000001.1@19	668797	669066	FALSE	0	0	I-A	0	['Csa3_1_CAS-I-II-III-IV-V-VI']	[571]	['2.10e-09']	[0.9]	[0.754]	NA	NA
GCA_000699505	CP007490.1	CP007490.1@6	558417	559064	FALSE	0	0	I-A	0	['DEDDh_0_CAS-I-II-III-IV-V-VI']	[531]	['7.40e-11']	[0.731]	[0.956]	NA	NA
GCA_000699505	CP007490.1	CP007490.1@9	823470	824198	FALSE	0	0	I-A	0	['DEDDh_0_CAS-I-II-III-IV-V-VI']	[783]	['3.80e-32']	[0.679]	[0.988]	NA	NA
GCA_000699505	CP007490.1	CP007490.1@12	994351	994932	FALSE	0	0	I-A	0	['DEDDh_0_CAS-I-II-III-IV-V-VI']	[952]	['1.80e-27']	[0.799]	[0.988]	NA	NA
GCA_000699505	CP007490.1	CP007490.1@10	836677	838675	FALSE	0	0	I-A	0	['WYL_0_CAS-I-II-III-IV-V-VI', 'WYL_0_CAS-I-II-III-IV-V-VI']	[796, 797]	['7.80e-29', '4.70e-28']	[0.953, 0.927]	[0.984, 0.968]	NA	NA
GCA_000701405	JNIV01000082.1	JNIV01000082.1@1	15141	15905	FALSE	0	0	I-A	0	['Csa3_1_CAS-I-II-III-IV-V-VI']	[15]	['4.90e-03']	[0.608]	[0.737]	NA	NA
GCA_000701405	JNIV01000116.1	JNIV01000116.1@1	416	721	FALSE	0	0	I-A	0	['Csa3_1_CAS-I-II-III-IV-V-VI']	[1]	['5.40e-08']	[0.716]	[0.703]	NA	NA
GCA_000701405	JNIV01000006.1	JNIV01000006.1@1	16066	16374	FALSE	0	0	I-A	0	['Csa3_1_CAS-I-II-III-IV-V-VI']	[9]	['2.20e-19']	[0.68]	[0.653]	NA	NA
GCA_000701405	JNIV01000052.1	JNIV01000052.1@1	5590	6162	FALSE	0	0	I-A	0	['Csa3_1_CAS-I-II-III-IV-V-VI']	[7]	['4.40e-04']	[0.319]	[0.508]	NA	NA
GCA_000701405	JNIV01000002.1	JNIV01000002.1@2	95646	96215	FALSE	0	0	I-A	0	['DEDDh_0_CAS-I-II-III-IV-V-VI']	[92]	['1.30e-43']	[0.874]	[0.994]	NA	NA
GCA_000701405	JNIV01000071.1	JNIV01000071.1@1	23052	23669	FALSE	0	0	I-A	0	['DEDDh_0_CAS-I-II-III-IV-V-VI']	[21]	['4.50e-19']	[0.801]	[0.994]	NA	NA
GCA_000701405	JNIV01000083.1	JNIV01000083.1@1	10244	10732	FALSE	0	0	I-A	0	['Csa3_1_CAS-I-II-III-IV-V-VI']	[15]	['1.70e-03']	[0.46]	[0.627]	NA	NA
GCA_000701405	JNIV01000007.1	JNIV01000007.1@1	38823	39788	FALSE	0	0	I-A	0	['WYL_0_CAS-I-II-III-IV-V-VI']	[39]	['6.50e-61']	[0.929]	[0.939]	NA	NA
GCA_000701405	JNIV01000033.1	JNIV01000033.1@1	15374	15856	FALSE	0	0	I-A	0	['CasR_1_CAS-I-II-III-IV-V-VI']	[16]	['6.00e-03']	[0.509]	[0.376]	NA	NA
GCA_000701405	JNIV01000011.1	JNIV01000011.1@1	56196	56600	FALSE	0	0	I-A	0	['Csa3_1_CAS-I-II-III-IV-V-VI']	[53]	['5.90e-19']	[0.637]	[0.805]	NA	NA
GCA_000701405	JNIV01000038.1	JNIV01000038.1@1	16552	17562	FALSE	0	0	I-A	0	['Csa3_1_CAS-I-II-III-IV-V-VI']	[17]	['1.30e-04']	[0.466]	[0.746]	NA	NA
GCA_000701405	JNIV01000054.1	JNIV01000054.1@1	5744	6427	FALSE	0	0	I-A	0	['Csa3_1_CAS-I-II-III-IV-V-VI']	[9]	['5.60e-07']	[0.395]	[0.627]	NA	NA
GCA_000701405	JNIV01000037.1	JNIV01000037.1@1	5372	5725	FALSE	0	0	I-A	0	['Csa3_1_CAS-I-II-III-IV-V-VI']	[6]	['3.40e-04']	[0.593]	[0.542]	NA	NA
GCA_000701405	JNIV01000180.1	JNIV01000180.1@1	3010	3342	FALSE	0	0	I-A	0	['Csa3_1_CAS-I-II-III-IV-V-VI']	[6]	['1.80e-15']	[0.658]	[0.678]	NA	NA
GCA_000701425	JNIW01000015.1	JNIW01000015.1@2	67056	67829	FALSE	0	0	I-A	0	['Csa3_1_CAS-I-II-III-IV-V-VI']	[69]	['3.00e-05']	[0.357]	[0.678]	NA	NA
GCA_000701425	JNIW01000013.1	JNIW01000013.1@1	63864	64670	FALSE	0	0	I-A	0	['Csa3_1_CAS-I-II-III-IV-V-VI']	[52]	['2.50e-03']	[0.338]	[0.763]	NA	NA
GCA_000701425	JNIW01000054.1	JNIW01000054.1@1	8897	9850	FALSE	0	0	I-A	0	['Csa3_1_CAS-I-II-III-IV-V-VI']	[10]	['2.40e-04']	[0.434]	[0.619]	NA	NA
GCA_000701425	JNIW01000023.1	JNIW01000023.1@1	41079	42011	FALSE	0	0	I-A	0	['WYL_0_CAS-I-II-III-IV-V-VI']	[45]	['1.90e-57']	[0.974]	[0.974]	NA	NA
GCA_000701425	JNIW01000041.1	JNIW01000041.1@1	16716	17258	FALSE	0	0	I-A	0	['DEDDh_0_CAS-I-II-III-IV-V-VI']	[17]	['2.50e-44']	[0.917]	[0.994]	NA	NA
GCA_000701425	JNIW01000011.1	JNIW01000011.1@1	8972	9328	FALSE	0	0	I-A	0	['Csa3_1_CAS-I-II-III-IV-V-VI']	[12]	['2.80e-17']	[0.748]	[0.831]	NA	NA
GCA_000701425	JNIW01000003.1	JNIW01000003.1@1	6307	6891	FALSE	0	0	I-A	0	['DEDDh_0_CAS-I-II-III-IV-V-VI']	[9]	['2.10e-19']	[0.846]	[0.994]	NA	NA
GCA_000701425	JNIW01000108.1	JNIW01000108.1@1	528	836	FALSE	0	0	I-A	0	['Csa3_1_CAS-I-II-III-IV-V-VI']	[2]	['4.60e-16']	[0.816]	[0.678]	NA	NA
GCA_000701425	JNIW01000055.1	JNIW01000055.1@1	22048	22518	FALSE	0	0	I-A	0	['CasR_1_CAS-I-II-III-IV-V-VI']	[19]	['5.80e-03']	[0.459]	[0.33]	NA	NA
GCA_000701425	JNIW01000006.1	JNIW01000006.1@1	61727	62407	FALSE	0	0	I-A	0	['Csa3_1_CAS-I-II-III-IV-V-VI']	[66]	['1.40e-03']	[0.361]	[0.483]	NA	NA
GCA_000701425	JNIW01000016.1	JNIW01000016.1@1	54537	55580	FALSE	0	0	I-A	0	['WYL_0_CAS-I-II-III-IV-V-VI']	[58]	['1.00e-60']	[0.853]	[0.933]	NA	NA
GCA_000701425	JNIW01000045.1	JNIW01000045.1@1	26145	26615	FALSE	0	0	I-A	0	['Csa3_1_CAS-I-II-III-IV-V-VI']	[25]	['2.50e-05']	[0.694]	[0.737]	NA	NA
GCA_000701425	JNIW01000017.1	JNIW01000017.1@1	32068	32748	FALSE	0	0	I-A	0	['Csa3_1_CAS-I-II-III-IV-V-VI']	[31]	['2.50e-07']	[0.414]	[0.695]	NA	NA
GCA_000708285	JAUG01000091.1	JAUG01000091.1@1	1740	2417	FALSE	0	0	I-A	0	['DEDDh_0_CAS-I-II-III-IV-V-VI']	[3]	['1.10e-24']	[0.779]	[0.994]	NA	NA
GCA_000708285	JAUG01000066.1	JAUG01000066.1@1	4319	4852	FALSE	0	0	I-A	0	['WYL_0_CAS-I-II-III-IV-V-VI']	[3]	['4.80e-26']	[0.882]	[0.502]	NA	NA
GCA_000708285	JAUG01000114.1	JAUG01000114.1@1	302	772	FALSE	0	0	I-A	0	['CasR_1_CAS-I-II-III-IV-V-VI']	[2]	['3.20e-04']	[0.446]	[0.321]	NA	NA
GCA_000708285	JAUG01000008.1	JAUG01000008.1@1	54730	57717	FALSE	0	0	I-A	0	['PrimPol_0_CAS-I-II-III-IV-V-VI']	[37]	['1.50e-66']	[0.302]	[0.853]	NA	NA
GCA_000708285	JAUG01000147.1	JAUG01000147.1@1	865	1950	FALSE	0	0	I-A	0	['PD_DExK_0_CAS-I-II-III-IV-V-VI']	[3]	['1.00e-54']	[0.47]	[1.0]	NA	NA
GCA_000708285	JAUG01000041.1	JAUG01000041.1@1	7476	8069	FALSE	0	0	I-A	0	['2OG_1_CAS-I-II-III-IV-V-VI']	[5]	['3.80e-22']	[0.485]	[0.979]	NA	NA
GCA_000708285	JAUG01000091.1	JAUG01000091.1@2	15972	16940	FALSE	0	0	I-A	0	['PD_DExK_0_CAS-I-II-III-IV-V-VI']	[16]	['3.10e-39']	[0.731]	[0.912]	NA	NA
GCA_000708285	JAUG01000004.1	JAUG01000004.1@2	20964	21446	FALSE	0	0	I-A	0	['CasR_1_CAS-I-II-III-IV-V-VI']	[24]	['5.50e-07']	[0.571]	[0.404]	NA	NA
GCA_000708285	JAUG01000016.1	JAUG01000016.1@2	22776	23540	FALSE	0	0	I-A	0	['PD_DExK_2_CAS-I-II-III-IV-V-VI']	[18]	['1.60e-32']	[0.471]	[0.937]	NA	NA
GCA_000708285	JAUG01000038.1	JAUG01000038.1@2	26056	26394	FALSE	0	0	I-A	0	['Csa3_1_CAS-I-II-III-IV-V-VI']	[26]	['2.60e-15']	[0.938]	[0.847]	NA	NA
GCA_000708285	JAUG01000110.1	JAUG01000110.1@1	9962	10333	FALSE	0	0	I-A	0	['CasR_0_CAS-I-II-III-IV-V-VI']	[7]	['1.20e-05']	[0.694]	[0.414]	NA	NA
[truncated: 46,070 more rows]

## Sheet: CRISPR_Cas.tab
CRISPR_Cas.tab: All CRISPR arrays
AccessionID	Contig	Operon	Operon_Pos	Prediction	CRISPRs	Distances	Prediction_Cas	Prediction_CRISPRs
GCA_000153485.2	CP003879.1	CP003879.1@35	[2609903, 2613340]	VI-B1	['CP003879.1_2', 'CP003879.1_3']	[575, 144]	VI-B1	['VI-B1', 'VI-B1']
GCA_000009705	BA000019.2	BA000019.2@31	[1822504, 1836556]	I-D	['BA000019.2_4']	[257]	I-D	['I-D']
GCA_000009705	BA000019.2	BA000019.2@27	[1726385, 1745966]	III-D	['BA000019.2_2', 'BA000019.2_3']	[0, 0]	III-D	['III-D', 'III-D']
GCA_000009705	BA000019.2	BA000019.2@67	[4363025, 4364944]	V-K	['BA000019.2_9']	[448]	V-K	['V-K']
GCA_000013725	CP000300.1	CP000300.1@24	[1203535, 1212434]	I-B	['CP000300.1-14_3']	[193]	I-B	['I-B']
GCA_000013725	CP000300.1	CP000300.1@9	[602025, 610693]	I-E	['CP000300.1_1']	[106]	I-E	['Unknown']
GCA_000015285.1	CP000510.1	CP000510.1@26	[1940498, 1948409]	I-E	['CP000510.1_1']	[78]	I-E	['I-E']
GCA_000017705.1	CP000790.1	CP000790.1@23	[1393300, 1402862]	I-F_T	['CP000790.1_1']	[0]	I-F_T	['I-F_T']
GCA_000025945.1	CR522870.1	CR522870.1@4	[199250, 204490]	I-G	['CR522870.1_1']	[150]	I-G	['Unknown']
GCA_000153485.2	CP003879.1	CP003879.1@5	[312899, 320287]	II-C	['CP003879.1_1']	[96]	Ambiguous	['II-C']
GCA_000167355.1	AAEW02000018.1	AAEW02000018.1@1	[15708, 27386]	I-E	['AAEW02000018.1_1']	[95]	I-E	['I-E']
GCA_000169095	AAVU01000002.1	AAVU01000002.1@5	[232915, 234147]	II-D	['AAVU01000002.1_16']	[9312]	II-D	['Unknown']
GCA_000169095	AAVU01000016.1	AAVU01000016.1@4	[140119, 143948]	I-B	['AAVU01000016.1_11']	[279]	I-B	['Unknown']
GCA_000169095	AAVU01000016.1	AAVU01000016.1@3	[116038, 124342]	III-B	['AAVU01000016.1_10']	[0]	III-B	['III-B']
GCA_000169095	AAVU01000018.1	AAVU01000018.1@3	[118936, 130321]	III-B	['AAVU01000018.1_9']	[0]	III-B	['Unknown']
GCA_000169095	AAVU01000020.1	AAVU01000020.1@1	[14774, 27030]	III-B	['AAVU01000020.1_7', 'AAVU01000020.1_8']	[0, 491]	III-B	['III-B', 'III-B']
GCA_000169095	AAVU01000033.1	AAVU01000033.1@2	[43030, 55559]	III-B	['AAVU01000033.1_4']	[0]	III-B	['III-B']
GCA_000169095	AAVU01000040.1	AAVU01000040.1@3	[42595, 55381]	I-D	['AAVU01000040.1_3']	[229]	I-D	['I-D']
GCA_000169095	AAVU01000062.1	AAVU01000062.1@2	[13590, 15629]	V-F3	['AAVU01000062.1_1']	[139]	V-F3	['Unknown']
GCA_000190755	JH109152.1	JH109152.1@14	[850634, 862316]	I-E	['JH109152.1_3']	[86]	I-E	['I-E']
GCA_000190755	JH109152.1	JH109152.1@11	[472718, 488861]	III-B	['JH109152.1_1', 'JH109152.1_2']	[238, 0]	III-B	['Unknown', 'Unknown']
GCA_000194605	CP002542.1	CP002542.1@54	[3607323, 3614597]	II-C	['CP002542.1_1']	[207]	Ambiguous	['II-C']
GCA_000196255.1	CR354532.1	CR354532.1@30	[2189584, 2196031]	I-F	['CR354532.1_1']	[130]	I-F	['Unknown']
GCA_000196255.1	CR377818.1	CR377818.1@1	[43366, 51273]	I-E	['CR377818.1_2']	[78]	I-E	['Unknown']
GCA_000238395	CP011025.1	CP011025.1@8	[518127, 523129]	I-F_T	['CP011025.1-7_1']	[130]	I-F_T	['I-F_T']
GCA_000239855.2	BADT01000126.1	BADT01000126.1@1	[1088, 9370]	I-F	['BADT01000126.1_10']	[129]	I-F	['Unknown']
GCA_000241185.2	BADY01000015.1	BADY01000015.1@2	[52108, 56965]	I-F_T	['BADY01000015.1_2']	[119]	I-F_T	['I-F_T']
GCA_000241185.2	BADY01000054.1	BADY01000054.1@1	[57117, 66528]	I-F	['BADY01000054.1_1']	[130]	I-F	['I-F']
GCA_000253275	FQ859183.1	FQ859183.1@21	[1896680, 1908344]	II-C	['FQ859183.1_1']	[0]	Ambiguous	['II-C']
GCA_000253275	FQ859183.1	FQ859183.1@37	[3012963, 3016919]	V-A	['FQ859183.1_5']	[1510]	V-A	['V-A']
GCA_000253275	FQ859183.1	FQ859183.1@30	[2545026, 2549183]	VI-B1	['FQ859183.1_2', 'FQ859183.1_3', 'FQ859183.1_4']	[153, 1251, 2000]	VI-B1	['VI-B1', 'VI-B1', 'VI-B1']
GCA_000255705	JH636439.1	JH636439.1@16	[1830770, 1839667]	I-G	['JH636439.1_1']	[387]	I-G	['I-G']
GCA_000293865	ALKN02000005.1	ALKN02000005.1@4	[157928, 165734]	I-C	['ALKN02000005.1_1']	[178]	I-C	['I-C']
GCA_000314955	BAEM01000024.1	BAEM01000024.1@1	[6313, 15675]	I-F	['BAEM01000024.1_2']	[129]	I-F	['I-F']
GCA_000314995.1	BAEO01000038.1	BAEO01000038.1@2	[41791, 51896]	I-F	['BAEO01000038.1_1']	[222]	I-F	['Unknown']
GCA_000315055	BAER01000110.1	BAER01000110.1@1	[753, 4301]	I-F	['BAER01000110.1_1']	[132]	I-F	['I-F']
GCA_000371805.1	AQUK01000001.1	AQUK01000001.1@10	[293833, 299526]	I-B	['AQUK01000001.1_2', 'AQUK01000001.1_3']	[31, 9480]	I-B	['Unknown', 'Unknown']
GCA_000371805.1	AQUK01000001.1	AQUK01000001.1@23	[640886, 646930]	III-A	['AQUK01000001.1_6', 'AQUK01000001.1_7']	[1960, 6867]	III-A	['Unknown', 'Unknown']
GCA_000374065	KB893270.1	KB893270.1@1	[50814, 61993]	I-B	['KB893270.1_2']	[197]	I-B	['Unknown']
GCA_000374085	KB893405.1	KB893405.1@1	[525, 10540]	I-B	['KB893405.1_1']	[1564]	I-B	['Unknown']
GCA_000418305.1	CP006265.1	CP006265.1@30	[2126318, 2135118]	I-F	['CP006265.1_1', 'CP006265.1_2']	[183, 184]	I-F	['I-F', 'Unknown']
GCA_000420245	ATUO01000017.1	ATUO01000017.1@1	[17433, 28448]	I-F_T	['ATUO01000017.1_1']	[0]	I-F_T	['I-F_T']
GCA_000497875.1	AUTR01000037.1	AUTR01000037.1@2	[40332, 48162]	I-F_T	['AUTR01000037.1_1']	[119]	I-F_T	['I-F_T']
GCA_000497895.1	AUTS01000021.1	AUTS01000021.1@2	[40332, 48162]	I-F_T	['AUTS01000021.1_1']	[119]	I-F_T	['I-F_T']
GCA_000497915.1	AUTJ01000015.1	AUTJ01000015.1@1	[2433, 9830]	I-F	['AUTJ01000015.1_1']	[843]	I-F	['Unknown']
GCA_000701405	KL370780.1	KL370780.1@1	[68118, 96117]	III-B	['KL370780.1_1', 'KL370780.1_2', 'KL370780.1_3']	[0, 0, 2445]	III-B	['Unknown', 'Unknown', 'Unknown']
GCA_000745315	JQNQ01000001.1	JQNQ01000001.1@32	[2767568, 2773216]	II-C	['JQNQ01000001.1_1']	[109]	Ambiguous	['II-C']
GCA_000764165	JPXF01000100.1	JPXF01000100.1@1	[6717, 15055]	I-E	['JPXF01000100.1_1']	[19]	I-E	['I-E']
GCA_000797445.1	JSWF01000033.1	JSWF01000033.1@1	[8795, 14148]	II-C	['JSWF01000033.1_1']	[114]	Ambiguous	['II-C']
GCA_000799465	JUGU01000001.1	JUGU01000001.1@3	[151098, 156526]	II-C	['JUGU01000001.1_1']	[109]	Ambiguous	['II-C']
GCA_000953695.1	LN554847.1	LN554847.1@13	[1061308, 1070640]	I-F	['LN554847.1_2']	[139]	I-F	['Unknown']
GCA_000953735.1	LN554852.1	LN554852.1@26	[2076311, 2084808]	I-F	['LN554852.1_1']	[138]	I-F	['I-F']
GCA_000970265	CP009515.1	CP009515.1@96	[2971269, 2980814]	I-B	['CP009515.1_6', 'CP009515.1_7', 'CP009515.1_8']	[113, 3479, 4535]	I-B	['Unknown', 'Unknown', 'Unknown']
GCA_000970265	CP009515.1	CP009515.1@104	[3275910, 3282678]	I-B	['CP009515.1_9']	[325]	I-B	['Unknown']
GCA_000970265	CP009515.1	CP009515.1@88	[2727935, 2729218]	II-D	['CP009515.1_3', 'CP009515.1_4', 'CP009515.1_5']	[8011, 5709, 4113]	II-D	['Unknown', 'Unknown', 'Unknown']
GCA_000970265	CP009515.1	CP009515.1@79	[2512143, 2513426]	II-D	['CP009515.1_1']	[7910]	II-D	['Unknown']
GCA_000970265	CP009515.1	CP009515.1@86	[2697091, 2701918]	III-A	['CP009515.1_2']	[3061]	III-A	['Unknown']
GCA_001435295.1	CM003594.1	CM003594.1@34	[2460526, 2469343]	I-F	['CM003594.1_1']	[178]	I-F	['I-F']
GCA_001529295.1	LLWK01000037.1	LLWK01000037.1@4	[414560, 419939]	II-C	['LLWK01000037.1_2']	[117]	Ambiguous	['II-C']
GCA_001590605	CP014504.1	CP014504.1@23	[1400338, 1406048]	II-C	['CP014504.1_1']	[122]	Ambiguous	['II-C']
GCA_001637205	LVJH01000070.1	LVJH01000070.1@3	[334791, 342503]	I-C	['LVJH01000070.1_1', 'LVJH01000070.1_2']	[490, 718]	I-C	['Unknown', 'III-B']
GCA_001653135.1	BDDS01000004.1	BDDS01000004.1@3	[236994, 246676]	I-F	['BDDS01000004.1_1', 'BDDS01000004.1-2_2']	[129, 2244]	I-F	['I-F', 'I-F']
GCA_001661495.1	BDDT01000001.1	BDDT01000001.1@8	[895858, 907121]	III-B	['BDDT01000001.1_1', 'BDDT01000001.1_2', 'BDDT01000001.1_3', 'BDDT01000001.1-6_6']	[2221, 1708, 131, 2596]	III-B	['Unknown', 'I-F', 'Unknown', 'I-F']
GCA_001661495.1	BDDT01000021.1	BDDT01000021.1@1	[4902, 9904]	I-F_T	['BDDT01000021.1_4']	[128]	I-F_T	['I-F_T']
GCA_001687565.2	CP016534.2	CP016534.2@29	[2028419, 2034490]	II-A	['CP016534.2_1']	[21]	II-A	['II-A']
GCA_001747085	MDJD01000034.1	MDJD01000034.1@9	[735915, 741771]	II-C	['MDJD01000034.1_1']	[110]	Ambiguous	['II-C']
GCA_001767295.1	CP014944.1	CP014944.1@17	[1144294, 1165663]	III-D	['CP014944.1_1']	[0]	III-D	['Unknown']
GCA_001941645.1	CP016077.1	CP016077.1@40	[3125360, 3132914]	I-C	['CP016077.1_6', 'CP016077.1_7']	[1778, 129]	I-C	['I-G', 'I-G']
GCA_001955735	CP019240.1	CP019240.1@8	[362967, 371904]	I-C	['CP019240.1_1']	[225]	I-C	['I-C']
GCA_001955735	CP019240.1	CP019240.1@22	[1605945, 1623150]	III-B	['CP019240.1_2']	[84]	III-B	['III-B']
GCA_001956985.1	CP019082.1	CP019082.1@38	[6171364, 6180114]	I-C	['CP019082.1_1']	[189]	I-C	['III-A']
GCA_002072955	LPUF01000001.1	LPUF01000001.1@21	[1464779, 1472800]	I-C	['LPUF01000001.1_2']	[176]	I-C	['I-C']
GCA_002072955	LPUF01000001.1	LPUF01000001.1@8	[744552, 753531]	I-F	['LPUF01000001.1_1']	[1297]	I-F	['Unknown']
GCA_002072955	LPUF01000001.1	LPUF01000001.1@30	[2044548, 2058564]	III-B	['LPUF01000001.1_3', 'LPUF01000001.1_4']	[0, 9708]	III-B	['Unknown', 'Unknown']
GCA_002207865	BDQM01000001.1	BDQM01000001.1@7	[279586, 287049]	I-F	['BDQM01000001.1_1']	[198]	I-F	['Unknown']
GCA_002217205	MUGT01000055.1	MUGT01000055.1@1	[11483, 16249]	II-C	['MUGT01000055.1_3']	[2115]	Ambiguous	['II-C']
GCA_002262875.1	NKYE01000014.1	NKYE01000014.1@3	[84457, 93437]	I-E	['NKYE01000014.1_1', 'NKYE01000014.1_2']	[883, 54]	I-E	['I-E', 'I-E']
GCA_002354605.1	DELX01000032.1	DELX01000032.1@1	[29670, 40224]	I-E	['DELX01000032.1_1']	[113]	I-E	['I-E']
GCA_002356295.1	AP018042.1	AP018042.1@39	[3852604, 3856690]	VI-B1	['AP018042.1_1']	[75]	VI-B1	['VI-B1']
GCA_002363925.1	DEXC01000024.1	DEXC01000024.1@1	[49537, 60091]	I-E	['DEXC01000024.1_1']	[113]	I-E	['I-E']
GCA_002778315	NESA01000006.1	NESA01000006.1@3	[123281, 131961]	I-E	['NESA01000006.1_1']	[72]	I-E	['I-E']
GCA_002831605.1	CP025115.1	CP025115.1@51	[3215210, 3225651]	I-E	['CP025115.1_1']	[74]	I-E	['I-E']
GCA_002831665.1	CP025118.1	CP025118.1@30	[1933145, 1942967]	II-C	['CP025118.1_1']	[0]	Ambiguous	['II-C']
GCA_002831685.1	CP025119.1	CP025119.1@8	[594537, 599932]	II-C	['CP025119.1_1']	[115]	Ambiguous	['II-C']
GCA_002920895	PQVG01000001.1	PQVG01000001.1@1	[21679, 28976]	II-C	['PQVG01000001.1_1']	[0]	Ambiguous	['II-C']
GCA_002943675	MUGO01000027.1	MUGO01000027.1@1	[9264, 14802]	II-C	['MUGO01000027.1_1']	[58]	Ambiguous	['II-C']
GCA_003002955	PVTJ01000002.1	PVTJ01000002.1@11	[574772, 583520]	I-E	['PVTJ01000002.1_1']	[101]	I-E	['I-E']
GCA_003026395	PYOO01000001.1	PYOO01000001.1@7	[281339, 287549]	I-F_T	['PYOO01000001.1_1']	[129]	I-F_T	['I-F_T']
GCA_003026395	PYOO01000005.1	PYOO01000005.1@1	[3881, 12318]	I-F	['PYOO01000005.1_2', 'PYOO01000005.1_3']	[203, 181]	I-F	['Unknown', 'Unknown']
GCA_003076455.1	CP020918.1	CP020918.1@48	[4036521, 4042588]	II-C	['CP020918.1_1']	[116]	Ambiguous	['II-C']
GCA_003097655	QCZH01000002.1	QCZH01000002.1@4	[166652, 173414]	II-C	['QCZH01000002.1_1']	[117]	Ambiguous	['II-C']
GCA_003149515	CP029145.1	CP029145.1@9	[1118544, 1123079]	I-B	['CP029145.1_1']	[203]	I-B	['Unknown']
GCA_003149515	CP029145.1	CP029145.1@10	[1126796, 1128920]	I-B	['CP029145.1_1']	[8455]	I-B	['Unknown']
GCA_003202155	QFLI01000002.1	QFLI01000002.1@5	[296044, 301454]	II-C	['QFLI01000002.1_1']	[398]	Ambiguous	['II-C']
GCA_003242115.1	QBMP01000034.1	QBMP01000034.1@1	[1381, 16273]	III-A	['QBMP01000034.1_5']	[119]	III-A	['III-A']
GCA_003242115.1	QBMP01000056.1	QBMP01000056.1@1	[1841, 13150]	I-B	['QBMP01000056.1_6']	[1142]	I-B	['I-D']
GCA_003242115.1	QBMP01000128.1	QBMP01000128.1@1	[1, 10488]	III-B	['QBMP01000128.1_1']	[0]	III-B	['V-K']
GCA_003242125.1	QBMQ01000014.1	QBMQ01000014.1@2	[71062, 82307]	III-B	['QBMQ01000014.1_1', 'QBMQ01000014.1_2']	[182, 4618]	III-B	['III-B', 'III-B']
GCA_003242125.1	QBMQ01000039.1	QBMQ01000039.1@2	[41454, 43209]	V-K	['QBMQ01000039.1_3']	[848]	V-K	['Unknown']
GCA_003242125.1	QBMQ01000057.1	QBMQ01000057.1@1	[34963, 40184]	I-C	['QBMQ01000057.1_4']	[467]	I-C	['Unknown']
GCA_003258705.1	CP029480.1	CP029480.1@14	[1325104, 1332883]	III-A	['CP029480.1_1']	[115]	III-A	['Unknown']
GCA_003259225.1	QHJF01000002.1	QHJF01000002.1@1	[10124, 18371]	I-F	['QHJF01000002.1_1']	[131]	I-F	['I-F']
GCA_003259225.1	QHJF01000008.1	QHJF01000008.1@1	[13761, 21770]	III-B	['QHJF01000008.1_3']	[149]	III-B	['III-B']
GCA_003259225.1	QHJF01000056.1	QHJF01000056.1@1	[661, 6914]	I-F_T	['QHJF01000056.1_2']	[0]	I-F_T	['I-F_T']
GCA_003350545	QQBA01000002.1	QQBA01000002.1@3	[133985, 141220]	II-C	['QQBA01000002.1_1']	[0]	Ambiguous	['II-C']
GCA_003387655	QUNF01000002.1	QUNF01000002.1@8	[294612, 300814]	II-C	['QUNF01000002.1_1', 'QUNF01000002.1_2']	[7517, 148]	Ambiguous	['II-C', 'II-C']
GCA_003583925	QYCN01000065.1	QYCN01000065.1@1	[1377, 11084]	I-B	['QYCN01000065.1_3']	[198]	I-B	['I-A']
GCA_003646465.1	QZEX01000008.1	QZEX01000008.1@1	[4727, 11324]	II-C	['QZEX01000008.1_1']	[74]	Ambiguous	['II-C']
GCA_003667345.1	RCWF01000019.1	RCWF01000019.1@1	[4076, 12389]	I-F	['RCWF01000019.1_1']	[137]	I-F	['Unknown']
GCA_003721495.1	CP033583.1	CP033583.1@3	[62105, 71192]	I-E	['CP033583.1_2', 'CP033583.1_3']	[169, 346]	I-E	['Unknown', 'Unknown']
GCA_003788585	AYKG01000069.1	AYKG01000069.1@2	[37282, 46651]	I-F	['AYKG01000069.1_1', 'AYKG01000069.1_2']	[119, 130]	I-F	['I-F', 'I-F']
GCA_003797165.1	RKKB01000001.1	RKKB01000001.1@13	[824275, 834183]	I-E	['RKKB01000001.1_1', 'RKKB01000001.1_2', 'RKKB01000001.1_3']	[3227, 1480, 77]	I-E	['I-E', 'I-E', 'I-E']
GCA_003846165.1	ML123037.1	ML123037.1@1	[9654, 19267]	I-E	['ML123037.1_1', 'ML123037.1_2']	[1406, 180]	I-E	['I-E', 'Unknown']
GCA_003846175.1	ML123055.1	ML123055.1@1	[115873, 124270]	I-C	['ML123055.1_3', 'ML123055.1_4', 'ML123055.1_5', 'ML123055.1_6', 'ML123055.1-1_11']	[2050, 142, 255, 1062, 1984]	I-C	['Unknown', 'Unknown', 'I-C', 'Unknown', 'Unknown']
GCA_003846185.1	ML123034.1	ML123034.1@7	[602093, 611612]	I-E	['ML123034.1_1', 'ML123034.1_2']	[172, 19]	I-E	['I-E', 'I-E']
GCA_003846195.1	ML123072.1	ML123072.1@1	[534, 10618]	I-E	['ML123072.1_1', 'ML123072.1_2', 'ML123072.1_3']	[18, 238, 4730]	I-E	['I-E', 'I-E', 'Unknown']
GCA_003846255.1	ML123117.1	ML123117.1@49	[4386422, 4396042]	I-E	['ML123117.1_1', 'ML123117.1_2', 'ML123117.1_3']	[4518, 346, 77]	I-E	['I-E', 'I-E', 'I-E']
GCA_003846275.1	ML123104.1	ML123104.1@1	[25470, 34159]	I-E	['ML123104.1_1', 'ML123104.1_2']	[225, 19]	I-E	['I-E', 'I-E']
GCA_003846285.1	ML123127.1	ML123127.1@1	[47947, 55943]	I-C	['ML123127.1_1', 'ML123127.1_2', 'ML123127.1_3']	[9100, 233, 146]	I-C	['I-E', 'I-C', 'I-C']
GCA_003855155	CP034073.1	CP034073.1@62	[4579087, 4588995]	I-E	['CP034073.1_2', 'CP034073.1_3', 'CP034073.1_4']	[3227, 1480, 77]	I-E	['I-E', 'I-E', 'I-E']
GCA_003860405	CP034170.1	CP034170.1@14	[1028622, 1036918]	I-E	['CP034170.1_1']	[45]	I-E	['I-E']
GCA_003863355	QQWG01000004.1	QQWG01000004.1@1	[871, 6783]	II-C	['QQWG01000004.1_1']	[169]	Ambiguous	['II-C']
GCA_003865095	BHYK01000002.1	BHYK01000002.1@1	[74568, 92225]	I-D	['BHYK01000002.1_1', 'BHYK01000002.1_2']	[166, 2579]	I-D	['Unknown', 'Unknown']
GCA_004001325	AP018722.1	AP018722.1@3	[88309, 96942]	I-C	['AP018722.1_1', 'AP018722.1_2']	[829, 5791]	I-C	['I-C', 'I-C']
GCA_004116575.1	PDKH01000002.1	PDKH01000002.1@1	[7755, 12594]	II-B	['PDKH01000002.1_1']	[217]	II-B	['II-B']
GCA_004340665	SLWO01000006.1	SLWO01000006.1@5	[294188, 304332]	II-C	['SLWO01000006.1_1']	[123]	Ambiguous	['II-C']
GCA_004766045	SPQQ01000003.1	SPQQ01000003.1@6	[187972, 195703]	I-C	['SPQQ01000003.1_1', 'SPQQ01000003.1_2']	[1331, 168]	I-C	['I-C', 'I-C']
GCA_005234075.1	CP039928.1	CP039928.1@53	[3304634, 3309643]	I-F_T	['CP039928.1-37_1']	[130]	I-F_T	['I-F_T']
GCA_006542315.2	CP039374.2	CP039374.2@2	[247948, 258642]	I-F	['CP039374.2_1']	[134]	I-F	['I-F']
GCA_007827275	VISE01000001.1	VISE01000001.1@59	[3992380, 3997940]	II-C	['VISE01000001.1_1']	[235]	Ambiguous	['II-C']
GCA_007859735	SIHI01000024.1	SIHI01000024.1@1	[1060, 8877]	I-C	['SIHI01000024.1_1']	[177]	I-C	['I-C']
GCA_007859765	SIHJ01000001.1	SIHJ01000001.1@4	[659691, 667616]	I-C	['SIHJ01000001.1_1']	[199]	I-C	['I-C']
GCA_007859765	SIHJ01000011.1	SIHJ01000011.1@1	[6824, 15998]	I-G	['SIHJ01000011.1_2']	[185]	I-G	['I-G']
GCA_007860215	SJPZ01000002.1	SJPZ01000002.1@5	[549719, 558094]	I-F	['SJPZ01000002.1_2']	[130]	I-F	['I-F']
GCA_007990815	BJXD01000001.1	BJXD01000001.1@3	[139706, 144472]	II-C	['BJXD01000001.1_1']	[2115]	Ambiguous	['II-C']
GCA_007990815	BJXD01000065.1	BJXD01000065.1@1	[13095, 21132]	V-A	['BJXD01000065.1_2']	[208]	V-A	['V-A']
GCA_007997155.1	VORT01000006.1	VORT01000006.1@5	[204294, 213693]	II-C	['VORT01000006.1_1']	[0]	Ambiguous	['II-C']
GCA_007997175.1	VORV01000003.1	VORV01000003.1@2	[75899, 84515]	I-B	['VORV01000003.1_1']	[213]	I-B	['I-B']
GCA_008065115	CP042913.1	CP042913.1@22	[3073125, 3078627]	I-G	['CP042913.1_1']	[267]	I-G	['I-G']
GCA_008086595	RXYA01000010.1	RXYA01000010.1@4	[110022, 117550]	I-C	['RXYA01000010.1_1']	[160]	I-C	['I-C']
GCA_008642395.1	CP040263.1	CP040263.1@18	[1148139, 1161060]	I-E	['CP040263.1_2']	[0]	I-E	['I-E']
GCA_008642415.1	CP040269.1	CP040269.1@47	[4031551, 4044653]	I-E	['CP040269.1_2']	[0]	I-E	['I-E']
GCA_009734265.1	CP046415.1	CP046415.1@22	[1776376, 1786344]	I-E	['CP046415.1_1']	[51]	I-E	['I-E']
GCA_009982895	WXZL01000027.1	WXZL01000027.1@1	[28583, 39602]	I-A	['WXZL01000027.1_1']	[268]	I-A	['I-A']
GCA_011378715.1	WTKU01000001.1	WTKU01000001.1@12	[468031, 479492]	III-D	['WTKU01000001.1_1']	[176]	III-D	['Unknown']
GCA_011378845.1	WTLA01000003.1	WTLA01000003.1@3	[90817, 100145]	I-F	['WTLA01000003.1_1']	[129]	I-F	['Unknown']
GCA_011378875.1	WTLC01000031.1	WTLC01000031.1@1	[23922, 33197]	I-F	['WTLC01000031.1_1']	[129]	I-F	['Unknown']
GCA_011927835	JAATJH010000002.1	JAATJH010000002.1@3	[105102, 115422]	I-B	['JAATJH010000002.1_2']	[197]	I-B	['I-A']
GCA_013294005.1	JABSNK010000005.1	JABSNK010000005.1@3	[141739, 148617]	II-C	['JABSNK010000005.1_1']	[117]	Ambiguous	['II-C']
GCA_014077185.1	JACGVK010000124.1	JACGVK010000124.1@1	[107982, 115245]	I-F	['JACGVK010000124.1-1_1']	[184]	I-F	['Unknown']
GCA_014190875	JACHVS010000002.1	JACHVS010000002.1@13	[1060190, 1074094]	I-E	['JACHVS010000002.1_2', 'JACHVS010000002.1_3']	[0, 820]	I-E	['IV-A1', 'I-E']
GCA_014639435	BMFZ01000004.1	BMFZ01000004.1@5	[210904, 219088]	I-F	['BMFZ01000004.1_1', 'BMFZ01000004.1_2']	[130, 921]	I-F	['I-F', 'I-F']
GCA_014641455	BMHT01000007.1	BMHT01000007.1@3	[264771, 272528]	I-B	['BMHT01000007.1_1']	[196]	I-B	['Unknown']
GCA_014873855	JADBEL010000001.1	JADBEL010000001.1@4	[115044, 127794]	I-C	['JADBEL010000001.1_1']	[168]	I-C	['I-C']
GCA_014873855	JADBEL010000013.1	JADBEL010000013.1@3	[49985, 59828]	III-D	['JADBEL010000013.1_3']	[446]	III-D	['III-B']
GCA_014925355.1	AQHH01000014.1	AQHH01000014.1@4	[229201, 234203]	I-F_T	['AQHH01000014.1_3']	[128]	I-F_T	['I-F_T']
GCA_014925355.1	AQHH01000021.1	AQHH01000021.1@5	[610091, 621354]	III-B	['AQHH01000021.1_1', 'AQHH01000021.1_2']	[131, 2146]	III-B	['Unknown', 'Unknown']
GCA_015864365.1	JADYXJ010000013.1	JADYXJ010000013.1@2	[95839, 105140]	I-F	['JADYXJ010000013.1_1']	[129]	I-F	['Unknown']
GCA_015864385.1	JADYXF010000042.1	JADYXF010000042.1@1	[7117, 14522]	I-F	['JADYXF010000042.1_1']	[587]	I-F	['Unknown']
GCA_015864475.1	JADYXD010000023.1	JADYXD010000023.1@1	[1759, 6616]	I-F_T	['JADYXD010000023.1_1']	[119]	I-F_T	['I-F_T']
GCA_015864485.1	JADYXB010000058.1	JADYXB010000058.1@1	[3468, 8470]	I-F_T	['JADYXB010000058.1-1_1']	[134]	I-F_T	['I-F_T']
GCA_015864495.1	JADYXA010000008.1	JADYXA010000008.1@2	[51964, 56833]	I-F_T	['JADYXA010000008.1_1']	[119]	I-F_T	['I-F_T']
GCA_015864635.1	JADYWY010000005.1	JADYWY010000005.1@1	[13693, 22311]	I-F	['JADYWY010000005.1_1']	[179]	I-F	['I-F']
GCA_016903675	JADQBA010000003.1	JADQBA010000003.1@1	[33042, 46777]	III-D	['JADQBA010000003.1_9']	[296]	III-D	['Unknown']
GCA_016903675	JADQBA010000007.1	JADQBA010000007.1@1	[71292, 82527]	I-D	['JADQBA010000007.1_1', 'JADQBA010000007.1_2']	[364, 27]	I-D	['I-D', 'I-D']
GCA_016903675	JADQBA010000018.1	JADQBA010000018.1@2	[38073, 55718]	I-D	['JADQBA010000018.1_4']	[0]	I-D	['I-D']
GCA_016903675	JADQBA010000162.1	JADQBA010000162.1@1	[390, 17940]	III-B	['JADQBA010000162.1_5']	[0]	III-B	['Unknown']
GCA_017901135	CP072801.1	CP072801.1@24	[1042768, 1050333]	I-C	['CP072801.1_1']	[1517]	I-C	['Unknown']
GCA_017901135	CP072801.1	CP072801.1@26	[1157806, 1167829]	I-D	['CP072801.1_2']	[123]	I-D	['I-D']
GCA_017901135	CP072801.1	CP072801.1@58	[2562386, 2580527]	III-D	['CP072801.1_4', 'CP072801.1_5', 'CP072801.1_6']	[0, 360, 2152]	III-D	['III-B', 'III-B', 'III-B']
GCA_018861315	JAHLDL010000040.1	JAHLDL010000040.1@1	[8002, 17249]	I-B	['JAHLDL010000040.1_2']	[181]	I-B	['I-B']
GCA_018861705	JAHLEC010000046.1	JAHLEC010000046.1@1	[8528, 16629]	I-B	['JAHLEC010000046.1_1']	[189]	I-B	['I-B']
GCA_019973615	AP024238.1	AP024238.1@60	[4053690, 4066740]	I-F	['AP024238.1_1']	[129]	I-F	['I-F']
GCA_020621385	JAESVA010000001.1	JAESVA010000001.1@9	[846334, 854259]	I-C	['JAESVA010000001.1_1']	[200]	I-C	['Unknown']
GCA_022267535	JAHNZV010000023.1	JAHNZV010000023.1@1	[4605, 13603]	I-C	['JAHNZV010000023.1_2']	[174]	I-C	['I-C']
GCA_022267535	JAHNZV010000086.1	JAHNZV010000086.1@1	[2653, 12470]	I-F	['JAHNZV010000086.1_3']	[513]	I-F	['Unknown']
GCA_023283985	JAKIKU010000015.1	JAKIKU010000015.1@2	[64551, 72796]	I-F	['JAKIKU010000015.1_1']	[152]	I-F	['Unknown']
GCA_025583945	JAOEGU010000046.1	JAOEGU010000046.1@1	[22133, 30390]	I-F	['JAOEGU010000046.1_1']	[132]	I-F	['Unknown']
GCA_025583945	JAOEGU010000051.1	JAOEGU010000051.1@1	[7527, 24416]	III-D	['JAOEGU010000051.1_2']	[0]	III-D	['Unknown']
GCA_025583945	JAOEGU010000085.1	JAOEGU010000085.1@1	[593, 7774]	I-E	['JAOEGU010000085.1_4']	[101]	I-E	['I-E']
GCA_025629245	JANZXN010000032.1	JANZXN010000032.1@1	[56764, 66017]	I-B	['JANZXN010000032.1_3']	[102]	I-B	['I-B']
GCA_900101105.1	FNGA01000005.1	FNGA01000005.1@8	[334833, 340004]	I-F	['FNGA01000005.1_1']	[5]	I-F	['I-F']
GCA_900109585	FOAH01000015.1	FOAH01000015.1@2	[43001, 48609]	II-A	['FOAH01000015.1_1']	[11]	II-A	['II-A']
GCA_900111075	FOFZ01000007.1	FOFZ01000007.1@1	[15246, 20774]	II-C	['FOFZ01000007.1_1']	[221]	Ambiguous	['II-C']
GCA_900112265	FOLO01000075.1	FOLO01000075.1@1	[5082, 12619]	I-F	['FOLO01000075.1_2']	[198]	I-F	['I-F']
GCA_900113335.1	FOOX01000008.1	FOOX01000008.1@2	[204574, 212695]	I-B	['FOOX01000008.1_1']	[321]	I-B	['I-B']
GCA_900114625	FOZL01000001.1	FOZL01000001.1@13	[1866504, 1873973]	I-C	['FOZL01000001.1_1']	[531]	I-C	['I-C']
GCA_900115015	FOUZ01000001.1	FOUZ01000001.1@3	[142063, 147594]	II-C	['FOUZ01000001.1_1']	[111]	Ambiguous	['II-C']
GCA_900129585	FQWF01000002.1	FQWF01000002.1@1	[70143, 77068]	II-C	['FQWF01000002.1_1']	[118]	Ambiguous	['II-C']
GCA_900129825	FQWZ01000002.1	FQWZ01000002.1@5	[516299, 523486]	I-F	['FQWZ01000002.1_1']	[131]	I-F	['I-F']
GCA_900130145	LT670843.1	LT670843.1@17	[1396855, 1402476]	II-C	['LT670843.1_1']	[117]	Ambiguous	['II-C']
GCA_900142695	FRBU01000020.1	FRBU01000020.1@3	[39081, 45999]	II-C	['FRBU01000020.1_1']	[118]	Ambiguous	['II-C']
GCA_900143245	FRDK01000002.1	FRDK01000002.1@5	[240885, 248691]	II-C	['FRDK01000002.1_2']	[0]	Ambiguous	['II-C']
GCA_900156685	FTOJ01000015.1	FTOJ01000015.1@1	[7246, 12784]	II-C	['FTOJ01000015.1_1']	[58]	Ambiguous	['II-C']
GCA_900166965	FUZI01000001.1	FUZI01000001.1@9	[518649, 526807]	I-D	['FUZI01000001.1_1', 'FUZI01000001.1_2']	[117, 141]	I-D	['Unknown', 'Unknown']
GCA_900166965	FUZI01000001.1	FUZI01000001.1@11	[589115, 597286]	I-F	['FUZI01000001.1_3', 'FUZI01000001.1-8_6']	[203, 160]	I-F	['I-F', 'I-F']
GCA_900166965	FUZI01000001.1	FUZI01000001.1@3	[210407, 216603]	I-F_T	['FUZI01000001.1-1_4']	[129]	I-F_T	['I-F_T']
GCA_900188085	FZOU01000004.1	FZOU01000004.1@3	[388393, 396007]	I-C	['FZOU01000004.1_1']	[189]	I-C	['I-C']
GCA_900476435.1	LS483452.1	LS483452.1@52	[3570605, 3578026]	I-F	['LS483452.1_2']	[131]	I-F	['Unknown']
TARA_SAMEA2621487_METAG_HMPOEMOI	TARA_SAMEA2621487_METAG-scaffold_304	TARA_SAMEA2621487_METAG-scaffold_304@1	[17833, 24594]	II-C	['TARA_SAMEA2621487_METAG-scaffold_304_1']	[66]	Ambiguous	['II-C']
TARA_SAMEA2621487_METAG_JEJEPAEM	TARA_SAMEA2621487_METAG-scaffold_120	TARA_SAMEA2621487_METAG-scaffold_120@3	[49052, 60003]	I-E	['TARA_SAMEA2621487_METAG-scaffold_120_1']	[83]	I-E	['I-E']
TARA_SAMEA2621528_METAG_NJMNCDJF	TARA_SAMEA2621528_METAG-scaffold_281	TARA_SAMEA2621528_METAG-scaffold_281@1	[23044, 41457]	III-B	['TARA_SAMEA2621528_METAG-scaffold_281_1', 'TARA_SAMEA2621528_METAG-scaffold_281_2', 'TARA_SAMEA2621528_METAG-scaffold_281_3']	[0, 0, 299]	III-B	['Unknown', 'Unknown', 'III-B']
TARA_SAMEA2621564_METAG_ECEHCOPB	TARA_SAMEA2621564_METAG-scaffold_59	TARA_SAMEA2621564_METAG-scaffold_59@1	[91378, 101932]	I-E	['TARA_SAMEA2621564_METAG-scaffold_59_2']	[113]	I-E	['I-E']
TARA_SAMEA4396941_METAG_EJKIMIHL	TARA_SAMEA4396941_METAG-scaffold_88	TARA_SAMEA4396941_METAG-scaffold_88@3	[158342, 167001]	I-F	['TARA_SAMEA4396941_METAG-scaffold_88_1']	[130]	I-F	['I-F']
TARA_SAMEA4396941_METAG_KAPCODLD	TARA_SAMEA4396941_METAG-scaffold_2443	TARA_SAMEA4396941_METAG-scaffold_2443@1	[6477, 16170]	III-D	['TARA_SAMEA4396941_METAG-scaffold_2443_1', 'TARA_SAMEA4396941_METAG-scaffold_2443_2']	[2954, 0]	III-D	['Unknown', 'Unknown']
TARA_SAMEA4396941_METAG_KAPCODLD	TARA_SAMEA4396941_METAG-scaffold_2975	TARA_SAMEA4396941_METAG-scaffold_2975@1	[2823, 12898]	I-G	['TARA_SAMEA4396941_METAG-scaffold_2975_3']	[212]	I-G	['I-G']
TARA_SAMEA4396941_METAG_OPLEGJHE	TARA_SAMEA4396941_METAG-scaffold_86	TARA_SAMEA4396941_METAG-scaffold_86@1	[14803, 24941]	I-B	['TARA_SAMEA4396941_METAG-scaffold_86_1', 'TARA_SAMEA4396941_METAG-scaffold_86_2']	[214, 5277]	I-B	['Unknown', 'Unknown']
TARA_SAMEA4396988_METAG_JBGFAFFN	TARA_SAMEA4396988_METAG-scaffold_105	TARA_SAMEA4396988_METAG-scaffold_105@5	[124775, 131283]	I-E	['TARA_SAMEA4396988_METAG-scaffold_105_1']	[0]	I-E	['Unknown']
TARA_SAMEA4396988_METAG_JBGFAFFN	TARA_SAMEA4396988_METAG-scaffold_1228	TARA_SAMEA4396988_METAG-scaffold_1228@1	[5895, 16357]	I-C	['TARA_SAMEA4396988_METAG-scaffold_1228_6']	[184]	I-C	['I-C']
TARA_SAMEA4396988_METAG_MIJAAAFI	TARA_SAMEA4396988_METAG-scaffold_322	TARA_SAMEA4396988_METAG-scaffold_322@1	[64994, 72301]	II-C	['TARA_SAMEA4396988_METAG-scaffold_322_1', 'TARA_SAMEA4396988_METAG-scaffold_322_2']	[108, 1360]	Ambiguous	['II-C', 'II-C']
TARA_SAMEA4397023_METAG_BIAHDCHN	TARA_SAMEA4397023_METAG-scaffold_313	TARA_SAMEA4397023_METAG-scaffold_313@1	[3405, 9226]	II-C	['TARA_SAMEA4397023_METAG-scaffold_313_1']	[109]	Ambiguous	['II-C']
TARA_SAMEA4397023_METAG_JMEHPKDG	TARA_SAMEA4397023_METAG-scaffold_639	TARA_SAMEA4397023_METAG-scaffold_639@1	[9323, 14751]	II-C	['TARA_SAMEA4397023_METAG-scaffold_639_1']	[124]	Ambiguous	['II-C']
TARA_SAMEA4397051_METAG_BDIOPMOI	TARA_SAMEA4397051_METAG-scaffold_49	TARA_SAMEA4397051_METAG-scaffold_49@1	[1106, 4717]	VI-A	['TARA_SAMEA4397051_METAG-scaffold_49_1']	[132]	VI-A	['VI-A']
TARA_SAMEA4397118_METAG_DAPHGPDF	TARA_SAMEA4397118_METAG-scaffold_32	TARA_SAMEA4397118_METAG-scaffold_32@1	[44676, 55128]	I-E	['TARA_SAMEA4397118_METAG-scaffold_32_1']	[127]	I-E	['I-E']
TARA_SAMEA4397118_METAG_DDLCHGOL	TARA_SAMEA4397118_METAG-scaffold_1773	TARA_SAMEA4397118_METAG-scaffold_1773@1	[3946, 10194]	II-C	['TARA_SAMEA4397118_METAG-scaffold_1773_1']	[110]	Ambiguous	['II-C']
TARA_SAMEA4397118_METAG_GCAJHDBO	TARA_SAMEA4397118_METAG-scaffold_395	TARA_SAMEA4397118_METAG-scaffold_395@2	[106841, 112502]	II-C	['TARA_SAMEA4397118_METAG-scaffold_395_1']	[72]	Ambiguous	['II-C']
TARA_SAMEA4397118_METAG_KDDGJDGN	TARA_SAMEA4397118_METAG-scaffold_19	TARA_SAMEA4397118_METAG-scaffold_19@2	[252217, 263521]	I-G	['TARA_SAMEA4397118_METAG-scaffold_19_1']	[303]	I-G	['I-G']
TARA_SAMEA4397118_METAG_KDDGJDGN	TARA_SAMEA4397118_METAG-scaffold_785	TARA_SAMEA4397118_METAG-scaffold_785@2	[50651, 66725]	I-E	['TARA_SAMEA4397118_METAG-scaffold_785_2', 'TARA_SAMEA4397118_METAG-scaffold_785_3']	[0, 0]	I-E	['I-E', 'I-E']
TARA_SAMEA4397174_METAG_BEHKMJBF	TARA_SAMEA4397174_METAG-scaffold_91	TARA_SAMEA4397174_METAG-scaffold_91@1	[81528, 88524]	I-F	['TARA_SAMEA4397174_METAG-scaffold_91_1']	[131]	I-F	['I-F']
TARA_SAMEA4397174_METAG_EHJFDMGO	TARA_SAMEA4397174_METAG-scaffold_62	TARA_SAMEA4397174_METAG-scaffold_62@1	[106750, 115433]	I-F	['TARA_SAMEA4397174_METAG-scaffold_62_1']	[131]	I-F	['I-F']
TARA_SAMEA4397174_METAG_FFIHAOBM	TARA_SAMEA4397174_METAG-scaffold_1086	TARA_SAMEA4397174_METAG-scaffold_1086@1	[31608, 40082]	I-C	['TARA_SAMEA4397174_METAG-scaffold_1086_1', 'TARA_SAMEA4397174_METAG-scaffold_1086_2']	[183, 1379]	I-C	['I-C', 'I-C']
TARA_SAMEA4397215_METAG_HKNGHGKC	TARA_SAMEA4397215_METAG-scaffold_7846	TARA_SAMEA4397215_METAG-scaffold_7846@1	[1009, 5291]	II-C	['TARA_SAMEA4397215_METAG-scaffold_7846_1']	[707]	Ambiguous	['II-C']
TARA_SAMEA4397215_METAG_IFBFPIAA	TARA_SAMEA4397215_METAG-scaffold_986	TARA_SAMEA4397215_METAG-scaffold_986@1	[25370, 34058]	I-F	['TARA_SAMEA4397215_METAG-scaffold_986_2', 'TARA_SAMEA4397215_METAG-scaffold_986_3']	[3655, 130]	I-F	['I-F', 'I-F']
TARA_SAMEA4397215_METAG_IGAOMPDF	TARA_SAMEA4397215_METAG-scaffold_243	TARA_SAMEA4397215_METAG-scaffold_243@1	[47299, 53504]	II-C	['TARA_SAMEA4397215_METAG-scaffold_243_1', 'TARA_SAMEA4397215_METAG-scaffold_243_2']	[2131, 149]	Ambiguous	['II-C', 'II-C']
TARA_SAMEA4397295_METAG_HEGEJJIG	TARA_SAMEA4397295_METAG-scaffold_42	TARA_SAMEA4397295_METAG-scaffold_42@1	[27072, 35195]	I-F	['TARA_SAMEA4397295_METAG-scaffold_42_1']	[131]	I-F	['Unknown']
TARA_SAMEA4397330_METAG_EKBCNCBM	TARA_SAMEA4397330_METAG-scaffold_1212	TARA_SAMEA4397330_METAG-scaffold_1212@1	[28479, 39507]	I-B	['TARA_SAMEA4397330_METAG-scaffold_1212_1']	[260]	I-B	['III-C']
TARA_SAMEA4397330_METAG_GDIMMCKF	TARA_SAMEA4397330_METAG-scaffold_13126	TARA_SAMEA4397330_METAG-scaffold_13126@1	[1167, 5683]	II-C	['TARA_SAMEA4397330_METAG-scaffold_13126_1']	[75]	Ambiguous	['II-C']
TARA_SAMEA4397330_METAG_HLFCHFMP	TARA_SAMEA4397330_METAG-scaffold_177	TARA_SAMEA4397330_METAG-scaffold_177@4	[151676, 159268]	I-C	['TARA_SAMEA4397330_METAG-scaffold_177_1']	[178]	I-C	['I-C']
TARA_SAMEA4397363_METAG_LHNIFELI	TARA_SAMEA4397363_METAG-scaffold_3736	TARA_SAMEA4397363_METAG-scaffold_3736@1	[10755, 14575]	I-F	['TARA_SAMEA4397363_METAG-scaffold_3736_1', 'TARA_SAMEA4397363_METAG-scaffold_3736_2']	[798, 211]	I-F	['Unknown', 'Unknown']
TARA_SAMEA4397363_METAG_PEIHIEPH	TARA_SAMEA4397363_METAG-scaffold_156	TARA_SAMEA4397363_METAG-scaffold_156@1	[109765, 118652]	I-C	['TARA_SAMEA4397363_METAG-scaffold_156_1']	[202]	I-C	['I-C']
TARA_SAMEA4397409_METAG_KPGCMJHM	TARA_SAMEA4397409_METAG-scaffold_375	TARA_SAMEA4397409_METAG-scaffold_375@1	[3077, 12547]	I-E	['TARA_SAMEA4397409_METAG-scaffold_375_2']	[406]	I-E	['I-E']
TARA_SAMEA4397445_METAG_GIPEALJA	TARA_SAMEA4397445_METAG-scaffold_1299	TARA_SAMEA4397445_METAG-scaffold_1299@1	[27500, 37260]	I-B	['TARA_SAMEA4397445_METAG-scaffold_1299_4']	[196]	I-B	['Unknown']
TARA_SAMEA4397445_METAG_GIPEALJA	TARA_SAMEA4397445_METAG-scaffold_5834	TARA_SAMEA4397445_METAG-scaffold_5834@1	[3169, 13919]	I-B	['TARA_SAMEA4397445_METAG-scaffold_5834_6']	[200]	I-B	['Unknown']
TARA_SAMEA4397586_METAG_IGALKGMI	TARA_SAMEA4397586_METAG-scaffold_5415	TARA_SAMEA4397586_METAG-scaffold_5415@1	[2724, 10499]	I-C	['TARA_SAMEA4397586_METAG-scaffold_5415_1']	[186]	I-C	['I-C']
TARA_SAMEA4397586_METAG_MJKFHMCN	TARA_SAMEA4397586_METAG-scaffold_593	TARA_SAMEA4397586_METAG-scaffold_593@1	[10664, 22308]	I-B	['TARA_SAMEA4397586_METAG-scaffold_593_1']	[215]	I-B	['I-A']
TARA_SAMEA4397586_METAG_OPBMMDJG	TARA_SAMEA4397586_METAG-scaffold_24	TARA_SAMEA4397586_METAG-scaffold_24@5	[286952, 296917]	I-C	['TARA_SAMEA4397586_METAG-scaffold_24_1']	[177]	I-C	['I-C']
TARA_SAMEA4397586_METAG_PDHHONHK	TARA_SAMEA4397586_METAG-scaffold_17	TARA_SAMEA4397586_METAG-scaffold_17@3	[564796, 579026]	I-C	['TARA_SAMEA4397586_METAG-scaffold_17_1', 'TARA_SAMEA4397586_METAG-scaffold_17_2', 'TARA_SAMEA4397586_METAG-scaffold_17_3']	[0, 0, 0]	I-C	['I-C', 'I-C', 'I-C']
TARA_SAMEA4397627_METAG_NFMKHDIK	TARA_SAMEA4397627_METAG-scaffold_41	TARA_SAMEA4397627_METAG-scaffold_41@5	[203443, 215887]	II-C	['TARA_SAMEA4397627_METAG-scaffold_41_1']	[0]	Ambiguous	['II-C']
TARA_SAMEA4397722_METAG_CFNOIEPD	TARA_SAMEA4397722_METAG-scaffold_8	TARA_SAMEA4397722_METAG-scaffold_8@5	[375998, 385274]	I-F	['TARA_SAMEA4397722_METAG-scaffold_8_1']	[1092]	I-F	['Unknown']
TARA_SAMEA4397747_METAG_CPCGJFFJ	TARA_SAMEA4397747_METAG-scaffold_1	TARA_SAMEA4397747_METAG-scaffold_1@19	[1699748, 1703301]	II-C	['TARA_SAMEA4397747_METAG-scaffold_1_1']	[7]	Ambiguous	['II-C']
TARA_SAMEA4397747_METAG_CPCGJFFJ	TARA_SAMEA4397747_METAG-scaffold_57	TARA_SAMEA4397747_METAG-scaffold_57@2	[147293, 150846]	II-C	['TARA_SAMEA4397747_METAG-scaffold_57_2']	[7]	Ambiguous	['II-C']
TARA_SAMEA4397747_METAG_HMNAJNKB	TARA_SAMEA4397747_METAG-scaffold_29	TARA_SAMEA4397747_METAG-scaffold_29@3	[76731, 87116]	I-F	['TARA_SAMEA4397747_METAG-scaffold_29_1']	[130]	I-F	['I-F']
TARA_SAMEA4397815_METAG_MGOOMLHG	TARA_SAMEA4397815_METAG-scaffold_3609	TARA_SAMEA4397815_METAG-scaffold_3609@1	[7198, 11641]	II-C	['TARA_SAMEA4397815_METAG-scaffold_3609_2']	[75]	Ambiguous	['II-C']
TARA_SAMEA4397920_METAG_DNIDHFPG	TARA_SAMEA4397920_METAG-scaffold_646	TARA_SAMEA4397920_METAG-scaffold_646@1	[664, 5055]	II-C	['TARA_SAMEA4397920_METAG-scaffold_646_2']	[73]	Ambiguous	['II-C']
TARA_SAMEA4397920_METAG_PJLDHDEJ	TARA_SAMEA4397920_METAG-scaffold_53	TARA_SAMEA4397920_METAG-scaffold_53@4	[189297, 199276]	I-C	['TARA_SAMEA4397920_METAG-scaffold_53_1']	[177]	I-C	['I-C']
TARA_SAMEA4397948_METAG_CJELGJCM	TARA_SAMEA4397948_METAG-scaffold_3	TARA_SAMEA4397948_METAG-scaffold_3@4	[323376, 327819]	II-C	['TARA_SAMEA4397948_METAG-scaffold_3_1']	[75]	Ambiguous	['II-C']
TARA_SAMEA4397948_METAG_HMKPJJLE	TARA_SAMEA4397948_METAG-scaffold_200	TARA_SAMEA4397948_METAG-scaffold_200@1	[12675, 23685]	I-F	['TARA_SAMEA4397948_METAG-scaffold_200_1']	[131]	I-F	['Unknown']
TARA_SAMEA4398027_METAG_LPBPLCMG	TARA_SAMEA4398027_METAG-scaffold_3061	TARA_SAMEA4398027_METAG-scaffold_3061@1	[13181, 18181]	IV-A1	['TARA_SAMEA4398027_METAG-scaffold_3061_1']	[0]	IV-A1	['Unknown']
TARA_SAMEA4398168_METAG_EJICOMMK	TARA_SAMEA4398168_METAG-scaffold_1343	TARA_SAMEA4398168_METAG-scaffold_1343@1	[9977, 18803]	I-B	['TARA_SAMEA4398168_METAG-scaffold_1343_1']	[193]	I-B	['Unknown']
TARA_SAMEA4398238_METAG_DNPPHHEA	TARA_SAMEA4398238_METAG-scaffold_326	TARA_SAMEA4398238_METAG-scaffold_326@1	[604, 4963]	II-C	['TARA_SAMEA4398238_METAG-scaffold_326_1']	[68]	Ambiguous	['II-C']
TARA_SAMEA4398238_METAG_KPHFHLOE	TARA_SAMEA4398238_METAG-scaffold_1028	TARA_SAMEA4398238_METAG-scaffold_1028@1	[28869, 37745]	I-B	['TARA_SAMEA4398238_METAG-scaffold_1028_1']	[171]	I-B	['Unknown']
TARA_SAMEA4398238_METAG_MKMOEGDP	TARA_SAMEA4398238_METAG-scaffold_290	TARA_SAMEA4398238_METAG-scaffold_290@1	[30847, 41220]	I-F	['TARA_SAMEA4398238_METAG-scaffold_290_1']	[115]	I-F	['I-F']
TARA_SAMEA4398238_METAG_PBPBPMLH	TARA_SAMEA4398238_METAG-scaffold_163	TARA_SAMEA4398238_METAG-scaffold_163@3	[123852, 133698]	I-B	['TARA_SAMEA4398238_METAG-scaffold_163_1']	[211]	I-B	['I-A']
TARA_SAMEA4398360_METAG_GEECGHMB	TARA_SAMEA4398360_METAG-scaffold_1785	TARA_SAMEA4398360_METAG-scaffold_1785@1	[24268, 33044]	I-E	['TARA_SAMEA4398360_METAG-scaffold_1785_1']	[77]	I-E	['I-E']
TARA_SAMEA4398387_METAG_PBBIBPIA	TARA_SAMEA4398387_METAG-scaffold_370	TARA_SAMEA4398387_METAG-scaffold_370@2	[61582, 71831]	I-E	['TARA_SAMEA4398387_METAG-scaffold_370_1']	[97]	I-E	['Unknown']
TARA_SAMEA4398387_METAG_PBBIBPIA	TARA_SAMEA4398387_METAG-scaffold_644	TARA_SAMEA4398387_METAG-scaffold_644@1	[22383, 35086]	III-A	['TARA_SAMEA4398387_METAG-scaffold_644_2']	[250]	III-A	['III-B']
TARA_SAMEA4398387_METAG_PBBIBPIA	TARA_SAMEA4398387_METAG-scaffold_929	TARA_SAMEA4398387_METAG-scaffold_929@1	[17759, 26427]	I-F	['TARA_SAMEA4398387_METAG-scaffold_929_3']	[129]	I-F	['I-F']
TARA_SAMEA4398432_METAG_EGCBDMCB	TARA_SAMEA4398432_METAG-scaffold_118	TARA_SAMEA4398432_METAG-scaffold_118@1	[1106, 4717]	VI-A	['TARA_SAMEA4398432_METAG-scaffold_118_1']	[132]	VI-A	['VI-A']
TARA_SAMEA4398432_METAG_EGCBDMCB	TARA_SAMEA4398432_METAG-scaffold_2615	TARA_SAMEA4398432_METAG-scaffold_2615@1	[265, 17923]	III-D	['TARA_SAMEA4398432_METAG-scaffold_2615_3', 'TARA_SAMEA4398432_METAG-scaffold_2615_4', 'TARA_SAMEA4398432_METAG-scaffold_2615_5']	[0, 0, 0]	III-D	['Unknown', 'Unknown', 'Unknown']
TARA_SAMEA4398432_METAG_GFLEHPMN	TARA_SAMEA4398432_METAG-scaffold_103	TARA_SAMEA4398432_METAG-scaffold_103@1	[5163, 12900]	I-F	['TARA_SAMEA4398432_METAG-scaffold_103_2']	[98]	I-F	['I-F']
TARA_SAMEA4398432_METAG_GFLEHPMN	TARA_SAMEA4398432_METAG-scaffold_23	TARA_SAMEA4398432_METAG-scaffold_23@2	[165221, 175091]	I-F	['TARA_SAMEA4398432_METAG-scaffold_23_1']	[131]	I-F	['I-F']

## Sheet: crisprs_near_cas.tab
crisprs_near_cas.tab: All CRISPRs part of CRISPR-Cas loci
AccessionID	Contig	CRISPR	Start	End	Consensus_repeat	N_repeats	Repeat_len	Spacer_len_avg	Repeat_identity	Spacer_identity	Spacer_len_sem	Trusted	Prediction	Subtype	Subtype_probability	gtdb classification
GCA_000009705	BA000019.2	BA000019.2_9	4362255	4362577	CTTTCAACCCTCCCATTACTGGAAGGAGGGTTGCAAC	5	37	34.5	87.3	40.1	0.6	TRUE	V-K	V-K	0.997	d__Bacteria;p__Cyanobacteriota;c__Cyanobacteriia;o__Cyanobacteriales;f__Nostocaceae;g__Trichormus;s__Trichormus sp000009705
GCA_000009705	BA000019.2	BA000019.2_4	1836813	1837723	GTTTCTATTAACACAAATCCCTATCAGGGATTGAAAC	13	37	35.8	100	43.2	0.7	TRUE	I-D	I-D	0.996	d__Bacteria;p__Cyanobacteriota;c__Cyanobacteriia;o__Cyanobacteriales;f__Nostocaceae;g__Trichormus;s__Trichormus sp000009705
GCA_000009705	BA000019.2	BA000019.2_2	1727817	1728071	GTTTCCATCCCCGTGAGGGGTAAAGGAATTAAAAC	4	35	38.3	97.2	42.1	0.9	TRUE	III-D	III-D	0.983	d__Bacteria;p__Cyanobacteriota;c__Cyanobacteriia;o__Cyanobacteriales;f__Nostocaceae;g__Trichormus;s__Trichormus sp000009705
GCA_000009705	BA000019.2	BA000019.2_3	1732269	1733321	GTTTTAATTCCTTTACCCCTCACGGGGATGGAAAC	15	35	37.7	97	40.5	0.5	TRUE	III-D	III-D	0.983	d__Bacteria;p__Cyanobacteriota;c__Cyanobacteriia;o__Cyanobacteriales;f__Nostocaceae;g__Trichormus;s__Trichormus sp000009705
GCA_000013725	CP000300.1	CP000300.1-14_3	1212627	1213991	GTTAAAATCAGACCTTAGAGGGATTGAAAC	21	30	36.8	100	42.3	0.9	TRUE	I-B	I-B	0.957	d__Archaea;p__Halobacteriota;c__Methanosarcinia;o__Methanosarcinales;f__Methanosarcinaceae;g__Methanococcoides;s__Methanococcoides burtonii
GCA_000015285	CP000510.1	CP000510.1_1	1948487	1951262	GTGTTCCCCGTGCCCACGGGGATGAACCG	46	29	32	100	41.5	0	TRUE	I-E	I-E	0.967	d__Bacteria;p__Pseudomonadota;c__Gammaproteobacteria;o__Enterobacterales_A;f__Psychromonadaceae;g__Psychromonas;s__Psychromonas ingrahamii
GCA_000017705	CP000790.1	CP000790.1_1	1398168	1398375	GTAAACTGCCGAGTAGGTAGCTGATAAT	4	28	32	82.4	42.2	0	TRUE	I-F_T	I-F_T	0.986	d__Bacteria;p__Pseudomonadota;c__Gammaproteobacteria;o__Enterobacterales_A;f__Vibrionaceae;g__Vibrio;s__Vibrio campbellii
GCA_000153485	CP003879.1	CP003879.1_1	320383	322485	CCTGTGAATTATCACTAAAAATACAATTTTGAAAGCAATTCACAAC	28	46	30.2	93.5	41.7	0.4	TRUE	II-C	II-C	0.998	d__Bacteria;p__Bacteroidota;c__Bacteroidia;o__Flavobacteriales;f__Flavobacteriaceae;g__Psychroflexus;s__Psychroflexus torquis
GCA_000153485	CP003879.1	CP003879.1_2	2608898	2609328	GTTGTAACTGCCCTTATTTTGAAGGGTAAACACAAC	7	36	29.8	96.9	40.6	0.2	TRUE	VI-B1	VI-B1	0.997	d__Bacteria;p__Bacteroidota;c__Bacteroidia;o__Flavobacteriales;f__Flavobacteriaceae;g__Psychroflexus;s__Psychroflexus torquis
GCA_000153485	CP003879.1	CP003879.1_3	2613484	2614179	GTTGTAACTGCCCTTATTTTGAAGGGTAAACACAGC	11	36	30	94.4	43.3	0	TRUE	VI-B1	VI-B1	0.995	d__Bacteria;p__Bacteroidota;c__Bacteroidia;o__Flavobacteriales;f__Flavobacteriaceae;g__Psychroflexus;s__Psychroflexus torquis
GCA_000167355	AAEW02000018.1	AAEW02000018.1_1	9058	15613	CGGTTCATCCCCGCATCTGCGGGGAACAT	108	29	32	100	43.2	0	TRUE	I-E	I-E	0.985	d__Bacteria;p__Desulfobacterota_F;c__Desulfuromonadia;o__Desulfuromonadales;f__Desulfuromonadaceae;g__Desulfuromonas;s__Desulfuromonas acetoxidans
GCA_000169095	AAVU01000040.1	AAVU01000040.1_3	40779	42366	GTTTCAATCCCTCATAGGGATTATAGATGATTTCAAC	22	37	36.9	100	40.6	0.7	TRUE	I-D	I-D	0.997	d__Bacteria;p__Cyanobacteriota;c__Cyanobacteriia;o__Cyanobacteriales;f__Microcoleaceae;g__Limnoraphis;s__Limnoraphis sp000169095
GCA_000169095	AAVU01000020.1	AAVU01000020.1_8	27521	28084	CTTCCCACTCGCTGGGAAATCTAATTGAATGGAAAC	8	36	39.4	98.6	42.6	1.5	TRUE	III-B	III-B	0.95	d__Bacteria;p__Cyanobacteriota;c__Cyanobacteriia;o__Cyanobacteriales;f__Microcoleaceae;g__Limnoraphis;s__Limnoraphis sp000169095
GCA_000169095	AAVU01000033.1	AAVU01000033.1_4	52733	54107	GTTTCCATTAATTCCACTATTCCGAAGAATAGCGAC	19	36	38.4	100	43.7	0.9	TRUE	III-B	III-B	0.948	d__Bacteria;p__Cyanobacteriota;c__Cyanobacteriia;o__Cyanobacteriales;f__Microcoleaceae;g__Limnoraphis;s__Limnoraphis sp000169095
GCA_000169095	AAVU01000016.1	AAVU01000016.1_10	120714	122462	GTTTCAACACCTTTTCTTTCTAATGAAAGTCGCTAC	24	36	38.5	98.9	42.7	0.6	TRUE	III-B	III-B	0.947	d__Bacteria;p__Cyanobacteriota;c__Cyanobacteriia;o__Cyanobacteriales;f__Microcoleaceae;g__Limnoraphis;s__Limnoraphis sp000169095
GCA_000169095	AAVU01000020.1	AAVU01000020.1_7	15945	18072	TCCCTACTCGCTAGGGAAACTAATTGAATGGAAAC	29	35	39.8	98	43.3	0.6	TRUE	III-B	III-B	0.792	d__Bacteria;p__Cyanobacteriota;c__Cyanobacteriia;o__Cyanobacteriales;f__Microcoleaceae;g__Limnoraphis;s__Limnoraphis sp000169095
GCA_000190755	JH109152.1	JH109152.1_3	847653	850548	CGGTTCATCCCCACGGGTGTGGGGAACAC	48	29	32	92.2	41.6	0	TRUE	I-E	I-E	0.995	d__Bacteria;p__Pseudomonadota;c__Gammaproteobacteria;o__Methylococcales;f__Methylomonadaceae;g__Methylobacter_A;s__Methylobacter_A tundripaludum
GCA_000194605	CP002542.1	CP002542.1_1	3601686	3607116	GTTGTGATTCGCTTTCAATTTGTATTTTTAGAACGATAGCACACAAC	71	47	29.9	100	41.6	0	TRUE	II-C	II-C	0.993	d__Bacteria;p__Bacteroidota;c__Bacteroidia;o__Flavobacteriales;f__Crocinitomicaceae;g__Fluviicola;s__Fluviicola taffensis
GCA_000238395	CP011025.1	CP011025.1-7_1	523259	523403	GTGACCTGCCGAGTAGGCAGCTGAGAATG	3	26	33.5	79.8	42.6	2.5	TRUE	I-F_T	I-F_T	0.998	d__Bacteria;p__Pseudomonadota;c__Gammaproteobacteria;o__Enterobacterales_A;f__Alteromonadaceae;g__Pseudoalteromonas;s__Pseudoalteromonas arctica
GCA_000241185	BADY01000015.1	BADY01000015.1_2	57084	57287	GTGAACTGCCGAGTAGGCAGCTG	4	23	37.3	79.3	44.6	0.3	TRUE	I-F_T	I-F_T	0.999	d__Bacteria;p__Pseudomonadota;c__Gammaproteobacteria;o__Enterobacterales_A;f__Alteromonadaceae;g__Pseudoalteromonas;s__Pseudoalteromonas fuliginea
GCA_000241185	BADY01000054.1	BADY01000054.1_1	66658	67881	GTTCACTGCCACACAGGCAGCTTAGAAA	21	28	31.8	96	40.5	0.1	TRUE	I-F	I-F	0.995	d__Bacteria;p__Pseudomonadota;c__Gammaproteobacteria;o__Enterobacterales_A;f__Alteromonadaceae;g__Pseudoalteromonas;s__Pseudoalteromonas fuliginea
GCA_000253275	FQ859183.1	FQ859183.1_2	2549336	2550091	GTTGTAACTGCCCTTATTTTGAAGGGTAAACACAAC	12	36	29.5	98.9	42.5	0.2	TRUE	VI-B1	VI-B1	0.997	d__Bacteria;p__Bacteroidota;c__Bacteroidia;o__Flavobacteriales;f__Flavobacteriaceae;g__Flavobacterium;s__Flavobacterium branchiophilum
GCA_000253275	FQ859183.1	FQ859183.1_3	2550434	2551061	GTTGTAACTGCCCTTATTTTGAAGGGTAAACACAAC	10	36	29.8	91.1	42.6	0.1	TRUE	VI-B1	VI-B1	0.997	d__Bacteria;p__Bacteroidota;c__Bacteroidia;o__Flavobacteriales;f__Flavobacteriaceae;g__Flavobacterium;s__Flavobacterium branchiophilum
GCA_000253275	FQ859183.1	FQ859183.1_5	3018429	3020886	GTTTAAAACCACTTTAAAATTTCTACTATTGTAGAT	39	36	27.7	98.9	42.2	0.2	TRUE	V-A	V-A	0.997	d__Bacteria;p__Bacteroidota;c__Bacteroidia;o__Flavobacteriales;f__Flavobacteriaceae;g__Flavobacterium;s__Flavobacterium branchiophilum
GCA_000253275	FQ859183.1	FQ859183.1_4	2551183	2551541	GTTGTAACTGCCCTTATTTTGAAGGGTAAA	6	30	35.8	93.9	48.3	0.2	TRUE	VI-B1	VI-B1	0.995	d__Bacteria;p__Bacteroidota;c__Bacteroidia;o__Flavobacteriales;f__Flavobacteriaceae;g__Flavobacterium;s__Flavobacterium branchiophilum
GCA_000253275	FQ859183.1	FQ859183.1_1	1899989	1901803	CATATCGTGTTTTCTAATCTTTAATCAAACCACAAC	28	36	29.9	96.9	39.5	0.1	TRUE	II-C	II-C	0.897	d__Bacteria;p__Bacteroidota;c__Bacteroidia;o__Flavobacteriales;f__Flavobacteriaceae;g__Flavobacterium;s__Flavobacterium branchiophilum
GCA_000255705	JH636439.1	JH636439.1_1	1814412	1830383	GCTTCAATTCGGCCACGACGGTGATGTCATGGAATGG	218	37	36.4	98.9	44.2	0.1	TRUE	I-G	I-G	0.942	d__Bacteria;p__Planctomycetota;c__Planctomycetia;o__Gemmatales;f__Gemmataceae;g__Zavarzinella;s__Zavarzinella formosa
GCA_000293865	ALKN02000005.1	ALKN02000005.1_1	165912	167516	GTCGCCCCTCATGCAGGGGCGTGGATTGAAAC	25	32	33.5	96.6	42.5	0.1	TRUE	I-C	I-C	0.906	d__Bacteria;p__Pseudomonadota;c__Gammaproteobacteria;o__Burkholderiales;f__Burkholderiaceae_B;g__Limnohabitans_A;s__Limnohabitans_A sp000293865
GCA_000314955	BAEM01000024.1	BAEM01000024.1_2	15804	16371	GTTAGCTGCGGCACACGCAGCTTAGAAA	10	28	32	100	42.3	0	TRUE	I-F	I-F	0.996	d__Bacteria;p__Pseudomonadota;c__Gammaproteobacteria;o__Enterobacterales_A;f__Alteromonadaceae;g__Paraglaciecola;s__Paraglaciecola chathamensis
GCA_000315055	BAER01000110.1	BAER01000110.1_1	4433	5180	GTTCGCTGCCGCACAGGCAGCTTAGAAA	13	28	32	100	42.2	0	TRUE	I-F	I-F	0.998	d__Bacteria;p__Pseudomonadota;c__Gammaproteobacteria;o__Enterobacterales_A;f__Alteromonadaceae;g__Paraglaciecola;s__Paraglaciecola polaris
GCA_000418305	CP006265.1	CP006265.1_1	2135301	2135688	CTTCATCACCGCTCAGGTGACTTAGAAA	7	28	32	100	41.7	0	TRUE	I-F	I-F	0.98	d__Bacteria;p__Pseudomonadota;c__Gammaproteobacteria;o__Pseudomonadales;f__Moraxellaceae;g__Psychrobacter;s__Psychrobacter cryohalolentis
GCA_000420245	ATUO01000017.1	ATUO01000017.1_1	22588	23036	GTGACCTGCCGGATAGGCAGCTGAAAATA	8	29	31	93	41.7	0	TRUE	I-F_T	I-F_T	0.999	d__Bacteria;p__Pseudomonadota;c__Gammaproteobacteria;o__Enterobacterales_A;f__Psychromonadaceae;g__Psychromonas;s__Psychromonas hadalis
GCA_000497875	AUTR01000037.1	AUTR01000037.1_1	48281	48484	GTGAACTGCCGAGTAGGCAGCTG	4	23	37.3	79.3	48.4	0.3	TRUE	I-F_T	I-F_T	0.999	d__Bacteria;p__Pseudomonadota;c__Gammaproteobacteria;o__Enterobacterales_A;f__Alteromonadaceae;g__Pseudoalteromonas;s__Pseudoalteromonas arctica
GCA_000497895	AUTS01000021.1	AUTS01000021.1_1	48281	48484	GTGAACTGCCGAGTAGGCAGCTG	4	23	37.3	79.3	48.4	0.3	TRUE	I-F_T	I-F_T	0.999	d__Bacteria;p__Pseudomonadota;c__Gammaproteobacteria;o__Enterobacterales_A;f__Alteromonadaceae;g__Pseudoalteromonas;s__Pseudoalteromonas arctica
GCA_000745315	JQNQ01000001.1	JQNQ01000001.1_1	2764606	2767459	GTTGTGAATTGCTTTCAGAATTGTATTTTTAATCAGGATTCACAGG	38	46	29.9	100	42.8	0.1	TRUE	II-C	II-C	0.993	d__Bacteria;p__Bacteroidota;c__Bacteroidia;o__Flavobacteriales;f__Flavobacteriaceae;g__Salegentibacter;s__Salegentibacter sp000745315
GCA_000764165	JPXF01000100.1	JPXF01000100.1_1	15074	15346	CCCTTCCCCGCGTAGGCGGGGGTGTTCCC	5	29	32	97.3	46.1	0	TRUE	I-E	I-E	0.857	d__Bacteria;p__Actinomycetota;c__Actinomycetia;o__Actinomycetales;f__Microbacteriaceae;g__Cryobacterium;s__Cryobacterium roopkundense
GCA_000797445	JSWF01000033.1	JSWF01000033.1_1	14262	17495	CTTGTGATTGCTCACGTAAAAATACAATTTGAAATCAATTCACAAC	43	46	29.9	100	45.3	0.1	TRUE	II-C	II-C	0.983	d__Bacteria;p__Bacteroidota;c__Bacteroidia;o__Flavobacteriales;f__Flavobacteriaceae;g__Lacinutrix;s__Lacinutrix jangbogonensis
GCA_000799465	JUGU01000001.1	JUGU01000001.1_1	147527	150989	GTTGTGAATTGCTTTCAGAATACTATTTTAGTAGTGGATTCGCAGG	46	46	29.9	100	41.4	0	TRUE	II-C	II-C	0.946	d__Bacteria;p__Bacteroidota;c__Bacteroidia;o__Flavobacteriales;f__Flavobacteriaceae;g__Psychroserpens;s__Psychroserpens sp000799465
GCA_000953735	LN554852.1	LN554852.1_1	2084946	2087793	GTTCACTGCCGTACAGGCAGCTTAGAAA	48	28	32	100	41	0	TRUE	I-F	I-F	1	d__Bacteria;p__Pseudomonadota;c__Gammaproteobacteria;o__Enterobacterales_A;f__Moritellaceae;g__Moritella;s__Moritella viscosa
GCA_001435295	CM003594.1	CM003594.1_1	2469521	2474411	CTTCATCACCGCATAGGTGACTTAGAAA	82	28	32	100	41.7	0	TRUE	I-F	I-F	0.985	d__Bacteria;p__Pseudomonadota;c__Gammaproteobacteria;o__Pseudomonadales;f__Moraxellaceae;g__Psychrobacter;s__Psychrobacter sp001435295
GCA_001529295	LLWK01000037.1	LLWK01000037.1_2	411300	414443	GTTGTGAATTGCTTTCAAAATTGTATTTTTACTTATAACTCCCAAC	42	46	29.6	93.5	41.1	0.1	TRUE	II-C	II-C	0.98	d__Bacteria;p__Bacteroidota;c__Bacteroidia;o__Flavobacteriales;f__Flavobacteriaceae;g__Flavobacterium;s__Flavobacterium sp001529295
GCA_001590605	CP014504.1	CP014504.1_1	1406170	1411070	GTTGTTGTAAATATCAGTAGTTCAAAGGATGAAAGCAAATCACAAC	65	46	29.9	99.1	40.1	0	TRUE	II-C	II-C	0.943	d__Bacteria;p__Bacteroidota;c__Bacteroidia;o__Sphingobacteriales;f__Sphingobacteriaceae;g__Pedobacter;s__Pedobacter cryoconitis_A
GCA_001637205	LVJH01000070.1	LVJH01000070.1_2	343221	344831	ATTTCAATCCACGCACTCACATAGAGTGCGAC	25	32	33.8	94.6	41	0.2	TRUE	III-B	III-B	0.758	d__Bacteria;p__Bacillota;c__Bacilli;o__Paenibacillales;f__Paenibacillaceae;g__Paenibacillus;s__Paenibacillus glacialis
GCA_001653135	BDDS01000004.1	BDDS01000004.1_1	234858	236865	TTTCTAAGCTGCCTGCGTGGCAGTGAAC	34	28	32	96.1	41.2	0	TRUE	I-F	I-F	0.97	d__Bacteria;p__Pseudomonadota;c__Gammaproteobacteria;o__Enterobacterales_A;f__Alteromonadaceae;g__Pseudoalteromonas;s__Pseudoalteromonas neustonica
GCA_001653135	BDDS01000004.1	BDDS01000004.1-2_2	234546	234750	TTTCTAAGCTGCCTGCGTGGCAGTGAAC	4	27.8	31.3	82.9	43.6	0.3	TRUE	I-F	I-F	0.97	d__Bacteria;p__Pseudomonadota;c__Gammaproteobacteria;o__Enterobacterales_A;f__Alteromonadaceae;g__Pseudoalteromonas;s__Pseudoalteromonas neustonica
GCA_001661495	BDDT01000021.1	BDDT01000021.1_4	10032	10240	AGTGACCTGCCGTATAGGCAGCTGAAAAT	4	29	31	90.6	35.1	0	TRUE	I-F_T	I-F_T	0.993	d__Bacteria;p__Pseudomonadota;c__Gammaproteobacteria;o__Enterobacterales_A;f__Alteromonadaceae;g__Pseudoalteromonas;s__Pseudoalteromonas prydzensis
GCA_001661495	BDDT01000001.1	BDDT01000001.1_2	893942	894150	TTTTCTAAGCTGCCTGTGCGGCAGTGAAC	4	29	31	88.4	39.9	0	TRUE	I-F	I-F	0.987	d__Bacteria;p__Pseudomonadota;c__Gammaproteobacteria;o__Enterobacterales_A;f__Alteromonadaceae;g__Pseudoalteromonas;s__Pseudoalteromonas prydzensis
GCA_001661495	BDDT01000001.1	BDDT01000001.1-6_6	893117	893262	TTTCTAAGCTGCCTGTGCGGCAGTGAACT	3	28	31	84.7	34.8	1	TRUE	I-F	I-F	0.984	d__Bacteria;p__Pseudomonadota;c__Gammaproteobacteria;o__Enterobacterales_A;f__Alteromonadaceae;g__Pseudoalteromonas;s__Pseudoalteromonas prydzensis
GCA_001687565	CP016534.2	CP016534.2_1	2026908	2028398	GTTTTACTACTCTCTAAAATTACATTGGTCTAAAAC	23	36	30.1	94.3	39.7	0.1	TRUE	II-A	II-A	0.862	d__Bacteria;p__Bacillota;c__Bacilli;o__Bacillales;f__Planococcaceae;g__Planococcus;s__Planococcus antarcticus
GCA_001747085	MDJD01000034.1	MDJD01000034.1_1	733943	735805	GTTGTGAATTGCTTTCAGAATTGTATTTTTACTTAGCATTCACAGT	25	46	29.7	100	42.9	0.1	TRUE	II-C	II-C	0.979	d__Bacteria;p__Bacteroidota;c__Bacteroidia;o__Flavobacteriales;f__Flavobacteriaceae;g__Algibacter_C;s__Algibacter_C aquaticus
GCA_001941645	CP016077.1	CP016077.1_6	3122732	3123582	GGTGGCACCGGCCCTTCGGGGCCGGTGAGGATCGCAAC	12	38	35.9	97	45.9	0.4	TRUE	I-G	I-G	0.877	d__Bacteria;p__Actinomycetota;c__Actinomycetia;o__Mycobacteriales;f__Pseudonocardiaceae;g__Actinoalloteichus;s__Actinoalloteichus fjordicus
GCA_001941645	CP016077.1	CP016077.1_7	3133043	3134042	GTGGCACCGGCCCTTCGGGGCCGGTGAGGATCGCAAC	14	37	37.1	92.6	43.4	0.3	TRUE	I-G	I-G	0.875	d__Bacteria;p__Actinomycetota;c__Actinomycetia;o__Mycobacteriales;f__Pseudonocardiaceae;g__Actinoalloteichus;s__Actinoalloteichus fjordicus
GCA_001955735	CP019240.1	CP019240.1_1	372129	377810	AGTTCGCCCGCCAGCAATGGCGGGCGCGGATTGAAAC	80	37	34.5	97.1	43.7	0.1	TRUE	I-C	I-C	0.92	d__Bacteria;p__Pseudomonadota;c__Gammaproteobacteria;o__Burkholderiales;f__Burkholderiaceae_B;g__Rhodoferax;s__Rhodoferax antarcticus
GCA_001955735	CP019240.1	CP019240.1_2	1623234	1623967	GAACGAATACCAGCCCTGAATTCAAAGGGATTAAGAC	11	37	32.7	100	42.1	0.4	TRUE	III-B	III-B	0.911	d__Bacteria;p__Pseudomonadota;c__Gammaproteobacteria;o__Burkholderiales;f__Burkholderiaceae_B;g__Rhodoferax;s__Rhodoferax antarcticus
GCA_001956985	CP019082.1	CP019082.1_1	6166151	6171175	GTTTCAATCCGCGTCCCCGTGAGGGGACGAAC	76	32	34.6	100	45.1	0.1	TRUE	III-A	III-A	0.957	d__Bacteria;p__Planctomycetota;c__Planctomycetia;o__Isosphaerales;f__Isosphaeraceae;g__Paludisphaera;s__Paludisphaera borealis
GCA_002072955	LPUF01000001.1	LPUF01000001.1_2	1461192	1464603	GTTTCAATCCACGCGCCCACGCGGGACGCGAC	53	32	33	100	45.9	0.1	TRUE	I-C	I-C	0.998	d__Bacteria;p__Pseudomonadota;c__Gammaproteobacteria;o__Methylococcales;f__Methylomonadaceae;g__Methyloprofundus;s__Methyloprofundus sedimenti
GCA_002217205	MUGT01000055.1	MUGT01000055.1_3	18364	19651	GTTGTGGTTTGATTAAAGATTAGAAAACACGATATG	20	36	29.9	96.9	43.3	0.1	TRUE	II-C	II-C	0.897	d__Bacteria;p__Bacteroidota;c__Bacteroidia;o__Flavobacteriales;f__Flavobacteriaceae;g__Flavobacterium;s__Flavobacterium branchiophilum
GCA_002262875	NKYE01000014.1	NKYE01000014.1_1	81649	83574	GGGACCATCCCCGCTGGCGCGGGGAGAAC	32	29	32.2	94	43.7	0.2	TRUE	I-E	I-E	0.994	d__Bacteria;p__Actinomycetota;c__Actinomycetia;o__Mycobacteriales;f__Pseudonocardiaceae;g__Amycolatopsis;s__Amycolatopsis antarctica
GCA_002262875	NKYE01000014.1	NKYE01000014.1_2	93491	96450	GTGCTCCCCGCGCGAGCGGGGATGGTCCC	49	29	32.1	98.7	45.7	0.1	TRUE	I-E	I-E	0.979	d__Bacteria;p__Actinomycetota;c__Actinomycetia;o__Mycobacteriales;f__Pseudonocardiaceae;g__Amycolatopsis;s__Amycolatopsis antarctica
GCA_002354605	DELX01000032.1	DELX01000032.1_1	27027	29557	CGGTTTATCCCCGCAGGTGCGGGGAACAC	42	29	32	90.5	41.2	0	TRUE	I-E	I-E	0.872	d__Bacteria;p__Pseudomonadota;c__Gammaproteobacteria;o__Pseudomonadales;f__Alcanivoracaceae;g__Alcanivorax;s__Alcanivorax venustensis
GCA_002356295	AP018042.1	AP018042.1_1	3856765	3857976	TTGTAATTGCTCTTATTTTGAAGGGTATACACA	19	33	32.5	78.3	45.4	0.2	TRUE	VI-B1	VI-B1	0.9	d__Bacteria;p__Bacteroidota;c__Bacteroidia;o__Bacteroidales;f__Marinifilaceae;g__Labilibaculum;s__Labilibaculum antarcticum
GCA_002363925	DEXC01000024.1	DEXC01000024.1_1	46894	49424	CGGTTTATCCCCGCAGGTGCGGGGAACAC	42	29	32	90.5	41.2	0	TRUE	I-E	I-E	0.872	d__Bacteria;p__Pseudomonadota;c__Gammaproteobacteria;o__Pseudomonadales;f__Alcanivoracaceae;g__Alcanivorax;s__Alcanivorax venustensis
GCA_002778315	NESA01000006.1	NESA01000006.1_1	121046	123209	GGGCCTATCCCCGCGTGCGCGGGGGAACC	36	29	32	100	41.7	0	TRUE	I-E	I-E	0.988	d__Bacteria;p__Pseudomonadota;c__Gammaproteobacteria;o__Burkholderiales;f__Burkholderiaceae_B;g__Limnohabitans;s__Limnohabitans sp002778315
GCA_002831605	CP025115.1	CP025115.1_1	3213339	3215136	CGGTTCATCCCCGTGGGCACGGGGAACAC	30	29	32	98.7	41.4	0	TRUE	I-E	I-E	0.967	d__Bacteria;p__Pseudomonadota;c__Gammaproteobacteria;o__Enterobacterales_A;f__Alteromonadaceae;g__Alteromonas;s__Alteromonas hispanica
GCA_002831665	CP025118.1	CP025118.1_1	1934453	1938308	AATATCGTGTTTTCTAATCTTTAATCAAACCACAAC	59	36	29.9	100	42.6	0	TRUE	II-C	II-C	0.973	d__Bacteria;p__Bacteroidota;c__Bacteroidia;o__Flavobacteriales;f__Flavobacteriaceae;g__Lacinutrix;s__Lacinutrix sp002831665
GCA_002831685	CP025119.1	CP025119.1_1	600047	603435	CTTGTGATTGCTCACGTAAAAATACAATTTGAAATCAATTCACAAC	45	46	30	100	40.9	0	TRUE	II-C	II-C	0.983	d__Bacteria;p__Bacteroidota;c__Bacteroidia;o__Flavobacteriales;f__Flavobacteriaceae;g__Polaribacter;s__Polaribacter sp002831685
GCA_002920895	PQVG01000001.1	PQVG01000001.1_1	23046	24202	AATATCGTGTTTTCTAATCTTTAATCAAACCACAAC	18	36	29.9	100	42.9	0.1	TRUE	II-C	II-C	0.973	d__Bacteria;p__Bacteroidota;c__Bacteroidia;o__Flavobacteriales;f__Flavobacteriaceae;g__Flavobacterium;s__Flavobacterium alvei
GCA_002943675	MUGO01000027.1	MUGO01000027.1_1	5928	9206	GTTGTGAATTGCTTTCATTTTTAAGTATCTTTGGGATACACAACAAC	43	47	30	100	41.5	0	TRUE	II-C	II-C	0.96	d__Bacteria;p__Bacteroidota;c__Bacteroidia;o__Flavobacteriales;f__Weeksellaceae;g__Chryseobacterium;s__Chryseobacterium piscicola
GCA_003002955	PVTJ01000002.1	PVTJ01000002.1_1	583621	585723	GCAAGCCCCGCACCCGCGGGGATGAGCC	35	28	33	92.7	45.6	0	TRUE	I-E	I-E	0.935	d__Bacteria;p__Actinomycetota;c__Actinomycetia;o__Mycobacteriales;f__Micromonosporaceae;g__Glycomyces;s__Glycomyces artemisiae
GCA_003026395	PYOO01000001.1	PYOO01000001.1_1	287678	288126	GTGTACTGCCGAGTAGGCAACTGATAAC	8	28	32.1	90	41.8	0.1	TRUE	I-F_T	I-F_T	0.874	d__Bacteria;p__Pseudomonadota;c__Gammaproteobacteria;o__Enterobacterales_A;f__Vibrionaceae;g__Photobacterium;s__Photobacterium iliopiscarium
GCA_003076455	CP020918.1	CP020918.1_1	4042704	4045096	GTTGGGAATTATAAGCTAAAATACAATTTTGAAAGCAATTCACAAC	32	46	29.7	100	44.3	0.1	TRUE	II-C	II-C	0.987	d__Bacteria;p__Bacteroidota;c__Bacteroidia;o__Flavobacteriales;f__Flavobacteriaceae;g__Flavobacterium;s__Flavobacterium faecale
GCA_003097655	QCZH01000002.1	QCZH01000002.1_1	164669	166535	GTTGTGAATTGCTTTCAAAATTGTATTTTAGCTTATAATTCCCAAT	25	46	29.9	97.2	41.8	0.1	TRUE	II-C	II-C	0.984	d__Bacteria;p__Bacteroidota;c__Bacteroidia;o__Flavobacteriales;f__Flavobacteriaceae;g__Flavobacterium;s__Flavobacterium laiguense
GCA_003202155	QFLI01000002.1	QFLI01000002.1_1	293834	295646	GTTGTGATTTGCTTGCAGAATGTATCTTTGATGTGTTGAATTACAAC	24	47	29.8	93.6	42	0.1	TRUE	II-C	II-C	0.869	d__Bacteria;p__Bacteroidota;c__Bacteroidia;o__Bacteroidales;f__Marinifilaceae;g__Marinifilum;s__Marinifilum breve
GCA_003242115	QBMP01000056.1	QBMP01000056.1_6	8	699	GTTTCAGTCCCGGTAATCGGGATTTGGGTTTGGCGCG	10	37	35.8	100	43.4	0.3	TRUE	I-D	I-D	0.987	d__Bacteria;p__Cyanobacteriota;c__Cyanobacteriia;o__Phormidesmiales;f__Phormidesmiaceae;g__Phormidesmis;s__Phormidesmis priestleyi_A
GCA_003242115	QBMP01000128.1	QBMP01000128.1_1	2550	3028	GCTTTCACCAGCCCAATGAGGCTGGAATAGTTGGAAACA	7	39	34.3	93	44.9	0.4	TRUE	V-K	V-K	0.902	d__Bacteria;p__Cyanobacteriota;c__Cyanobacteriia;o__Phormidesmiales;f__Phormidesmiaceae;g__Phormidesmis;s__Phormidesmis priestleyi_A
GCA_003242115	QBMP01000034.1	QBMP01000034.1_5	16392	18584	GTTTCCGTCCCCTTGCGGGGTAATGAAATTTGAAC	31	35	36.9	98.9	41.4	0.4	TRUE	III-A	III-A	0.787	d__Bacteria;p__Cyanobacteriota;c__Cyanobacteriia;o__Phormidesmiales;f__Phormidesmiaceae;g__Phormidesmis;s__Phormidesmis priestleyi_A
GCA_003242125	QBMQ01000014.1	QBMQ01000014.1_1	82489	86692	GTCCCCACTCGCTGGGGAAATCAGTTGAATGGAAAC	56	36	39.8	100	43.2	0.4	TRUE	III-B	III-B	0.99	d__Bacteria;p__Cyanobacteriota;c__Cyanobacteriia;o__Leptolyngbyales;f__Leptolyngbyaceae;g__Phormidesmis_A;s__Phormidesmis_A priestleyi_A
GCA_003242125	QBMQ01000014.1	QBMQ01000014.1_2	86925	89562	GTCCCCACTCGCTGGGGAAATCAGTTGAATGGAAAC	35	36	40.5	100	44	0.7	TRUE	III-B	III-B	0.99	d__Bacteria;p__Cyanobacteriota;c__Cyanobacteriia;o__Leptolyngbyales;f__Leptolyngbyaceae;g__Phormidesmis_A;s__Phormidesmis_A priestleyi_A
GCA_003259225	QHJF01000056.1	QHJF01000056.1_2	1845	1987	CAGCTGCCTATGCGGCAGGACAC	3	23	37	100	48	0	TRUE	I-F_T	I-F_T	0.998	d__Bacteria;p__Pseudomonadota;c__Gammaproteobacteria;o__Pseudomonadales;f__Marinomonadaceae;g__Marinomonas;s__Marinomonas arctica
GCA_003259225	QHJF01000002.1	QHJF01000002.1_1	4386	9993	TTTCTAAGCCGCGTGCTCGGCGGCGAAC	94	28	32	98.6	41.3	0	TRUE	I-F	I-F	0.996	d__Bacteria;p__Pseudomonadota;c__Gammaproteobacteria;o__Pseudomonadales;f__Marinomonadaceae;g__Marinomonas;s__Marinomonas arctica
GCA_003259225	QHJF01000008.1	QHJF01000008.1_3	21919	25427	GTTCACCGCCGAATACGCGGCTTAGAAA	59	28	32	100	39.8	0	TRUE	III-B	III-B	0.883	d__Bacteria;p__Pseudomonadota;c__Gammaproteobacteria;o__Pseudomonadales;f__Marinomonadaceae;g__Marinomonas;s__Marinomonas arctica
GCA_003350545	QQBA01000002.1	QQBA01000002.1_1	136112	136674	AATATCGTGTTTTCTAATCTTTAATCAAACCACAAC	9	36	29.9	100	41.2	0.1	TRUE	II-C	II-C	0.973	d__Bacteria;p__Bacteroidota;c__Bacteroidia;o__Flavobacteriales;f__Flavobacteriaceae;g__Flavobacterium;s__Flavobacterium glaciei
GCA_003387655	QUNF01000002.1	QUNF01000002.1_1	285988	287095	GTTGTGAATTGCTTTCAAAATGTATCTTTCCAGTGGAAATCACAGC	15	46	29.9	98.3	38.2	0.1	TRUE	II-C	II-C	0.975	d__Bacteria;p__Bacteroidota;c__Bacteroidia;o__Cytophagales;f__Cyclobacteriaceae;g__Algoriphagus;s__Algoriphagus antarcticus
GCA_003387655	QUNF01000002.1	QUNF01000002.1_2	290475	294464	GTTGTGAATTGCTTTCAAAATGTATCTTTCCAGTGGAAATCACAGC	53	46	29.8	98.3	38.4	0.1	TRUE	II-C	II-C	0.975	d__Bacteria;p__Bacteroidota;c__Bacteroidia;o__Cytophagales;f__Cyclobacteriaceae;g__Algoriphagus;s__Algoriphagus antarcticus
GCA_003583925	QYCN01000065.1	QYCN01000065.1_3	188	1179	TTTCAATTCCACACAGTCCGATTGAAGC	16	28	36.3	100	44.6	0.7	TRUE	I-A	I-A	0.947	d__Bacteria;p__Bacteroidota;c__Bacteroidia;o__Cytophagales;f__Hymenobacteraceae;g__Hymenobacter;s__Hymenobacter rubripertinctus
GCA_003646465	QZEX01000008.1	QZEX01000008.1_1	11398	13342	AGGATAGCCGTTCAGAATTCGTGGTCCAGCCGCAAC	30	36	29.8	100	41.9	0.1	TRUE	II-C	II-C	0.841	d__Bacteria;p__Pseudomonadota;c__Alphaproteobacteria;o__Rhodobacterales;f__Rhodobacteraceae;g__Chachezhania;s__Chachezhania antarctica
GCA_003788585	AYKG01000069.1	AYKG01000069.1_1	33773	37163	GTTCGCTGCCGCGTAGGCAGCTTAGAAA	57	28	32.1	100	46.7	0	TRUE	I-F	I-F	0.998	d__Bacteria;p__Pseudomonadota;c__Gammaproteobacteria;o__Nevskiales;f__Salinisphaeraceae;g__Salinisphaera;s__Salinisphaera japonica
GCA_003788585	AYKG01000069.1	AYKG01000069.1_2	46781	48910	GTTCGCTGCCGCGCAGGCAGCTCAGAAA	36	28	32.1	100	46.5	0	TRUE	I-F	I-F	0.995	d__Bacteria;p__Pseudomonadota;c__Gammaproteobacteria;o__Nevskiales;f__Salinisphaeraceae;g__Salinisphaera;s__Salinisphaera japonica
GCA_003797165	RKKB01000001.1	RKKB01000001.1_1	818397	821048	CGGTTCAGCCCCGTGGATACGGGGAACAC	44	29	32	100	42.4	0	TRUE	I-E	I-E	0.825	d__Bacteria;p__Pseudomonadota;c__Gammaproteobacteria;o__Enterobacterales_A;f__Shewanellaceae;g__Shewanella;s__Shewanella psychromarinicola
GCA_003797165	RKKB01000001.1	RKKB01000001.1_2	822340	822795	CGGTTCAGCCCCGTGGATACGGGGAACAC	8	29	32	93.9	41.3	0	TRUE	I-E	I-E	0.825	d__Bacteria;p__Pseudomonadota;c__Gammaproteobacteria;o__Enterobacterales_A;f__Shewanellaceae;g__Shewanella;s__Shewanella psychromarinicola
GCA_003797165	RKKB01000001.1	RKKB01000001.1_3	823682	824198	CGGTTCAGCCCCGTGGATACGGGGAACAC	9	29	32	100	41.4	0	TRUE	I-E	I-E	0.825	d__Bacteria;p__Pseudomonadota;c__Gammaproteobacteria;o__Enterobacterales_A;f__Shewanellaceae;g__Shewanella;s__Shewanella psychromarinicola
GCA_003846165	ML123037.1	ML123037.1_1	7732	8248	CGACCCACCTCCGCTCGCGCGGAGAGCAC	9	29	32	94.6	44.2	0	TRUE	I-E	I-E	0.887	d__Bacteria;p__Actinomycetota;c__Actinomycetia;o__Streptomycetales;f__Streptomycetaceae;g__Streptomyces;s__Streptomyces goshikiensis
GCA_003846175	ML123055.1	ML123055.1_5	124525	124998	GTGGCGGTCGCCCTCCGGGGCGGCCGAGGATCGCAAC	7	37	35.8	79.4	44	0.7	TRUE	I-C	I-C	0.959	d__Bacteria;p__Actinomycetota;c__Actinomycetia;o__Streptomycetales;f__Streptomycetaceae;g__Streptomyces;s__Streptomyces sp003846175
GCA_003846185	ML123034.1	ML123034.1_1	601222	601921	CGGCTCACCTCCGCTCGCGCGGAGAGCAC	12	29	32	98.7	46.7	0	TRUE	I-E	I-E	0.927	d__Bacteria;p__Actinomycetota;c__Actinomycetia;o__Streptomycetales;f__Streptomycetaceae;g__Streptomyces;s__Streptomyces sp003846185
GCA_003846185	ML123034.1	ML123034.1_2	611631	612086	GTGGTCTCCGCGCGAGCGGAGGTGAGCCG	8	29	32	98.3	44.8	0	TRUE	I-E	I-E	0.852	d__Bacteria;p__Actinomycetota;c__Actinomycetia;o__Streptomycetales;f__Streptomycetaceae;g__Streptomyces;s__Streptomyces sp003846185
GCA_003846195	ML123072.1	ML123072.1_2	10856	11555	GTCCTCCCCGCCGACGCGGGGGTGTTCCG	12	29	32	100	44.6	0	TRUE	I-E	I-E	0.949	d__Bacteria;p__Actinomycetota;c__Actinomycetia;o__Streptomycetales;f__Streptomycetaceae;g__Streptomyces;s__Streptomyces laculatispora
GCA_003846195	ML123072.1	ML123072.1_1	61	516	CGGAGCACCCCCGCGTCGGCGGGGAGGAC	8	29	32	100	43.7	0	TRUE	I-E	I-E	0.926	d__Bacteria;p__Actinomycetota;c__Actinomycetia;o__Streptomycetales;f__Streptomycetaceae;g__Streptomyces;s__Streptomyces laculatispora
GCA_003846255	ML123117.1	ML123117.1_2	4384283	4386076	GGGACCATCCCCGCGGGTGCGGGGAGCAG	30	29	31.9	94.9	46.3	0.1	TRUE	I-E	I-E	0.993	d__Bacteria;p__Actinomycetota;c__Actinomycetia;o__Streptomycetales;f__Streptomycetaceae;g__Streptomyces;s__Streptomyces anulatus_C
GCA_003846255	ML123117.1	ML123117.1_3	4396119	4397072	CTGCTCCCCGCGCCCGCGGGGATGGTCCC	16	29	32.7	100	45.2	0.7	TRUE	I-E	I-E	0.991	d__Bacteria;p__Actinomycetota;c__Actinomycetia;o__Streptomycetales;f__Streptomycetaceae;g__Streptomyces;s__Streptomyces anulatus_C
GCA_003846255	ML123117.1	ML123117.1_1	4380900	4381904	GGGACCATCCCCGCACGCGCGGGGAGCAG	17	29	32	95.2	43	0	TRUE	I-E	I-E	0.98	d__Bacteria;p__Actinomycetota;c__Actinomycetia;o__Streptomycetales;f__Streptomycetaceae;g__Streptomyces;s__Streptomyces anulatus_C
GCA_003846275	ML123104.1	ML123104.1_1	24180	25245	CGGCTCACCTCCGCTCGCGCGGAGAGCAC	18	29	32	94.9	43.4	0	TRUE	I-E	I-E	0.927	d__Bacteria;p__Actinomycetota;c__Actinomycetia;o__Streptomycetales;f__Streptomycetaceae;g__Streptomyces;s__Streptomyces clavifer
GCA_003846275	ML123104.1	ML123104.1_2	34178	36097	GTGCTCTCCGCGCGAGCGGAGGTGAGCCG	32	29	32	98.7	46.5	0	TRUE	I-E	I-E	0.927	d__Bacteria;p__Actinomycetota;c__Actinomycetia;o__Streptomycetales;f__Streptomycetaceae;g__Streptomyces;s__Streptomyces clavifer
GCA_003846285	ML123127.1	ML123127.1_3	56089	57795	GTGGCGGTCGCCCTCCGGGGCGACCGAGGATCGCAAC	24	37	35.6	86.8	45.7	0.5	TRUE	I-C	I-C	0.967	d__Bacteria;p__Actinomycetota;c__Actinomycetia;o__Streptomycetales;f__Streptomycetaceae;g__Streptomyces;s__Streptomyces diastaticus
GCA_003846285	ML123127.1	ML123127.1_2	47238	47714	GTTGCGATCCTCGGCCGCCCCGGAGGGCGACCGCCAC	7	37	36.3	89.2	47.6	0.2	TRUE	I-C	I-C	0.959	d__Bacteria;p__Actinomycetota;c__Actinomycetia;o__Streptomycetales;f__Streptomycetaceae;g__Streptomyces;s__Streptomyces diastaticus
GCA_003846285	ML123127.1	ML123127.1_1	37405	38847	GTCGGCCCCGCACCCGCGGGGATGCTCC	24	28	33.5	98.6	47	0.6	TRUE	I-E	I-E	0.893	d__Bacteria;p__Actinomycetota;c__Actinomycetia;o__Streptomycetales;f__Streptomycetaceae;g__Streptomyces;s__Streptomyces diastaticus
GCA_003855155	CP034073.1	CP034073.1_2	4573209	4575860	CGGTTCAGCCCCGTGGATACGGGGAACAC	44	29	32	98.7	41.3	0	TRUE	I-E	I-E	0.825	d__Bacteria;p__Pseudomonadota;c__Gammaproteobacteria;o__Enterobacterales_A;f__Shewanellaceae;g__Shewanella;s__Shewanella psychromarinicola
GCA_003855155	CP034073.1	CP034073.1_3	4577152	4577607	CGGTTCAGCCCCGTGGATACGGGGAACAC	8	29	32	93.9	41.3	0	TRUE	I-E	I-E	0.825	d__Bacteria;p__Pseudomonadota;c__Gammaproteobacteria;o__Enterobacterales_A;f__Shewanellaceae;g__Shewanella;s__Shewanella psychromarinicola
GCA_003855155	CP034073.1	CP034073.1_4	4578494	4579010	CGGTTCAGCCCCGTGGATACGGGGAACAC	9	29	32	100	41.4	0	TRUE	I-E	I-E	0.825	d__Bacteria;p__Pseudomonadota;c__Gammaproteobacteria;o__Enterobacterales_A;f__Shewanellaceae;g__Shewanella;s__Shewanella psychromarinicola
GCA_003860405	CP034170.1	CP034170.1_1	1024202	1028577	GGATCACCCCCGCGTGTGCGGGGAACAT	72	28	33.2	96.3	42.7	0.2	TRUE	I-E	I-E	0.983	d__Bacteria;p__Actinomycetota;c__Actinomycetia;o__Mycobacteriales;f__Nakamurellaceae;g__Nakamurella;s__Nakamurella antarctica
GCA_003863355	QQWG01000004.1	QQWG01000004.1_1	6952	8615	CTTGTGATTCCACACATCAAAGATACATTCTGTAAGCAAATCACAAC	22	47	30	100	40.2	0	TRUE	II-C	II-C	0.87	d__Bacteria;p__Bacteroidota;c__Bacteroidia;o__Bacteroidales;f__Marinifilaceae;g__Ancylomarina;s__Ancylomarina euxinus
GCA_004001325	AP018722.1	AP018722.1_1	97771	101380	GTCGCGCCCCCCGCGGGCGCGTGGATTGAAAC	55	32	34.3	100	41.1	0.2	TRUE	I-C	I-C	0.995	d__Bacteria;p__Pseudomonadota;c__Gammaproteobacteria;o__Thiomicrospirales;f__Thiomicrospiraceae;g__Thiomicrorhabdus;s__Thiomicrorhabdus aquaedulcis
GCA_004001325	AP018722.1	AP018722.1_2	102733	103817	GTCGCGCCCCCCGCGGGCGCGTGGATTGAAAC	17	32	33.8	100	41.7	0.2	TRUE	I-C	I-C	0.995	d__Bacteria;p__Pseudomonadota;c__Gammaproteobacteria;o__Thiomicrospirales;f__Thiomicrospiraceae;g__Thiomicrorhabdus;s__Thiomicrorhabdus aquaedulcis
GCA_004116575	PDKH01000002.1	PDKH01000002.1_1	6634	7538	GTTTCATTAGCTAAGCGATATTGTTGTAAAGTGTCGC	13	37	35.3	100	42.3	0.3	TRUE	II-B	II-B	0.993	d__Bacteria;p__Campylobacterota;c__Campylobacteria;o__Campylobacterales;f__Arcobacteraceae;g__Aliarcobacter;s__Aliarcobacter skirrowii
GCA_004340665	SLWO01000006.1	SLWO01000006.1_1	304455	306624	GTTGTTGTAAATATCAGTAGTTCAAAGAATGAAAGCAAATCACAAC	29	46	29.9	98.3	42.1	0.1	TRUE	II-C	II-C	0.973	d__Bacteria;p__Bacteroidota;c__Bacteroidia;o__Sphingobacteriales;f__Sphingobacteriaceae;g__Pedobacter;s__Pedobacter psychrotolerans
GCA_004766045	SPQQ01000003.1	SPQQ01000003.1_2	195871	196967	GTCGCTCCCGGTATGGGAGCGTGGATTGAAAT	17	32	34.6	100	40.8	0.3	TRUE	I-C	I-C	0.998	d__Bacteria;p__Bacillota_B;c__Desulfitobacteriia;o__Desulfitobacteriales;f__Desulfitobacteriaceae;g__Desulfosporosinus;s__Desulfosporosinus fructosivorans
GCA_004766045	SPQQ01000003.1	SPQQ01000003.1_1	185273	186641	GTCGCTTCCCACAGGGAAGCGTGGATTGAAAT	21	32	34.9	93.7	42.9	0.2	TRUE	I-C	I-C	0.99	d__Bacteria;p__Bacillota_B;c__Desulfitobacteriia;o__Desulfitobacteriales;f__Desulfitobacteriaceae;g__Desulfosporosinus;s__Desulfosporosinus fructosivorans
GCA_005234075	CP039928.1	CP039928.1-37_1	3309773	3309920	GTGACCTGCCGAATAGGCAGCTAAAAAT	3	28	32	91.1	42.2	0	TRUE	I-F_T	I-F_T	0.995	d__Bacteria;p__Pseudomonadota;c__Gammaproteobacteria;o__Enterobacterales_A;f__Shewanellaceae;g__Shewanella;s__Shewanella polaris
GCA_006542315	CP039374.2	CP039374.2_1	258776	261740	GCTGCCGCCCAGGCAGCTCAGAAA	50	24	36	96.9	47.2	0	TRUE	I-F	I-F	0.979	d__Bacteria;p__Pseudomonadota;c__Gammaproteobacteria;o__Pseudomonadales;f__Halomonadaceae;g__Halomonas;s__Halomonas titanicae
GCA_007827275	VISE01000001.1	VISE01000001.1_1	3984367	3992145	GTTGTGAATTGCTTTCAGAATTGTATTTTTAACTAGGATTCACAGG	103	46	29.8	100	42.4	0	TRUE	II-C	II-C	0.989	d__Bacteria;p__Bacteroidota;c__Bacteroidia;o__Flavobacteriales;f__Flavobacteriaceae;g__Gillisia;s__Gillisia sp007827275
GCA_007859735	SIHI01000024.1	SIHI01000024.1_1	655	883	GTTTCAATCCGCGCTCCCGTGAGGGAGCGAT	4	31	35	100	44.8	0	TRUE	I-C	I-C	0.941	d__Bacteria;p__Planctomycetota;c__Planctomycetia;o__Planctomycetales;f__Planctomycetaceae;g__Thalassoglobus;s__Thalassoglobus neptunius
GCA_007859765	SIHJ01000011.1	SIHJ01000011.1_2	16183	17312	GTTTCCGGGGCTAATCAGCCCCGGCCTCATTGAAGC	16	36	36.9	100	45.3	0.3	TRUE	I-G	I-G	0.997	d__Bacteria;p__Planctomycetota;c__Planctomycetia;o__Pirellulales;f__Lacipirellulaceae;g__Posidoniimonas;s__Posidoniimonas corsicana
GCA_007859765	SIHJ01000001.1	SIHJ01000001.1_1	667815	671491	ATCGCCCCCTCACGGGGGCGCGGATTGAAAC	57	31	34.1	100	45.9	0.2	TRUE	I-C	I-C	0.95	d__Bacteria;p__Planctomycetota;c__Planctomycetia;o__Pirellulales;f__Lacipirellulaceae;g__Posidoniimonas;s__Posidoniimonas corsicana
GCA_007860215	SJPZ01000002.1	SJPZ01000002.1_2	558224	563004	GTTCGCTGCCGCATACGCAGCTCAGAAA	80	28	32.2	100	43	0	TRUE	I-F	I-F	0.995	d__Bacteria;p__Planctomycetota;c__Planctomycetia;o__Pirellulales;f__Pirellulaceae;g__Crateriforma;s__Crateriforma spongiae
GCA_007990815	BJXD01000065.1	BJXD01000065.1_2	10063	12887	ATCTACAATAGTAGAAATTTTAAAGTGGTTTTAAAC	45	36	27.4	100	40.9	0.1	TRUE	V-A	V-A	0.997	d__Bacteria;p__Bacteroidota;c__Bacteroidia;o__Flavobacteriales;f__Flavobacteriaceae;g__Flavobacterium;s__Flavobacterium branchiophilum
GCA_007990815	BJXD01000001.1	BJXD01000001.1_1	136172	137591	CATATCGTGTTTTCTAATCTTTAATCAAACCACAAC	22	36	29.9	100	44.9	0.1	TRUE	II-C	II-C	0.897	d__Bacteria;p__Bacteroidota;c__Bacteroidia;o__Flavobacteriales;f__Flavobacteriaceae;g__Flavobacterium;s__Flavobacterium branchiophilum
GCA_007997155	VORT01000006.1	VORT01000006.1_1	206075	208164	GTTGTGATTTGCTTTCAGAATTGTATTTTTAATGATTAATCACAGG	28	46	29.7	100	42.8	0.1	TRUE	II-C	II-C	0.972	d__Bacteria;p__Bacteroidota;c__Bacteroidia;o__Flavobacteriales;f__Flavobacteriaceae;g__Aequorivita;s__Aequorivita antarctica
GCA_007997175	VORV01000003.1	VORV01000003.1_1	84728	91282	CCTTCAATCGCACCTTATCGGAATTGAAAC	100	30	35.9	97.4	43.6	0.1	TRUE	I-B	I-B	0.849	d__Bacteria;p__Bacteroidota;c__Bacteroidia;o__Cytophagales;f__Cyclobacteriaceae;g__Algoriphagus;s__Algoriphagus ratkowskyi
GCA_008065115	CP042913.1	CP042913.1_1	3072217	3072858	CCTTCAATTCGGGCCCGCTACGCGGGCTGTTAC	10	33	34.7	97.7	44.9	0.2	TRUE	I-G	I-G	0.956	d__Bacteria;p__Planctomycetota;c__Planctomycetia;o__Pirellulales;f__Lacipirellulaceae;g__Bythopirellula;s__Bythopirellula goksoeyrii
GCA_008086595	RXYA01000010.1	RXYA01000010.1_1	117710	121208	GTCGCGCTCCGCATGGGGCGTGTGGATTGAAAC	53	33	33.7	98.8	44	0.1	TRUE	I-C	I-C	0.998	d__Bacteria;p__Bacillota_A;c__Clostridia;o__Eubacteriales;f__Eubacteriaceae;g__Acetobacterium;s__Acetobacterium paludosum
GCA_008642395	CP040263.1	CP040263.1_2	1158143	1158781	GTGTTCCCCGCGTCAGCGGGGATAAACCG	11	29	32	96.3	43.2	0	TRUE	I-E	I-E	1	d__Bacteria;p__Pseudomonadota;c__Gammaproteobacteria;o__Enterobacterales;f__Enterobacteriaceae;g__Escherichia;s__Escherichia coli
GCA_008642415	CP040269.1	CP040269.1_2	4041551	4042374	GTGTTCCCCGCGCCAGCGGGGATAAACCG	14	29	32.2	97.3	41.3	0.2	TRUE	I-E	I-E	1	d__Bacteria;p__Pseudomonadota;c__Gammaproteobacteria;o__Enterobacterales;f__Enterobacteriaceae;g__Escherichia;s__Escherichia coli
GCA_009734265	CP046415.1	CP046415.1_1	1773981	1776325	GAAACACCCCCGCTCGCGCGGGGAGGAC	39	28	33	95	43.4	0	TRUE	I-E	I-E	0.974	d__Bacteria;p__Pseudomonadota;c__Gammaproteobacteria;o__Halothiobacillales;f__Halothiobacillaceae;g__Guyparkeria;s__Guyparkeria hydrothermalis
GCA_009982895	WXZL01000027.1	WXZL01000027.1_1	39870	41970	GCTCCACCGACTTCCCCGAACGTTAGGGGACTGAAAC	29	37	36.7	92.9	46	0.4	TRUE	I-A	I-A	0.791	d__Bacteria;p__Deinococcota;c__Deinococci;o__Deinococcales;f__Deinococcaceae;g__Deinococcus;s__Deinococcus alpinitundrae
GCA_011927835	JAATJH010000002.1	JAATJH010000002.1_2	115619	123849	ACTTGAATTGATCCTTCGGGAATTGAAAG	127	29	36.1	100	39.1	0.1	TRUE	I-A	I-A	0.968	d__Bacteria;p__Bacteroidota;c__Bacteroidia;o__Chitinophagales;f__Saprospiraceae;g__Lewinella_A;s__Lewinella_A antarctica
GCA_013294005	JABSNK010000005.1	JABSNK010000005.1_1	148734	149994	GTTGGGAATTATAAGTAAAAATACAATTTTGAAAGCAATTCACAAC	17	46	29.9	100	46.1	0.1	TRUE	II-C	II-C	0.983	d__Bacteria;p__Bacteroidota;c__Bacteroidia;o__Flavobacteriales;f__Flavobacteriaceae;g__Flavobacterium;s__Flavobacterium sp013294005
GCA_014190875	JACHVS010000002.1	JACHVS010000002.1_3	1074914	1079944	GGGCTCATCCCCGCAGGCGCGGGGAACAT	83	29	32	98.7	42	0.1	TRUE	I-E	I-E	0.997	d__Bacteria;p__Actinomycetota;c__Actinomycetia;o__Actinomycetales;f__Micrococcaceae;g__Paeniglutamicibacter;s__Paeniglutamicibacter cryotolerans
GCA_014190875	JACHVS010000002.1	JACHVS010000002.1_2	1064938	1065265	GGCTCATACCCGCAGGCGCGGGGAA	6	25	35.6	88.1	45.7	0.2	TRUE	IV-A1	IV-A1	0.971	d__Bacteria;p__Actinomycetota;c__Actinomycetia;o__Actinomycetales;f__Micrococcaceae;g__Paeniglutamicibacter;s__Paeniglutamicibacter cryotolerans
GCA_014639435	BMFZ01000004.1	BMFZ01000004.1_1	209067	210774	TTTCTAAGCTGCCTGTACGGCAGTGAAC	29	28	32	96.1	42.3	0	TRUE	I-F	I-F	1	d__Bacteria;p__Pseudomonadota;c__Gammaproteobacteria;o__Enterobacterales;f__Enterobacteriaceae;g__Ewingella;s__Ewingella psychrotolerans
GCA_014639435	BMFZ01000004.1	BMFZ01000004.1_2	220009	222017	TTTCTAAGCTGCCTGTACGGCAGTGAAC	34	28	32	96.1	41.7	0	TRUE	I-F	I-F	1	d__Bacteria;p__Pseudomonadota;c__Gammaproteobacteria;o__Enterobacterales;f__Enterobacteriaceae;g__Ewingella;s__Ewingella psychrotolerans
GCA_014873855	JADBEL010000013.1	JADBEL010000013.1_3	60274	61243	ATTTCAATCCACGCACTCATGTAGAGTGCGAC	15	32	35	93.7	43.4	0.4	TRUE	III-B	III-B	0.983	d__Bacteria;p__Bacillota;c__Bacilli;o__Bacillales;f__Planococcaceae;g__Sporosarcina;s__Sporosarcina limicola
GCA_014873855	JADBEL010000001.1	JADBEL010000001.1_1	111032	114876	ATTTCAATCCACGCACTCACGAAGAGTGCGAC	58	32	34.9	96.6	42	0.1	TRUE	I-C	I-C	0.89	d__Bacteria;p__Bacillota;c__Bacilli;o__Bacillales;f__Planococcaceae;g__Sporosarcina;s__Sporosarcina limicola
GCA_014925355	AQHH01000014.1	AQHH01000014.1_3	234331	234539	AGTGACCTGCCGTATAGGCAGCTGAAAAT	4	29	31	90.6	35.1	0	TRUE	I-F_T	I-F_T	0.993	d__Bacteria;p__Pseudomonadota;c__Gammaproteobacteria;o__Enterobacterales_A;f__Alteromonadaceae;g__Pseudoalteromonas;s__Pseudoalteromonas prydzensis
GCA_015864475	JADYXD010000023.1	JADYXD010000023.1_1	6735	6938	GTGAACTGCCGAGTAGGCAGCTG	4	23	37.3	79.3	44.7	0.3	TRUE	I-F_T	I-F_T	0.999	d__Bacteria;p__Pseudomonadota;c__Gammaproteobacteria;o__Enterobacterales_A;f__Alteromonadaceae;g__Pseudoalteromonas;s__Pseudoalteromonas arctica
GCA_015864485	JADYXB010000058.1	JADYXB010000058.1-1_1	3135	3334	TTCTCAGCTGCCTATACGGCAG	4	23.2	35.7	77.6	49	1.9	TRUE	I-F_T	I-F_T	0.963	d__Bacteria;p__Pseudomonadota;c__Gammaproteobacteria;o__Enterobacterales_A;f__Alteromonadaceae;g__Pseudoalteromonas;s__Pseudoalteromonas sp011378855
GCA_015864495	JADYXA010000008.1	JADYXA010000008.1_1	51642	51845	CAGCTGCCTACTCGGCAGTTCAC	4	23	37.3	79.3	43.8	0.3	TRUE	I-F_T	I-F_T	0.999	d__Bacteria;p__Pseudomonadota;c__Gammaproteobacteria;o__Enterobacterales_A;f__Alteromonadaceae;g__Pseudoalteromonas;s__Pseudoalteromonas distincta
GCA_015864635	JADYWY010000005.1	JADYWY010000005.1_1	11385	13514	TTTCTAAGTCACCTGAGCGGTGATGAAG	36	28	32.1	92.9	42.7	0	TRUE	I-F	I-F	0.98	d__Bacteria;p__Pseudomonadota;c__Gammaproteobacteria;o__Pseudomonadales;f__Moraxellaceae;g__Psychrobacter;s__Psychrobacter fozii
GCA_016903675	JADQBA010000007.1	JADQBA010000007.1_1	62653	70928	GTTTCAATCCCGCGAACGGGTTTCATTTATTTGAAAG	113	37	36.6	100	41.1	0.2	TRUE	I-D	I-D	0.995	d__Bacteria;p__Cyanobacteriota;c__Cyanobacteriia;o__Cyanobacteriales;f__Nostocaceae;g__Stigonema;s__Stigonema ocellatum
GCA_016903675	JADQBA010000007.1	JADQBA010000007.1_2	82554	87293	GTTTCAATCCCGCGAACGGGTTTCATTAATGTGAAAG	65	37	36.5	100	42.2	0.2	TRUE	I-D	I-D	0.995	d__Bacteria;p__Cyanobacteriota;c__Cyanobacteriia;o__Cyanobacteriales;f__Nostocaceae;g__Stigonema;s__Stigonema ocellatum
GCA_016903675	JADQBA010000018.1	JADQBA010000018.1_4	49803	53947	GTGGAAATTTCCCTTACTCCCTATTAGGGATTGAAAC	58	37	35.1	97.9	40.9	0.2	TRUE	I-D	I-D	0.967	d__Bacteria;p__Cyanobacteriota;c__Cyanobacteriia;o__Cyanobacteriales;f__Nostocaceae;g__Stigonema;s__Stigonema ocellatum
GCA_017901135	CP072801.1	CP072801.1_2	1153167	1157683	CTCATAACCCCTCATGGGGATTCGTAAC	71	28	36.1	100	39.6	0.1	TRUE	I-D	I-D	0.998	d__Bacteria;p__Pseudomonadota;c__Gammaproteobacteria;o__Thiotrichales;f__Thiotrichaceae;g__Thiothrix;s__Thiothrix litoralis
GCA_017901135	CP072801.1	CP072801.1_6	2582679	2583553	GTTTGAATACCGCCCTGATTTAAAAGGGATTAAGAC	13	36	33.9	100	41.9	0.4	TRUE	III-B	III-B	0.89	d__Bacteria;p__Pseudomonadota;c__Gammaproteobacteria;o__Thiotrichales;f__Thiotrichaceae;g__Thiothrix;s__Thiothrix litoralis
GCA_017901135	CP072801.1	CP072801.1_4	2563557	2564423	CTCTGAAGACCGCCCTGATTTAAAAGGGATTAAGAC	13	36	33.2	95.1	40.7	0.4	TRUE	III-B	III-B	0.756	d__Bacteria;p__Pseudomonadota;c__Gammaproteobacteria;o__Thiotrichales;f__Thiotrichaceae;g__Thiothrix;s__Thiothrix litoralis
GCA_017901135	CP072801.1	CP072801.1_5	2580887	2581542	CTCTGAAGACCGCCCTGATTTAAAAGGGATTAAGAC	10	36	32.9	95.1	44	0.4	TRUE	III-B	III-B	0.756	d__Bacteria;p__Pseudomonadota;c__Gammaproteobacteria;o__Thiotrichales;f__Thiotrichaceae;g__Thiothrix;s__Thiothrix litoralis
GCA_018861315	JAHLDL010000040.1	JAHLDL010000040.1_2	115	7821	ATCTACATTCCAATATGGATAGATTAAAAT	117	30	36.2	100	44.7	0.1	TRUE	I-B	I-B	0.997	d__Bacteria;p__Bacillota_A;c__Clostridia;o__Clostridiales;f__Clostridiaceae;g__Clostridium_AD;s__Clostridium_AD bowmanii
GCA_018861705	JAHLEC010000046.1	JAHLEC010000046.1_1	16818	23472	ATTTTAATCTATCCATATTGGAATGTAGAT	101	30	36.2	100	46.3	0.1	TRUE	I-B	I-B	0.997	d__Bacteria;p__Bacillota_A;c__Clostridia;o__Clostridiales;f__Clostridiaceae;g__Clostridium_AD;s__Clostridium_AD psychrophilum
GCA_019973615	AP024238.1	AP024238.1_1	4066869	4073027	GTTCACTGCCGCATAGGCAGCTCAGAAA	103	28	32.1	100	42.2	0	TRUE	I-F	I-F	0.995	d__Bacteria;p__Pseudomonadota;c__Gammaproteobacteria;o__Burkholderiales;f__Burkholderiaceae_B;g__Rhodoferax;s__Rhodoferax sp019973615
GCA_022267535	JAHNZV010000023.1	JAHNZV010000023.1_2	156	4431	GTTTCAATCCACGTGCCCGTGAGAGCACGAAT	66	32	33.3	100	42.9	0.1	TRUE	I-C	I-C	0.888	d__Bacteria;p__Pseudomonadota;c__Gammaproteobacteria;o__Enterobacterales_A;f__Psychromonadaceae;g__Psychromonas;s__Psychromonas antarctica
GCA_025583945	JAOEGU010000085.1	JAOEGU010000085.1_4	37	492	CGGTTCATCCCCACGGGTGTGGGGAACGC	8	29	32	100	43.8	0	TRUE	I-E	I-E	0.992	d__Bacteria;p__Pseudomonadota;c__Gammaproteobacteria;o__Methylococcales;f__Methylomonadaceae;g__KS41;s__
GCA_025629245	JANZXN010000032.1	JANZXN010000032.1_3	53214	56662	ACTTCAACCCCACAAGGGTTCGTCTGAAAC	53	30	35.8	100	43.1	0.2	TRUE	I-B	I-B	0.983	d__Archaea;p__Halobacteriota;c__Halobacteria;o__Halobacteriales;f__Natrialbaceae;g__Saliphagus;s__
GCA_900101105	FNGA01000005.1	FNGA01000005.1_1	332637	334828	TTTCTAAGCTGCCTATCCGGCAGTGAAC	37	28	32.1	100	40.7	0.1	TRUE	I-F	I-F	0.997	d__Bacteria;p__Desulfobacterota;c__Desulfovibrionia;o__Desulfovibrionales;f__Desulfovibrionaceae;g__Maridesulfovibrio;s__Maridesulfovibrio ferrireducens
GCA_900109585	FOAH01000015.1	FOAH01000015.1_1	48620	48861	ATTTTGGTACTCTCGCATCTTTTGGTATAAGGAAAC	4	36	32.7	90	42.1	2.7	TRUE	II-A	II-A	0.837	d__Bacteria;p__Bacillota;c__Bacilli;o__Lactobacillales;f__Carnobacteriaceae;g__Carnobacterium_A;s__Carnobacterium_A iners
GCA_900111075	FOFZ01000007.1	FOFZ01000007.1_1	20995	23520	GTTGGAACCATATTTTATAAATCTACAAAAATTTGAAAGGAATTCA	32	46	34	100	48.1	0	TRUE	II-C	II-C	0.943	d__Bacteria;p__Bacteroidota;c__Bacteroidia;o__Flavobacteriales;f__Flavobacteriaceae;g__Flavobacterium;s__Flavobacterium frigoris
GCA_900112265	FOLO01000075.1	FOLO01000075.1_2	12817	13085	GTTCACTGCCGTACAGGCAGCTTAGAAAT	5	29	31	97.3	46.6	0	TRUE	I-F	I-F	0.998	d__Bacteria;p__Pseudomonadota;c__Gammaproteobacteria;o__Enterobacterales_A;f__Alteromonadaceae;g__Pseudoalteromonas;s__Pseudoalteromonas denitrificans
GCA_900113335	FOOX01000008.1	FOOX01000008.1_1	213016	213313	CATTTAATCTAACCATCGTGGAATGTAAAT	5	30	37	100	40.1	1.2	TRUE	I-B	I-B	0.962	d__Bacteria;p__Bacillota_B;c__Desulfotomaculia;o__Desulfotomaculales;f__Desulfallaceae;g__Desulfallas;s__Desulfallas arcticus
GCA_900114625	FOZL01000001.1	FOZL01000001.1_1	1862032	1865973	GTTTCAATCCACGCTCCTACGAGGGGAGCGAC	60	32	34.3	100	41	0.1	TRUE	I-C	I-C	0.968	d__Bacteria;p__Acidobacteriota;c__Terriglobia;o__Terriglobales;f__Acidobacteriaceae;g__Granulicella_C;s__Granulicella_C pectinivorans
GCA_900115015	FOUZ01000001.1	FOUZ01000001.1_1	147705	152217	GTTGAAAGAACTTCGGTAAAAATACCAAATTGAAAGGAATTCACAAC	59	47	30	100	42.8	0	TRUE	II-C	II-C	0.995	d__Bacteria;p__Bacteroidota;c__Bacteroidia;o__Flavobacteriales;f__Weeksellaceae;g__Algoriella;s__Algoriella xinjiangensis
GCA_900129585	FQWF01000002.1	FQWF01000002.1_1	77186	82841	GTTGGGAATTATAAGCTAAAATACAATTTTGAAAGCAATTCACAAC	75	46	29.8	99.1	43.3	0.1	TRUE	II-C	II-C	0.987	d__Bacteria;p__Bacteroidota;c__Bacteroidia;o__Flavobacteriales;f__Flavobacteriaceae;g__Flavobacterium;s__Flavobacterium micromati
GCA_900129825	FQWZ01000002.1	FQWZ01000002.1_1	523617	528516	GTTCACTGCCGCGTAGGCAGCTCAGAAA	82	28	32.1	98.6	47.6	0	TRUE	I-F	I-F	0.999	d__Bacteria;p__Pseudomonadota;c__Gammaproteobacteria;o__Nevskiales;f__Nevskiaceae;g__Hydrocarboniphaga;s__Hydrocarboniphaga daqingensis
GCA_900130145	LT670843.1	LT670843.1_1	1393583	1396738	GTTGTGAATTGCTTTCAAAATTGTATTTTAGCTTATAATTACCAAC	42	46	29.9	100	41.8	0.1	TRUE	II-C	II-C	0.997	d__Bacteria;p__Bacteroidota;c__Bacteroidia;o__Flavobacteriales;f__Flavobacteriaceae;g__Flavobacterium;s__Flavobacterium psychrophilum
GCA_900142695	FRBU01000020.1	FRBU01000020.1_1	46117	51088	GTTGGGAATTATAAGCTAAAATACAATTTTGAAAGCAATTCACAAC	66	46	29.8	100	40.7	0.1	TRUE	II-C	II-C	0.987	d__Bacteria;p__Bacteroidota;c__Bacteroidia;o__Flavobacteriales;f__Flavobacteriaceae;g__Flavobacterium;s__Flavobacterium xanthum
GCA_900143245	FRDK01000002.1	FRDK01000002.1_2	242493	243783	AATATCGTGTTTTCTAATCTTTAATCAAACCACAAC	20	36	30.1	100	41.7	0.1	TRUE	II-C	II-C	0.973	d__Bacteria;p__Bacteroidota;c__Bacteroidia;o__Flavobacteriales;f__Flavobacteriaceae;g__Flavobacterium;s__Flavobacterium fryxellicola
GCA_900156685	FTOJ01000015.1	FTOJ01000015.1_1	12842	16428	GTTGTTGTGTATCCCAAAGATACTTAAAAATGAAAGCAATTCACAAC	47	47	30	99.2	41.7	0	TRUE	II-C	II-C	0.96	d__Bacteria;p__Bacteroidota;c__Bacteroidia;o__Flavobacteriales;f__Weeksellaceae;g__Chryseobacterium;s__Chryseobacterium piscicola
GCA_900166965	FUZI01000001.1	FUZI01000001.1_3	588165	588912	TTTCTAAGCTGCCTGTACGGCAGTGAAC	13	28	32	92.4	41	0	TRUE	I-F	I-F	1	d__Bacteria;p__Pseudomonadota;c__Gammaproteobacteria;o__Enterobacterales_A;f__Vibrionaceae;g__Photobacterium;s__Photobacterium piscicola
GCA_900166965	FUZI01000001.1	FUZI01000001.1-1_4	210139	210278	GAGTTATCAGCTGCCTACTCGGCAGTACAC	3	26.7	30	70.8	46.3	0	TRUE	I-F_T	I-F_T	0.996	d__Bacteria;p__Pseudomonadota;c__Gammaproteobacteria;o__Enterobacterales_A;f__Vibrionaceae;g__Photobacterium;s__Photobacterium piscicola
GCA_900166965	FUZI01000001.1	FUZI01000001.1-8_6	597446	597900	AGTTCACTGCCGCACTGGCAGCTTAGAAAT	8	27.2	33.9	71.6	41.8	4.8	TRUE	I-F	I-F	0.928	d__Bacteria;p__Pseudomonadota;c__Gammaproteobacteria;o__Enterobacterales_A;f__Vibrionaceae;g__Photobacterium;s__Photobacterium piscicola
GCA_900188085	FZOU01000004.1	FZOU01000004.1_1	396196	398556	GTCGCTCCCCCTGCGGGAGCGTGGATTGAAAC	36	32	34.5	100	42.8	0.2	TRUE	I-C	I-C	0.995	d__Bacteria;p__Acidobacteriota;c__Terriglobia;o__Terriglobales;f__Acidobacteriaceae;g__Granulicella_C;s__Granulicella_C rosea
TARA_SAMEA2621487_METAG_HMPOEMOI	TARA_SAMEA2621487_METAG-scaffold_304	TARA_SAMEA2621487_METAG-scaffold_304_1	24660	25921	GTTGTGTTTGACCAATGTACAATACAATCTGAAAGCAATTCACAAC	17	46	30	99.1	43.7	0	TRUE	II-C	II-C	0.99	d__Bacteria;p__Bacteroidota;c__Bacteroidia;o__Flavobacteriales;f__Salibacteraceae;g__UBA6049;s__UBA6049 sp913045895
[truncated: 54 more rows]

## Sheet: crisprs.gff
crispr.gff: All CRISPR
AccessionID
[truncated: 28,582 more rows]

## Sheet: crisprs_orphan.tab
crisprs_orphan.tab: Orphan CRISPRs
[truncated: 159 more rows]
