# Supplementary material for: Exploring the Frozen Armory: Antiphage Defense Systems in Cold-Adapted Bacteria with a Focus on CRISPR-Cas Systems
Source: Microorganisms. 2024 May 20;12(5):1028. doi: 10.3390/microorganisms12051028 (PMC11124354; doi:10.3390/microorganisms12051028)
Supplement: Supplementary file 1 [file microorganisms-12-01028-s001.zip › Supplementary File S5.xlsx]

## Sheet: Table S2 Cas
Table S2: Predicted CRISPR-Cas systems with Cas9, Cas12a, Cas13a and Cas13b effector endonucleases in cold-adapted bacteria.
Predicted with CRISPRCasTyper. Complete system with cas operon and CRISPR array and subtype probability >0.75
Cas9 (51 genomes), Cas12a (2 genomes), Cas13a (2 genomes) and Cas13b (3 genomes) with corresponding accession IDs, genomic position of system and host taxonomy (GTDB)
Cas9
AccessionID	Contig	CRISPR	Start	End	Consensus_repeat	N_repeats	Repeat_len	Spacer_len_avg	Repeat_identity	Spacer_identity	Spacer_len_sem	Trusted	Prediction	Subtype	Subtype_probability	gtdb
GCA_000153485	CP003879.1	CP003879.1_1	320383	322485	CCTGTGAATTATCACTAAAAATACAATTTTGAAAGCAATTCACAAC	28	4.60E+01	3.02E+01	93.5	41.7	0.4	TRUE	II-C	II-C	0.998	d__Bacteria;p__Bacteroidota;c__Bacteroidia;o__Flavobacteriales;f__Flavobacteriaceae;g__Psychroflexus;s__Psychroflexus torquis
GCA_000194605	CP002542.1	CP002542.1_1	3601686	3607116	GTTGTGATTCGCTTTCAATTTGTATTTTTAGAACGATAGCACACAAC	71	4.70E+01	2.99E+01	100	41.6	0	TRUE	II-C	II-C	0.993	d__Bacteria;p__Bacteroidota;c__Bacteroidia;o__Flavobacteriales;f__Crocinitomicaceae;g__Fluviicola;s__Fluviicola taffensis
GCA_000253275	FQ859183.1	FQ859183.1_1	1899989	1901803	CATATCGTGTTTTCTAATCTTTAATCAAACCACAAC	28	3.60E+01	2.99E+01	96.9	39.5	0.1	TRUE	II-C	II-C	0.897	d__Bacteria;p__Bacteroidota;c__Bacteroidia;o__Flavobacteriales;f__Flavobacteriaceae;g__Flavobacterium;s__Flavobacterium branchiophilum
GCA_000745315	JQNQ01000001.1	JQNQ01000001.1_1	2764606	2767459	GTTGTGAATTGCTTTCAGAATTGTATTTTTAATCAGGATTCACAGG	38	4.60E+01	2.99E+01	100	42.8	0.1	TRUE	II-C	II-C	0.993	d__Bacteria;p__Bacteroidota;c__Bacteroidia;o__Flavobacteriales;f__Flavobacteriaceae;g__Salegentibacter;s__Salegentibacter sp000745315
GCA_000797445	JSWF01000033.1	JSWF01000033.1_1	14262	17495	CTTGTGATTGCTCACGTAAAAATACAATTTGAAATCAATTCACAAC	43	4.60E+01	2.99E+01	100	45.3	0.1	TRUE	II-C	II-C	0.983	d__Bacteria;p__Bacteroidota;c__Bacteroidia;o__Flavobacteriales;f__Flavobacteriaceae;g__Lacinutrix;s__Lacinutrix jangbogonensis
GCA_000799465	JUGU01000001.1	JUGU01000001.1_1	147527	150989	GTTGTGAATTGCTTTCAGAATACTATTTTAGTAGTGGATTCGCAGG	46	4.60E+01	2.99E+01	100	41.4	0	TRUE	II-C	II-C	0.946	d__Bacteria;p__Bacteroidota;c__Bacteroidia;o__Flavobacteriales;f__Flavobacteriaceae;g__Psychroserpens;s__Psychroserpens sp000799465
GCA_001529295	LLWK01000037.1	LLWK01000037.1_2	411300	414443	GTTGTGAATTGCTTTCAAAATTGTATTTTTACTTATAACTCCCAAC	42	4.60E+01	2.96E+01	93.5	41.1	0.1	TRUE	II-C	II-C	0.98	d__Bacteria;p__Bacteroidota;c__Bacteroidia;o__Flavobacteriales;f__Flavobacteriaceae;g__Flavobacterium;s__Flavobacterium sp001529295
GCA_001590605	CP014504.1	CP014504.1_1	1406170	1411070	GTTGTTGTAAATATCAGTAGTTCAAAGGATGAAAGCAAATCACAAC	65	4.60E+01	2.99E+01	99.1	40.1	0	TRUE	II-C	II-C	0.943	d__Bacteria;p__Bacteroidota;c__Bacteroidia;o__Sphingobacteriales;f__Sphingobacteriaceae;g__Pedobacter;s__Pedobacter cryoconitis_A
GCA_001687565	CP016534.2	CP016534.2_1	2026908	2028398	GTTTTACTACTCTCTAAAATTACATTGGTCTAAAAC	23	3.60E+01	3.01E+01	94.3	39.7	0.1	TRUE	II-A	II-A	0.862	d__Bacteria;p__Bacillota;c__Bacilli;o__Bacillales;f__Planococcaceae;g__Planococcus;s__Planococcus antarcticus
GCA_001747085	MDJD01000034.1	MDJD01000034.1_1	733943	735805	GTTGTGAATTGCTTTCAGAATTGTATTTTTACTTAGCATTCACAGT	25	4.60E+01	2.97E+01	100	42.9	0.1	TRUE	II-C	II-C	0.979	d__Bacteria;p__Bacteroidota;c__Bacteroidia;o__Flavobacteriales;f__Flavobacteriaceae;g__Algibacter_C;s__Algibacter_C aquaticus
GCA_002217205	MUGT01000055.1	MUGT01000055.1_3	18364	19651	GTTGTGGTTTGATTAAAGATTAGAAAACACGATATG	20	3.60E+01	2.99E+01	96.9	43.3	0.1	TRUE	II-C	II-C	0.897	d__Bacteria;p__Bacteroidota;c__Bacteroidia;o__Flavobacteriales;f__Flavobacteriaceae;g__Flavobacterium;s__Flavobacterium branchiophilum
GCA_002831665	CP025118.1	CP025118.1_1	1934453	1938308	AATATCGTGTTTTCTAATCTTTAATCAAACCACAAC	59	3.60E+01	2.99E+01	100	42.6	0	TRUE	II-C	II-C	0.973	d__Bacteria;p__Bacteroidota;c__Bacteroidia;o__Flavobacteriales;f__Flavobacteriaceae;g__Lacinutrix;s__Lacinutrix sp002831665
GCA_002831685	CP025119.1	CP025119.1_1	600047	603435	CTTGTGATTGCTCACGTAAAAATACAATTTGAAATCAATTCACAAC	45	4.60E+01	3.00E+01	100	40.9	0	TRUE	II-C	II-C	0.983	d__Bacteria;p__Bacteroidota;c__Bacteroidia;o__Flavobacteriales;f__Flavobacteriaceae;g__Polaribacter;s__Polaribacter sp002831685
GCA_002920895	PQVG01000001.1	PQVG01000001.1_1	23046	24202	AATATCGTGTTTTCTAATCTTTAATCAAACCACAAC	18	36	29.9	100	42.9	0.1	TRUE	II-C	II-C	0.973	d__Bacteria;p__Bacteroidota;c__Bacteroidia;o__Flavobacteriales;f__Flavobacteriaceae;g__Flavobacterium;s__Flavobacterium alvei
GCA_002943675	MUGO01000027.1	MUGO01000027.1_1	5928	9206	GTTGTGAATTGCTTTCATTTTTAAGTATCTTTGGGATACACAACAAC	43	47	30	100	41.5	0	TRUE	II-C	II-C	0.96	d__Bacteria;p__Bacteroidota;c__Bacteroidia;o__Flavobacteriales;f__Weeksellaceae;g__Chryseobacterium;s__Chryseobacterium piscicola
GCA_003076455	CP020918.1	CP020918.1_1	4042704	4045096	GTTGGGAATTATAAGCTAAAATACAATTTTGAAAGCAATTCACAAC	32	4.60E+01	2.97E+01	100	44.3	0.1	TRUE	II-C	II-C	0.987	d__Bacteria;p__Bacteroidota;c__Bacteroidia;o__Flavobacteriales;f__Flavobacteriaceae;g__Flavobacterium;s__Flavobacterium faecale
GCA_003097655	QCZH01000002.1	QCZH01000002.1_1	164669	166535	GTTGTGAATTGCTTTCAAAATTGTATTTTAGCTTATAATTCCCAAT	25	4.60E+01	2.99E+01	97.2	41.8	0.1	TRUE	II-C	II-C	0.984	d__Bacteria;p__Bacteroidota;c__Bacteroidia;o__Flavobacteriales;f__Flavobacteriaceae;g__Flavobacterium;s__Flavobacterium laiguense
GCA_003202155	QFLI01000002.1	QFLI01000002.1_1	293834	295646	GTTGTGATTTGCTTGCAGAATGTATCTTTGATGTGTTGAATTACAAC	24	4.70E+01	2.98E+01	93.6	42	0.1	TRUE	II-C	II-C	0.869	d__Bacteria;p__Bacteroidota;c__Bacteroidia;o__Bacteroidales;f__Marinifilaceae;g__Marinifilum;s__Marinifilum breve
GCA_003350545	QQBA01000002.1	QQBA01000002.1_1	136112	136674	AATATCGTGTTTTCTAATCTTTAATCAAACCACAAC	9	3.60E+01	2.99E+01	100	41.2	0.1	TRUE	II-C	II-C	0.973	d__Bacteria;p__Bacteroidota;c__Bacteroidia;o__Flavobacteriales;f__Flavobacteriaceae;g__Flavobacterium;s__Flavobacterium glaciei
GCA_003387655	QUNF01000002.1	QUNF01000002.1_1	285988	287095	GTTGTGAATTGCTTTCAAAATGTATCTTTCCAGTGGAAATCACAGC	15	4.60E+01	2.99E+01	98.3	38.2	0.1	TRUE	II-C	II-C	0.975	d__Bacteria;p__Bacteroidota;c__Bacteroidia;o__Cytophagales;f__Cyclobacteriaceae;g__Algoriphagus;s__Algoriphagus antarcticus
GCA_003387655	QUNF01000002.1	QUNF01000002.1_2	290475	294464	GTTGTGAATTGCTTTCAAAATGTATCTTTCCAGTGGAAATCACAGC	53	4.60E+01	2.98E+01	98.3	38.4	0.1	TRUE	II-C	II-C	0.975	d__Bacteria;p__Bacteroidota;c__Bacteroidia;o__Cytophagales;f__Cyclobacteriaceae;g__Algoriphagus;s__Algoriphagus antarcticus
GCA_003646465	QZEX01000008.1	QZEX01000008.1_1	11398	13342	AGGATAGCCGTTCAGAATTCGTGGTCCAGCCGCAAC	30	3.60E+01	2.98E+01	100	41.9	0.1	TRUE	II-C	II-C	0.841	d__Bacteria;p__Pseudomonadota;c__Alphaproteobacteria;o__Rhodobacterales;f__Rhodobacteraceae;g__Chachezhania;s__Chachezhania antarctica
GCA_003863355	QQWG01000004.1	QQWG01000004.1_1	6952	8615	CTTGTGATTCCACACATCAAAGATACATTCTGTAAGCAAATCACAAC	22	47	30	100	40.2	0	TRUE	II-C	II-C	0.87	d__Bacteria;p__Bacteroidota;c__Bacteroidia;o__Bacteroidales;f__Marinifilaceae;g__Ancylomarina;s__Ancylomarina euxinus
GCA_004116575	PDKH01000002.1	PDKH01000002.1_1	6634	7538	GTTTCATTAGCTAAGCGATATTGTTGTAAAGTGTCGC	13	3.70E+01	3.53E+01	100	42.3	0.3	TRUE	II-B	II-B	0.993	d__Bacteria;p__Campylobacterota;c__Campylobacteria;o__Campylobacterales;f__Arcobacteraceae;g__Aliarcobacter;s__Aliarcobacter skirrowii
GCA_004340665	SLWO01000006.1	SLWO01000006.1_1	304455	306624	GTTGTTGTAAATATCAGTAGTTCAAAGAATGAAAGCAAATCACAAC	29	46	29.9	98.3	42.1	0.1	TRUE	II-C	II-C	0.973	d__Bacteria;p__Bacteroidota;c__Bacteroidia;o__Sphingobacteriales;f__Sphingobacteriaceae;g__Pedobacter;s__Pedobacter psychrotolerans
GCA_007827275	VISE01000001.1	VISE01000001.1_1	3984367	3992145	GTTGTGAATTGCTTTCAGAATTGTATTTTTAACTAGGATTCACAGG	103	46	29.8	100	42.4	0	TRUE	II-C	II-C	0.989	d__Bacteria;p__Bacteroidota;c__Bacteroidia;o__Flavobacteriales;f__Flavobacteriaceae;g__Gillisia;s__Gillisia sp007827275
GCA_007990815	BJXD01000001.1	BJXD01000001.1_1	136172	137591	CATATCGTGTTTTCTAATCTTTAATCAAACCACAAC	22	3.60E+01	2.99E+01	100	44.9	0.1	TRUE	II-C	II-C	0.897	d__Bacteria;p__Bacteroidota;c__Bacteroidia;o__Flavobacteriales;f__Flavobacteriaceae;g__Flavobacterium;s__Flavobacterium branchiophilum
GCA_007997155	VORT01000006.1	VORT01000006.1_1	206075	208164	GTTGTGATTTGCTTTCAGAATTGTATTTTTAATGATTAATCACAGG	28	4.60E+01	2.97E+01	100	42.8	0.1	TRUE	II-C	II-C	0.972	d__Bacteria;p__Bacteroidota;c__Bacteroidia;o__Flavobacteriales;f__Flavobacteriaceae;g__Aequorivita;s__Aequorivita antarctica
GCA_013294005	JABSNK010000005.1	JABSNK010000005.1_1	148734	149994	GTTGGGAATTATAAGTAAAAATACAATTTTGAAAGCAATTCACAAC	17	4.60E+01	2.99E+01	100	46.1	0.1	TRUE	II-C	II-C	0.983	d__Bacteria;p__Bacteroidota;c__Bacteroidia;o__Flavobacteriales;f__Flavobacteriaceae;g__Flavobacterium;s__Flavobacterium sp013294005
GCA_900109585	FOAH01000015.1	FOAH01000015.1_1	48620	48861	ATTTTGGTACTCTCGCATCTTTTGGTATAAGGAAAC	4	3.60E+01	3.27E+01	90	42.1	2.7	TRUE	II-A	II-A	0.837	d__Bacteria;p__Bacillota;c__Bacilli;o__Lactobacillales;f__Carnobacteriaceae;g__Carnobacterium_A;s__Carnobacterium_A iners
GCA_900111075	FOFZ01000007.1	FOFZ01000007.1_1	20995	23520	GTTGGAACCATATTTTATAAATCTACAAAAATTTGAAAGGAATTCA	32	4.60E+01	3.40E+01	100	48.1	0	TRUE	II-C	II-C	0.943	d__Bacteria;p__Bacteroidota;c__Bacteroidia;o__Flavobacteriales;f__Flavobacteriaceae;g__Flavobacterium;s__Flavobacterium frigoris
GCA_900115015	FOUZ01000001.1	FOUZ01000001.1_1	147705	152217	GTTGAAAGAACTTCGGTAAAAATACCAAATTGAAAGGAATTCACAAC	59	4.70E+01	3.00E+01	100	42.8	0	TRUE	II-C	II-C	0.995	d__Bacteria;p__Bacteroidota;c__Bacteroidia;o__Flavobacteriales;f__Weeksellaceae;g__Algoriella;s__Algoriella xinjiangensis
GCA_900129585	FQWF01000002.1	FQWF01000002.1_1	77186	82841	GTTGGGAATTATAAGCTAAAATACAATTTTGAAAGCAATTCACAAC	75	46	29.8	99.1	43.3	0.1	TRUE	II-C	II-C	0.987	d__Bacteria;p__Bacteroidota;c__Bacteroidia;o__Flavobacteriales;f__Flavobacteriaceae;g__Flavobacterium;s__Flavobacterium micromati
GCA_900130145	LT670843.1	LT670843.1_1	1393583	1396738	GTTGTGAATTGCTTTCAAAATTGTATTTTAGCTTATAATTACCAAC	42	4.60E+01	2.99E+01	100	41.8	0.1	TRUE	II-C	II-C	0.997	d__Bacteria;p__Bacteroidota;c__Bacteroidia;o__Flavobacteriales;f__Flavobacteriaceae;g__Flavobacterium;s__Flavobacterium psychrophilum
GCA_900142695	FRBU01000020.1	FRBU01000020.1_1	46117	51088	GTTGGGAATTATAAGCTAAAATACAATTTTGAAAGCAATTCACAAC	66	4.60E+01	2.98E+01	100	40.7	0.1	TRUE	II-C	II-C	0.987	d__Bacteria;p__Bacteroidota;c__Bacteroidia;o__Flavobacteriales;f__Flavobacteriaceae;g__Flavobacterium;s__Flavobacterium xanthum
GCA_900143245	FRDK01000002.1	FRDK01000002.1_2	242493	243783	AATATCGTGTTTTCTAATCTTTAATCAAACCACAAC	20	36	30.1	100	41.7	0.1	TRUE	II-C	II-C	0.973	d__Bacteria;p__Bacteroidota;c__Bacteroidia;o__Flavobacteriales;f__Flavobacteriaceae;g__Flavobacterium;s__Flavobacterium fryxellicola
GCA_900156685	FTOJ01000015.1	FTOJ01000015.1_1	12842	16428	GTTGTTGTGTATCCCAAAGATACTTAAAAATGAAAGCAATTCACAAC	47	47	30	99.2	41.7	0	TRUE	II-C	II-C	0.96	d__Bacteria;p__Bacteroidota;c__Bacteroidia;o__Flavobacteriales;f__Weeksellaceae;g__Chryseobacterium;s__Chryseobacterium piscicola
TARA_SAMEA2621487_METAG_HMPOEMOI	TARA_SAMEA2621487_METAG-scaffold_304	TARA_SAMEA2621487_METAG-scaffold_304_1	24660	25921	GTTGTGTTTGACCAATGTACAATACAATCTGAAAGCAATTCACAAC	17	4.60E+01	3.00E+01	99.1	43.7	0	TRUE	II-C	II-C	0.99	d__Bacteria;p__Bacteroidota;c__Bacteroidia;o__Flavobacteriales;f__Salibacteraceae;g__UBA6049;s__UBA6049 sp913045895
TARA_SAMEA4396988_METAG_MIJAAAFI	TARA_SAMEA4396988_METAG-scaffold_322	TARA_SAMEA4396988_METAG-scaffold_322_1	72409	73651	ATTGCGAATCGTCACGAAATTAAAGAACTGAAAGCCATTCACAAC	17	45	29.9	100	41.5	0.1	TRUE	II-C	II-C	0.856	d__Bacteria;p__Bacteroidota;c__Bacteroidia;o__Flavobacteriales;f__Salibacteraceae;g__CAJXZP01;s__
TARA_SAMEA4396988_METAG_MIJAAAFI	TARA_SAMEA4396988_METAG-scaffold_322	TARA_SAMEA4396988_METAG-scaffold_322_2	73661	74005	ATTGCGAATCGTCACGAAATTAAAGAACTGAAAGCCATTCACAACA	5	46	28.8	73.1	35.8	0.2	TRUE	II-C	II-C	0.835	d__Bacteria;p__Bacteroidota;c__Bacteroidia;o__Flavobacteriales;f__Salibacteraceae;g__CAJXZP01;s__
TARA_SAMEA4397023_METAG_BIAHDCHN	TARA_SAMEA4397023_METAG-scaffold_313	TARA_SAMEA4397023_METAG-scaffold_313_1	62	3296	GTTGTGAATTGCTTTCAGTTCTTTAATTTTATTGAGGATTCACAGT	43	46	29.9	100	41.8	0	TRUE	II-C	II-C	0.945	d__Bacteria;p__Bacteroidota;c__Bacteroidia;o__Flavobacteriales;f__Flavobacteriaceae;g__Maribacter;s__
TARA_SAMEA4397023_METAG_JMEHPKDG	TARA_SAMEA4397023_METAG-scaffold_639	TARA_SAMEA4397023_METAG-scaffold_639_1	14875	18633	CCTGTGAATAATCCATAAATTTAAAGAACTGAAAGCAATTCACAAC	50	4.60E+01	2.98E+01	100	41.7	0.1	TRUE	II-C	II-C	0.893	d__Bacteria;p__Bacteroidota;c__Bacteroidia;o__Flavobacteriales;f__Flavobacteriaceae;g__Cellulophaga;s__
TARA_SAMEA4397118_METAG_DDLCHGOL	TARA_SAMEA4397118_METAG-scaffold_1773	TARA_SAMEA4397118_METAG-scaffold_1773_1	1672	3836	GTTGTGAATAGCTTTCAAAATTGTATCTTTATCAGGAATTCGCAAC	29	4.60E+01	2.97E+01	100	41.5	0.1	TRUE	II-C	II-C	0.984	d__Bacteria;p__Bacteroidota;c__Bacteroidia;o__Flavobacteriales;f__Vicingaceae;g__;s__
TARA_SAMEA4397118_METAG_GCAJHDBO	TARA_SAMEA4397118_METAG-scaffold_395	TARA_SAMEA4397118_METAG-scaffold_395_1	104750	106769	GTTGTGAATTGCTTACAAACTTTTATCTTTACTGATAATTCGCAAT	27	4.60E+01	2.99E+01	95.4	41.3	0.1	TRUE	II-C	II-C	0.778	d__Bacteria;p__Bacteroidota;c__Bacteroidia;o__Flavobacteriales;f__Crocinitomicaceae;g__UBA4466;s__
TARA_SAMEA4397215_METAG_HKNGHGKC	TARA_SAMEA4397215_METAG-scaffold_7846	TARA_SAMEA4397215_METAG-scaffold_7846_1	2	302	TAATATCGTGTTTTCTAATCTTTAATCAAACCACAAC	5	3.70E+01	2.90E+01	97.9	45.7	0	TRUE	II-C	II-C	0.765	d__Bacteria;p__Bacteroidota;c__Bacteroidia;o__Flavobacteriales;f__Flavobacteriaceae;g__Winogradskyella;s__
TARA_SAMEA4397215_METAG_IGAOMPDF	TARA_SAMEA4397215_METAG-scaffold_243	TARA_SAMEA4397215_METAG-scaffold_243_1	44365	45168	GTTGTGAATTGCTTTCAAAATGTATCTTTCCAATGGAAATCACAGC	11	4.60E+01	2.98E+01	99.1	41.7	0.1	TRUE	II-C	II-C	0.979	d__Bacteria;p__Bacteroidota;c__Bacteroidia;o__Cytophagales;f__Cyclobacteriaceae;g__Algoriphagus;s__Algoriphagus aquimarinus
TARA_SAMEA4397215_METAG_IGAOMPDF	TARA_SAMEA4397215_METAG-scaffold_243	TARA_SAMEA4397215_METAG-scaffold_243_2	45287	47150	GTTGTGAATTGCTTTCAAAATGTATCTTTCCAATGGAAATCACAGC	25	4.60E+01	2.98E+01	99.1	41.7	0.1	TRUE	II-C	II-C	0.979	d__Bacteria;p__Bacteroidota;c__Bacteroidia;o__Cytophagales;f__Cyclobacteriaceae;g__Algoriphagus;s__Algoriphagus aquimarinus
TARA_SAMEA4397330_METAG_GDIMMCKF	TARA_SAMEA4397330_METAG-scaffold_13126	TARA_SAMEA4397330_METAG-scaffold_13126_1	2	1092	GTTGCGGCTGGTCCGCGATTTTCTATCGGCTAAACT	17	3.60E+01	2.99E+01	100	41	0.1	TRUE	II-C	II-C	0.905	d__Bacteria;p__Pseudomonadota;c__Alphaproteobacteria;o__Parvibaculales;f__Parvibaculaceae;g__Parvibaculum;s__
TARA_SAMEA4397627_METAG_NFMKHDIK	TARA_SAMEA4397627_METAG-scaffold_41	TARA_SAMEA4397627_METAG-scaffold_41_1	209057	212515	CCTGTGAATAGTCAACTAAAATACAATTCTGAAAGCAATTCACAAC	46	46	29.8	100	40.8	0.1	TRUE	II-C	II-C	0.935	d__Bacteria;p__Bacteroidota;c__Bacteroidia;o__Flavobacteriales;f__Flavobacteriaceae;g__Aequorivita;s__Aequorivita sp002364215
TARA_SAMEA4397747_METAG_CPCGJFFJ	TARA_SAMEA4397747_METAG-scaffold_1	TARA_SAMEA4397747_METAG-scaffold_1_1	1694894	1699741	GTTGCGGCTGGTCCGCGATTTCCTATCGGCTAAACT	74	36	29.9	100	42.6	0.1	TRUE	II-C	II-C	0.768	d__Bacteria;p__Pseudomonadota;c__Alphaproteobacteria;o__Parvibaculales;f__Parvibaculaceae;g__Parvibaculum;s__
TARA_SAMEA4397747_METAG_CPCGJFFJ	TARA_SAMEA4397747_METAG-scaffold_57	TARA_SAMEA4397747_METAG-scaffold_57_2	142439	147286	GTTGCGGCTGGTCCGCGATTTCCTATCGGCTAAACT	74	3.60E+01	2.99E+01	100	43.1	0.1	TRUE	II-C	II-C	0.768	d__Bacteria;p__Pseudomonadota;c__Alphaproteobacteria;o__Parvibaculales;f__Parvibaculaceae;g__Parvibaculum;s__
TARA_SAMEA4397815_METAG_MGOOMLHG	TARA_SAMEA4397815_METAG-scaffold_3609	TARA_SAMEA4397815_METAG-scaffold_3609_2	11716	13204	AGTGTAGCTGACTGGGAAATGCGGTCCAACCGCAAC	23	3.60E+01	3.00E+01	100	44.6	0	TRUE	II-C	II-C	0.837	d__Bacteria;p__Pseudomonadota;c__Alphaproteobacteria;o__Rhodospirillales_A;f__Casp-alpha2;g__UBA1479;s__
TARA_SAMEA4397920_METAG_DNIDHFPG	TARA_SAMEA4397920_METAG-scaffold_646	TARA_SAMEA4397920_METAG-scaffold_646_2	94	591	GTTGCGGTTGGACCGCGATTTCCCATCGGCTAAACT	8	3.60E+01	3.00E+01	100	43.7	0	TRUE	II-C	II-C	0.861	d__Bacteria;p__Pseudomonadota;c__Alphaproteobacteria;o__MPNO01;f__UBA830;g__;s__
TARA_SAMEA4397948_METAG_CJELGJCM	TARA_SAMEA4397948_METAG-scaffold_3	TARA_SAMEA4397948_METAG-scaffold_3_1	321614	323301	GTTGCGGTTGGACCGCATTTCCCAGTCAGCTACACT	26	3.60E+01	3.01E+01	96	43.8	0.1	TRUE	II-C	II-C	0.837	d__Bacteria;p__Pseudomonadota;c__Alphaproteobacteria;o__Rhodospirillales_A;f__Casp-alpha2;g__UBA1479;s__
TARA_SAMEA4398238_METAG_DNPPHHEA	TARA_SAMEA4398238_METAG-scaffold_326	TARA_SAMEA4398238_METAG-scaffold_326_1	5031	6518	AGCCTACCACGGGAAAGTCGGTAGGGAAGCCACGGC	23	3.60E+01	3.00E+01	100	44.1	0	TRUE	II-C	II-C	0.853	d__Bacteria;p__Pseudomonadota;c__Alphaproteobacteria;o__GCA-2731375;f__GCA-2731375;g__;s__
Cas12a
AccessionID	Contig	CRISPR	Start	End	Consensus_repeat	N_repeats	Repeat_len	Spacer_len_avg	Repeat_identity	Spacer_identity	Spacer_len_sem	Trusted	Prediction	Subtype	Subtype_probability	gtdb
GCA_000253275	FQ859183.1	FQ859183.1_5	3018429	3020886	GTTTAAAACCACTTTAAAATTTCTACTATTGTAGAT	39	3.60E+01	2.77E+01	98.9	42.2	0.2	TRUE	V-A	V-A	0.997	d__Bacteria;p__Bacteroidota;c__Bacteroidia;o__Flavobacteriales;f__Flavobacteriaceae;g__Flavobacterium;s__Flavobacterium branchiophilum
GCA_007990815	BJXD01000065.1	BJXD01000065.1_2	10063	12887	ATCTACAATAGTAGAAATTTTAAAGTGGTTTTAAAC	45	3.60E+01	2.74E+01	100	40.9	0.1	TRUE	V-A	V-A	0.997	d__Bacteria;p__Bacteroidota;c__Bacteroidia;o__Flavobacteriales;f__Flavobacteriaceae;g__Flavobacterium;s__Flavobacterium branchiophilum
Cas13a
AccessionID	Contig	CRISPR	Start	End	Consensus_repeat	N_repeats	Repeat_len	Spacer_len_avg	Repeat_identity	Spacer_identity	Spacer_len_sem	Trusted	Prediction	Subtype	Subtype_probability	gtdb
TARA_SAMEA4397051_METAG_BDIOPMOI	TARA_SAMEA4397051_METAG-scaffold_49	TARA_SAMEA4397051_METAG-scaffold_49_1	4849	5149	GTCGCAGATCATCCCCAAATAGAGGGGAACTACACCT	5	3.70E+01	2.90E+01	86.9	43.9	0	TRUE	VI-A	VI-A	0.954	d__Bacteria;p__Pseudomonadota;c__Alphaproteobacteria;o__Rhodospirillales_A;f__Thalassospiraceae;g__Thalassospira;s__
TARA_SAMEA4398432_METAG_EGCBDMCB	TARA_SAMEA4398432_METAG-scaffold_118	TARA_SAMEA4398432_METAG-scaffold_118_1	4849	5149	GTCGCAGATCATCCCCAAATAGAGGGGAACTACACCT	5	3.70E+01	2.90E+01	86.9	43.9	0	TRUE	VI-A	VI-A	0.954	d__Bacteria;p__Pseudomonadota;c__Alphaproteobacteria;o__Rhodospirillales_A;f__Thalassospiraceae;g__Thalassospira;s__
Cas13b
AccessionID	Contig	CRISPR	Start	End	Consensus_repeat	N_repeats	Repeat_len	Spacer_len_avg	Repeat_identity	Spacer_identity	Spacer_len_sem	Trusted	Prediction	Subtype	Subtype_probability	gtdb
GCA_000153485	CP003879.1	CP003879.1_2	2608898	2609328	GTTGTAACTGCCCTTATTTTGAAGGGTAAACACAAC	7	3.60E+01	2.98E+01	96.9	40.6	0.2	TRUE	VI-B1	VI-B1	0.997	d__Bacteria;p__Bacteroidota;c__Bacteroidia;o__Flavobacteriales;f__Flavobacteriaceae;g__Psychroflexus;s__Psychroflexus torquis
GCA_000153485	CP003879.1	CP003879.1_3	2613484	2614179	GTTGTAACTGCCCTTATTTTGAAGGGTAAACACAGC	11	3.60E+01	3.00E+01	94.4	43.3	0	TRUE	VI-B1	VI-B1	0.995	d__Bacteria;p__Bacteroidota;c__Bacteroidia;o__Flavobacteriales;f__Flavobacteriaceae;g__Psychroflexus;s__Psychroflexus torquis
GCA_000253275	FQ859183.1	FQ859183.1_2	2549336	2550091	GTTGTAACTGCCCTTATTTTGAAGGGTAAACACAAC	12	3.60E+01	2.95E+01	98.9	42.5	0.2	TRUE	VI-B1	VI-B1	0.997	d__Bacteria;p__Bacteroidota;c__Bacteroidia;o__Flavobacteriales;f__Flavobacteriaceae;g__Flavobacterium;s__Flavobacterium branchiophilum
GCA_000253275	FQ859183.1	FQ859183.1_3	2550434	2551061	GTTGTAACTGCCCTTATTTTGAAGGGTAAACACAAC	10	3.60E+01	2.98E+01	91.1	42.6	0.1	TRUE	VI-B1	VI-B1	0.997	d__Bacteria;p__Bacteroidota;c__Bacteroidia;o__Flavobacteriales;f__Flavobacteriaceae;g__Flavobacterium;s__Flavobacterium branchiophilum
GCA_000253275	FQ859183.1	FQ859183.1_4	2551183	2551541	GTTGTAACTGCCCTTATTTTGAAGGGTAAA	6	3.00E+01	3.58E+01	93.9	48.3	0.2	TRUE	VI-B1	VI-B1	0.995	d__Bacteria;p__Bacteroidota;c__Bacteroidia;o__Flavobacteriales;f__Flavobacteriaceae;g__Flavobacterium;s__Flavobacterium branchiophilum
GCA_002356295	AP018042.1	AP018042.1_1	3856765	3857976	TTGTAATTGCTCTTATTTTGAAGGGTATACACA	19	3.30E+01	3.25E+01	78.3	45.4	0.2	TRUE	VI-B1	VI-B1	0.9	d__Bacteria;p__Bacteroidota;c__Bacteroidia;o__Bacteroidales;f__Marinifilaceae;g__Labilibaculum;s__Labilibaculum antarcticum

## Sheet: Table S3 pAgos
Table S3: Predicted prokaryotic argonaute (pAgo) proteins in cold-adapted bacteria.
PADLOC classifies pAgo systems into: Type I, Type II, solo. Further analysis should be performed to reclassify into short, long etc
51 predicted pAgo proteins with corresponding accession IDs (47), system, genomic position and host taxonomy (GTDB)
Coverage >0.8, E-value <0.01 and pAgo protein present
AccessionID	system.number	seqid	system	target.name	hmm.accession	hmm.name	protein.name	full.seq.E.value	domain.iE.value	target.coverage	hmm.coverage	start	end	strand	target.description	relative.position	contig.end	all.domains	best.hits	classification
GCA_000169095	34	AAVU01000060.1	argonaute_solo	AAVU01000060.1_30	PDLC02380	pAgo_WP_015329024.1	pAgo_II	0	0	0.99	0.996	30667	32961	-	AAVU01000060.1_30	30	30	PDLC02379,pAgo_WP_088347300.1, 1, 2.9e-07, 0.519, 0.501 | PDLC02379,pAgo_WP_088347300.1, 2, 0.00018, 0.107, 0.116 | PDLC02389,pAgo_WP_055195547.1, 1, 1.2, 0.071, 0.074 | PDLC02389,pAgo_WP_055195547.1, 2, 5.2e-21, 0.39, 0.385 | PDLC02385,pAgo_WP_038562081.1, 1, 8.5e-11, 0.178, 0.2 | PDLC02382,pAgo_WP_011308723.1, 1, 3.3e-06, 0.29, 0.283 | PDLC02393,pAgo_WP_075780265.1, 1, 0.00013, 0.19, 0.235 | PD…	PDLC02380, pAgo_WP_015329024.1, 0, 0.99, 0.996 | PDLC02396, pAgo_WP_084668949.1, 3e-111, 0.974, 0.993 | PDLC02397, pAgo_A, 4e-66, 0.782, 0.896 | PDLC02436, Ago1-i4, 8.9e-62, 0.531, 0.939 | PDLC02428, pPIWI_solo, 2.8e-52, 0.839, 0.811	d__Bacteria;p__Cyanobacteriota;c__Cyanobacteriia;o__Cyanobacteriales;f__Microcoleaceae;g__Limnoraphis;s__Limnoraphis sp000169095
GCA_000178975	2	CP002480.1	argonaute_type_I	CP002480.1_3113	PDLC02376	pAgo_WP_068133589.1	pAgo_I	4.6e-146	5.3e-146	0.986	0.996	3583671	3585170	+	CP002480.1_3113	3113	3795	PDLC02378,pAgo_WP_070666724.1, 1, 2.5e-87, 0.986, 0.994 | PDLC02376,pAgo_WP_068133589.1, 1, 5.3e-146, 0.986, 0.996 | PDLC02377,pAgo_WP_100483095.1, 1, 9.1e-09, 0.3, 0.309 | PDLC02377,pAgo_WP_100483095.1, 2, 2.7e-39, 0.568, 0.639 | PDLC02420,pAgo_WP_022787370.1, 1, 0.00093, 0.264, 0.125 | PDLC02420,pAgo_WP_022787370.1, 2, 2.6e-28, 0.484, 0.254	PDLC02376, pAgo_WP_068133589.1, 5.3e-146, 0.986, 0.996 | PDLC02378, pAgo_WP_070666724.1, 2.5e-87, 0.986, 0.994 | PDLC02377, pAgo_WP_100483095.1, 2.7e-39, 0.568, 0.639 | PDLC02420, pAgo_WP_022787370.1, 2.6e-28, 0.484, 0.254	d__Bacteria;p__Acidobacteriota;c__Terriglobia;o__Terriglobales;f__Acidobacteriaceae;g__Granulicella_C;s__Granulicella_C tundricola
GCA_000194605	14	CP002542.1	argonaute_solo	CP002542.1_452	PDLC02384	pAgo_WP_028223139.1	pAgo	0	0	0.994	0.997	511265	514423	+	CP002542.1_452	452	4095	PDLC02378,pAgo_WP_070666724.1, 1, 0.00044, 0.139, 0.274 | PDLC02378,pAgo_WP_070666724.1, 2, 3.9e-33, 0.286, 0.592 | PDLC02386,pAgo_WP_096885432.1, 1, 99, 0.101, 0.145 | PDLC02386,pAgo_WP_096885432.1, 2, 4.9e-09, 0.303, 0.393 | PDLC02419,SIR2-PNTD1-PNTD2, 1, 1.6e-89, 0.397, 0.737 | PDLC02419,SIR2-PNTD1-PNTD2, 2, 0.00024, 0.089, 0.165 | PDLC02436,Ago1-i4, 1, 2.5e-120, 0.449, 0.985 | PDLC02401,pAgo-…	PDLC02384, pAgo_WP_028223139.1, 0, 0.994, 0.997 | PDLC02420, pAgo_WP_022787370.1, 1.9e-197, 0.992, 0.996 | PDLC02436, Ago1-i4, 2.5e-120, 0.449, 0.985 | PDLC02377, pAgo_WP_100483095.1, 5.1e-108, 0.446, 0.976 | PDLC02419, SIR2-PNTD1-PNTD2, 1.6e-89, 0.397, 0.737	d__Bacteria;p__Bacteroidota;c__Bacteroidia;o__Flavobacteriales;f__Crocinitomicaceae;g__Fluviicola;s__Fluviicola taffensis
GCA_000255705	4	JH636442.1	argonaute_type_II	JH636442.1_555	PDLC02379	pAgo_WP_088347300.1	pAgo_II	5.9e-247	6.6e-247	0.983	0.997	711273	713612	+	JH636442.1_555	555	738	PDLC02379,pAgo_WP_088347300.1, 1, 6.6e-247, 0.983, 0.997 | PDLC02380,pAgo_WP_015329024.1, 1, 0.0011, 0.328, 0.307 | PDLC02381,pAgo_WP_016804074.1, 1, 5.3e-20, 0.403, 0.472	PDLC02379, pAgo_WP_088347300.1, 6.6e-247, 0.983, 0.997 | PDLC02381, pAgo_WP_016804074.1, 5.3e-20, 0.403, 0.472 | PDLC02380, pAgo_WP_015329024.1, 0.0011, 0.328, 0.307	d__Bacteria;p__Planctomycetota;c__Planctomycetia;o__Gemmatales;f__Gemmataceae;g__Zavarzinella;s__Zavarzinella formosa
GCA_000799465	11	JUGU01000001.1	argonaute_solo	JUGU01000001.1_1672	PDLC02384	pAgo_WP_028223139.1	pAgo	0	0	0.995	0.998	1807764	1810922	-	JUGU01000001.1_1672	1672	3429	PDLC02378,pAgo_WP_070666724.1, 1, 0.008, 0.137, 0.27 | PDLC02378,pAgo_WP_070666724.1, 2, 5.4e-32, 0.276, 0.572 | PDLC02419,SIR2-PNTD1-PNTD2, 1, 1.5e-92, 0.405, 0.754 | PDLC02419,SIR2-PNTD1-PNTD2, 2, 0.0021, 0.083, 0.156 | PDLC02436,Ago1-i4, 1, 1.3e-119, 0.449, 0.985 | PDLC02401,pAgo-associated_WP_005988489.1, 1, 1.5e-59, 0.383, 0.754 | PDLC02401,pAgo-associated_WP_005988489.1, 2, 7.9e-05, 0.08, 0…	PDLC02384, pAgo_WP_028223139.1, 0, 0.995, 0.998 | PDLC02420, pAgo_WP_022787370.1, 2e-195, 0.993, 0.997 | PDLC02436, Ago1-i4, 1.3e-119, 0.449, 0.985 | PDLC02377, pAgo_WP_100483095.1, 2.7e-105, 0.446, 0.976 | PDLC02419, SIR2-PNTD1-PNTD2, 1.5e-92, 0.405, 0.754	d__Bacteria;p__Bacteroidota;c__Bacteroidia;o__Flavobacteriales;f__Flavobacteriaceae;g__Psychroserpens;s__Psychroserpens sp000799465
GCA_001661495	8	BDDT01000002.1	argonaute_type_I	BDDT01000002.1_34	PDLC02376	pAgo_WP_068133589.1	pAgo_I	1.2e-186	1.3e-186	0.996	0.998	33635	35053	+	BDDT01000002.1_34	34	587	PDLC02378,pAgo_WP_070666724.1, 1, 7.8e-18, 0.353, 0.331 | PDLC02378,pAgo_WP_070666724.1, 2, 1.5e-65, 0.645, 0.619 | PDLC02376,pAgo_WP_068133589.1, 1, 1.3e-186, 0.996, 0.998 | PDLC02377,pAgo_WP_100483095.1, 1, 4.5e-53, 0.992, 0.982 | PDLC02420,pAgo_WP_022787370.1, 1, 5.6e-39, 0.932, 0.426	PDLC02376, pAgo_WP_068133589.1, 1.3e-186, 0.996, 0.998 | PDLC02378, pAgo_WP_070666724.1, 1.5e-65, 0.645, 0.619 | PDLC02377, pAgo_WP_100483095.1, 4.5e-53, 0.992, 0.982 | PDLC02420, pAgo_WP_022787370.1, 5.6e-39, 0.932, 0.426	d__Bacteria;p__Pseudomonadota;c__Gammaproteobacteria;o__Enterobacterales_A;f__Alteromonadaceae;g__Pseudoalteromonas;s__Pseudoalteromonas prydzensis
GCA_002072955	8	LPUF01000001.1	argonaute_type_I	LPUF01000001.1_1628	PDLC02377	pAgo_WP_100483095.1	pAgo_I	1.2e-177	1.4e-177	0.973	0.993	1803333	1804796	+	LPUF01000001.1_1628	1628	2625	PDLC02378,pAgo_WP_070666724.1, 1, 5e-06, 0.209, 0.191 | PDLC02378,pAgo_WP_070666724.1, 2, 5.6e-34, 0.742, 0.702 | PDLC02376,pAgo_WP_068133589.1, 1, 2e-56, 0.959, 0.989 | PDLC02377,pAgo_WP_100483095.1, 1, 1.4e-177, 0.973, 0.993 | PDLC02420,pAgo_WP_022787370.1, 1, 2.1e-102, 0.982, 0.466	PDLC02377, pAgo_WP_100483095.1, 1.4e-177, 0.973, 0.993 | PDLC02420, pAgo_WP_022787370.1, 2.1e-102, 0.982, 0.466 | PDLC02376, pAgo_WP_068133589.1, 2e-56, 0.959, 0.989 | PDLC02378, pAgo_WP_070666724.1, 5.6e-34, 0.742, 0.702	d__Bacteria;p__Pseudomonadota;c__Gammaproteobacteria;o__Methylococcales;f__Methylomonadaceae;g__Methyloprofundus;s__Methyloprofundus sedimenti
GCA_002360635	13	DEQW01000006.1	argonaute_solo	DEQW01000006.1_36	PDLC02385	pAgo_WP_038562081.1	pAgo	2.6e-239	3.1e-239	0.996	0.999	43884	45971	+	DEQW01000006.1_36	36	330	PDLC02395,pAgo_WP_093920437.1, 1, 2.9e-24, 0.415, 0.428 | PDLC02379,pAgo_WP_088347300.1, 1, 2.1e-35, 0.553, 0.543 | PDLC02385,pAgo_WP_038562081.1, 1, 3.1e-239, 0.996, 0.999 | PDLC02436,Ago1-i4, 1, 9.3e-78, 0.575, 0.941 | PDLC02387,pAgo_WP_038066338.1, 1, 0.00034, 0.121, 0.115 | PDLC02377,pAgo_WP_100483095.1, 1, 2.5e-11, 0.397, 0.621 | PDLC02397,pAgo_A, 1, 9.7e-25, 0.823, 0.853 | PDLC02381,pAgo_WP…	PDLC02385, pAgo_WP_038562081.1, 3.1e-239, 0.996, 0.999 | PDLC02436, Ago1-i4, 9.3e-78, 0.575, 0.941 | PDLC02381, pAgo_WP_016804074.1, 3.9e-47, 0.678, 0.741 | PDLC02379, pAgo_WP_088347300.1, 2.1e-35, 0.553, 0.543 | PDLC02397, pAgo_A, 9.7e-25, 0.823, 0.853	d__Bacteria;p__Bacteroidota;c__Bacteroidia;o__Flavobacteriales;f__Flavobacteriaceae;g__Marixanthomonas;s__Marixanthomonas sp002360635
GCA_002366485	2	DEXB01000017.1	argonaute_type_I	DEXB01000017.1_67	PDLC02378	pAgo_WP_070666724.1	pAgo_I	1.3e-206	1.4e-206	0.981	0.994	74881	76434	-	DEXB01000017.1_67	67	129	PDLC02378,pAgo_WP_070666724.1, 1, 1.4e-206, 0.981, 0.994 | PDLC02376,pAgo_WP_068133589.1, 1, 4.4e-100, 0.977, 0.991 | PDLC02377,pAgo_WP_100483095.1, 1, 5.2e-07, 0.268, 0.289 | PDLC02377,pAgo_WP_100483095.1, 2, 9.7e-34, 0.475, 0.554 | PDLC02420,pAgo_WP_022787370.1, 1, 220, 0.097, 0.056 | PDLC02420,pAgo_WP_022787370.1, 2, 8.4e-25, 0.467, 0.25	PDLC02378, pAgo_WP_070666724.1, 1.4e-206, 0.981, 0.994 | PDLC02376, pAgo_WP_068133589.1, 4.4e-100, 0.977, 0.991 | PDLC02377, pAgo_WP_100483095.1, 9.7e-34, 0.475, 0.554 | PDLC02420, pAgo_WP_022787370.1, 8.4e-25, 0.467, 0.25	d__Bacteria;p__Pseudomonadota;c__Alphaproteobacteria;o__Caulobacterales;f__Hyphomonadaceae;g__Hyphomonas;s__Hyphomonas sp000682775
GCA_002389085	9	DGNU01000009.1	argonaute_type_I	DGNU01000009.1_71	PDLC02378	pAgo_WP_070666724.1	pAgo_I	1.3e-206	1.5e-206	0.981	0.994	62422	63975	+	DGNU01000009.1_71	71	175	PDLC02378,pAgo_WP_070666724.1, 1, 1.5e-206, 0.981, 0.994 | PDLC02376,pAgo_WP_068133589.1, 1, 4.7e-100, 0.977, 0.991 | PDLC02377,pAgo_WP_100483095.1, 1, 5.4e-07, 0.268, 0.289 | PDLC02377,pAgo_WP_100483095.1, 2, 1e-33, 0.475, 0.554 | PDLC02420,pAgo_WP_022787370.1, 1, 230, 0.097, 0.056 | PDLC02420,pAgo_WP_022787370.1, 2, 8.8e-25, 0.467, 0.25	PDLC02378, pAgo_WP_070666724.1, 1.5e-206, 0.981, 0.994 | PDLC02376, pAgo_WP_068133589.1, 4.7e-100, 0.977, 0.991 | PDLC02377, pAgo_WP_100483095.1, 1e-33, 0.475, 0.554 | PDLC02420, pAgo_WP_022787370.1, 8.8e-25, 0.467, 0.25	d__Bacteria;p__Pseudomonadota;c__Alphaproteobacteria;o__Caulobacterales;f__Hyphomonadaceae;g__Hyphomonas;s__Hyphomonas sp000682775
GCA_002831645	4	CP025117.1	argonaute_solo	CP025117.1_2197	PDLC02384	pAgo_WP_028223139.1	pAgo	0	0	0.995	0.998	2490503	2493661	-	CP025117.1_2197	2197	3840	PDLC02378,pAgo_WP_070666724.1, 1, 0.0018, 0.137, 0.27 | PDLC02378,pAgo_WP_070666724.1, 2, 2.1e-32, 0.28, 0.576 | PDLC02419,SIR2-PNTD1-PNTD2, 1, 1.6e-92, 0.405, 0.754 | PDLC02419,SIR2-PNTD1-PNTD2, 2, 0.0011, 0.083, 0.156 | PDLC02436,Ago1-i4, 1, 7.6e-120, 0.449, 0.985 | PDLC02401,pAgo-associated_WP_005988489.1, 1, 4e-59, 0.383, 0.754 | PDLC02401,pAgo-associated_WP_005988489.1, 2, 4.9e-05, 0.079, 0.…	PDLC02384, pAgo_WP_028223139.1, 0, 0.995, 0.998 | PDLC02420, pAgo_WP_022787370.1, 2.6e-196, 0.993, 0.997 | PDLC02436, Ago1-i4, 7.6e-120, 0.449, 0.985 | PDLC02377, pAgo_WP_100483095.1, 7.1e-106, 0.447, 0.978 | PDLC02419, SIR2-PNTD1-PNTD2, 1.6e-92, 0.405, 0.754	d__Bacteria;p__Bacteroidota;c__Bacteroidia;o__Flavobacteriales;f__Flavobacteriaceae;g__Olleya;s__Olleya sp002831645
GCA_002893085	6	PKNN01000022.1	argonaute_solo	PKNN01000022.1_9	PDLC02384	pAgo_WP_028223139.1	pAgo	0	0	0.993	0.998	7575	10739	+	PKNN01000022.1_9	9	79	PDLC02378,pAgo_WP_070666724.1, 1, 280, 0.067, 0.134 | PDLC02378,pAgo_WP_070666724.1, 2, 390, 0.032, 0.069 | PDLC02378,pAgo_WP_070666724.1, 3, 130, 0.107, 0.243 | PDLC02378,pAgo_WP_070666724.1, 4, 2e-04, 0.138, 0.274 | PDLC02378,pAgo_WP_070666724.1, 5, 3.6e-33, 0.274, 0.568 | PDLC02419,SIR2-PNTD1-PNTD2, 1, 3.2e-93, 0.399, 0.742 | PDLC02419,SIR2-PNTD1-PNTD2, 2, 0.036, 0.083, 0.158 | PDLC02436,Ago1-…	PDLC02384, pAgo_WP_028223139.1, 0, 0.993, 0.998 | PDLC02420, pAgo_WP_022787370.1, 1.2e-201, 0.991, 0.997 | PDLC02436, Ago1-i4, 7.6e-119, 0.447, 0.983 | PDLC02377, pAgo_WP_100483095.1, 7.1e-107, 0.445, 0.976 | PDLC02419, SIR2-PNTD1-PNTD2, 3.2e-93, 0.399, 0.742	d__Bacteria;p__Bacteroidota;c__Bacteroidia;o__Flavobacteriales;f__Weeksellaceae;g__Chryseobacterium;s__Chryseobacterium scophthalmum
GCA_003097655	7	QCZH01000021.1	argonaute_solo	QCZH01000021.1_2	PDLC02384	pAgo_WP_028223139.1	pAgo	0	0	0.997	0.997	587	3712	-	QCZH01000021.1_2	2	60	PDLC02378,pAgo_WP_070666724.1, 1, 160, 0.051, 0.108 | PDLC02378,pAgo_WP_070666724.1, 2, 0.036, 0.126, 0.252 | PDLC02378,pAgo_WP_070666724.1, 3, 8.7e-36, 0.298, 0.604 | PDLC02419,SIR2-PNTD1-PNTD2, 1, 4e-112, 0.411, 0.749 | PDLC02419,SIR2-PNTD1-PNTD2, 2, 0.03, 0.062, 0.115 | PDLC02419,SIR2-PNTD1-PNTD2, 3, 10, 0.159, 0.17 | PDLC02436,Ago1-i4, 1, 3.5e-117, 0.453, 0.983 | PDLC02401,pAgo-associated_WP_…	PDLC02384, pAgo_WP_028223139.1, 0, 0.997, 0.997 | PDLC02420, pAgo_WP_022787370.1, 1.1e-196, 0.998, 0.999 | PDLC02436, Ago1-i4, 3.5e-117, 0.453, 0.983 | PDLC02419, SIR2-PNTD1-PNTD2, 4e-112, 0.411, 0.749 | PDLC02377, pAgo_WP_100483095.1, 9.4e-97, 0.452, 0.978	d__Bacteria;p__Bacteroidota;c__Bacteroidia;o__Flavobacteriales;f__Flavobacteriaceae;g__Flavobacterium;s__Flavobacterium laiguense
GCA_003347635	3	QDFY01000007.1	argonaute_type_I	QDFY01000007.1_1	PDLC02378	pAgo_WP_070666724.1	pAgo_I	6.8e-201	7.7e-201	0.979	0.994	291	1847	-	QDFY01000007.1_1	1	210	PDLC02378,pAgo_WP_070666724.1, 1, 7.7e-201, 0.979, 0.994 | PDLC02376,pAgo_WP_068133589.1, 1, 1.5e-98, 0.977, 0.993 | PDLC02377,pAgo_WP_100483095.1, 1, 3.4e-06, 0.291, 0.309 | PDLC02377,pAgo_WP_100483095.1, 2, 1.3e-37, 0.586, 0.65 | PDLC02420,pAgo_WP_022787370.1, 1, 220, 0.254, 0.124 | PDLC02420,pAgo_WP_022787370.1, 2, 9.5e-23, 0.505, 0.269	PDLC02378, pAgo_WP_070666724.1, 7.7e-201, 0.979, 0.994 | PDLC02376, pAgo_WP_068133589.1, 1.5e-98, 0.977, 0.993 | PDLC02377, pAgo_WP_100483095.1, 1.3e-37, 0.586, 0.65 | PDLC02420, pAgo_WP_022787370.1, 9.5e-23, 0.505, 0.269	d__Bacteria;p__Pseudomonadota;c__Alphaproteobacteria;o__Sphingomonadales;f__Sphingomonadaceae;g__Allosphingosinicella;s__Allosphingosinicella sp003347635
GCA_003426735	8	QVON01000002.1	argonaute_type_I	QVON01000002.1_13	PDLC02376	pAgo_WP_068133589.1	pAgo_I	7e-176	7.9e-176	0.996	0.998	9380	10804	+	QVON01000002.1_13	13	812	PDLC02378,pAgo_WP_070666724.1, 1, 4e-78, 0.992, 0.992 | PDLC02376,pAgo_WP_068133589.1, 1, 7.9e-176, 0.996, 0.998 | PDLC02377,pAgo_WP_100483095.1, 1, 3.3e-48, 0.983, 0.969 | PDLC02420,pAgo_WP_022787370.1, 1, 7.1e-35, 0.981, 0.45	PDLC02376, pAgo_WP_068133589.1, 7.9e-176, 0.996, 0.998 | PDLC02378, pAgo_WP_070666724.1, 4e-78, 0.992, 0.992 | PDLC02377, pAgo_WP_100483095.1, 3.3e-48, 0.983, 0.969 | PDLC02420, pAgo_WP_022787370.1, 7.1e-35, 0.981, 0.45	d__Bacteria;p__Bacteroidota;c__Bacteroidia;o__Flavobacteriales;f__Flavobacteriaceae;g__Arenibacter;s__Arenibacter sp003426735
GCA_003443715	4	CP031965.1	argonaute_solo	CP031965.1_4169	PDLC02384	pAgo_WP_028223139.1	pAgo	0	0	0.996	0.997	4963131	4966262	-	CP031965.1_4169	4169	5145	PDLC02378,pAgo_WP_070666724.1, 1, 0.00044, 0.11, 0.229 | PDLC02378,pAgo_WP_070666724.1, 2, 5.3e-32, 0.297, 0.6 | PDLC02419,SIR2-PNTD1-PNTD2, 1, 3.8e-113, 0.407, 0.751 | PDLC02419,SIR2-PNTD1-PNTD2, 2, 0.055, 0.061, 0.113 | PDLC02419,SIR2-PNTD1-PNTD2, 3, 29, 0.168, 0.183 | PDLC02436,Ago1-i4, 1, 1.3e-117, 0.453, 0.983 | PDLC02401,pAgo-associated_WP_005988489.1, 1, 2.5e-66, 0.382, 0.748 | PDLC02401,p…	PDLC02384, pAgo_WP_028223139.1, 0, 0.996, 0.997 | PDLC02420, pAgo_WP_022787370.1, 8.3e-200, 0.994, 0.996 | PDLC02436, Ago1-i4, 1.3e-117, 0.453, 0.983 | PDLC02419, SIR2-PNTD1-PNTD2, 3.8e-113, 0.407, 0.751 | PDLC02377, pAgo_WP_100483095.1, 5.5e-99, 0.452, 0.978	d__Bacteria;p__Bacteroidota;c__Bacteroidia;o__Flavobacteriales;f__Flavobacteriaceae;g__Aquimarina;s__Aquimarina aggregata
GCA_003646465	13	QZEX01000023.1	argonaute_type_I	QZEX01000023.1_13	PDLC02376	pAgo_WP_068133589.1	pAgo_I	5.4e-168	6.1e-168	0.99	0.998	13589	15064	+	QZEX01000023.1_13	13	23	PDLC02378,pAgo_WP_070666724.1, 1, 2.6e-75, 0.986, 0.992 | PDLC02376,pAgo_WP_068133589.1, 1, 6.1e-168, 0.99, 0.998 | PDLC02377,pAgo_WP_100483095.1, 1, 5e-48, 0.984, 0.98 | PDLC02420,pAgo_WP_022787370.1, 1, 0.98, 0.297, 0.145 | PDLC02420,pAgo_WP_022787370.1, 2, 5.5e-30, 0.541, 0.274	PDLC02376, pAgo_WP_068133589.1, 6.1e-168, 0.99, 0.998 | PDLC02378, pAgo_WP_070666724.1, 2.6e-75, 0.986, 0.992 | PDLC02377, pAgo_WP_100483095.1, 5e-48, 0.984, 0.98 | PDLC02420, pAgo_WP_022787370.1, 5.5e-30, 0.541, 0.274	d__Bacteria;p__Pseudomonadota;c__Alphaproteobacteria;o__Rhodobacterales;f__Rhodobacteraceae;g__Chachezhania;s__Chachezhania antarctica
GCA_004011805	9	RCHJ01000017.1	argonaute_type_I	RCHJ01000017.1_121	PDLC02378	pAgo_WP_070666724.1	pAgo_I	8.6e-204	9.7e-204	0.983	0.994	129231	130787	+	RCHJ01000017.1_121	121	150	PDLC02378,pAgo_WP_070666724.1, 1, 9.7e-204, 0.983, 0.994 | PDLC02376,pAgo_WP_068133589.1, 1, 8.1e-102, 0.979, 0.991 | PDLC02377,pAgo_WP_100483095.1, 1, 0.00045, 0.258, 0.276 | PDLC02377,pAgo_WP_100483095.1, 2, 2.1e-40, 0.582, 0.648 | PDLC02420,pAgo_WP_022787370.1, 1, 70, 0.173, 0.089 | PDLC02420,pAgo_WP_022787370.1, 2, 2.2e-27, 0.466, 0.25	PDLC02378, pAgo_WP_070666724.1, 9.7e-204, 0.983, 0.994 | PDLC02376, pAgo_WP_068133589.1, 8.1e-102, 0.979, 0.991 | PDLC02377, pAgo_WP_100483095.1, 2.1e-40, 0.582, 0.648 | PDLC02420, pAgo_WP_022787370.1, 2.2e-27, 0.466, 0.25	d__Bacteria;p__Pseudomonadota;c__Gammaproteobacteria;o__Burkholderiales;f__Burkholderiaceae_B;g__Piscinibacter;s__Piscinibacter defluvii
GCA_007748135	7	CP036347.1	argonaute_type_II	CP036347.1_5397	PDLC02382	pAgo_WP_011308723.1	pAgo_II	1.9e-141	2.3e-141	0.966	0.982	6983779	6986157	+	CP036347.1_5397	5397	6334	PDLC02382,pAgo_WP_011308723.1, 1, 2.3e-141, 0.966, 0.982 | PDLC02383,pAgo_WP_096354083.1, 1, 7e-137, 0.95, 0.982	PDLC02382, pAgo_WP_011308723.1, 2.3e-141, 0.966, 0.982 | PDLC02383, pAgo_WP_096354083.1, 7e-137, 0.95, 0.982	d__Bacteria;p__Planctomycetota;c__Planctomycetia;o__Planctomycetales;f__Planctomycetaceae;g__Gimesia;s__Gimesia chilikensis
GCA_007827275	13	VISE01000001.1	argonaute_type_I	VISE01000001.1_1664	PDLC02378	pAgo_WP_070666724.1	pAgo_I	1.6e-185	1.8e-185	0.994	0.996	1842081	1843607	-	VISE01000001.1_1664	1664	3895	PDLC02378,pAgo_WP_070666724.1, 1, 1.8e-185, 0.994, 0.996 | PDLC02376,pAgo_WP_068133589.1, 1, 7.1e-98, 0.992, 0.996 | PDLC02377,pAgo_WP_100483095.1, 1, 4.2e-11, 0.293, 0.317 | PDLC02377,pAgo_WP_100483095.1, 2, 1.7e-44, 0.576, 0.619 | PDLC02420,pAgo_WP_022787370.1, 1, 0.059, 0.171, 0.094 | PDLC02420,pAgo_WP_022787370.1, 2, 3.3e-30, 0.611, 0.3	PDLC02378, pAgo_WP_070666724.1, 1.8e-185, 0.994, 0.996 | PDLC02376, pAgo_WP_068133589.1, 7.1e-98, 0.992, 0.996 | PDLC02377, pAgo_WP_100483095.1, 1.7e-44, 0.576, 0.619 | PDLC02420, pAgo_WP_022787370.1, 3.3e-30, 0.611, 0.3	d__Bacteria;p__Bacteroidota;c__Bacteroidia;o__Flavobacteriales;f__Flavobacteriaceae;g__Gillisia;s__Gillisia sp007827275
GCA_007827465	8	VISL01000001.1	argonaute_solo	VISL01000001.1_490	PDLC02385	pAgo_WP_038562081.1	pAgo	1.1e-288	1.3e-288	0.997	0.999	551694	553793	-	VISL01000001.1_490	490	2605	PDLC02395,pAgo_WP_093920437.1, 1, 1.5e-19, 0.411, 0.418 | PDLC02379,pAgo_WP_088347300.1, 1, 220, 0.087, 0.084 | PDLC02379,pAgo_WP_088347300.1, 2, 5.4e-36, 0.599, 0.594 | PDLC02385,pAgo_WP_038562081.1, 1, 1.3e-288, 0.997, 0.999 | PDLC02386,pAgo_WP_096885432.1, 1, 0.0044, 0.266, 0.25 | PDLC02386,pAgo_WP_096885432.1, 2, 0.079, 0.046, 0.046 | PDLC02396,pAgo_WP_084668949.1, 1, 5.3e-08, 0.279, 0.25 | P…	PDLC02385, pAgo_WP_038562081.1, 1.3e-288, 0.997, 0.999 | PDLC02436, Ago1-i4, 1.9e-92, 0.58, 0.961 | PDLC02381, pAgo_WP_016804074.1, 2e-47, 0.659, 0.728 | PDLC02379, pAgo_WP_088347300.1, 5.4e-36, 0.599, 0.594 | PDLC02428, pPIWI_solo, 2e-27, 0.577, 0.538	d__Bacteria;p__Bacteroidota;c__Bacteroidia;o__Flavobacteriales;f__Flavobacteriaceae;g__Dokdonia;s__Dokdonia sp007827465
GCA_008065135	11	CP042914.1	argonaute_type_I	CP042914.1_3278	PDLC02376	pAgo_WP_068133589.1	pAgo_I	3.8e-144	4.3e-144	0.958	0.993	4619811	4621253	-	CP042914.1_3278	3278	5833	PDLC02378,pAgo_WP_070666724.1, 1, 8.2e-13, 0.322, 0.31 | PDLC02378,pAgo_WP_070666724.1, 2, 6.3e-68, 0.624, 0.613 | PDLC02376,pAgo_WP_068133589.1, 1, 4.3e-144, 0.958, 0.993 | PDLC02377,pAgo_WP_100483095.1, 1, 1.3e-52, 0.933, 0.956 | PDLC02420,pAgo_WP_022787370.1, 1, 3.4e-32, 0.682, 0.325	PDLC02376, pAgo_WP_068133589.1, 4.3e-144, 0.958, 0.993 | PDLC02378, pAgo_WP_070666724.1, 6.3e-68, 0.624, 0.613 | PDLC02377, pAgo_WP_100483095.1, 1.3e-52, 0.933, 0.956 | PDLC02420, pAgo_WP_022787370.1, 3.4e-32, 0.682, 0.325	d__Bacteria;p__Planctomycetota;c__Planctomycetia;o__Pirellulales;f__Pirellulaceae;g__Roseimaritima;s__Roseimaritima ulvae
GCA_008271745	1	VKKZ01000010.1	argonaute_type_II	VKKZ01000010.1_763	PDLC02379	pAgo_WP_088347300.1	pAgo_II	1.3e-231	1.5e-231	0.997	0.999	948660	950900	-	VKKZ01000010.1_763	763	791	PDLC02379,pAgo_WP_088347300.1, 1, 1.5e-231, 0.997, 0.999 | PDLC02380,pAgo_WP_015329024.1, 1, 1.8, 0.305, 0.299 | PDLC02380,pAgo_WP_015329024.1, 2, 0.28, 0.111, 0.107 | PDLC02381,pAgo_WP_016804074.1, 1, 7.5e-31, 0.649, 0.731	PDLC02379, pAgo_WP_088347300.1, 1.5e-231, 0.997, 0.999 | PDLC02381, pAgo_WP_016804074.1, 7.5e-31, 0.649, 0.731 | PDLC02380, pAgo_WP_015329024.1, 0.28, 0.111, 0.107	d__Bacteria;p__Bacteroidota;c__Bacteroidia;o__Cytophagales;f__Hymenobacteraceae;g__Rufibacter;s__Rufibacter glacialis
GCA_014925355	4	AQHH01000014.1	argonaute_type_I	AQHH01000014.1_299	PDLC02376	pAgo_WP_068133589.1	pAgo_I	1.2e-186	1.3e-186	0.996	0.998	334444	335862	+	AQHH01000014.1_299	299	949	PDLC02378,pAgo_WP_070666724.1, 1, 7.8e-18, 0.353, 0.331 | PDLC02378,pAgo_WP_070666724.1, 2, 1.5e-65, 0.645, 0.619 | PDLC02376,pAgo_WP_068133589.1, 1, 1.3e-186, 0.996, 0.998 | PDLC02377,pAgo_WP_100483095.1, 1, 4.5e-53, 0.992, 0.982 | PDLC02420,pAgo_WP_022787370.1, 1, 5.6e-39, 0.932, 0.426	PDLC02376, pAgo_WP_068133589.1, 1.3e-186, 0.996, 0.998 | PDLC02378, pAgo_WP_070666724.1, 1.5e-65, 0.645, 0.619 | PDLC02377, pAgo_WP_100483095.1, 4.5e-53, 0.992, 0.982 | PDLC02420, pAgo_WP_022787370.1, 5.6e-39, 0.932, 0.426	d__Bacteria;p__Pseudomonadota;c__Gammaproteobacteria;o__Enterobacterales_A;f__Alteromonadaceae;g__Pseudoalteromonas;s__Pseudoalteromonas prydzensis
GCA_016903675	4	JADQBA010000001.1	argonaute_solo	JADQBA010000001.1_150	PDLC02394	pAgo_WP_028663822.1	pAgo	0	0	0.815	0.858	146608	150147	-	JADQBA010000001.1_150	150	311	PDLC02378,pAgo_WP_070666724.1, 1, 0.0023, 0.083, 0.219 | PDLC02378,pAgo_WP_070666724.1, 2, 3.2e-12, 0.197, 0.462 | PDLC02395,pAgo_WP_093920437.1, 1, 6.6e-19, 0.169, 0.308 | PDLC02379,pAgo_WP_088347300.1, 1, 850, 0.038, 0.058 | PDLC02379,pAgo_WP_088347300.1, 2, 3.4e-34, 0.55, 0.909 | PDLC02389,pAgo_WP_055195547.1, 1, 1.9e-12, 0.23, 0.357 | PDLC02385,pAgo_WP_038562081.1, 1, 7.8e-13, 0.249, 0.435 | …	PDLC02394, pAgo_WP_028663822.1, 0, 0.815, 0.858 | PDLC02436, Ago1-i4, 7.4e-77, 0.339, 0.95 | PDLC02428, pPIWI_solo, 7.6e-35, 0.383, 0.593 | PDLC02379, pAgo_WP_088347300.1, 3.4e-34, 0.55, 0.909 | PDLC02397, pAgo_A, 1.8e-26, 0.255, 0.471	d__Bacteria;p__Cyanobacteriota;c__Cyanobacteriia;o__Cyanobacteriales;f__Nostocaceae;g__Stigonema;s__Stigonema ocellatum
GCA_016903675	28	JADQBA010000121.1	argonaute_type_II	JADQBA010000121.1_10	PDLC02380	pAgo_WP_015329024.1	pAgo_II	0	0	0.992	0.993	5436	7652	+	JADQBA010000121.1_10	10	27	PDLC02379,pAgo_WP_088347300.1, 1, 8.3e-14, 0.572, 0.554 | PDLC02379,pAgo_WP_088347300.1, 2, 0.15, 0.138, 0.138 | PDLC02380,pAgo_WP_015329024.1, 1, 0, 0.992, 0.993 | PDLC02381,pAgo_WP_016804074.1, 1, 0.00048, 0.131, 0.149	PDLC02380, pAgo_WP_015329024.1, 0, 0.992, 0.993 | PDLC02379, pAgo_WP_088347300.1, 8.3e-14, 0.572, 0.554 | PDLC02381, pAgo_WP_016804074.1, 0.00048, 0.131, 0.149	d__Bacteria;p__Cyanobacteriota;c__Cyanobacteriia;o__Cyanobacteriales;f__Nostocaceae;g__Stigonema;s__Stigonema ocellatum
GCA_017901135	22	CP072801.1	argonaute_solo	CP072801.1_1442	PDLC02390	pAgo_WP_100217698.1	pAgo	2.3e-222	2.8e-222	0.943	0.828	1482320	1484227	+	CP072801.1_1442	1442	4165	PDLC02389,pAgo_WP_055195547.1, 1, 2.2e-06, 0.495, 0.408 | PDLC02389,pAgo_WP_055195547.1, 2, 2.2e-16, 0.233, 0.201 | PDLC02393,pAgo_WP_075780265.1, 1, 60, 0.066, 0.066 | PDLC02393,pAgo_WP_075780265.1, 2, 8.3e-06, 0.11, 0.108 | PDLC02386,pAgo_WP_096885432.1, 1, 2.5e-33, 0.961, 0.838 | PDLC02436,Ago1-i4, 1, 6.8e-30, 0.31, 0.467 | PDLC02391,pAgo_WP_077067832.1, 1, 1.3e-08, 0.514, 0.41 | PDLC02391,pAg…	PDLC02390, pAgo_WP_100217698.1, 2.8e-222, 0.943, 0.828 | PDLC02428, pPIWI_solo, 4.9e-110, 0.965, 0.833 | PDLC02387, pAgo_WP_038066338.1, 2.3e-53, 0.947, 0.814 | PDLC02386, pAgo_WP_096885432.1, 2.5e-33, 0.961, 0.838 | PDLC02388, pAgo_WP_049969002.1, 3.3e-33, 0.964, 0.82	d__Bacteria;p__Pseudomonadota;c__Gammaproteobacteria;o__Thiotrichales;f__Thiotrichaceae;g__Thiothrix;s__Thiothrix litoralis
GCA_019278425	5	CP058981.1	argonaute_solo	CP058981.1_2872	PDLC02385	pAgo_WP_038562081.1	pAgo	2.9e-287	3.3e-287	0.996	0.999	3358697	3360808	+	CP058981.1_2872	2872	3584	PDLC02395,pAgo_WP_093920437.1, 1, 1.9e-18, 0.555, 0.546 | PDLC02379,pAgo_WP_088347300.1, 1, 1.2e-36, 0.562, 0.548 | PDLC02385,pAgo_WP_038562081.1, 1, 3.3e-287, 0.996, 0.999 | PDLC02380,pAgo_WP_015329024.1, 1, 9.5e-06, 0.152, 0.136 | PDLC02436,Ago1-i4, 1, 2.1e-81, 0.597, 0.959 | PDLC02387,pAgo_WP_038066338.1, 1, 0.0016, 0.151, 0.143 | PDLC02376,pAgo_WP_068133589.1, 1, 0.8, 0.092, 0.134 | PDLC02376…	PDLC02385, pAgo_WP_038562081.1, 3.3e-287, 0.996, 0.999 | PDLC02436, Ago1-i4, 2.1e-81, 0.597, 0.959 | PDLC02381, pAgo_WP_016804074.1, 4.8e-41, 0.575, 0.63 | PDLC02379, pAgo_WP_088347300.1, 1.2e-36, 0.562, 0.548 | PDLC02428, pPIWI_solo, 4.8e-24, 0.483, 0.449	d__Bacteria;p__Bacteroidota;c__Bacteroidia;o__Flavobacteriales;f__Flavobacteriaceae;g__Winogradskyella;s__Winogradskyella undariae
GCA_025215075	8	JAOBTH010000025.1	argonaute_solo	JAOBTH010000025.1_24	PDLC02385	pAgo_WP_038562081.1	pAgo	1.7e-264	1.9e-264	0.997	0.999	32661	34724	+	JAOBTH010000025.1_24	24	184	PDLC02379,pAgo_WP_088347300.1, 1, 1e-32, 0.533, 0.514 | PDLC02385,pAgo_WP_038562081.1, 1, 1.9e-264, 0.997, 0.999 | PDLC02380,pAgo_WP_015329024.1, 1, 2.3e-07, 0.142, 0.133 | PDLC02436,Ago1-i4, 1, 6, 0.055, 0.083 | PDLC02436,Ago1-i4, 2, 4.6e-85, 0.59, 0.954 | PDLC02391,pAgo_WP_077067832.1, 1, 1.5e-08, 0.292, 0.275 | PDLC02387,pAgo_WP_038066338.1, 1, 5e-05, 0.172, 0.17 | PDLC02376,pAgo_WP_068133589.…	PDLC02385, pAgo_WP_038562081.1, 1.9e-264, 0.997, 0.999 | PDLC02436, Ago1-i4, 4.6e-85, 0.59, 0.954 | PDLC02381, pAgo_WP_016804074.1, 1.1e-48, 0.698, 0.752 | PDLC02379, pAgo_WP_088347300.1, 1e-32, 0.533, 0.514 | PDLC02428, pPIWI_solo, 6.1e-29, 0.586, 0.535	d__Bacteria;p__Bacteroidota;c__Bacteroidia;o__Flavobacteriales;f__Flavobacteriaceae;g__Tenacibaculum;s__
GCA_025685545	1	JAGSYC010000013.1	argonaute_type_I	JAGSYC010000013.1_8	PDLC02376	pAgo_WP_068133589.1	pAgo_I	1.5e-175	1.7e-175	0.996	0.998	9207	10628	+	JAGSYC010000013.1_8	8	53	PDLC02378,pAgo_WP_070666724.1, 1, 1.3e-18, 0.361, 0.337 | PDLC02378,pAgo_WP_070666724.1, 2, 3.4e-59, 0.637, 0.611 | PDLC02376,pAgo_WP_068133589.1, 1, 1.7e-175, 0.996, 0.998 | PDLC02377,pAgo_WP_100483095.1, 1, 4.1e-48, 0.987, 0.978 | PDLC02420,pAgo_WP_022787370.1, 1, 1e-32, 0.962, 0.444	PDLC02376, pAgo_WP_068133589.1, 1.7e-175, 0.996, 0.998 | PDLC02378, pAgo_WP_070666724.1, 3.4e-59, 0.637, 0.611 | PDLC02377, pAgo_WP_100483095.1, 4.1e-48, 0.987, 0.978 | PDLC02420, pAgo_WP_022787370.1, 1e-32, 0.962, 0.444	d__Bacteria;p__Acidobacteriota;c__Terriglobia;o__Terriglobales;f__Acidobacteriaceae;g__JAJZFE01;s__
GCA_900099995	10	FNCZ01000005.1	argonaute_solo	FNCZ01000005.1_184	PDLC02385	pAgo_WP_038562081.1	pAgo	4.4e-290	5.1e-290	0.996	0.999	193757	195868	+	FNCZ01000005.1_184	184	212	PDLC02395,pAgo_WP_093920437.1, 1, 9.8e-19, 0.396, 0.399 | PDLC02379,pAgo_WP_088347300.1, 1, 2.5e-33, 0.561, 0.547 | PDLC02385,pAgo_WP_038562081.1, 1, 5.1e-290, 0.996, 0.999 | PDLC02380,pAgo_WP_015329024.1, 1, 0.00013, 0.141, 0.125 | PDLC02380,pAgo_WP_015329024.1, 2, 500, 0.085, 0.075 | PDLC02436,Ago1-i4, 1, 5.6e-82, 0.597, 0.959 | PDLC02387,pAgo_WP_038066338.1, 1, 0.0043, 0.128, 0.119 | PDLC02376…	PDLC02385, pAgo_WP_038562081.1, 5.1e-290, 0.996, 0.999 | PDLC02436, Ago1-i4, 5.6e-82, 0.597, 0.959 | PDLC02381, pAgo_WP_016804074.1, 1.5e-42, 0.577, 0.632 | PDLC02379, pAgo_WP_088347300.1, 2.5e-33, 0.561, 0.547 | PDLC02428, pPIWI_solo, 1.1e-25, 0.58, 0.524	d__Bacteria;p__Bacteroidota;c__Bacteroidia;o__Flavobacteriales;f__Flavobacteriaceae;g__Winogradskyella;s__Winogradskyella thalassocola
GCA_900111075	16	FOFZ01000017.1	argonaute_solo	FOFZ01000017.1_54	PDLC02384	pAgo_WP_028223139.1	pAgo	0	0	0.992	0.998	58358	61525	-	FOFZ01000017.1_54	54	60	PDLC02378,pAgo_WP_070666724.1, 1, 0.024, 0.135, 0.268 | PDLC02378,pAgo_WP_070666724.1, 2, 7.9e-32, 0.282, 0.576 | PDLC02419,SIR2-PNTD1-PNTD2, 1, 1.9e-92, 0.403, 0.754 | PDLC02419,SIR2-PNTD1-PNTD2, 2, 0.0034, 0.082, 0.156 | PDLC02436,Ago1-i4, 1, 2.4e-119, 0.448, 0.985 | PDLC02401,pAgo-associated_WP_005988489.1, 1, 2e-58, 0.382, 0.754 | PDLC02401,pAgo-associated_WP_005988489.1, 2, 8.1e-05, 0.079, 0…	PDLC02384, pAgo_WP_028223139.1, 0, 0.992, 0.998 | PDLC02420, pAgo_WP_022787370.1, 4.6e-193, 0.991, 0.997 | PDLC02436, Ago1-i4, 2.4e-119, 0.448, 0.985 | PDLC02377, pAgo_WP_100483095.1, 1.2e-105, 0.445, 0.976 | PDLC02419, SIR2-PNTD1-PNTD2, 1.9e-92, 0.403, 0.754	d__Bacteria;p__Bacteroidota;c__Bacteroidia;o__Flavobacteriales;f__Flavobacteriaceae;g__Flavobacterium;s__Flavobacterium frigoris
GCA_900142395	7	FRAS01000025.1	argonaute_type_II	FRAS01000025.1_9	PDLC02379	pAgo_WP_088347300.1	pAgo_II	9.2e-243	1e-242	0.997	0.999	8071	10317	+	FRAS01000025.1_9	9	60	PDLC02379,pAgo_WP_088347300.1, 1, 1e-242, 0.997, 0.999 | PDLC02380,pAgo_WP_015329024.1, 1, 2e-04, 0.282, 0.28 | PDLC02380,pAgo_WP_015329024.1, 2, 0.65, 0.085, 0.084 | PDLC02381,pAgo_WP_016804074.1, 1, 1.1e-29, 0.579, 0.653	PDLC02379, pAgo_WP_088347300.1, 1e-242, 0.997, 0.999 | PDLC02381, pAgo_WP_016804074.1, 1.1e-29, 0.579, 0.653 | PDLC02380, pAgo_WP_015329024.1, 2e-04, 0.282, 0.28	d__Bacteria;p__Bacteroidota;c__Bacteroidia;o__Cytophagales;f__Hymenobacteraceae;g__Hymenobacter;s__Hymenobacter psychrotolerans
GCA_900142775	6	FRCC01000003.1	argonaute_solo	FRCC01000003.1_367	PDLC02384	pAgo_WP_028223139.1	pAgo	0	0	0.987	0.996	435400	438573	-	FRCC01000003.1_367	367	382	PDLC02378,pAgo_WP_070666724.1, 1, 0.28, 0.135, 0.266 | PDLC02378,pAgo_WP_070666724.1, 2, 2.7e-33, 0.28, 0.582 | PDLC02419,SIR2-PNTD1-PNTD2, 1, 2.5e-91, 0.386, 0.724 | PDLC02419,SIR2-PNTD1-PNTD2, 2, 0.0046, 0.073, 0.138 | PDLC02436,Ago1-i4, 1, 310, 0.053, 0.126 | PDLC02436,Ago1-i4, 2, 340, 0.052, 0.128 | PDLC02436,Ago1-i4, 3, 1.3e-120, 0.446, 0.98 | PDLC02401,pAgo-associated_WP_005988489.1, 1, 1e-…	PDLC02384, pAgo_WP_028223139.1, 0, 0.987, 0.996 | PDLC02420, pAgo_WP_022787370.1, 1.1e-195, 0.985, 0.995 | PDLC02436, Ago1-i4, 1.3e-120, 0.446, 0.98 | PDLC02377, pAgo_WP_100483095.1, 1e-109, 0.445, 0.976 | PDLC02419, SIR2-PNTD1-PNTD2, 2.5e-91, 0.386, 0.724	d__Bacteria;p__Bacteroidota;c__Bacteroidia;o__Flavobacteriales;f__Flavobacteriaceae;g__Flavobacterium;s__Flavobacterium flevense
GCA_900176505	1	FWYB01000001.1	argonaute_type_II	FWYB01000001.1_208	PDLC02383	pAgo_WP_096354083.1	pAgo_II	0	0	0.972	0.997	215091	217469	+	FWYB01000001.1_208	208	868	PDLC02382,pAgo_WP_011308723.1, 1, 2.4e-104, 0.972, 0.981 | PDLC02383,pAgo_WP_096354083.1, 1, 0, 0.972, 0.997	PDLC02383, pAgo_WP_096354083.1, 0, 0.972, 0.997 | PDLC02382, pAgo_WP_011308723.1, 2.4e-104, 0.972, 0.981	d__Bacteria;p__Bacteroidota;c__Bacteroidia;o__Sphingobacteriales;f__Sphingobacteriaceae;g__Pedobacter;s__Pedobacter nyackensis
GCA_900188085	11	FZOU01000003.1	argonaute_type_II	FZOU01000003.1_358	PDLC02381	pAgo_WP_016804074.1	pAgo_II	3.2e-222	3.6e-222	0.974	0.995	371575	373539	+	FZOU01000003.1_358	358	539	PDLC02379,pAgo_WP_088347300.1, 1, 2.5e-26, 0.615, 0.569 | PDLC02381,pAgo_WP_016804074.1, 1, 3.6e-222, 0.974, 0.995	PDLC02381, pAgo_WP_016804074.1, 3.6e-222, 0.974, 0.995 | PDLC02379, pAgo_WP_088347300.1, 2.5e-26, 0.615, 0.569	d__Bacteria;p__Acidobacteriota;c__Terriglobia;o__Terriglobales;f__Acidobacteriaceae;g__Granulicella_C;s__Granulicella_C rosea
TARA_SAMEA4396988_METAG_JEDFGPEG	3	TARA_SAMEA4396988_METAG-scaffold_135	argonaute_solo	TARA_SAMEA4396988_METAG-scaffold_135_173	PDLC02385	pAgo_WP_038562081.1	pAgo	2.4e-261	2.8e-261	0.991	0.997	183508	185574	+	TARA_SAMEA4396988_METAG-scaffold_135_173	173	177	PDLC02395,pAgo_WP_093920437.1, 1, 4.6e-20, 0.493, 0.494 | PDLC02379,pAgo_WP_088347300.1, 1, 6.5e-40, 0.57, 0.559 | PDLC02389,pAgo_WP_055195547.1, 1, 1.1e-12, 0.393, 0.356 | PDLC02385,pAgo_WP_038562081.1, 1, 2.8e-261, 0.991, 0.997 | PDLC02386,pAgo_WP_096885432.1, 1, 4.8e-11, 0.62, 0.572 | PDLC02396,pAgo_WP_084668949.1, 1, 1.9e-08, 0.576, 0.533 | PDLC02380,pAgo_WP_015329024.1, 1, 0.0025, 0.089, 0.0…	PDLC02385, pAgo_WP_038562081.1, 2.8e-261, 0.991, 0.997 | PDLC02436, Ago1-i4, 4.6e-86, 0.592, 0.963 | PDLC02381, pAgo_WP_016804074.1, 4.1e-45, 0.671, 0.734 | PDLC02379, pAgo_WP_088347300.1, 6.5e-40, 0.57, 0.559 | PDLC02428, pPIWI_solo, 4.8e-30, 0.594, 0.539	d__Bacteria;p__Bacteroidota;c__Bacteroidia;o__Flavobacteriales;f__Schleiferiaceae;g__Croceimicrobium;s__
TARA_SAMEA4397023_METAG_CDAJJLGH	4	TARA_SAMEA4397023_METAG-scaffold_107	argonaute_type_I	TARA_SAMEA4397023_METAG-scaffold_107_195	PDLC02377	pAgo_WP_100483095.1	pAgo_I	1e-202	1.2e-202	0.986	0.996	225526	226980	+	TARA_SAMEA4397023_METAG-scaffold_107_195	195	198	PDLC02378,pAgo_WP_070666724.1, 1, 2.6e-05, 0.21, 0.195 | PDLC02378,pAgo_WP_070666724.1, 2, 4.4e-32, 0.604, 0.558 | PDLC02376,pAgo_WP_068133589.1, 1, 8.5e-57, 0.971, 0.991 | PDLC02377,pAgo_WP_100483095.1, 1, 1.2e-202, 0.986, 0.996 | PDLC02420,pAgo_WP_022787370.1, 1, 2.4e-92, 0.971, 0.456	PDLC02377, pAgo_WP_100483095.1, 1.2e-202, 0.986, 0.996 | PDLC02420, pAgo_WP_022787370.1, 2.4e-92, 0.971, 0.456 | PDLC02376, pAgo_WP_068133589.1, 8.5e-57, 0.971, 0.991 | PDLC02378, pAgo_WP_070666724.1, 4.4e-32, 0.604, 0.558	d__Bacteria;p__Pseudomonadota;c__Gammaproteobacteria;o__Pseudomonadales;f__Pseudomonadaceae;g__Halopseudomonas;s__Halopseudomonas pelagia
TARA_SAMEA4397023_METAG_FMECILJE	4	TARA_SAMEA4397023_METAG-scaffold_3347	argonaute_type_II	TARA_SAMEA4397023_METAG-scaffold_3347_2	PDLC02379	pAgo_WP_088347300.1	pAgo_II	8.6e-207	9.8e-207	0.984	0.997	1805	4102	-	TARA_SAMEA4397023_METAG-scaffold_3347_2	2	18	PDLC02379,pAgo_WP_088347300.1, 1, 9.8e-207, 0.984, 0.997 | PDLC02380,pAgo_WP_015329024.1, 1, 0.028, 0.137, 0.144 | PDLC02380,pAgo_WP_015329024.1, 2, 0.00037, 0.15, 0.147 | PDLC02381,pAgo_WP_016804074.1, 1, 6.2e-23, 0.576, 0.648	PDLC02379, pAgo_WP_088347300.1, 9.8e-207, 0.984, 0.997 | PDLC02381, pAgo_WP_016804074.1, 6.2e-23, 0.576, 0.648 | PDLC02380, pAgo_WP_015329024.1, 0.00037, 0.15, 0.147	d__Bacteria;p__Pseudomonadota;c__Alphaproteobacteria;o__Caulobacterales;f__Hyphomonadaceae;g__Hyphomonas;s__Hyphomonas adhaerens
TARA_SAMEA4397118_METAG_GCAJHDBO	12	TARA_SAMEA4397118_METAG-scaffold_809	argonaute_type_I	TARA_SAMEA4397118_METAG-scaffold_809_32	PDLC02377	pAgo_WP_100483095.1	pAgo_I	8.9e-177	9.9e-177	0.994	0.991	39908	41314	+	TARA_SAMEA4397118_METAG-scaffold_809_32	32	58	PDLC02378,pAgo_WP_070666724.1, 1, 7.1e-07, 0.224, 0.199 | PDLC02378,pAgo_WP_070666724.1, 2, 1.7e-35, 0.708, 0.649 | PDLC02376,pAgo_WP_068133589.1, 1, 9.8e-65, 0.983, 0.991 | PDLC02377,pAgo_WP_100483095.1, 1, 9.9e-177, 0.994, 0.991 | PDLC02420,pAgo_WP_022787370.1, 1, 4.1e-105, 0.981, 0.455	PDLC02377, pAgo_WP_100483095.1, 9.9e-177, 0.994, 0.991 | PDLC02420, pAgo_WP_022787370.1, 4.1e-105, 0.981, 0.455 | PDLC02376, pAgo_WP_068133589.1, 9.8e-65, 0.983, 0.991 | PDLC02378, pAgo_WP_070666724.1, 1.7e-35, 0.708, 0.649	d__Bacteria;p__Bacteroidota;c__Bacteroidia;o__Flavobacteriales;f__Crocinitomicaceae;g__UBA4466;s__
TARA_SAMEA4397118_METAG_KDDGJDGN	7	TARA_SAMEA4397118_METAG-scaffold_325	argonaute_type_I	TARA_SAMEA4397118_METAG-scaffold_325_104	PDLC02377	pAgo_WP_100483095.1	pAgo_I	4.6e-165	5.1e-165	0.979	0.993	135646	137094	-	TARA_SAMEA4397118_METAG-scaffold_325_104	104	109	PDLC02378,pAgo_WP_070666724.1, 1, 6.4e-08, 0.317, 0.304 | PDLC02378,pAgo_WP_070666724.1, 2, 7.7e-35, 0.646, 0.611 | PDLC02376,pAgo_WP_068133589.1, 1, 1.4e-64, 0.965, 0.989 | PDLC02377,pAgo_WP_100483095.1, 1, 5.1e-165, 0.979, 0.993 | PDLC02420,pAgo_WP_022787370.1, 1, 6e-103, 0.969, 0.457	PDLC02377, pAgo_WP_100483095.1, 5.1e-165, 0.979, 0.993 | PDLC02420, pAgo_WP_022787370.1, 6e-103, 0.969, 0.457 | PDLC02376, pAgo_WP_068133589.1, 1.4e-64, 0.965, 0.989 | PDLC02378, pAgo_WP_070666724.1, 7.7e-35, 0.646, 0.611	d__Bacteria;p__Planctomycetota;c__Planctomycetia;o__Planctomycetales;f__Planctomycetaceae;g__JABMPE01;s__
TARA_SAMEA4397295_METAG_PDFOFGBN	8	TARA_SAMEA4397295_METAG-scaffold_80	argonaute_type_II	TARA_SAMEA4397295_METAG-scaffold_80_14	PDLC02382	pAgo_WP_011308723.1	pAgo_II	0	0	0.995	0.996	11786	14215	-	TARA_SAMEA4397295_METAG-scaffold_80_14	14	299	PDLC02382,pAgo_WP_011308723.1, 1, 0, 0.995, 0.996 | PDLC02383,pAgo_WP_096354083.1, 1, 8.7e-104, 0.954, 0.97	PDLC02382, pAgo_WP_011308723.1, 0, 0.995, 0.996 | PDLC02383, pAgo_WP_096354083.1, 8.7e-104, 0.954, 0.97	d__Bacteria;p__Bacteroidota;c__Bacteroidia;o__Flavobacteriales;f__Schleiferiaceae;g__Owenweeksia;s__
TARA_SAMEA4397747_METAG_COALLMCB	2	TARA_SAMEA4397747_METAG-scaffold_13	argonaute_type_I	TARA_SAMEA4397747_METAG-scaffold_13_376	PDLC02378	pAgo_WP_070666724.1	pAgo_I	1.4e-206	1.5e-206	0.981	0.994	383111	384664	-	TARA_SAMEA4397747_METAG-scaffold_13_376	376	435	PDLC02378,pAgo_WP_070666724.1, 1, 1.5e-206, 0.981, 0.994 | PDLC02376,pAgo_WP_068133589.1, 1, 4.7e-100, 0.977, 0.991 | PDLC02377,pAgo_WP_100483095.1, 1, 5.5e-07, 0.268, 0.289 | PDLC02377,pAgo_WP_100483095.1, 2, 1e-33, 0.475, 0.554 | PDLC02420,pAgo_WP_022787370.1, 1, 230, 0.097, 0.056 | PDLC02420,pAgo_WP_022787370.1, 2, 8.9e-25, 0.467, 0.25	PDLC02378, pAgo_WP_070666724.1, 1.5e-206, 0.981, 0.994 | PDLC02376, pAgo_WP_068133589.1, 4.7e-100, 0.977, 0.991 | PDLC02377, pAgo_WP_100483095.1, 1e-33, 0.475, 0.554 | PDLC02420, pAgo_WP_022787370.1, 8.9e-25, 0.467, 0.25	d__Bacteria;p__Pseudomonadota;c__Alphaproteobacteria;o__Caulobacterales;f__Hyphomonadaceae;g__Hyphomonas;s__Hyphomonas sp000682775
TARA_SAMEA4397747_METAG_COALLMCB	4	TARA_SAMEA4397747_METAG-scaffold_14	argonaute_type_II	TARA_SAMEA4397747_METAG-scaffold_14_143	PDLC02379	pAgo_WP_088347300.1	pAgo_II	1.8e-262	2e-262	0.991	0.999	120372	122672	+	TARA_SAMEA4397747_METAG-scaffold_14_143	143	444	PDLC02379,pAgo_WP_088347300.1, 1, 2e-262, 0.991, 0.999 | PDLC02381,pAgo_WP_016804074.1, 1, 1.4e-21, 0.481, 0.546	PDLC02379, pAgo_WP_088347300.1, 2e-262, 0.991, 0.999 | PDLC02381, pAgo_WP_016804074.1, 1.4e-21, 0.481, 0.546	d__Bacteria;p__Pseudomonadota;c__Alphaproteobacteria;o__Caulobacterales;f__Hyphomonadaceae;g__Hyphomonas;s__Hyphomonas sp000682775
TARA_SAMEA4397815_METAG_FBKIEFLJ	8	TARA_SAMEA4397815_METAG-scaffold_226	argonaute_type_II	TARA_SAMEA4397815_METAG-scaffold_226_77	PDLC02379	pAgo_WP_088347300.1	pAgo_II	1.2e-257	1.4e-257	0.99	0.997	72711	75011	-	TARA_SAMEA4397815_METAG-scaffold_226_77	77	90	PDLC02379,pAgo_WP_088347300.1, 1, 1.4e-257, 0.99, 0.997 | PDLC02381,pAgo_WP_016804074.1, 1, 1.7e-22, 0.481, 0.546	PDLC02379, pAgo_WP_088347300.1, 1.4e-257, 0.99, 0.997 | PDLC02381, pAgo_WP_016804074.1, 1.7e-22, 0.481, 0.546	d__Bacteria;p__Pseudomonadota;c__Alphaproteobacteria;o__Rhodobacterales;f__Rhodobacteraceae;g__Sulfitobacter;s__Sulfitobacter sp011050655
TARA_SAMEA4397920_METAG_IGHDIIEB	5	TARA_SAMEA4397920_METAG-scaffold_8845	argonaute_type_I	TARA_SAMEA4397920_METAG-scaffold_8845_1	PDLC02376	pAgo_WP_068133589.1	pAgo_I	2e-143	2.4e-143	0.982	0.989	49	1548	-	TARA_SAMEA4397920_METAG-scaffold_8845_1	1	5	PDLC02378,pAgo_WP_070666724.1, 1, 5.3e-85, 0.986, 0.992 | PDLC02376,pAgo_WP_068133589.1, 1, 2.4e-143, 0.982, 0.989 | PDLC02377,pAgo_WP_100483095.1, 1, 2.2e-06, 0.31, 0.315 | PDLC02377,pAgo_WP_100483095.1, 2, 2.7e-45, 0.6, 0.672 | PDLC02420,pAgo_WP_022787370.1, 1, 0.0023, 0.154, 0.076 | PDLC02420,pAgo_WP_022787370.1, 2, 1.2e-32, 0.598, 0.307	PDLC02376, pAgo_WP_068133589.1, 2.4e-143, 0.982, 0.989 | PDLC02378, pAgo_WP_070666724.1, 5.3e-85, 0.986, 0.992 | PDLC02377, pAgo_WP_100483095.1, 2.7e-45, 0.6, 0.672 | PDLC02420, pAgo_WP_022787370.1, 1.2e-32, 0.598, 0.307	d__Bacteria;p__Pseudomonadota;c__Alphaproteobacteria;o__Sphingomonadales;f__Sphingomonadaceae;g__Sphingobium;s__Sphingobium sp000588875
TARA_SAMEA4398001_METAG_BIFKKCPL	3	TARA_SAMEA4398001_METAG-scaffold_213	argonaute_type_I	TARA_SAMEA4398001_METAG-scaffold_213_116	PDLC02378	pAgo_WP_070666724.1	pAgo_I	4.7e-200	5.3e-200	0.986	0.994	108949	110475	+	TARA_SAMEA4398001_METAG-scaffold_213_116	116	118	PDLC02378,pAgo_WP_070666724.1, 1, 5.3e-200, 0.986, 0.994 | PDLC02376,pAgo_WP_068133589.1, 1, 2e-101, 0.986, 0.996 | PDLC02377,pAgo_WP_100483095.1, 1, 4.2e-07, 0.202, 0.223 | PDLC02377,pAgo_WP_100483095.1, 2, 1.2e-35, 0.591, 0.648 | PDLC02420,pAgo_WP_022787370.1, 1, 33, 0.179, 0.098 | PDLC02420,pAgo_WP_022787370.1, 2, 2.7e-24, 0.513, 0.271	PDLC02378, pAgo_WP_070666724.1, 5.3e-200, 0.986, 0.994 | PDLC02376, pAgo_WP_068133589.1, 2e-101, 0.986, 0.996 | PDLC02377, pAgo_WP_100483095.1, 1.2e-35, 0.591, 0.648 | PDLC02420, pAgo_WP_022787370.1, 2.7e-24, 0.513, 0.271	d__Bacteria;p__Pseudomonadota;c__Alphaproteobacteria;o__UBA8366;f__GCA-2696645;g__Pacificispira;s__Pacificispira sp002696645
TARA_SAMEA4398001_METAG_KJJLLMIG	7	TARA_SAMEA4398001_METAG-scaffold_118	argonaute_solo	TARA_SAMEA4398001_METAG-scaffold_118_180	PDLC02385	pAgo_WP_038562081.1	pAgo	1.3e-266	1.5e-266	0.994	0.997	166273	168330	+	TARA_SAMEA4398001_METAG-scaffold_118_180	180	207	PDLC02395,pAgo_WP_093920437.1, 1, 1.1e-13, 0.41, 0.409 | PDLC02379,pAgo_WP_088347300.1, 1, 1.2e-31, 0.573, 0.559 | PDLC02385,pAgo_WP_038562081.1, 1, 1.5e-266, 0.994, 0.997 | PDLC02386,pAgo_WP_096885432.1, 1, 190, 0.052, 0.053 | PDLC02386,pAgo_WP_096885432.1, 2, 5.2e-05, 0.567, 0.519 | PDLC02396,pAgo_WP_084668949.1, 1, 310, 0.083, 0.394 | PDLC02396,pAgo_WP_084668949.1, 2, 3e-09, 0.579, 0.533 | PDL…	PDLC02385, pAgo_WP_038562081.1, 1.5e-266, 0.994, 0.997 | PDLC02436, Ago1-i4, 2.3e-82, 0.595, 0.963 | PDLC02381, pAgo_WP_016804074.1, 3e-35, 0.611, 0.669 | PDLC02379, pAgo_WP_088347300.1, 1.2e-31, 0.573, 0.559 | PDLC02397, pAgo_A, 9.2e-24, 0.611, 0.649	d__Bacteria;p__Bacteroidota;c__Bacteroidia;o__Cytophagales;f__Cyclobacteriaceae;g__Roseivirga;s__
TARA_SAMEA4398238_METAG_PBPBPMLH	7	TARA_SAMEA4398238_METAG-scaffold_3	argonaute_solo	TARA_SAMEA4398238_METAG-scaffold_3_948	PDLC02385	pAgo_WP_038562081.1	pAgo	1.7e-266	1.9e-266	0.994	0.997	1148913	1150970	-	TARA_SAMEA4398238_METAG-scaffold_3_948	948	1092	PDLC02395,pAgo_WP_093920437.1, 1, 1.4e-13, 0.41, 0.409 | PDLC02379,pAgo_WP_088347300.1, 1, 1.5e-31, 0.573, 0.559 | PDLC02385,pAgo_WP_038562081.1, 1, 1.9e-266, 0.994, 0.997 | PDLC02386,pAgo_WP_096885432.1, 1, 260, 0.052, 0.053 | PDLC02386,pAgo_WP_096885432.1, 2, 6.9e-05, 0.567, 0.519 | PDLC02396,pAgo_WP_084668949.1, 1, 400, 0.083, 0.394 | PDLC02396,pAgo_WP_084668949.1, 2, 3.9e-09, 0.579, 0.533 | P…	PDLC02385, pAgo_WP_038562081.1, 1.9e-266, 0.994, 0.997 | PDLC02436, Ago1-i4, 3.1e-82, 0.595, 0.963 | PDLC02381, pAgo_WP_016804074.1, 3.9e-35, 0.611, 0.669 | PDLC02379, pAgo_WP_088347300.1, 1.5e-31, 0.573, 0.559 | PDLC02397, pAgo_A, 1.2e-23, 0.611, 0.649	d__Bacteria;p__Bacteroidota;c__Bacteroidia;o__Cytophagales;f__Cyclobacteriaceae;g__Cyclobacterium;s__Cyclobacterium marinum
TARA_SAMEA4398238_METAG_PBPBPMLH	9	TARA_SAMEA4398238_METAG-scaffold_443	argonaute_solo	TARA_SAMEA4398238_METAG-scaffold_443_82	PDLC02385	pAgo_WP_038562081.1	pAgo	6.1e-290	6.9e-290	0.996	0.997	80559	82658	-	TARA_SAMEA4398238_METAG-scaffold_443_82	82	93	PDLC02395,pAgo_WP_093920437.1, 1, 9.4e-24, 0.424, 0.433 | PDLC02379,pAgo_WP_088347300.1, 1, 3.5e-34, 0.601, 0.584 | PDLC02385,pAgo_WP_038562081.1, 1, 6.9e-290, 0.996, 0.997 | PDLC02386,pAgo_WP_096885432.1, 1, 3.3e-06, 0.386, 0.359 | PDLC02396,pAgo_WP_084668949.1, 1, 3.9e-07, 0.39, 0.373 | PDLC02380,pAgo_WP_015329024.1, 1, 0.0019, 0.079, 0.073 | PDLC02394,pAgo_WP_028663822.1, 1, 3.6e-11, 0.394, 0.…	PDLC02385, pAgo_WP_038562081.1, 6.9e-290, 0.996, 0.997 | PDLC02436, Ago1-i4, 2.5e-88, 0.581, 0.963 | PDLC02381, pAgo_WP_016804074.1, 2.7e-46, 0.657, 0.726 | PDLC02379, pAgo_WP_088347300.1, 3.5e-34, 0.601, 0.584 | PDLC02428, pPIWI_solo, 1.7e-30, 0.584, 0.538	d__Bacteria;p__Bacteroidota;c__Bacteroidia;o__Cytophagales;f__Cyclobacteriaceae;g__Cyclobacterium;s__Cyclobacterium marinum
TARA_SAMEA4398238_METAG_PBPBPMLH	11	TARA_SAMEA4398238_METAG-scaffold_55	argonaute_type_I	TARA_SAMEA4398238_METAG-scaffold_55_6	PDLC02378	pAgo_WP_070666724.1	pAgo_I	6e-177	6.7e-177	0.994	0.996	7737	9302	+	TARA_SAMEA4398238_METAG-scaffold_55_6	6	239	PDLC02378,pAgo_WP_070666724.1, 1, 6.7e-177, 0.994, 0.996 | PDLC02376,pAgo_WP_068133589.1, 1, 1.5e-84, 0.994, 0.998 | PDLC02377,pAgo_WP_100483095.1, 1, 4.1e-08, 0.297, 0.315 | PDLC02377,pAgo_WP_100483095.1, 2, 2.8e-36, 0.607, 0.659 | PDLC02420,pAgo_WP_022787370.1, 1, 2, 0.172, 0.089 | PDLC02420,pAgo_WP_022787370.1, 2, 2.9e-23, 0.594, 0.294	PDLC02378, pAgo_WP_070666724.1, 6.7e-177, 0.994, 0.996 | PDLC02376, pAgo_WP_068133589.1, 1.5e-84, 0.994, 0.998 | PDLC02377, pAgo_WP_100483095.1, 2.8e-36, 0.607, 0.659 | PDLC02420, pAgo_WP_022787370.1, 2.9e-23, 0.594, 0.294	d__Bacteria;p__Bacteroidota;c__Bacteroidia;o__Cytophagales;f__Cyclobacteriaceae;g__Cyclobacterium;s__Cyclobacterium marinum

## Sheet: Table S4 retrons
Table S4: Predicted bacterial retron systems in cold-adapted bacteria.
PADLOC classifies retron systems into: Type I - XIII. Further analysis should be performed to reclassify according to current names and locate corresponding ncRNAs
83 predicted RT proteins with corresponding accession IDs (81), system, genomic position and host taxonomy (GTDB)
Inclusion filter: HMM and Target coverage >0.8, E-value <0.01 and retron RT protein present. Excluded systems with RT-effector fusions
AccessionID	system.number	seqid	system	target.name	hmm.accession	hmm.name	protein.name	full.seq.E.value	domain.iE.value	target.coverage	hmm.coverage	start	end	strand	target.description	relative.position	contig.end	all.domains	best.hits	classification
GCA_000238395	7	CP011025.1	retron_I-A	CP011025.1_2844	PDLC02936	retron_I-A	RT_I-A	5.60E-133	6.40E-133	0.931	0.958	3248931	3249887	-	CP011025.1_2844	2844	3380	PDLC02936,retron_I-A, 1, 6.4e-133, 0.931, 0.958	PDLC02936, retron_I-A, 6.4e-133, 0.931, 0.958	d__Bacteria	p__Pseudomonadota	c__Gammaproteobacteria	o__Enterobacterales_A	f__Alteromonadaceae	g__Pseudoalteromonas	s__Pseudoalteromonas arctica
GCA_000241185	14	BADY01000159.1	retron_I-A	BADY01000159.1_8	PDLC02936	retron_I-A	RT_I-A	9.00E-133	1.10E-132	0.965	0.987	5884	6834	-	BADY01000159.1_8	8	96	PDLC02936,retron_I-A, 1, 1.1e-132, 0.965, 0.987	PDLC02936, retron_I-A, 1.1e-132, 0.965, 0.987	d__Bacteria	p__Pseudomonadota	c__Gammaproteobacteria	o__Enterobacterales_A	f__Alteromonadaceae	g__Pseudoalteromonas	s__Pseudoalteromonas fuliginea
GCA_000482725	3	AXWP01000001.1	retron_I-A	AXWP01000001.1_146	PDLC02936	retron_I-A	RT_I-A	6.40E-131	8.10E-131	0.953	0.968	173459	174406	-	AXWP01000001.1_146	146	406	PDLC02936,retron_I-A, 1, 8.1e-131, 0.953, 0.968	PDLC02936, retron_I-A, 8.1e-131, 0.953, 0.968	d__Bacteria	p__Pseudomonadota	c__Gammaproteobacteria	o__Enterobacterales_A	f__Psychromonadaceae	g__Psychromonas	s__Psychromonas arctica
GCA_003025615	3	PYMJ01000011.1	retron_I-A	PYMJ01000011.1_136	PDLC02936	retron_I-A	RT_I-A	1.00E-130	1.30E-130	0.962	0.987	137107	138060	-	PYMJ01000011.1_136	136	163	PDLC02936,retron_I-A, 1, 1.3e-130, 0.962, 0.987	PDLC02936, retron_I-A, 1.3e-130, 0.962, 0.987	d__Bacteria	p__Pseudomonadota	c__Gammaproteobacteria	o__Enterobacterales_A	f__Vibrionaceae	g__Photobacterium	s__Photobacterium frigidiphilum
GCA_014077195	4	JACGVM010000019.1	retron_I-A	JACGVM010000019.1_65	PDLC02936	retron_I-A	RT_I-A	1.80E-143	2.10E-143	0.981	0.99	77008	77940	-	JACGVM010000019.1_65	65	69	PDLC02936,retron_I-A, 1, 2.1e-143, 0.981, 0.99	PDLC02936, retron_I-A, 2.1e-143, 0.981, 0.99	#N/A
GCA_014077325	8	JACGVR010000031.1	retron_I-A	JACGVR010000031.1_33	PDLC02936	retron_I-A	RT_I-A	1.80E-143	2.20E-143	0.981	0.99	41187	42119	-	JACGVR010000031.1_33	33	37	PDLC02936,retron_I-A, 1, 2.2e-143, 0.981, 0.99	PDLC02936, retron_I-A, 2.2e-143, 0.981, 0.99	#N/A
GCA_900233005	31	LT960611.1	retron_I-A	LT960611.1_2109	PDLC02936	retron_I-A	RT_I-A	1.20E-140	1.40E-140	0.981	0.99	2381899	2382840	+	LT960611.1_2109	2109	3402	PDLC02936,retron_I-A, 1, 1.4e-140, 0.981, 0.99	PDLC02936, retron_I-A, 1.4e-140, 0.981, 0.99	d__Bacteria	p__Pseudomonadota	c__Gammaproteobacteria	o__Enterobacterales_A	f__Vibrionaceae	g__Vibrio	s__Vibrio tapetis
TARA_SAMEA4398266_METAG_ABDIENDO	9	TARA_SAMEA4398266_METAG-scaffold_1569	retron_I-A	TARA_SAMEA4398266_METAG-scaffold_1569_12	PDLC02936	retron_I-A	RT_I-A	3.00E-135	3.70E-135	0.972	0.987	15486	16439	-	TARA_SAMEA4398266_METAG-scaffold_1569_12	12	20	PDLC02936,retron_I-A, 1, 3.7e-135, 0.972, 0.987	PDLC02936, retron_I-A, 3.7e-135, 0.972, 0.987	d__Bacteria	p__Pseudomonadota	c__Gammaproteobacteria	o__Pseudomonadales	f__Marinomonadaceae	g__Marinomonas	s__Marinomonas primoryensis
GCA_000786425	4	LK021129.1	retron_I-B	LK021129.1_334	PDLC02938	retron_I-B2	RT_I-B	3.50E-92	4.20E-92	0.926	0.904	396801	397901	-	LK021129.1_334	334	1076	PDLC02937,retron_I-B1, 1, 2.2e-20, 0.537, 0.595 | PDLC02938,retron_I-B2, 1, 4.2e-92, 0.926, 0.904	PDLC02938, retron_I-B2, 4.2e-92, 0.926, 0.904 | PDLC02937, retron_I-B1, 2.2e-20, 0.537, 0.595	d__Bacteria	p__Pseudomonadota	c__Gammaproteobacteria	o__Enterobacterales_A	f__Vibrionaceae	g__Vibrio	s__Vibrio anguillarum
GCA_001999225	20	CP019628.1	retron_I-B	CP019628.1_339	PDLC02937	retron_I-B1	RT_I-B	7.20E-94	8.00E-94	0.981	0.987	379265	380227	+	CP019628.1_339	339	3986	PDLC02937,retron_I-B1, 1, 8e-94, 0.981, 0.987 | PDLC02938,retron_I-B2, 1, 1.3e-35, 0.801, 0.738	PDLC02937, retron_I-B1, 8e-94, 0.981, 0.987 | PDLC02938, retron_I-B2, 1.3e-35, 0.801, 0.738	d__Bacteria	p__Pseudomonadota	c__Gammaproteobacteria	o__Enterobacterales_A	f__Alteromonadaceae	g__Pseudoalteromonas	s__Pseudoalteromonas aliena
GCA_002887735	9	PKQP01000016.1	retron_I-B	PKQP01000016.1_15	PDLC02937	retron_I-B1	RT_I-B	3.00E-104	3.30E-104	0.991	0.994	13163	14119	-	PKQP01000016.1_15	15	27	PDLC02937,retron_I-B1, 1, 3.3e-104, 0.991, 0.994 | PDLC02938,retron_I-B2, 1, 1.2e-31, 0.715, 0.678	PDLC02937, retron_I-B1, 3.3e-104, 0.991, 0.994 | PDLC02938, retron_I-B2, 1.2e-31, 0.715, 0.678	d__Bacteria	p__Pseudomonadota	c__Gammaproteobacteria	o__Xanthomonadales	f__Xanthomonadaceae	g__Stenotrophomonas	s__Stenotrophomonas bentonitica_A
GCA_002893095	6	PKQQ01000003.1	retron_I-B	PKQQ01000003.1_62	PDLC02937	retron_I-B1	RT_I-B	6.50E-103	7.20E-103	0.991	0.994	68601	69557	+	PKQQ01000003.1_62	62	500	PDLC02937,retron_I-B1, 1, 7.2e-103, 0.991, 0.994 | PDLC02938,retron_I-B2, 1, 1.6e-30, 0.759, 0.72	PDLC02937, retron_I-B1, 7.2e-103, 0.991, 0.994 | PDLC02938, retron_I-B2, 1.6e-30, 0.759, 0.72	d__Bacteria	p__Pseudomonadota	c__Gammaproteobacteria	o__Xanthomonadales	f__Xanthomonadaceae	g__Stenotrophomonas	s__Stenotrophomonas sp002893095
GCA_011378715	3	WTKU01000003.1	retron_I-B	WTKU01000003.1_78	PDLC02937	retron_I-B1	RT_I-B	4.00E-121	4.60E-121	0.969	0.987	94901	95881	+	WTKU01000003.1_78	78	253	PDLC02937,retron_I-B1, 1, 4.6e-121, 0.969, 0.987 | PDLC02938,retron_I-B2, 1, 6.5e-35, 0.81, 0.762	PDLC02937, retron_I-B1, 4.6e-121, 0.969, 0.987 | PDLC02938, retron_I-B2, 6.5e-35, 0.81, 0.762	#N/A
GCA_011378875	13	WTLC01000042.1	retron_I-B	WTLC01000042.1_30	PDLC02938	retron_I-B2	RT_I-B	3.80E-94	4.20E-94	0.945	0.922	33001	34098	-	WTLC01000042.1_30	30	38	PDLC02937,retron_I-B1, 1, 1.3e-23, 0.541, 0.598 | PDLC02938,retron_I-B2, 1, 4.2e-94, 0.945, 0.922	PDLC02938, retron_I-B2, 4.2e-94, 0.945, 0.922 | PDLC02937, retron_I-B1, 1.3e-23, 0.541, 0.598	#N/A
GCA_015864295	8	JADYXO010000004.1	retron_I-B	JADYXO010000004.1_149	PDLC02938	retron_I-B2	RT_I-B	2.20E-87	2.60E-87	0.948	0.925	172120	173148	-	JADYXO010000004.1_149	149	180	PDLC02937,retron_I-B1, 1, 7.3e-32, 0.51, 0.554 | PDLC02937,retron_I-B1, 2, 92, 0.079, 0.082 | PDLC02938,retron_I-B2, 1, 2.6e-87, 0.948, 0.925	PDLC02938, retron_I-B2, 2.6e-87, 0.948, 0.925 | PDLC02937, retron_I-B1, 7.3e-32, 0.51, 0.554	#N/A
GCA_023284025	4	JAKIKR010000017.1	retron_I-B	JAKIKR010000017.1_3	PDLC02938	retron_I-B2	RT_I-B	7.00E-110	8.20E-110	0.963	0.982	1236	2438	-	JAKIKR010000017.1_3	3	66	PDLC02937,retron_I-B1, 1, 1.9e-23, 0.344, 0.389 | PDLC02937,retron_I-B1, 2, 220, 0.152, 0.19 | PDLC02938,retron_I-B2, 1, 8.2e-110, 0.963, 0.982	PDLC02938, retron_I-B2, 8.2e-110, 0.963, 0.982 | PDLC02937, retron_I-B1, 1.9e-23, 0.344, 0.389	d__Bacteria	p__Pseudomonadota	c__Gammaproteobacteria	o__Enterobacterales_A	f__Shewanellaceae	g__Shewanella	s__Shewanella abyssi
GCA_001011155	9	CP011479.1	retron_II-A	CP011479.1_3545	PDLC02939	retron_II-A1	RT_II-A	5.10E-104	5.90E-104	0.96	0.993	3754606	3755568	-	CP011479.1_3545	3545	4563	PDLC02941,retron_II-A3, 1, 4.2e-57, 0.91, 0.887 | PDLC02940,retron_II-A2, 1, 1.4e-51, 0.919, 0.583 | PDLC02939,retron_II-A1, 1, 5.9e-104, 0.96, 0.993	PDLC02939, retron_II-A1, 5.9e-104, 0.96, 0.993 | PDLC02941, retron_II-A3, 4.2e-57, 0.91, 0.887 | PDLC02940, retron_II-A2, 1.4e-51, 0.919, 0.583	d__Bacteria	p__Pseudomonadota	c__Alphaproteobacteria	o__Rhizobiales	f__Rhizobiaceae	g__Hoeflea	s__Hoeflea sp001011155
GCA_002354655	6	DELY01000050.1	retron_II-A	DELY01000050.1_43	PDLC02939	retron_II-A1	RT_II-A	1.30E-124	1.40E-124	0.978	0.993	50494	51432	+	DELY01000050.1_43	43	398	PDLC02941,retron_II-A3, 1, 9.7e-62, 0.93, 0.89 | PDLC02940,retron_II-A2, 1, 8.3e-55, 0.936, 0.583 | PDLC02939,retron_II-A1, 1, 1.4e-124, 0.978, 0.993	PDLC02939, retron_II-A1, 1.4e-124, 0.978, 0.993 | PDLC02941, retron_II-A3, 9.7e-62, 0.93, 0.89 | PDLC02940, retron_II-A2, 8.3e-55, 0.936, 0.583	d__Bacteria	p__Pseudomonadota	c__Gammaproteobacteria	o__Pseudomonadales	f__Pseudomonadaceae	g__Pseudomonas_E	s__Pseudomonas_E sp002354655
GCA_003797165	5	RKKB01000002.1	retron_II-A	RKKB01000002.1_783	PDLC02941	retron_II-A3	RT_II-A	1.10E-125	1.30E-125	0.923	0.964	877584	878555	+	RKKB01000002.1_783	783	824	PDLC02941,retron_II-A3, 1, 1.3e-125, 0.923, 0.964 | PDLC02940,retron_II-A2, 1, 4.5e-68, 0.88, 0.6 | PDLC02939,retron_II-A1, 1, 1.8e-64, 0.852, 0.944	PDLC02941, retron_II-A3, 1.3e-125, 0.923, 0.964 | PDLC02940, retron_II-A2, 4.5e-68, 0.88, 0.6 | PDLC02939, retron_II-A1, 1.8e-64, 0.852, 0.944	d__Bacteria	p__Pseudomonadota	c__Gammaproteobacteria	o__Enterobacterales_A	f__Shewanellaceae	g__Shewanella	s__Shewanella psychromarinicola
GCA_003855155	7	CP034073.1	retron_II-A	CP034073.1_1369	PDLC02941	retron_II-A3	RT_II-A	1.10E-125	1.30E-125	0.923	0.964	1602816	1603787	-	CP034073.1_1369	1369	4406	PDLC02941,retron_II-A3, 1, 1.3e-125, 0.923, 0.964 | PDLC02940,retron_II-A2, 1, 4.5e-68, 0.88, 0.6 | PDLC02939,retron_II-A1, 1, 1.8e-64, 0.852, 0.944	PDLC02941, retron_II-A3, 1.3e-125, 0.923, 0.964 | PDLC02940, retron_II-A2, 4.5e-68, 0.88, 0.6 | PDLC02939, retron_II-A1, 1.8e-64, 0.852, 0.944	d__Bacteria	p__Pseudomonadota	c__Gammaproteobacteria	o__Enterobacterales_A	f__Shewanellaceae	g__Shewanella	s__Shewanella psychromarinicola
GCA_003865095	7	BHYK01000016.1	retron_II-A	BHYK01000016.1_120	PDLC02941	retron_II-A3	RT_II-A	2.50E-121	3.00E-121	0.86	0.964	106699	107751	+	BHYK01000016.1_120	120	124	PDLC02941,retron_II-A3, 1, 3e-121, 0.86, 0.964 | PDLC02940,retron_II-A2, 1, 2.4e-73, 0.823, 0.6 | PDLC02939,retron_II-A1, 1, 1.1e-70, 0.818, 0.97	PDLC02941, retron_II-A3, 3e-121, 0.86, 0.964 | PDLC02940, retron_II-A2, 2.4e-73, 0.823, 0.6 | PDLC02939, retron_II-A1, 1.1e-70, 0.818, 0.97	d__Bacteria	p__Bacillota_A	c__Clostridia	o__Clostridiales	f__Clostridiaceae	g__Clostridium_AD	s__Clostridium_AD tagluense
GCA_011378845	3	WTLA01000004.1	retron_II-A	WTLA01000004.1_49	PDLC02941	retron_II-A3	RT_II-A	8.10E-129	9.60E-129	0.92	0.964	56557	57531	+	WTLA01000004.1_49	49	178	PDLC02941,retron_II-A3, 1, 9.6e-129, 0.92, 0.964 | PDLC02940,retron_II-A2, 1, 1.5e-72, 0.855, 0.583 | PDLC02939,retron_II-A1, 1, 4.7e-68, 0.855, 0.951	PDLC02941, retron_II-A3, 9.6e-129, 0.92, 0.964 | PDLC02940, retron_II-A2, 1.5e-72, 0.855, 0.583 | PDLC02939, retron_II-A1, 4.7e-68, 0.855, 0.951	#N/A
GCA_011378915	11	WTPZ01000020.1	retron_II-A	WTPZ01000020.1_1	PDLC02941	retron_II-A3	RT_II-A	1.30E-121	1.60E-121	0.951	0.987	163	1140	-	WTPZ01000020.1_1	1	2	PDLC02941,retron_II-A3, 1, 1.6e-121, 0.951, 0.987 | PDLC02940,retron_II-A2, 1, 7.9e-71, 0.862, 0.581 | PDLC02939,retron_II-A1, 1, 2.3e-61, 0.911, 0.977	PDLC02941, retron_II-A3, 1.6e-121, 0.951, 0.987 | PDLC02940, retron_II-A2, 7.9e-71, 0.862, 0.581 | PDLC02939, retron_II-A1, 2.3e-61, 0.911, 0.977	#N/A
GCA_015864465	2	JADYXE010000008.1	retron_II-A	JADYXE010000008.1_31	PDLC02939	retron_II-A1	RT_II-A	7.30E-117	8.30E-117	0.974	0.987	35454	36386	-	JADYXE010000008.1_31	31	107	PDLC02941,retron_II-A3, 1, 3.7e-62, 0.958, 0.913 | PDLC02940,retron_II-A2, 1, 1.2e-53, 0.891, 0.551 | PDLC02939,retron_II-A1, 1, 8.3e-117, 0.974, 0.987	PDLC02939, retron_II-A1, 8.3e-117, 0.974, 0.987 | PDLC02941, retron_II-A3, 3.7e-62, 0.958, 0.913 | PDLC02940, retron_II-A2, 1.2e-53, 0.891, 0.551	#N/A
GCA_019977655	7	AP024849.1	retron_II-A	AP024849.1_4455	PDLC02939	retron_II-A1	RT_II-A	3.50E-43	4.20E-43	0.913	0.875	4899302	4900228	-	AP024849.1_4455	4455	5450	PDLC02941,retron_II-A3, 1, 9.1e-35, 0.906, 0.816 | PDLC02940,retron_II-A2, 1, 1.4e-27, 0.916, 0.537 | PDLC02939,retron_II-A1, 1, 4.2e-43, 0.913, 0.875	PDLC02939, retron_II-A1, 4.2e-43, 0.913, 0.875 | PDLC02941, retron_II-A3, 9.1e-35, 0.906, 0.816 | PDLC02940, retron_II-A2, 1.4e-27, 0.916, 0.537	d__Bacteria	p__Bacillota_A	c__Clostridia	o__Clostridiales	f__Clostridiaceae	g__Clostridium	s__Clostridium gelidum
GCA_900101105	4	FNGA01000002.1	retron_II-A	FNGA01000002.1_685	PDLC02939	retron_II-A1	RT_II-A	2.50E-93	3.10E-93	0.959	0.97	754856	755797	+	FNGA01000002.1_685	685	866	PDLC02941,retron_II-A3, 1, 3.2e-52, 0.927, 0.883 | PDLC02940,retron_II-A2, 1, 2.1e-47, 0.901, 0.558 | PDLC02939,retron_II-A1, 1, 3.1e-93, 0.959, 0.97	PDLC02939, retron_II-A1, 3.1e-93, 0.959, 0.97 | PDLC02941, retron_II-A3, 3.2e-52, 0.927, 0.883 | PDLC02940, retron_II-A2, 2.1e-47, 0.901, 0.558	d__Bacteria	p__Desulfobacterota	c__Desulfovibrionia	o__Desulfovibrionales	f__Desulfovibrionaceae	g__Maridesulfovibrio	s__Maridesulfovibrio ferrireducens
GCA_900111965	5	FOJT01000006.1	retron_II-A	FOJT01000006.1_6	PDLC02941	retron_II-A3	RT_II-A	7.00E-126	8.00E-126	0.966	0.984	5806	6765	+	FOJT01000006.1_6	6	245	PDLC02941,retron_II-A3, 1, 8e-126, 0.966, 0.984 | PDLC02940,retron_II-A2, 1, 2.1e-70, 0.891, 0.597 | PDLC02939,retron_II-A1, 1, 6.2e-64, 0.894, 0.967	PDLC02941, retron_II-A3, 8e-126, 0.966, 0.984 | PDLC02940, retron_II-A2, 2.1e-70, 0.891, 0.597 | PDLC02939, retron_II-A1, 6.2e-64, 0.894, 0.967	d__Bacteria	p__Bacteroidota	c__Bacteroidia	o__Flavobacteriales	f__Flavobacteriaceae	g__Flavobacterium	s__Flavobacterium swingsii
TARA_SAMEA2621564_METAG_NFAIGCLO	4	TARA_SAMEA2621564_METAG-scaffold_28	retron_II-A	TARA_SAMEA2621564_METAG-scaffold_28_35	PDLC02939	retron_II-A1	RT_II-A	1.30E-124	1.40E-124	0.978	0.993	39804	40742	+	TARA_SAMEA2621564_METAG-scaffold_28_35	35	226	PDLC02941,retron_II-A3, 1, 9.6e-62, 0.93, 0.89 | PDLC02940,retron_II-A2, 1, 8.2e-55, 0.936, 0.583 | PDLC02939,retron_II-A1, 1, 1.4e-124, 0.978, 0.993	PDLC02939, retron_II-A1, 1.4e-124, 0.978, 0.993 | PDLC02941, retron_II-A3, 9.6e-62, 0.93, 0.89 | PDLC02940, retron_II-A2, 8.2e-55, 0.936, 0.583	d__Bacteria	p__Pseudomonadota	c__Gammaproteobacteria	o__Pseudomonadales	f__Pseudomonadaceae	g__Pseudomonas_E	s__Pseudomonas_E sp002354655
TARA_SAMEA4397023_METAG_DCKGLPKH	6	TARA_SAMEA4397023_METAG-scaffold_666	retron_II-A	TARA_SAMEA4397023_METAG-scaffold_666_72	PDLC02939	retron_II-A1	RT_II-A	1.60E-93	1.90E-93	0.959	0.974	66807	67748	-	TARA_SAMEA4397023_METAG-scaffold_666_72	72	78	PDLC02941,retron_II-A3, 1, 2.4e-47, 0.917, 0.877 | PDLC02940,retron_II-A2, 1, 5.9e-41, 0.908, 0.564 | PDLC02939,retron_II-A1, 1, 1.9e-93, 0.959, 0.974	PDLC02939, retron_II-A1, 1.9e-93, 0.959, 0.974 | PDLC02941, retron_II-A3, 2.4e-47, 0.917, 0.877 | PDLC02940, retron_II-A2, 5.9e-41, 0.908, 0.564	d__Bacteria	p__Pseudomonadota	c__Gammaproteobacteria	o__Xanthomonadales	f__Xanthomonadaceae	g__Arenimonas	s__
TARA_SAMEA4397174_METAG_HPIDOFNN	9	TARA_SAMEA4397174_METAG-scaffold_8	retron_II-A	TARA_SAMEA4397174_METAG-scaffold_8_155	PDLC02940	retron_II-A2	RT_II-A	3.80E-144	4.20E-144	0.994	0.99	203019	204464	-	TARA_SAMEA4397174_METAG-scaffold_8_155	155	651	PDLC02941,retron_II-A3, 1, 1.2e-67, 0.552, 0.848 | PDLC02940,retron_II-A2, 1, 4.2e-144, 0.994, 0.99 | PDLC02939,retron_II-A1, 1, 1e-61, 0.546, 0.891	PDLC02940, retron_II-A2, 4.2e-144, 0.994, 0.99 | PDLC02941, retron_II-A3, 1.2e-67, 0.552, 0.848 | PDLC02939, retron_II-A1, 1e-61, 0.546, 0.891	d__Bacteria	p__Pseudomonadota	c__Alphaproteobacteria	o__Sphingomonadales	f__Emcibacteraceae	g__Paremcibacter	s__Paremcibacter congregatus
TARA_SAMEA4397174_METAG_NKFCNDGN	8	TARA_SAMEA4397174_METAG-scaffold_647	retron_II-A	TARA_SAMEA4397174_METAG-scaffold_647_96	PDLC02939	retron_II-A1	RT_II-A	2.50E-110	3.00E-110	0.95	0.987	77890	78843	-	TARA_SAMEA4397174_METAG-scaffold_647_96	96	98	PDLC02941,retron_II-A3, 1, 3.6e-63, 0.899, 0.88 | PDLC02940,retron_II-A2, 1, 5.6e-54, 0.947, 0.602 | PDLC02939,retron_II-A1, 1, 3e-110, 0.95, 0.987	PDLC02939, retron_II-A1, 3e-110, 0.95, 0.987 | PDLC02941, retron_II-A3, 3.6e-63, 0.899, 0.88 | PDLC02940, retron_II-A2, 5.6e-54, 0.947, 0.602	d__Bacteria	p__Pseudomonadota	c__Alphaproteobacteria	o__Caulobacterales	f__Maricaulaceae	g__Hyphobacterium	s__Hyphobacterium indicum
GCA_000019185	7	CP000931.1	retron_III-A	CP000931.1_530	PDLC02943	retron_III-A2	RT_III-A	6.40E-126	7.40E-126	0.922	0.984	620220	621251	-	CP000931.1_530	530	4407	PDLC02944,retron_III-A3, 1, 4.9e-45, 0.462, 0.266 | PDLC02944,retron_III-A3, 2, 7.5e-39, 0.427, 0.256 | PDLC02946,retron_III-A5, 1, 1.8e-92, 0.89, 0.924 | PDLC02942,retron_III-A1, 1, 6.7e-93, 0.948, 0.953 | PDLC02945,retron_III-A4, 1, 1.3e-45, 0.485, 0.461 | PDLC02945,retron_III-A4, 2, 4.4e-37, 0.427, 0.403 | PDLC02943,retron_III-A2, 1, 7.4e-126, 0.922, 0.984	PDLC02943, retron_III-A2, 7.4e-126, 0.922, 0.984 | PDLC02942, retron_III-A1, 6.7e-93, 0.948, 0.953 | PDLC02946, retron_III-A5, 1.8e-92, 0.89, 0.924 | PDLC02945, retron_III-A4, 1.3e-45, 0.485, 0.461 | PDLC02944, retron_III-A3, 4.9e-45, 0.462, 0.266	d__Bacteria	p__Pseudomonadota	c__Gammaproteobacteria	o__Enterobacterales_A	f__Shewanellaceae	g__Shewanella	s__Shewanella halifaxensis
GCA_000224335	7	AFXZ01000051.1	retron_III-A	AFXZ01000051.1_4	PDLC02942	retron_III-A1	RT_III-A	2.90E-149	3.40E-149	0.982	0.979	2018	3037	+	AFXZ01000051.1_4	4	66	PDLC02944,retron_III-A3, 1, 1.4e-41, 0.488, 0.278 | PDLC02944,retron_III-A3, 2, 2.3e-41, 0.424, 0.253 | PDLC02946,retron_III-A5, 1, 9.8e-100, 0.915, 0.936 | PDLC02942,retron_III-A1, 1, 3.4e-149, 0.982, 0.979 | PDLC02945,retron_III-A4, 1, 7.4e-42, 0.5, 0.47 | PDLC02945,retron_III-A4, 2, 2.4e-39, 0.432, 0.406 | PDLC02943,retron_III-A2, 1, 3e-103, 0.924, 0.978	PDLC02942, retron_III-A1, 3.4e-149, 0.982, 0.979 | PDLC02943, retron_III-A2, 3e-103, 0.924, 0.978 | PDLC02946, retron_III-A5, 9.8e-100, 0.915, 0.936 | PDLC02945, retron_III-A4, 7.4e-42, 0.5, 0.47 | PDLC02944, retron_III-A3, 1.4e-41, 0.488, 0.278	d__Bacteria	p__Bacteroidota	c__Bacteroidia	o__Flavobacteriales	f__Flavobacteriaceae	g__Algorimicrobium	s__Algorimicrobium argentinense
GCA_000425505	4	AUDO01000001.1	retron_III-A	AUDO01000001.1_4	PDLC02945	retron_III-A4	RT_III-A	8.40E-167	9.40E-167	0.992	0.994	4165	5304	-	AUDO01000001.1_4	4	444	PDLC02944,retron_III-A3, 1, 7e-98, 0.976, 0.606 | PDLC02946,retron_III-A5, 1, 9.9e-43, 0.445, 0.479 | PDLC02946,retron_III-A5, 2, 1.6e-53, 0.437, 0.485 | PDLC02942,retron_III-A1, 1, 1.9e-84, 0.947, 0.933 | PDLC02945,retron_III-A4, 1, 9.4e-167, 0.992, 0.994 | PDLC02943,retron_III-A2, 1, 3.9e-41, 0.434, 0.478 | PDLC02943,retron_III-A2, 2, 4.7e-40, 0.418, 0.475	PDLC02945, retron_III-A4, 9.4e-167, 0.992, 0.994 | PDLC02944, retron_III-A3, 7e-98, 0.976, 0.606 | PDLC02942, retron_III-A1, 1.9e-84, 0.947, 0.933 | PDLC02946, retron_III-A5, 1.6e-53, 0.437, 0.485 | PDLC02943, retron_III-A2, 3.9e-41, 0.434, 0.478	d__Bacteria	p__Bacteroidota	c__Bacteroidia	o__Flavobacteriales	f__Flavobacteriaceae	g__Flavobacterium	s__Flavobacterium frigidarium
GCA_004367585	8	CP038015.1	retron_III-A	CP038015.1_554	PDLC02946	retron_III-A5	RT_III-A	8.40E-131	9.40E-131	0.982	0.994	579650	580669	+	CP038015.1_554	554	3653	PDLC02944,retron_III-A3, 1, 3.3e-45, 0.476, 0.271 | PDLC02944,retron_III-A3, 2, 1.8e-46, 0.488, 0.285 | PDLC02946,retron_III-A5, 1, 9.4e-131, 0.982, 0.994 | PDLC02942,retron_III-A1, 1, 2.2e-99, 0.95, 0.938 | PDLC02945,retron_III-A4, 1, 5.7e-52, 0.485, 0.456 | PDLC02945,retron_III-A4, 2, 4.2e-54, 0.485, 0.448 | PDLC02943,retron_III-A2, 1, 2.4e-99, 0.9, 0.944	PDLC02946, retron_III-A5, 9.4e-131, 0.982, 0.994 | PDLC02942, retron_III-A1, 2.2e-99, 0.95, 0.938 | PDLC02943, retron_III-A2, 2.4e-99, 0.9, 0.944 | PDLC02945, retron_III-A4, 4.2e-54, 0.485, 0.448 | PDLC02944, retron_III-A3, 1.8e-46, 0.488, 0.285	d__Bacteria	p__Bacillota	c__Bacilli	o__Bacillales	f__Planococcaceae	g__Paenisporosarcina	s__Paenisporosarcina antarctica
GCA_007830355	7	VLKO01000001.1	retron_III-A	VLKO01000001.1_114	PDLC02945	retron_III-A4	RT_III-A	1.30E-164	1.40E-164	0.992	0.994	116085	117224	-	VLKO01000001.1_114	114	331	PDLC02944,retron_III-A3, 1, 7.9e-96, 0.976, 0.606 | PDLC02946,retron_III-A5, 1, 4.1e-41, 0.437, 0.47 | PDLC02946,retron_III-A5, 2, 1.3e-53, 0.437, 0.485 | PDLC02942,retron_III-A1, 1, 2.3e-81, 0.947, 0.933 | PDLC02945,retron_III-A4, 1, 1.4e-164, 0.992, 0.994 | PDLC02943,retron_III-A2, 1, 5.3e-39, 0.432, 0.475 | PDLC02943,retron_III-A2, 2, 1.5e-39, 0.418, 0.475	PDLC02945, retron_III-A4, 1.4e-164, 0.992, 0.994 | PDLC02944, retron_III-A3, 7.9e-96, 0.976, 0.606 | PDLC02942, retron_III-A1, 2.3e-81, 0.947, 0.933 | PDLC02946, retron_III-A5, 1.3e-53, 0.437, 0.485 | PDLC02943, retron_III-A2, 1.5e-39, 0.418, 0.475	d__Bacteria	p__Bacteroidota	c__Bacteroidia	o__Flavobacteriales	f__Flavobacteriaceae	g__Flavobacterium	s__Flavobacterium tiangeerense
GCA_014873855	14	JADBEL010000024.1	retron_III-A	JADBEL010000024.1_1	PDLC02942	retron_III-A1	RT_III-A	9.10E-146	1.10E-145	0.98	0.991	250	1290	-	JADBEL010000024.1_1	1	48	PDLC02944,retron_III-A3, 1, 2.4e-43, 0.476, 0.275 | PDLC02944,retron_III-A3, 2, 1.6e-42, 0.427, 0.258 | PDLC02946,retron_III-A5, 1, 9.9e-107, 0.888, 0.927 | PDLC02942,retron_III-A1, 1, 1.1e-145, 0.98, 0.991 | PDLC02945,retron_III-A4, 1, 2.3e-49, 0.493, 0.47 | PDLC02945,retron_III-A4, 2, 1e-45, 0.427, 0.406 | PDLC02943,retron_III-A2, 1, 6e-104, 0.916, 0.984	PDLC02942, retron_III-A1, 1.1e-145, 0.98, 0.991 | PDLC02946, retron_III-A5, 9.9e-107, 0.888, 0.927 | PDLC02943, retron_III-A2, 6e-104, 0.916, 0.984 | PDLC02945, retron_III-A4, 2.3e-49, 0.493, 0.47 | PDLC02944, retron_III-A3, 2.4e-43, 0.476, 0.275	d__Bacteria	p__Bacillota	c__Bacilli	o__Bacillales	f__Planococcaceae	g__Sporosarcina	s__Sporosarcina limicola
GCA_900156275	3	FTPN01000001.1	retron_III-A	FTPN01000001.1_150	PDLC02946	retron_III-A5	RT_III-A	2.50E-131	2.90E-131	0.982	0.994	136955	137974	-	FTPN01000001.1_150	150	1018	PDLC02944,retron_III-A3, 1, 7.1e-45, 0.465, 0.265 | PDLC02944,retron_III-A3, 2, 9.2e-49, 0.488, 0.285 | PDLC02946,retron_III-A5, 1, 2.9e-131, 0.982, 0.994 | PDLC02942,retron_III-A1, 1, 1.2e-95, 0.947, 0.935 | PDLC02945,retron_III-A4, 1, 5.9e-50, 0.476, 0.448 | PDLC02945,retron_III-A4, 2, 2.1e-58, 0.488, 0.45 | PDLC02943,retron_III-A2, 1, 4e-96, 0.924, 0.966	PDLC02946, retron_III-A5, 2.9e-131, 0.982, 0.994 | PDLC02943, retron_III-A2, 4e-96, 0.924, 0.966 | PDLC02942, retron_III-A1, 1.2e-95, 0.947, 0.935 | PDLC02945, retron_III-A4, 2.1e-58, 0.488, 0.45 | PDLC02944, retron_III-A3, 9.2e-49, 0.488, 0.285	d__Bacteria	p__Bacillota	c__Bacilli	o__Bacillales	f__Bacillaceae	g__Bacillus	s__Bacillus altitudinis
TARA_SAMEA4397023_METAG_GNKOCKOD	6	TARA_SAMEA4397023_METAG-scaffold_45	retron_III-A	TARA_SAMEA4397023_METAG-scaffold_45_164	PDLC02943	retron_III-A2	RT_III-A	2.90E-121	3.60E-121	0.914	0.957	157873	158883	-	TARA_SAMEA4397023_METAG-scaffold_45_164	164	305	PDLC02944,retron_III-A3, 1, 2.5e-47, 0.484, 0.273 | PDLC02944,retron_III-A3, 2, 5e-41, 0.448, 0.263 | PDLC02946,retron_III-A5, 1, 2.9e-103, 0.923, 0.939 | PDLC02942,retron_III-A1, 1, 2.1e-97, 0.947, 0.933 | PDLC02945,retron_III-A4, 1, 9.8e-48, 0.457, 0.425 | PDLC02945,retron_III-A4, 2, 1.3e-43, 0.433, 0.401 | PDLC02943,retron_III-A2, 1, 3.6e-121, 0.914, 0.957	PDLC02943, retron_III-A2, 3.6e-121, 0.914, 0.957 | PDLC02946, retron_III-A5, 2.9e-103, 0.923, 0.939 | PDLC02942, retron_III-A1, 2.1e-97, 0.947, 0.933 | PDLC02945, retron_III-A4, 9.8e-48, 0.457, 0.425 | PDLC02944, retron_III-A3, 2.5e-47, 0.484, 0.273	d__Bacteria	p__Pseudomonadota	c__Alphaproteobacteria	o__Thalassobaculales	f__Thalassobaculaceae	g__Nisaea	s__
TARA_SAMEA4397118_METAG_CNKOPAMP	6	TARA_SAMEA4397118_METAG-scaffold_397	retron_III-A	TARA_SAMEA4397118_METAG-scaffold_397_86	PDLC02942	retron_III-A1	RT_III-A	1.20E-143	1.40E-143	0.986	0.994	99873	100913	+	TARA_SAMEA4397118_METAG-scaffold_397_86	86	109	PDLC02944,retron_III-A3, 1, 6.4e-38, 0.487, 0.278 | PDLC02944,retron_III-A3, 2, 8.4e-46, 0.412, 0.251 | PDLC02946,retron_III-A5, 1, 2.6e-106, 0.908, 0.945 | PDLC02942,retron_III-A1, 1, 1.4e-143, 0.986, 0.994 | PDLC02945,retron_III-A4, 1, 7.3e-44, 0.493, 0.464 | PDLC02945,retron_III-A4, 2, 3.3e-46, 0.429, 0.412 | PDLC02943,retron_III-A2, 1, 1.2e-105, 0.919, 0.984	PDLC02942, retron_III-A1, 1.4e-143, 0.986, 0.994 | PDLC02946, retron_III-A5, 2.6e-106, 0.908, 0.945 | PDLC02943, retron_III-A2, 1.2e-105, 0.919, 0.984 | PDLC02945, retron_III-A4, 3.3e-46, 0.429, 0.412 | PDLC02944, retron_III-A3, 8.4e-46, 0.412, 0.251	d__Bacteria	p__Bacteroidota	c__Bacteroidia	o__Flavobacteriales	f__Flavobacteriaceae	g__Polaribacter	s__Polaribacter vadi
TARA_SAMEA4398387_METAG_ILGDMCFO	4	TARA_SAMEA4398387_METAG-scaffold_112	retron_III-A	TARA_SAMEA4398387_METAG-scaffold_112_135	PDLC02943	retron_III-A2	RT_III-A	2.80E-121	3.50E-121	0.914	0.957	152283	153293	+	TARA_SAMEA4398387_METAG-scaffold_112_135	135	183	PDLC02944,retron_III-A3, 1, 2.5e-47, 0.484, 0.273 | PDLC02944,retron_III-A3, 2, 4.9e-41, 0.448, 0.263 | PDLC02946,retron_III-A5, 1, 2.8e-103, 0.923, 0.939 | PDLC02942,retron_III-A1, 1, 2.1e-97, 0.947, 0.933 | PDLC02945,retron_III-A4, 1, 9.5e-48, 0.457, 0.425 | PDLC02945,retron_III-A4, 2, 1.3e-43, 0.433, 0.401 | PDLC02943,retron_III-A2, 1, 3.5e-121, 0.914, 0.957	PDLC02943, retron_III-A2, 3.5e-121, 0.914, 0.957 | PDLC02946, retron_III-A5, 2.8e-103, 0.923, 0.939 | PDLC02942, retron_III-A1, 2.1e-97, 0.947, 0.933 | PDLC02945, retron_III-A4, 9.5e-48, 0.457, 0.425 | PDLC02944, retron_III-A3, 2.5e-47, 0.484, 0.273	d__Bacteria	p__Pseudomonadota	c__Alphaproteobacteria	o__Thalassobaculales	f__Thalassobaculaceae	g__Nisaea	s__
GCA_000241185	2	BADY01000010.1	retron_IV	BADY01000010.1_14	PDLC02947	retron_IV	RT_IV	8.5e-169	1.1e-168	0.972	0.992	16096	17283	+	BADY01000010.1_14	14	131	PDLC02947,retron_IV, 1, 1.1e-168, 0.972, 0.992	PDLC02947, retron_IV, 1.1e-168, 0.972, 0.992	d__Bacteria;p__Pseudomonadota;c__Gammaproteobacteria;o__Enterobacterales_A;f__Alteromonadaceae;g__Pseudoalteromonas;s__Pseudoalteromonas fuliginea
GCA_001999225	21	CP019628.1	retron_IV	CP019628.1_2556	PDLC02947	retron_IV	RT_IV	5.2e-142	6.5e-142	0.96	0.982	2897826	2899013	-	CP019628.1_2556	2556	3986	PDLC02947,retron_IV, 1, 6.5e-142, 0.96, 0.982	PDLC02947, retron_IV, 6.5e-142, 0.96, 0.982	d__Bacteria;p__Pseudomonadota;c__Gammaproteobacteria;o__Enterobacterales_A;f__Alteromonadaceae;g__Pseudoalteromonas;s__Pseudoalteromonas aliena
GCA_022267535	5	JAHNZV010000018.1	retron_IV	JAHNZV010000018.1_3	PDLC02947	retron_IV	RT_IV	1e-153	1.3e-153	0.961	0.987	2805	4031	-	JAHNZV010000018.1_3	3	51	PDLC02947,retron_IV, 1, 1.3e-153, 0.961, 0.987	PDLC02947, retron_IV, 1.3e-153, 0.961, 0.987	d__Bacteria;p__Pseudomonadota;c__Gammaproteobacteria;o__Enterobacterales_A;f__Psychromonadaceae;g__Psychromonas;s__Psychromonas antarctica
TARA_SAMEA4398266_METAG_ABDIENDO	14	TARA_SAMEA4398266_METAG-scaffold_77	retron_IV	TARA_SAMEA4398266_METAG-scaffold_77_36	PDLC02947	retron_IV	RT_IV	2.8e-135	3.4e-135	0.96	0.979	36972	38180	+	TARA_SAMEA4398266_METAG-scaffold_77_36	36	182	PDLC02947,retron_IV, 1, 3.4e-135, 0.96, 0.979	PDLC02947, retron_IV, 3.4e-135, 0.96, 0.979	d__Bacteria;p__Pseudomonadota;c__Gammaproteobacteria;o__Pseudomonadales;f__Marinomonadaceae;g__Marinomonas;s__Marinomonas primoryensis
GCA_000439575	14	CP004853.1	retron_IX	CP004853.1_874	PDLC02948	retron_IX	RT_IX	1.40E-135	1.60E-135	0.988	0.994	981986	982948	+	CP004853.1_874	874	4089	PDLC02948,retron_IX, 1, 1.6e-135, 0.988, 0.994	PDLC02948, retron_IX, 1.6e-135, 0.988, 0.994	d__Bacteria	p__Pseudomonadota	c__Gammaproteobacteria	o__Enterobacterales_A	f__Alteromonadaceae	g__Alteromonas	s__Alteromonas mediterranea
GCA_003955735	9	CP034464.1	retron_IX	CP034464.1_3438	PDLC02948	retron_IX	RT_IX	4.90E-124	5.50E-124	0.969	0.987	3916033	3917013	+	CP034464.1_3438	3438	4284	PDLC02948,retron_IX, 1, 5.5e-124, 0.969, 0.987	PDLC02948, retron_IX, 5.5e-124, 0.969, 0.987	d__Bacteria	p__Pseudomonadota	c__Gammaproteobacteria	o__Burkholderiales	f__Burkholderiaceae	g__Undibacterium	s__Undibacterium parvum
GCA_003970805	7	CP051152.1	retron_IX	CP051152.1_75	PDLC02948	retron_IX	RT_IX	4.50E-124	5.10E-124	0.969	0.987	80168	81148	+	CP051152.1_75	75	3906	PDLC02948,retron_IX, 1, 5.1e-124, 0.969, 0.987	PDLC02948, retron_IX, 5.1e-124, 0.969, 0.987	d__Bacteria	p__Pseudomonadota	c__Gammaproteobacteria	o__Burkholderiales	f__Burkholderiaceae	g__Undibacterium	s__Undibacterium piscinae
GCA_003026395	22	PYOO01000026.1	retron_V	PYOO01000026.1_15	PDLC02951	retron_V	RT_V	1.80E-141	2.00E-141	0.985	0.997	11023	12216	-	PYOO01000026.1_15	15	18	PDLC02951,retron_V, 1, 2e-141, 0.985, 0.997	PDLC02951, retron_V, 2e-141, 0.985, 0.997	d__Bacteria	p__Pseudomonadota	c__Gammaproteobacteria	o__Enterobacterales_A	f__Vibrionaceae	g__Photobacterium	s__Photobacterium iliopiscarium
GCA_000482725	14	AXWP01000102.1	retron_VI	AXWP01000102.1_1	PDLC02952	retron_VI	RT_VI	9.80E-79	1.10E-78	0.936	0.986	149	1087	-	AXWP01000102.1_1	1	3	PDLC02952,retron_VI, 1, 1.1e-78, 0.936, 0.986	PDLC02952, retron_VI, 1.1e-78, 0.936, 0.986	d__Bacteria	p__Pseudomonadota	c__Gammaproteobacteria	o__Enterobacterales_A	f__Psychromonadaceae	g__Psychromonas	s__Psychromonas arctica
GCA_002943675	5	MUGO01000009.1	retron_VI	MUGO01000009.1_81	PDLC02952	retron_VI	RT_VI	2.50E-74	2.90E-74	0.888	0.86	87914	88768	+	MUGO01000009.1_81	81	86	PDLC02952,retron_VI, 1, 2.9e-74, 0.888, 0.86	PDLC02952, retron_VI, 2.9e-74, 0.888, 0.86	d__Bacteria	p__Bacteroidota	c__Bacteroidia	o__Flavobacteriales	f__Weeksellaceae	g__Chryseobacterium	s__Chryseobacterium piscicola
GCA_003863355	11	QQWG01000011.1	retron_VI	QQWG01000011.1_9	PDLC02952	retron_VI	RT_VI	3.20E-58	4.20E-58	0.885	0.849	9075	9932	+	QQWG01000011.1_9	9	99	PDLC02952,retron_VI, 1, 4.2e-58, 0.885, 0.849	PDLC02952, retron_VI, 4.2e-58, 0.885, 0.849	d__Bacteria	p__Bacteroidota	c__Bacteroidia	o__Bacteroidales	f__Marinifilaceae	g__Ancylomarina	s__Ancylomarina euxinus
GCA_007992475	3	BKAI01000003.1	retron_VI	BKAI01000003.1_503	PDLC02952	retron_VI	RT_VI	6.10E-62	7.10E-62	0.888	0.86	562620	563474	+	BKAI01000003.1_503	503	663	PDLC02952,retron_VI, 1, 7.1e-62, 0.888, 0.86	PDLC02952, retron_VI, 7.1e-62, 0.888, 0.86	d__Bacteria	p__Bacteroidota	c__Bacteroidia	o__Flavobacteriales	f__Flavobacteriaceae	g__Flavobacterium	s__Flavobacterium noncentrifugens
GCA_007997155	6	VORT01000004.1	retron_VI	VORT01000004.1_160	PDLC02952	retron_VI	RT_VI	7.60E-69	8.40E-69	0.972	0.932	146282	147145	+	VORT01000004.1_160	160	350	PDLC02952,retron_VI, 1, 8.4e-69, 0.972, 0.932	PDLC02952, retron_VI, 8.4e-69, 0.972, 0.932	d__Bacteria	p__Bacteroidota	c__Bacteroidia	o__Flavobacteriales	f__Flavobacteriaceae	g__Aequorivita	s__Aequorivita antarctica
GCA_009901525	20	CP019288.1	retron_VI	CP019288.1_3147	PDLC02952	retron_VI	RT_VI	2.20E-75	2.50E-75	0.933	0.943	3731266	3732120	+	CP019288.1_3147	3147	4702	PDLC02952,retron_VI, 1, 2.5e-75, 0.933, 0.943	PDLC02952, retron_VI, 2.5e-75, 0.933, 0.943	d__Bacteria	p__Bacteroidota	c__Bacteroidia	o__Flavobacteriales	f__Flavobacteriaceae	g__Kordia	s__Kordia antarctica
GCA_014647575	4	BMPL01000007.1	retron_VI	BMPL01000007.1_56	PDLC02952	retron_VI	RT_VI	7.70E-69	9.50E-69	0.907	0.978	66745	67710	-	BMPL01000007.1_56	56	165	PDLC02952,retron_VI, 1, 9.5e-69, 0.907, 0.978	PDLC02952, retron_VI, 9.5e-69, 0.907, 0.978	d__Bacteria	p__Pseudomonadota	c__Gammaproteobacteria	o__Enterobacterales_A	f__Shewanellaceae	g__Shewanella	s__Shewanella hanedai
GCA_900100375	4	FNEZ01000002.1	retron_VI	FNEZ01000002.1_574	PDLC02952	retron_VI	RT_VI	6.10E-62	7.10E-62	0.888	0.86	652324	653178	+	FNEZ01000002.1_574	574	966	PDLC02952,retron_VI, 1, 7.1e-62, 0.888, 0.86	PDLC02952, retron_VI, 7.1e-62, 0.888, 0.86	d__Bacteria	p__Bacteroidota	c__Bacteroidia	o__Flavobacteriales	f__Flavobacteriaceae	g__Flavobacterium	s__Flavobacterium noncentrifugens
GCA_900142775	3	FRCC01000001.1	retron_VI	FRCC01000001.1_235	PDLC02952	retron_VI	RT_VI	5.50E-57	6.40E-57	0.877	0.835	254961	255815	+	FRCC01000001.1_235	235	633	PDLC02952,retron_VI, 1, 6.4e-57, 0.877, 0.835	PDLC02952, retron_VI, 6.4e-57, 0.877, 0.835	d__Bacteria	p__Bacteroidota	c__Bacteroidia	o__Flavobacteriales	f__Flavobacteriaceae	g__Flavobacterium	s__Flavobacterium flevense
GCA_900156685	5	FTOJ01000003.1	retron_VI	FTOJ01000003.1_281	PDLC02952	retron_VI	RT_VI	2.50E-74	2.90E-74	0.888	0.86	315797	316651	+	FTOJ01000003.1_281	281	287	PDLC02952,retron_VI, 1, 2.9e-74, 0.888, 0.86	PDLC02952, retron_VI, 2.9e-74, 0.888, 0.86	d__Bacteria	p__Bacteroidota	c__Bacteroidia	o__Flavobacteriales	f__Weeksellaceae	g__Chryseobacterium	s__Chryseobacterium piscicola
TARA_SAMEA4397118_METAG_MADEPHFA	7	TARA_SAMEA4397118_METAG-scaffold_2131	retron_VI	TARA_SAMEA4397118_METAG-scaffold_2131_26	PDLC02952	retron_VI	RT_VI	3.60E-71	4.30E-71	0.924	0.892	28294	29157	+	TARA_SAMEA4397118_METAG-scaffold_2131_26	26	30	PDLC02952,retron_VI, 1, 4.3e-71, 0.924, 0.892	PDLC02952, retron_VI, 4.3e-71, 0.924, 0.892	d__Bacteria	p__Bacteroidota	c__Bacteroidia	o__UBA10329	f__UBA10329	g__UBA10329	s__
TARA_SAMEA4397722_METAG_AFBMIOFG	5	TARA_SAMEA4397722_METAG-scaffold_49605	retron_VI	TARA_SAMEA4397722_METAG-scaffold_49605_2	PDLC02952	retron_VI	RT_VI	2.70E-77	3.20E-77	0.931	0.961	724	1596	-	TARA_SAMEA4397722_METAG-scaffold_49605_2	2	4	PDLC02952,retron_VI, 1, 3.2e-77, 0.931, 0.961	PDLC02952, retron_VI, 3.2e-77, 0.931, 0.961	d__Bacteria	p__Bacteroidota	c__Bacteroidia	o__Flavobacteriales	f__Flavobacteriaceae	g__Marixanthomonas	s__
GCA_000252125	8	AHKF01000025.1	retron_VII-A2	AHKF01000025.1_69	PDLC02953	retron_VII-A2	RT_VII-A2	8.20E-137	9.30E-137	0.977	0.994	67840	68868	-	AHKF01000025.1_69	69	96	PDLC02953,retron_VII-A2, 1, 9.3e-137, 0.977, 0.994	PDLC02953, retron_VII-A2, 9.3e-137, 0.977, 0.994	d__Bacteria	p__Bacteroidota	c__Bacteroidia	o__Flavobacteriales	f__Flavobacteriaceae	g__Flavobacterium	s__Flavobacterium frigoris_A
GCA_000745315	20	JQNQ01000001.1	retron_VII-A2	JQNQ01000001.1_3339	PDLC02953	retron_VII-A2	RT_VII-A2	1.90E-150	2.20E-150	0.979	0.994	3807904	3808908	-	JQNQ01000001.1_3339	3339	3700	PDLC02953,retron_VII-A2, 1, 2.2e-150, 0.979, 0.994	PDLC02953, retron_VII-A2, 2.2e-150, 0.979, 0.994	d__Bacteria	p__Bacteroidota	c__Bacteroidia	o__Flavobacteriales	f__Flavobacteriaceae	g__Salegentibacter	s__Salegentibacter sp000745315
GCA_900107635	14	FNRD01000015.1	retron_VII-A2	FNRD01000015.1_99	PDLC02953	retron_VII-A2	RT_VII-A2	1.00E-136	1.20E-136	0.977	0.994	101209	102237	-	FNRD01000015.1_99	99	132	PDLC02953,retron_VII-A2, 1, 1.2e-136, 0.977, 0.994	PDLC02953, retron_VII-A2, 1.2e-136, 0.977, 0.994	d__Bacteria	p__Bacteroidota	c__Bacteroidia	o__Flavobacteriales	f__Flavobacteriaceae	g__Flavobacterium	s__Flavobacterium gillisiae
TARA_SAMEA4396941_METAG_GBCKAMCN	12	TARA_SAMEA4396941_METAG-scaffold_9	retron_VII-A2	TARA_SAMEA4396941_METAG-scaffold_9_880	PDLC02953	retron_VII-A2	RT_VII-A2	3.20E-144	3.50E-144	0.988	0.985	968097	969086	+	TARA_SAMEA4396941_METAG-scaffold_9_880	880	890	PDLC02953,retron_VII-A2, 1, 3.5e-144, 0.988, 0.985	PDLC02953, retron_VII-A2, 3.5e-144, 0.988, 0.985	d__Bacteria	p__Bacteroidota	c__Bacteroidia	o__Flavobacteriales	f__Flavobacteriaceae	g__Aureibaculum	s__
GCA_000253275	28	FQ859183.1	retron_XIII	FQ859183.1_2932	PDLC02956	retron_XIII	RT_XIII	2.20E-173	2.50E-173	0.986	0.962	3363915	3365426	-	FQ859183.1_2932	2932	3110	PDLC02956,retron_XIII, 1, 2.5e-173, 0.986, 0.962	PDLC02956, retron_XIII, 2.5e-173, 0.986, 0.962	d__Bacteria	p__Bacteroidota	c__Bacteroidia	o__Flavobacteriales	f__Flavobacteriaceae	g__Flavobacterium	s__Flavobacterium branchiophilum
GCA_000430545	2	AUMF01000009.1	retron_XIII	AUMF01000009.1_51	PDLC02956	retron_XIII	RT_XIII	3.60E-178	4.30E-178	0.96	0.934	54786	56291	-	AUMF01000009.1_51	51	219	PDLC02956,retron_XIII, 1, 4.3e-178, 0.96, 0.934	PDLC02956, retron_XIII, 4.3e-178, 0.96, 0.934	d__Bacteria	p__Bacteroidota	c__Bacteroidia	o__Flavobacteriales	f__Flavobacteriaceae	g__Tenacibaculum	s__Tenacibaculum ovolyticum
GCA_001418015	9	LIQG01000027.1	retron_XIII	LIQG01000027.1_144	PDLC02956	retron_XIII	RT_XIII	4.70E-180	5.70E-180	0.952	0.923	175108	176610	+	LIQG01000027.1_144	144	287	PDLC02956,retron_XIII, 1, 5.7e-180, 0.952, 0.923	PDLC02956, retron_XIII, 5.7e-180, 0.952, 0.923	d__Bacteria	p__Bacteroidota	c__Bacteroidia	o__Flavobacteriales	f__Flavobacteriaceae	g__Lacinutrix	s__Lacinutrix mariniflava
GCA_001418085	2	LIQH01000025.1	retron_XIII	LIQH01000025.1_11	PDLC02956	retron_XIII	RT_XIII	9.40E-181	1.10E-180	0.954	0.925	12676	14178	-	LIQH01000025.1_11	11	15	PDLC02956,retron_XIII, 1, 1.1e-180, 0.954, 0.925	PDLC02956, retron_XIII, 1.1e-180, 0.954, 0.925	d__Bacteria	p__Bacteroidota	c__Bacteroidia	o__Flavobacteriales	f__Flavobacteriaceae	g__Lacinutrix	s__Lacinutrix algicola
GCA_001435845	14	CM003596.1	retron_XIII	CM003596.1_1438	PDLC02956	retron_XIII	RT_XIII	3.40E-155	9.80E-155	0.946	0.889	1786280	1787719	+	CM003596.1_1438	1438	2621	PDLC02956,retron_XIII, 1, 9.8e-155, 0.946, 0.889	PDLC02956, retron_XIII, 9.8e-155, 0.946, 0.889	d__Bacteria	p__Pseudomonadota	c__Gammaproteobacteria	o__Pseudomonadales	f__Moraxellaceae	g__Psychrobacter	s__Psychrobacter sp001435845
GCA_002217205	7	MUGT01000027.1	retron_XIII	MUGT01000027.1_84	PDLC02956	retron_XIII	RT_XIII	1.20E-172	1.40E-172	0.986	0.962	93249	94760	+	MUGT01000027.1_84	84	103	PDLC02956,retron_XIII, 1, 1.4e-172, 0.986, 0.962	PDLC02956, retron_XIII, 1.4e-172, 0.986, 0.962	d__Bacteria	p__Bacteroidota	c__Bacteroidia	o__Flavobacteriales	f__Flavobacteriaceae	g__Flavobacterium	s__Flavobacterium branchiophilum
GCA_002752675	9	CP024608.1	retron_XIII	CP024608.1_1199	PDLC02956	retron_XIII	RT_XIII	4.60E-187	6.20E-187	0.809	0.957	1358636	1360564	-	CP024608.1_1199	1199	6305	PDLC02956,retron_XIII, 1, 6.2e-187, 0.809, 0.957	PDLC02956, retron_XIII, 6.2e-187, 0.809, 0.957	d__Bacteria	p__Pseudomonadota	c__Gammaproteobacteria	o__Burkholderiales	f__Burkholderiaceae	g__Telluria	s__Telluria violaceinigra
GCA_002831665	11	CP025118.1	retron_XIII	CP025118.1_3	PDLC02956	retron_XIII	RT_XIII	2.00E-179	2.40E-179	0.952	0.923	5214	6716	+	CP025118.1_3	3	3247	PDLC02956,retron_XIII, 1, 2.4e-179, 0.952, 0.923	PDLC02956, retron_XIII, 2.4e-179, 0.952, 0.923	d__Bacteria	p__Bacteroidota	c__Bacteroidia	o__Flavobacteriales	f__Flavobacteriaceae	g__Lacinutrix	s__Lacinutrix sp002831665
GCA_003202435	2	QJHK01000001.1	retron_XIII	QJHK01000001.1_315	PDLC02956	retron_XIII	RT_XIII	5.00E-183	5.90E-183	0.927	0.906	375183	376697	-	QJHK01000001.1_315	315	442	PDLC02956,retron_XIII, 1, 5.9e-183, 0.927, 0.906	PDLC02956, retron_XIII, 5.9e-183, 0.927, 0.906	d__Bacteria	p__Bacteroidota	c__Bacteroidia	o__Flavobacteriales	f__Flavobacteriaceae	g__Flavobacterium	s__Flavobacterium cheongpyeongense
GCA_007990815	6	BJXD01000002.1	retron_XIII	BJXD01000002.1_20	PDLC02956	retron_XIII	RT_XIII	1.20E-172	1.40E-172	0.986	0.962	24863	26374	-	BJXD01000002.1_20	20	92	PDLC02956,retron_XIII, 1, 1.4e-172, 0.986, 0.962	PDLC02956, retron_XIII, 1.4e-172, 0.986, 0.962	d__Bacteria	p__Bacteroidota	c__Bacteroidia	o__Flavobacteriales	f__Flavobacteriaceae	g__Flavobacterium	s__Flavobacterium branchiophilum
GCA_008065135	13	CP042914.1	retron_XIII	CP042914.1_2450	PDLC02956	retron_XIII	RT_XIII	3.10E-165	3.50E-165	0.986	0.874	3409572	3410870	-	CP042914.1_2450	2450	5833	PDLC02956,retron_XIII, 1, 3.5e-165, 0.986, 0.874	PDLC02956, retron_XIII, 3.5e-165, 0.986, 0.874	d__Bacteria	p__Planctomycetota	c__Planctomycetia	o__Pirellulales	f__Pirellulaceae	g__Roseimaritima	s__Roseimaritima ulvae
GCA_011378975	4	WTLE01000005.1	retron_XIII	WTLE01000005.1_153	PDLC02956	retron_XIII	RT_XIII	6.20E-176	7.40E-176	0.96	0.938	174308	175822	+	WTLE01000005.1_153	153	207	PDLC02956,retron_XIII, 1, 7.4e-176, 0.96, 0.938	PDLC02956, retron_XIII, 7.4e-176, 0.96, 0.938	#N/A
GCA_015234355	5	JADGMV010000002.1	retron_XIII	JADGMV010000002.1_224	PDLC02956	retron_XIII	RT_XIII	7.70E-158	1.10E-157	0.947	0.891	290358	291779	+	JADGMV010000002.1_224	224	507	PDLC02956,retron_XIII, 1, 1.1e-157, 0.947, 0.891	PDLC02956, retron_XIII, 1.1e-157, 0.947, 0.891	#N/A
GCA_015277735	8	JADHDA010000004.1	retron_XIII	JADHDA010000004.1_208	PDLC02956	retron_XIII	RT_XIII	7.90E-156	9.50E-156	0.944	0.889	274514	275914	-	JADHDA010000004.1_208	208	372	PDLC02956,retron_XIII, 1, 9.5e-156, 0.944, 0.889	PDLC02956, retron_XIII, 9.5e-156, 0.944, 0.889	#N/A
GCA_015864565	2	JADYWX010000004.1	retron_XIII	JADYWX010000004.1_88	PDLC02956	retron_XIII	RT_XIII	4.30E-155	5.10E-155	0.944	0.889	126801	128201	-	JADYWX010000004.1_88	88	319	PDLC02956,retron_XIII, 1, 5.1e-155, 0.944, 0.889	PDLC02956, retron_XIII, 5.1e-155, 0.944, 0.889	#N/A
GCA_015864605	6	JADYWZ010000004.1	retron_XIII	JADYWZ010000004.1_250	PDLC02956	retron_XIII	RT_XIII	5.30E-156	6.40E-156	0.944	0.889	324626	326026	+	JADYWZ010000004.1_250	250	281	PDLC02956,retron_XIII, 1, 6.4e-156, 0.944, 0.889	PDLC02956, retron_XIII, 6.4e-156, 0.944, 0.889	#N/A
GCA_015864635	6	JADYWY010000005.1	retron_XIII	JADYWY010000005.1_158	PDLC02956	retron_XIII	RT_XIII	2.00E-155	2.40E-155	0.944	0.889	198412	199812	+	JADYWY010000005.1_158	158	203	PDLC02956,retron_XIII, 1, 2.4e-155, 0.944, 0.889	PDLC02956, retron_XIII, 2.4e-155, 0.944, 0.889	#N/A
GCA_016106655	3	JADGIN010000003.1	retron_XIII	JADGIN010000003.1_280	PDLC02956	retron_XIII	RT_XIII	8.60E-156	1.00E-155	0.944	0.889	354066	355466	-	JADGIN010000003.1_280	280	319	PDLC02956,retron_XIII, 1, 1e-155, 0.944, 0.889	PDLC02956, retron_XIII, 1e-155, 0.944, 0.889	#N/A
GCA_017901135	30	CP072801.1	retron_XIII	CP072801.1_1589	PDLC02956	retron_XIII	RT_XIII	2.00E-179	2.50E-179	0.908	0.921	1618319	1619878	-	CP072801.1_1589	1589	4165	PDLC02956,retron_XIII, 1, 2.5e-179, 0.908, 0.921	PDLC02956, retron_XIII, 2.5e-179, 0.908, 0.921	d__Bacteria	p__Pseudomonadota	c__Gammaproteobacteria	o__Thiotrichales	f__Thiotrichaceae	g__Thiothrix	s__Thiothrix litoralis
TARA_SAMEA4397295_METAG_HEGEJJIG	5	TARA_SAMEA4397295_METAG-scaffold_18	retron_XIII	TARA_SAMEA4397295_METAG-scaffold_18_304	PDLC02956	retron_XIII	RT_XIII	7.20E-146	9.30E-146	0.922	0.883	347713	349095	+	TARA_SAMEA4397295_METAG-scaffold_18_304	304	512	PDLC02956,retron_XIII, 1, 9.3e-146, 0.922, 0.883	PDLC02956, retron_XIII, 9.3e-146, 0.922, 0.883	d__Bacteria	p__Myxococcota	c__Polyangia	o__Haliangiales	f__Haliangiaceae	g__NORP324	s__
TARA_SAMEA4397295_METAG_HEGEJJIG	7	TARA_SAMEA4397295_METAG-scaffold_273	retron_XIII	TARA_SAMEA4397295_METAG-scaffold_273_118	PDLC02956	retron_XIII	RT_XIII	1.90E-184	2.30E-184	0.898	0.908	117360	118970	-	TARA_SAMEA4397295_METAG-scaffold_273_118	118	135	PDLC02956,retron_XIII, 1, 2.3e-184, 0.898, 0.908	PDLC02956, retron_XIII, 2.3e-184, 0.898, 0.908	d__Bacteria	p__Myxococcota	c__Polyangia	o__Haliangiales	f__Haliangiaceae	g__NORP324	s__
TARA_SAMEA4398315_METAG_HKMENHED	3	TARA_SAMEA4398315_METAG-scaffold_153	retron_XIII	TARA_SAMEA4398315_METAG-scaffold_153_39	PDLC02956	retron_XIII	RT_XIII	2.00E-157	2.00E-156	0.946	0.889	61385	62824	+	TARA_SAMEA4398315_METAG-scaffold_153_39	39	92	PDLC02956,retron_XIII, 1, 2e-156, 0.946, 0.889	PDLC02956, retron_XIII, 2e-156, 0.946, 0.889	d__Bacteria	p__Pseudomonadota	c__Gammaproteobacteria	o__Pseudomonadales	f__Moraxellaceae	g__Psychrobacter	s__Psychrobacter nivimaris_A
